# Supplementary material for: VISPR-online: a web-based interactive tool to visualize CRISPR screening experiments
Source: BMC Bioinformatics. 2021 Jun 24;22:344. doi: 10.1186/s12859-021-04275-5 (PMC8223366; doi:10.1186/s12859-021-04275-5)
Supplement: Supplementary file 1 — Additional file 1. VISPR-online source code and sample data. Code and sample data used for test. [file 12859_2021_4275_MOESM1_ESM.gz]

Archive with 202 entries (179 files):
- ._AddFile1_code-and-sample-data
- AddFile1_code-and-sample-data
- AddFile1_code-and-sample-data/testdata
- AddFile1_code-and-sample-data/._.DS_Store
- AddFile1_code-and-sample-data/.DS_Store
- AddFile1_code-and-sample-data/master
- AddFile1_code-and-sample-data/master/db.py
- AddFile1_code-and-sample-data/master/run.py
- AddFile1_code-and-sample-data/master/._.DS_Store
- AddFile1_code-and-sample-data/master/.DS_Store
- AddFile1_code-and-sample-data/master/requirements.txt
- AddFile1_code-and-sample-data/master/vispr_online.wsgi
- AddFile1_code-and-sample-data/master/vispr_screen
- AddFile1_code-and-sample-data/master/._README.md
- AddFile1_code-and-sample-data/master/README.md
- AddFile1_code-and-sample-data/master/uploaded
- AddFile1_code-and-sample-data/master/tmp
- AddFile1_code-and-sample-data/master/tmp/._.DS_Store
- AddFile1_code-and-sample-data/master/tmp/.DS_Store
- AddFile1_code-and-sample-data/master/uploaded/demo
- AddFile1_code-and-sample-data/master/uploaded/._.DS_Store
- AddFile1_code-and-sample-data/master/uploaded/.DS_Store
- AddFile1_code-and-sample-data/master/uploaded/demo/mle.gene_summary.txt
- AddFile1_code-and-sample-data/master/uploaded/demo/vispr.yaml
- AddFile1_code-and-sample-data/master/uploaded/demo/mle.sgrna_summary.txt
- AddFile1_code-and-sample-data/master/uploaded/demo/all.count_normalized.txt
- AddFile1_code-and-sample-data/master/uploaded/demo/sgrnas.bed
- AddFile1_code-and-sample-data/master/vispr_screen/server.pyc
- AddFile1_code-and-sample-data/master/vispr_screen/server.py
- AddFile1_code-and-sample-data/master/vispr_screen/._.DS_Store
- AddFile1_code-and-sample-data/master/vispr_screen/.DS_Store
- AddFile1_code-and-sample-data/master/vispr_screen/version.py
- AddFile1_code-and-sample-data/master/vispr_screen/__init__.py
- AddFile1_code-and-sample-data/master/vispr_screen/captions.yaml
- AddFile1_code-and-sample-data/master/vispr_screen/__pycache__
- AddFile1_code-and-sample-data/master/vispr_screen/results
- AddFile1_code-and-sample-data/master/vispr_screen/common.py
- AddFile1_code-and-sample-data/master/vispr_screen/example.config.yaml
- AddFile1_code-and-sample-data/master/vispr_screen/static
- AddFile1_code-and-sample-data/master/vispr_screen/archive.py
- AddFile1_code-and-sample-data/master/vispr_screen/__init__.pyc
- AddFile1_code-and-sample-data/master/vispr_screen/templates
- AddFile1_code-and-sample-data/master/vispr_screen/common.pyc
- AddFile1_code-and-sample-data/master/vispr_screen/templates/dyntable.json
- AddFile1_code-and-sample-data/master/vispr_screen/templates/qc.html
- AddFile1_code-and-sample-data/master/vispr_screen/templates/compare.html
- AddFile1_code-and-sample-data/master/vispr_screen/templates/igv
- AddFile1_code-and-sample-data/master/vispr_screen/templates/tutorial.html
- AddFile1_code-and-sample-data/master/vispr_screen/templates/index.html
- AddFile1_code-and-sample-data/master/vispr_screen/templates/._.DS_Store
- AddFile1_code-and-sample-data/master/vispr_screen/templates/.DS_Store
- AddFile1_code-and-sample-data/master/vispr_screen/templates/layout.html
- AddFile1_code-and-sample-data/master/vispr_screen/templates/target_clustering.html
- AddFile1_code-and-sample-data/master/vispr_screen/templates/base_quality.html
- AddFile1_code-and-sample-data/master/vispr_screen/templates/parcoords.json
- AddFile1_code-and-sample-data/master/vispr_screen/templates/main.html
- AddFile1_code-and-sample-data/master/vispr_screen/templates/targets.html
- AddFile1_code-and-sample-data/master/vispr_screen/templates/faq.html
- AddFile1_code-and-sample-data/master/vispr_screen/templates/plots
- AddFile1_code-and-sample-data/master/vispr_screen/templates/plots/readcounts.json
- AddFile1_code-and-sample-data/master/vispr_screen/templates/plots/pvals.json
- AddFile1_code-and-sample-data/master/vispr_screen/templates/plots/gini_index.json
- AddFile1_code-and-sample-data/master/vispr_screen/templates/plots/zerocounts.json
- AddFile1_code-and-sample-data/master/vispr_screen/templates/plots/normalization.json
- AddFile1_code-and-sample-data/master/vispr_screen/templates/plots/mapstats.json
- AddFile1_code-and-sample-data/master/vispr_screen/templates/plots/pca.json
- AddFile1_code-and-sample-data/master/vispr_screen/templates/plots/base_quality.json
- AddFile1_code-and-sample-data/master/vispr_screen/templates/plots/target_clustering.json
- AddFile1_code-and-sample-data/master/vispr_screen/templates/plots/pval_hist.json
- AddFile1_code-and-sample-data/master/vispr_screen/templates/plots/seq_quality.json
- AddFile1_code-and-sample-data/master/vispr_screen/templates/plots/correlation.json
- AddFile1_code-and-sample-data/master/vispr_screen/templates/plots/pval_hist_two.json
- AddFile1_code-and-sample-data/master/vispr_screen/templates/plots/base_quality_sample.json
- AddFile1_code-and-sample-data/master/vispr_screen/templates/plots/gc_content.json
- AddFile1_code-and-sample-data/master/vispr_screen/templates/igv/session.xml
- AddFile1_code-and-sample-data/master/vispr_screen/static/feature-viewer.min.css
- AddFile1_code-and-sample-data/master/vispr_screen/static/jquery.blockUI.js
- AddFile1_code-and-sample-data/master/vispr_screen/static/dropdowns-enhancement.js
- AddFile1_code-and-sample-data/master/vispr_screen/static/._.DS_Store
- AddFile1_code-and-sample-data/master/vispr_screen/static/.DS_Store
- AddFile1_code-and-sample-data/master/vispr_screen/static/bootstrap
- AddFile1_code-and-sample-data/master/vispr_screen/static/bootstrap-select.min.css
- AddFile1_code-and-sample-data/master/vispr_screen/static/d3.parcoords.js
- AddFile1_code-and-sample-data/master/vispr_screen/static/bootstrap-select.min.js
- AddFile1_code-and-sample-data/master/vispr_screen/static/img
- AddFile1_code-and-sample-data/master/vispr_screen/static/jquery.min.js
- AddFile1_code-and-sample-data/master/vispr_screen/static/vega.js
- AddFile1_code-and-sample-data/master/vispr_screen/static/d3.v3.min.js
- AddFile1_code-and-sample-data/master/vispr_screen/static/d3.parcoords.css
- AddFile1_code-and-sample-data/master/vispr_screen/static/dropdowns-enhancement.css
- AddFile1_code-and-sample-data/master/vispr_screen/static/style.css
- AddFile1_code-and-sample-data/master/vispr_screen/static/jquery.dynatable.js
- AddFile1_code-and-sample-data/master/vispr_screen/static/jquery.dynatable.css
- AddFile1_code-and-sample-data/master/vispr_screen/static/data
- AddFile1_code-and-sample-data/master/vispr_screen/static/feature-viewer.js
- AddFile1_code-and-sample-data/master/vispr_screen/static/chord2.js
- AddFile1_code-and-sample-data/master/vispr_screen/static/venn.min.js
- AddFile1_code-and-sample-data/master/vispr_screen/static/data/._.DS_Store
- AddFile1_code-and-sample-data/master/vispr_screen/static/data/.DS_Store
- AddFile1_code-and-sample-data/master/vispr_screen/static/data/testdata.zip
- AddFile1_code-and-sample-data/master/vispr_screen/static/img/._cluster.jpg
- AddFile1_code-and-sample-data/master/vispr_screen/static/img/cluster.jpg
- AddFile1_code-and-sample-data/master/vispr_screen/static/img/enrichmentT1.png
- AddFile1_code-and-sample-data/master/vispr_screen/static/img/._.DS_Store
- AddFile1_code-and-sample-data/master/vispr_screen/static/img/.DS_Store
- AddFile1_code-and-sample-data/master/vispr_screen/static/img/sessionT1.png
- AddFile1_code-and-sample-data/master/vispr_screen/static/img/._locus.jpg
- AddFile1_code-and-sample-data/master/vispr_screen/static/img/locus.jpg
- AddFile1_code-and-sample-data/master/vispr_screen/static/img/clusteringT1.png
- AddFile1_code-and-sample-data/master/vispr_screen/static/img/._overview.jpg
- AddFile1_code-and-sample-data/master/vispr_screen/static/img/overview.jpg
- AddFile1_code-and-sample-data/master/vispr_screen/static/img/indexT1.png
- AddFile1_code-and-sample-data/master/vispr_screen/static/img/showmoreT1.png
- AddFile1_code-and-sample-data/master/vispr_screen/static/img/._count.jpg
- AddFile1_code-and-sample-data/master/vispr_screen/static/img/count.jpg
- AddFile1_code-and-sample-data/master/vispr_screen/static/img/._result_view.jpg
- AddFile1_code-and-sample-data/master/vispr_screen/static/img/result_view.jpg
- AddFile1_code-and-sample-data/master/vispr_screen/static/img/._homepage.jpg
- AddFile1_code-and-sample-data/master/vispr_screen/static/img/homepage.jpg
- AddFile1_code-and-sample-data/master/vispr_screen/static/img/._gene_list.jpg
- AddFile1_code-and-sample-data/master/vispr_screen/static/img/gene_list.jpg
- AddFile1_code-and-sample-data/master/vispr_screen/static/img/stepT1.png
- AddFile1_code-and-sample-data/master/vispr_screen/static/img/resultsT1.png
- AddFile1_code-and-sample-data/master/vispr_screen/static/img/._pval_plot.jpg
- AddFile1_code-and-sample-data/master/vispr_screen/static/img/pval_plot.jpg
- AddFile1_code-and-sample-data/master/vispr_screen/static/bootstrap/._.DS_Store
- AddFile1_code-and-sample-data/master/vispr_screen/static/bootstrap/.DS_Store
- AddFile1_code-and-sample-data/master/vispr_screen/static/bootstrap/css
- AddFile1_code-and-sample-data/master/vispr_screen/static/bootstrap/js
- AddFile1_code-and-sample-data/master/vispr_screen/static/bootstrap/fonts
- AddFile1_code-and-sample-data/master/vispr_screen/static/bootstrap/fonts/glyphicons-halflings-regular.woff
- AddFile1_code-and-sample-data/master/vispr_screen/static/bootstrap/fonts/glyphicons-halflings-regular.eot
- AddFile1_code-and-sample-data/master/vispr_screen/static/bootstrap/fonts/glyphicons-halflings-regular.woff2
- AddFile1_code-and-sample-data/master/vispr_screen/static/bootstrap/fonts/glyphicons-halflings-regular.ttf
- AddFile1_code-and-sample-data/master/vispr_screen/static/bootstrap/fonts/glyphicons-halflings-regular.svg
- AddFile1_code-and-sample-data/master/vispr_screen/static/bootstrap/js/npm.js
- AddFile1_code-and-sample-data/master/vispr_screen/static/bootstrap/js/bootstrap.js
- AddFile1_code-and-sample-data/master/vispr_screen/static/bootstrap/js/bootstrap.min.js
- AddFile1_code-and-sample-data/master/vispr_screen/static/bootstrap/css/bootstrap.min.css
- AddFile1_code-and-sample-data/master/vispr_screen/static/bootstrap/css/bootstrap.css.map
- AddFile1_code-and-sample-data/master/vispr_screen/static/bootstrap/css/bootstrap-theme.css.map
- AddFile1_code-and-sample-data/master/vispr_screen/static/bootstrap/css/bootstrap-theme.css
- AddFile1_code-and-sample-data/master/vispr_screen/static/bootstrap/css/bootstrap-theme.min.css
- AddFile1_code-and-sample-data/master/vispr_screen/results/target.pyc
- AddFile1_code-and-sample-data/master/vispr_screen/results/target_clustering.py
- AddFile1_code-and-sample-data/master/vispr_screen/results/fastqc.py
- AddFile1_code-and-sample-data/master/vispr_screen/results/fastqc.pyc
- AddFile1_code-and-sample-data/master/vispr_screen/results/__init__.py
- AddFile1_code-and-sample-data/master/vispr_screen/results/__pycache__
- AddFile1_code-and-sample-data/master/vispr_screen/results/rna.py
- AddFile1_code-and-sample-data/master/vispr_screen/results/rna.pyc
- AddFile1_code-and-sample-data/master/vispr_screen/results/common.py
- AddFile1_code-and-sample-data/master/vispr_screen/results/mapstats.py
- AddFile1_code-and-sample-data/master/vispr_screen/results/__init__.pyc
- AddFile1_code-and-sample-data/master/vispr_screen/results/target.py
- AddFile1_code-and-sample-data/master/vispr_screen/results/target_overlap.pyc
- AddFile1_code-and-sample-data/master/vispr_screen/results/target_clustering.pyc
- AddFile1_code-and-sample-data/master/vispr_screen/results/target_overlap.py
- AddFile1_code-and-sample-data/master/vispr_screen/results/mapstats.pyc
- AddFile1_code-and-sample-data/master/vispr_screen/results/common.pyc
- AddFile1_code-and-sample-data/master/vispr_screen/results/__pycache__/fastqc.cpython-35.pyc
- AddFile1_code-and-sample-data/master/vispr_screen/results/__pycache__/target.cpython-35.pyc
- AddFile1_code-and-sample-data/master/vispr_screen/results/__pycache__/common.cpython-35.pyc
- AddFile1_code-and-sample-data/master/vispr_screen/results/__pycache__/mapstats.cpython-35.pyc
- AddFile1_code-and-sample-data/master/vispr_screen/results/__pycache__/rna.cpython-35.pyc
- AddFile1_code-and-sample-data/master/vispr_screen/results/__pycache__/target_overlap.cpython-35.pyc
- AddFile1_code-and-sample-data/master/vispr_screen/results/__pycache__/target_clustering.cpython-35.pyc
- AddFile1_code-and-sample-data/master/vispr_screen/results/__pycache__/__init__.cpython-35.pyc
- AddFile1_code-and-sample-data/master/vispr_screen/__pycache__/common.cpython-35.pyc
- AddFile1_code-and-sample-data/master/vispr_screen/__pycache__/server.cpython-35.pyc
- AddFile1_code-and-sample-data/master/vispr_screen/__pycache__/__init__.cpython-35.pyc
- AddFile1_code-and-sample-data/testdata/._.DS_Store
- AddFile1_code-and-sample-data/testdata/.DS_Store
- AddFile1_code-and-sample-data/testdata/._BAGEL
- AddFile1_code-and-sample-data/testdata/BAGEL
- AddFile1_code-and-sample-data/testdata/MAGeCK
- AddFile1_code-and-sample-data/testdata/._JACKS
- AddFile1_code-and-sample-data/testdata/JACKS
- AddFile1_code-and-sample-data/testdata/JACKS/._test_43_logfoldchange_std.txt
- AddFile1_code-and-sample-data/testdata/JACKS/test_43_logfoldchange_std.txt
- AddFile1_code-and-sample-data/testdata/JACKS/._.DS_Store
- AddFile1_code-and-sample-data/testdata/JACKS/.DS_Store
- AddFile1_code-and-sample-data/testdata/JACKS/._test_43_gene_std_JACKS_results.txt
- AddFile1_code-and-sample-data/testdata/JACKS/test_43_gene_std_JACKS_results.txt
- AddFile1_code-and-sample-data/testdata/JACKS/._test_43_logfoldchange_means.txt
- AddFile1_code-and-sample-data/testdata/JACKS/test_43_logfoldchange_means.txt
- AddFile1_code-and-sample-data/testdata/JACKS/._README.txt
- AddFile1_code-and-sample-data/testdata/JACKS/README.txt
- AddFile1_code-and-sample-data/testdata/JACKS/._test_43_gene_JACKS_results.txt
- AddFile1_code-and-sample-data/testdata/JACKS/test_43_gene_JACKS_results.txt
- AddFile1_code-and-sample-data/testdata/JACKS/._test_43_grna_JACKS_results.txt
- AddFile1_code-and-sample-data/testdata/JACKS/test_43_grna_JACKS_results.txt
- AddFile1_code-and-sample-data/testdata/MAGeCK/mle.gene_summary.txt
- AddFile1_code-and-sample-data/testdata/MAGeCK/mle.sgrna_summary.txt
- AddFile1_code-and-sample-data/testdata/MAGeCK/all.count_normalized.txt
- AddFile1_code-and-sample-data/testdata/MAGeCK/README.txt
- AddFile1_code-and-sample-data/testdata/MAGeCK/sgrnas.bed
- AddFile1_code-and-sample-data/testdata/BAGEL/test43_DMSO.bf.txt
- AddFile1_code-and-sample-data/testdata/BAGEL/test43_Eto.bf.txt
- AddFile1_code-and-sample-data/testdata/BAGEL/README.txt
- AddFile1_code-and-sample-data/testdata/BAGEL/._test43.foldchange.txt
- AddFile1_code-and-sample-data/testdata/BAGEL/test43.foldchange.txt
