# Supplementary material for: VISPR-online: a web-based interactive tool to visualize CRISPR screening experiments
Source: BMC Bioinformatics. 2021 Jun 24;22:344. doi: 10.1186/s12859-021-04275-5 (PMC8223366; doi:10.1186/s12859-021-04275-5)
Supplement: Supplementary file 1 — Additional file 1. VISPR-online source code and sample data. Code and sample data used for test. [file 12859_2021_4275_MOESM1_ESM.gz › AddFile1_code-and-sample-data/master/run.py]

#!/usr/bin/env python
# -*- coding: utf-8 -*-

from vispr_screen import app

if __name__ == '__main__':
    app.run(debug=True)
#    app.run(debug=True, host='0.0.0.0', port=8000)
