# Supplementary material for: VISPR-online: a web-based interactive tool to visualize CRISPR screening experiments
Source: BMC Bioinformatics. 2021 Jun 24;22:344. doi: 10.1186/s12859-021-04275-5 (PMC8223366; doi:10.1186/s12859-021-04275-5)
Supplement: Supplementary file 1 — Additional file 1. VISPR-online source code and sample data. Code and sample data used for test. [file 12859_2021_4275_MOESM1_ESM.gz › AddFile1_code-and-sample-data/master/requirements.txt]

click==6.7
Flask==0.12.2
itsdangerous==0.24
Jinja2==2.10
MarkupSafe==1.0
numpy==1.11.2
pandas==0.19.1
pymongo==3.6.0
python-dateutil==2.6.1
pytz==2017.3
PyYAML==3.12
scikit-learn==0.19.1
scipy==1.0.0
six==1.11.0
Werkzeug==0.14.1
