# Supplementary material for: VISPR-online: a web-based interactive tool to visualize CRISPR screening experiments
Source: BMC Bioinformatics. 2021 Jun 24;22:344. doi: 10.1186/s12859-021-04275-5 (PMC8223366; doi:10.1186/s12859-021-04275-5)
Supplement: Supplementary file 1 — Additional file 1. VISPR-online source code and sample data. Code and sample data used for test. [file 12859_2021_4275_MOESM1_ESM.gz › AddFile1_code-and-sample-data/master/uploaded/demo/mle.gene_summary.txt]

Gene	sgRNA	D7_R1|beta	D7_R1|z	D7_R1|p-value	D7_R1|fdr	D7_R1|wald-p-value	D7_R1|wald-fdr	D7_R2|beta	D7_R2|z	D7_R2|p-value	D7_R2|fdr	D7_R2|wald-p-value	D7_R2|wald-fdr	PLX7_R1|beta	PLX7_R1|z	PLX7_R1|p-value	PLX7_R1|fdr	PLX7_R1|wald-p-value	PLX7_R1|wald-fdr	PLX7_R2|beta	PLX7_R2|z	PLX7_R2|p-value	PLX7_R2|fdr	PLX7_R2|wald-p-value	PLX7_R2|wald-fdr
POLR2L	4	-1.2111	-13.085	0.003995599999999999	0.38364000000000004	4.0051000000000003e-39	1.5166e-36	-1.214	-13.165999999999999	0.0029393	0.34133	1.3718999999999999e-39	7.708599999999999e-37	-0.99395	-11.542	0.0054997	0.48878	8.1383e-31	3.7305e-28	-0.97106	-10.305	0.006188600000000001	0.48522	6.6879e-25	2.2842e-22
CWC25	4	-0.7259899999999999	-6.4818	0.037844	0.6390100000000001	9.062299999999999e-11	2.0881e-09	-0.8951600000000001	-7.7413	0.01294	0.47856000000000004	9.8431e-15	4.659100000000001e-13	-1.0558	-9.4214	0.0042138	0.48066000000000003	4.4521e-21	6.9242e-19	-0.8784200000000001	-6.9351	0.0098169	0.51782	4.0603e-12	2.4222e-10
ZNF563	4	0.28319	2.2785	0.019094	0.54169	0.022699	0.065464	-0.044725	-0.33776	0.63257	0.9799399999999999	0.73554	0.8366100000000001	0.0045856000000000004	0.037247	0.52499	0.9697600000000001	0.97029	0.9827299999999999	0.08243400000000001	0.58713	0.23035999999999998	0.87889	0.55712	0.7289399999999999
GEMIN5	4	-0.8980600000000001	-9.2608	0.015522999999999999	0.50674	2.0284e-20	1.6281999999999997e-18	-0.9999399999999999	-10.166	0.0076583	0.41491000000000006	2.8184e-24	4.2321999999999998e-22	-0.68948	-7.7308	0.028222000000000004	0.6603899999999999	1.0686e-14	6.6715e-13	-0.57596	-5.9093	0.054194000000000006	0.71127	3.4364e-09	1.1737e-07
DUSP12	5	-0.66193	-7.1407	0.053068	0.6851	9.284e-13	2.9564e-11	-0.61525	-6.7286	0.05715599999999999	0.68098	1.7135e-11	5.264099999999999e-10	-0.22055999999999998	-2.6703	0.52422	0.9697600000000001	0.0075777	0.02945	-0.3606	-3.8546	0.21325	0.87197	0.00011591	0.0011387
TMEM55B	4	0.28300000000000003	3.3686	0.019197	0.54374	0.00075549	0.0038155999999999997	0.26235	3.1244	0.020587	0.55857	0.0017817	0.0083565	0.3513	4.2993	0.013938999999999998	0.56514	1.7135e-05	0.00016901	0.24201	2.7829	0.033986	0.65809	0.0053877	0.026105
TLCD1	5	-0.84959	-10.743	0.01984	0.55279	6.3777e-27	9.181200000000001e-25	-0.76464	-9.7996	0.025099	0.58419	1.13e-22	1.4798999999999998e-20	-0.78087	-10.309000000000001	0.017027	0.60285	6.393800000000001e-25	1.5256999999999998e-22	-0.8389	-10.122	0.012044	0.51802	4.4156e-24	1.3494000000000002e-21
CEP85L	4	0.20228	2.6533	0.051816999999999995	0.68396	0.0079708	0.027691000000000004	0.26127	3.4452	0.020874	0.56086	0.00057066	0.0032148000000000003	0.14489000000000002	1.9299	0.13116	0.82024	0.053621	0.13495	0.074424	0.9406100000000001	0.25169	0.8863700000000001	0.34691	0.54596
RABGGTB	4	-0.6806	-6.4693	0.047948000000000005	0.6714899999999999	9.843000000000002e-11	2.2619000000000002e-09	-0.7745	-7.2498	0.023859	0.5760000000000001	4.1725e-13	1.6296e-11	-1.0393	-9.809	0.0044779	0.48066000000000003	1.0301999999999999e-22	1.8889e-20	-0.90541	-7.4191	0.0084965	0.51782	1.1795e-13	9.6457e-12
C1QA	6	0.22073	2.9193	0.041219	0.65589	0.0035085	0.014056	0.18077000000000001	2.3873	0.056639	0.67835	0.016973	0.053591999999999994	0.14203	1.9268	0.13527999999999998	0.8239200000000001	0.054007000000000006	0.13565	0.21569000000000002	2.728	0.046926	0.7078399999999999	0.0063722	0.029901999999999998
INTS9	4	-0.61393	-7.485	0.068879	0.7186	7.1533e-14	2.6232e-12	-0.6866300000000001	-8.3382	0.037959	0.6219899999999999	7.5451e-17	4.693899999999999e-15	-0.55302	-6.9377	0.065664	0.74854	3.9844e-12	1.581e-10	-0.41794	-5.0248	0.14764000000000002	0.8295899999999999	5.0394e-07	1.0279000000000001e-05
LMAN1L	4	0.22021999999999997	2.8001	0.041506	0.6563399999999999	0.0051086000000000005	0.019203	0.12333	1.5584	0.11771	0.8043899999999999	0.11915	0.24374	0.070239	0.90614	0.29219	0.91865	0.36486	0.5401100000000001	0.051789	0.62336	0.32059	0.9147200000000001	0.53305	0.71178
ALG2	4	-0.9776299999999999	-10.253	0.010655	0.45926000000000006	1.1486e-24	1.3990999999999999e-22	-1.0732	-11.125	0.005407899999999999	0.38606999999999997	9.439499999999999e-29	2.0814e-26	-0.6278199999999999	-7.2288	0.041105	0.69408	4.872899999999999e-13	2.3319000000000004e-11	-0.8266100000000001	-8.3722	0.012871	0.52261	5.6559e-17	8.009699999999999e-15
BUB3	4	-0.68772	-8.4444	0.046156	0.6637	3.0570999999999995e-17	1.6285e-15	-0.66723	-8.2384	0.042230000000000004	0.63799	1.7454e-16	1.0412000000000001e-14	-0.37739	-4.9218	0.19641	0.8662299999999999	8.577299999999999e-07	1.2167e-05	-0.44525	-5.396	0.12384	0.8144899999999999	6.814600000000001e-08	1.6981999999999999e-06
CLPSL1	4	0.3212	3.194	0.012148	0.46463000000000004	0.0014033	0.0064926	0.43267	4.3849	0.003743	0.35545	1.1602e-05	0.00010801	0.52805	5.5957	0.0033181999999999994	0.4688	2.1974999999999997e-08	4.456100000000001e-07	-0.07127	-0.61845	0.8564299999999999	0.99277	0.53628	0.71363
HARS	4	-1.1741	-14.312000000000001	0.0045696999999999995	0.38364000000000004	1.8489e-46	1.0065e-43	-0.81899	-10.458	0.019117	0.54797	1.3454999999999999e-25	2.2535999999999996e-23	-0.79678	-10.482000000000001	0.015673	0.58501	1.0438000000000002e-25	2.7973e-23	-0.78425	-9.6131	0.016166	0.54864	7.038e-22	1.7267e-19
MMP15	4	0.68184	6.3978	0.00075779	0.33176	1.5765000000000002e-10	3.4992e-09	0.71286	6.731	0.00059705	0.23692	1.6855000000000003e-11	5.1871e-10	0.93696	9.2829	0.00029852	0.36	1.6491e-20	2.3939e-18	0.70024	6.316	0.00079224	0.4303	2.6845999999999997e-10	1.1546000000000001e-08
PLS3	4	-0.61498	-5.4878	0.068534	0.7186	4.0694e-08	6.0533e-07	-0.54542	-4.9697	0.086216	0.75354	6.7047e-07	8.5748e-06	-0.45941000000000004	-4.4993	0.11619000000000002	0.80872	6.8173e-06	7.6073e-05	-0.5108699999999999	-4.3023	0.082301	0.7601100000000001	1.6901e-05	0.00022118
NLRP14	4	-0.65651	-8.1215	0.05475599999999999	0.6927	4.6034e-16	2.179e-14	-0.56586	-7.0912	0.07621599999999999	0.7315699999999999	1.3291e-12	4.9258e-11	-0.48558999999999997	-6.3058	0.099259	0.80295	2.8662e-10	8.2935e-09	-0.54682	-6.5696	0.065423	0.73482	5.0466999999999995e-11	2.4151e-09
CRKL	4	-0.67757	-6.2361	0.04874	0.67413	4.4874000000000004e-10	9.2505e-09	-0.63244	-5.906000000000001	0.051655999999999994	0.66225	3.5051e-09	7.2179e-08	-0.96299	-8.9387	0.006521600000000001	0.49825	3.9391e-19	4.5743999999999993e-17	-0.8271700000000001	-6.7798	0.012825	0.52261	1.2037e-11	6.4915e-10
NDUFV3	5	0.22975	2.9237	0.037143	0.63494	0.0034585	0.013888	0.10659	1.3417	0.14352	0.8360299999999999	0.17968	0.32894	0.072672	0.94155	0.28495	0.91596	0.34642	0.5213300000000001	0.10925	1.3106	0.17051	0.8442200000000001	0.18999000000000002	0.36901999999999996
OSM	4	0.20438	2.324	0.050428	0.67935	0.020125	0.059601999999999995	0.032224	0.36043000000000003	0.32443	0.9171	0.71853	0.8257	0.063092	0.73097	0.31306	0.9265899999999999	0.4648	0.63346	-0.007766899999999999	-0.081979	0.55656	0.95855	0.93466	0.9674299999999999
BUD31	4	-1.1102	-10.046	0.0058786	0.40155	9.5659e-24	1.0545999999999998e-21	-0.9519799999999999	-8.9814	0.0095069	0.43613	2.6741e-19	2.306e-17	-1.1085	-10.774000000000001	0.0032493	0.4688	4.5787e-27	1.4769999999999999e-24	-1.0658	-8.9293	0.0040301	0.48081999999999997	4.2864e-19	8.204899999999999e-17
YARS2	4	-0.8852	-8.7798	0.016338	0.50961	1.6374e-18	1.0485999999999999e-16	-0.7763	-7.9232	0.023675	0.5760000000000001	2.3139e-15	1.2068e-13	-0.21088	-2.4616	0.55481	0.97403	0.013831	0.047029	-0.16752999999999998	-1.7866	0.70724	0.9814299999999999	0.074004	0.19217
RPA3	4	-0.7157100000000001	-7.1366	0.040152	0.64995	9.5696e-13	3.0308e-11	-0.71486	-7.1665	0.032861	0.61233	7.695300000000001e-13	2.9396e-11	-0.66722	-7.1005	0.032458999999999995	0.67479	1.2427e-12	5.5082e-11	-0.7407100000000001	-6.8212	0.02069	0.5908800000000001	9.0304e-12	5.0096e-10
GPN3	6	-0.83605	-11.905	0.021322	0.55929	1.1087e-32	2.5081e-30	-0.98155	-13.745999999999999	0.0082209	0.42017	5.3934999999999996e-43	3.914599999999999e-40	-0.6812199999999999	-10.255	0.02968	0.66197	1.1258999999999998e-24	2.5805e-22	-0.72952	-10.024	0.02224	0.59577	1.1934000000000001e-23	3.4079e-21
XRN1	4	-1.2274	-12.561	0.0038004	0.38364000000000004	3.4521999999999994e-36	1.0022e-33	-1.2603	-12.884	0.002526	0.34094	5.5357e-38	2.8361000000000003e-35	-1.0282	-11.474	0.0047305	0.48066000000000003	1.7855e-30	7.974999999999998e-28	-0.9460700000000001	-9.5548	0.0069578999999999995	0.49237	1.2385e-21	2.9962999999999997e-19
NSMCE1	4	-0.80328	-8.0514	0.025283	0.58386	8.188100000000001e-16	3.6385e-14	-0.5743199999999999	-6.0264	0.072266	0.7235699999999999	1.6769e-09	3.6861999999999996e-08	-0.33666999999999997	-3.8156	0.25573	0.90375	0.00013587	0.0010079000000000002	-0.5274800000000001	-5.212000000000001	0.07422899999999999	0.74634	1.8680999999999996e-07	4.2537000000000005e-06
GALM	6	0.20138	2.5908	0.05246	0.6851	0.009576000000000001	0.032297	0.37515	4.959	0.005982	0.39778	7.0843e-07	8.9812e-06	0.08732899999999999	1.1562	0.24584	0.89755	0.24761	0.414	0.12015	1.4391	0.14966	0.8295899999999999	0.15012999999999999	0.31548000000000004
FERMT3	4	0.29631	3.594	0.016143	0.50961	0.00032563	0.0018537	0.25440999999999997	3.0816	0.022539	0.5687399999999999	0.0020588	0.0094773	0.13555999999999999	1.6682	0.14498	0.8338	0.09527200000000001	0.20751999999999998	0.25869000000000003	3.0138	0.02805	0.63672	0.0025796	0.014347
LSM7	4	-0.71972	-7.1529	0.039313	0.64361	8.497799999999999e-13	2.7236999999999998e-11	-0.69584	-6.9814	0.036454	0.61829	2.923e-12	1.0328e-10	-0.32298000000000004	-3.5806	0.27965999999999996	0.91205	0.0003428	0.0022566999999999995	-0.25254	-2.5642	0.42462	0.9378	0.010341	0.043887999999999996
ALG3	4	-0.6298	-8.8203	0.063276	0.71205	1.1412e-18	7.4454e-17	-0.63608	-8.9158	0.050738	0.65545	4.8445e-19	4.0765999999999994e-17	-0.6349100000000001	-8.9931	0.039623	0.69408	2.4045000000000004e-19	2.8886e-17	-0.6644399999999999	-9.1368	0.032378	0.64761	6.4339e-20	1.3342e-17
CDT1	4	-0.6917800000000001	-5.9661	0.045491000000000004	0.6637	2.4294000000000003e-09	4.4828e-08	-0.80171	-6.8456	0.02077	0.56006	7.6132e-12	2.4604e-10	-0.80665	-7.1206	0.014777	0.57681	1.0743e-12	4.8228000000000007e-11	-0.84857	-6.8232	0.011493000000000001	0.51782	8.9019e-12	4.9699e-10
RPA2	4	-0.6926100000000001	-7.2045	0.045307	0.6637	5.825899999999999e-13	1.9184e-11	-0.54498	-5.8241	0.086492	0.75354	5.7423e-09	1.1187999999999999e-07	-0.38145999999999997	-4.3180000000000005	0.19189	0.8662299999999999	1.5745e-05	0.00015681	-0.40231999999999996	-4.1441	0.16297999999999999	0.8347899999999999	3.4115e-05	0.00040343
PHB2	4	-0.6579999999999999	-7.6953	0.054194000000000006	0.6905600000000001	1.4112e-14	5.6509e-13	-0.6018399999999999	-7.1082	0.062541	0.6949	1.1758e-12	4.404600000000001e-11	-0.64999	-7.8854	0.036099	0.68998	3.1365e-15	2.1176e-13	-0.59153	-6.6658	0.049325	0.70926	2.6330999999999997e-11	1.318e-09
ANAPC4	4	-0.61785	-5.9144	0.067432	0.7169	3.3312e-09	5.9683e-08	-0.4498	-4.489	0.15322	0.8456	7.1561e-06	6.9755e-05	-0.43611000000000005	-4.6126	0.13510999999999998	0.82344	3.9766e-06	4.7336e-05	-0.57252	-5.0921	0.055411	0.71127	3.5419e-07	7.5424e-06
ILK	4	-0.68325	-6.3427	0.047201	0.66824	2.2571999999999997e-10	4.884199999999999e-09	-0.5314399999999999	-5.0454	0.093553	0.76723	4.5266000000000003e-07	6.0236e-06	-0.50735	-4.9812	0.086262	0.78732	6.32e-07	9.2278e-06	-0.47821	-4.3503	0.10098	0.78537	1.3597e-05	0.00018417
POLR3H	4	-1.5339	-17.269000000000002	0.0013434	0.33176	8.084999999999999e-67	1.2802999999999996e-63	-1.4680000000000002	-16.74	0.0011482	0.28056	6.694699999999999e-63	9.717899999999998e-60	-0.9040600000000001	-11.251	0.0088639	0.52189	2.2799e-29	9.235700000000002e-27	-0.9534	-11.065	0.0066824	0.49038000000000004	1.8462999999999998e-28	8.9336e-26
PSG8	5	-0.62249	-7.0346	0.065813	0.71205	1.9977e-12	5.9383e-11	-0.52155	-6.0001	0.099122	0.77896	1.9723e-09	4.2783e-08	-0.37766	-4.5955	0.19602999999999998	0.8662299999999999	4.317900000000001e-06	5.082e-05	-0.54535	-5.9211	0.066112	0.73495	3.1976e-09	1.1007999999999999e-07
WNT6	5	0.41046000000000005	5.6171	0.004719	0.38364000000000004	1.9418e-08	3.0499000000000003e-07	0.3278	4.4691	0.009862799999999998	0.43858	7.8552e-06	7.5764e-05	0.35379	4.9201	0.013606	0.56295	8.651399999999999e-07	1.2262e-05	0.41762	5.5674	0.0053849	0.48318	2.5861e-08	7.219199999999999e-07
PLXNA1	6	0.27741	4.0161	0.020621	0.5554899999999999	5.9177e-05	0.00042509	0.13702999999999999	1.9683	0.099604	0.77896	0.049036	0.12365	0.14185999999999999	2.0781	0.13552	0.8240799999999999	0.037697	0.10257999999999999	0.12697999999999998	1.7646	0.13824	0.8226899999999999	0.077628	0.19883
SHBG	4	-0.80905	-9.1636	0.024617	0.58367	5.0213e-20	3.8362e-18	-0.8368	-9.4777	0.017337	0.53196	2.6005e-21	2.7453000000000005e-19	-0.69182	-7.933	0.027877999999999997	0.6603899999999999	2.1387e-15	1.4842000000000001e-13	-0.69528	-7.8059	0.027281	0.63578	5.9093e-15	6.200899999999999e-13
UBE2J2	5	-0.67097	-8.3084	0.050508	0.67991	9.6975e-17	4.9105e-15	-0.59297	-7.4245	0.065423	0.70302	1.1320999999999999e-13	4.6728e-12	-0.6967399999999999	-8.8887	0.027131	0.6603899999999999	6.180300000000001e-19	6.857e-17	-0.70193	-8.2921	0.026213	0.62916	1.1124e-16	1.5502e-14
PPM1L	4	0.22941999999999999	2.5463	0.037247	0.63546	0.010887	0.036052	-0.051016000000000006	-0.54681	0.66047	0.9799399999999999	0.5845100000000001	0.72902	0.14745	1.6833	0.12732000000000002	0.81585	0.092312	0.20307999999999998	-0.097416	-0.97077	0.98331	0.99979	0.33166	0.53085
ALG11	4	-0.8209200000000001	-7.1375	0.023193000000000002	0.56821	9.502700000000002e-13	3.0151e-11	-0.59186	-5.4325	0.065802	0.7038300000000001	5.5555000000000003e-08	8.878200000000001e-07	-0.67787	-6.4757	0.030345999999999998	0.66866	9.4363e-11	3.005e-09	-0.46237	-4.0286	0.11127999999999999	0.79918	5.610000000000001e-05	0.00061536
CSTF3	7	-0.8025800000000001	-11.252	0.02534	0.58386	2.2590999999999997e-29	4.1864e-27	-0.8535	-11.914000000000001	0.016017	0.5213399999999999	9.964200000000001e-33	3.2748e-30	-0.77708	-11.544	0.017487	0.60525	7.931999999999999e-31	3.7305e-28	-0.8691700000000001	-11.196	0.010242	0.51782	4.2771999999999997e-29	2.2577e-26
PLK1	4	-0.71983	-7.057	0.03929	0.64361	1.7008e-12	5.1796e-11	-0.7794300000000001	-7.5872	0.023354	0.57539	3.269e-14	1.4729e-12	-0.451	-4.935	0.1225	0.8101	8.016500000000001e-07	1.1445999999999998e-05	-0.648	-5.9535	0.03549	0.66352	2.6239e-09	9.215e-08
KLF15	6	0.3068	4.7195	0.014387	0.5002	2.3641999999999997e-06	2.3654e-05	0.18382	2.8023	0.05461900000000001	0.67202	0.0050746	0.020125999999999998	0.25122	3.9519	0.039336	0.69408	7.7533e-05	0.00061931	0.25113	3.7019	0.030438	0.6467	0.00021399	0.0018730999999999997
GTF2B	5	-0.83239	-7.6739999999999995	0.021758	0.55929	1.6669e-14	6.6142e-13	-0.6020800000000001	-5.8738	0.062472	0.6949	4.2599e-09	8.6083e-08	-0.75317	-7.5656	0.019886	0.61637	3.8605e-14	2.2303e-12	-0.73153	-6.3389999999999995	0.021965000000000002	0.59577	2.3128e-10	1.0022e-08
ICAM2	4	0.34654	3.5046	0.009173899999999999	0.44513	0.00045730000000000006	0.0024924	-0.071399	-0.6843100000000001	0.75481	0.9838399999999999	0.49378	0.65708	0.0035654000000000003	0.03599	0.52965	0.97045	0.97129	0.98326	-0.11627	-1.034	0.9290799999999999	0.99729	0.30113	0.49871000000000004
ARPC4	5	-0.63568	-8.6508	0.061278	0.70641	5.114e-18	3.0931000000000004e-16	-0.51803	-7.1467	0.10142999999999999	0.7830199999999999	8.8859e-13	3.3738e-11	-0.46916	-6.657	0.10937000000000001	0.80295	2.7944e-11	9.600700000000002e-10	-0.5319	-7.0520000000000005	0.07253	0.74484	1.7643e-12	1.1597e-10
ZNF35	6	0.26452	3.8099	0.024502	0.58281	0.000139	0.00088986	-0.072645	-1.0079	0.76034	0.98401	0.31353000000000003	0.48673999999999995	-0.075296	-1.0831	0.8888	0.99544	0.27878000000000003	0.45038999999999996	0.11627	1.5699	0.15684	0.8340799999999999	0.11645	0.26588
COX6B1	4	-0.76081	-8.0836	0.031402	0.6123	6.2885e-16	2.8675e-14	-0.38179	-4.2681	0.23249	0.8857299999999999	1.971e-05	0.00017288	-0.2247	-2.6175	0.51154	0.9685600000000001	0.0088586	0.033285	-0.21063	-2.2993	0.54898	0.95781	0.021488	0.076699
COLEC12	4	-0.701	-7.1021	0.043309	0.65972	1.2286e-12	3.849e-11	-0.7982199999999999	-8.0065	0.021172	0.56097	1.1800999999999998e-15	6.464e-14	-0.46375	-5.0202	0.11310999999999999	0.80704	5.1624e-07	7.725399999999999e-06	-0.41926	-4.207	0.14614000000000002	0.82844	2.5875999999999998e-05	0.00031719
UFD1L	4	-1.2546	-13.519	0.0034445	0.38364000000000004	1.2025e-41	5.1087e-39	-1.0033	-11.311	0.007509	0.41491000000000006	1.1539999999999999e-29	2.8715999999999996e-27	-0.8969	-10.669	0.009105	0.52308	1.4238999999999998e-26	4.1339e-24	-0.8627299999999999	-9.3655	0.010609	0.51782	7.5667e-21	1.6475999999999998e-18
DARS	6	-0.93904	-10.515999999999998	0.012813999999999999	0.48	7.2742e-26	9.6725e-24	-0.9141	-10.335999999999999	0.01178	0.46548999999999996	4.864699999999999e-25	7.7034e-23	-0.59465	-7.4059	0.050244	0.71611	1.3023e-13	6.9371e-12	-0.70681	-7.7408	0.025432	0.62416	9.8777e-15	9.9457e-13
GTF3C1	4	-0.86156	-7.0481	0.018553999999999998	0.5381	1.8144e-12	5.4396999999999994e-11	-0.83552	-6.9231	0.017464	0.53196	4.4197e-12	1.5007e-10	-0.8738	-7.6772	0.010322	0.54337	1.6262e-14	9.835600000000001e-13	-0.93211	-6.8212	0.007428699999999999	0.50039	9.0278e-12	5.0096e-10
S100A6	5	0.2245	2.6213	0.039451	0.64465	0.008760299999999999	0.029985	0.2532	2.9731	0.022803	0.56987	0.0029484999999999997	0.01284	0.23601	2.8429	0.046811	0.70415	0.0044705	0.019175	0.2495	2.8082	0.031047	0.6467	0.0049816	0.024388
BCAR3	8	-0.6299899999999999	-9.232000000000001	0.063195	0.71205	2.6564e-20	2.1128999999999998e-18	-0.67924	-9.924	0.039370999999999996	0.62849	3.2732e-23	4.4198e-21	-0.51234	-7.9149	0.083817	0.78255	2.4741e-15	1.6835e-13	-0.63072	-8.7735	0.039669	0.68213	1.732e-18	2.9872e-16
AP5S1	4	0.21081999999999998	2.465	0.046616000000000005	0.66585	0.0137	0.043651	0.047573000000000004	0.5485	0.27715	0.9032399999999999	0.58335	0.72813	-0.075974	-0.8918200000000001	0.89185	0.99544	0.37249	0.5473100000000001	0.025687	0.28155	0.41231	0.93476	0.7782899999999999	0.88107
POLR3A	4	-0.98736	-8.8465	0.010184	0.45821000000000006	9.033299999999998e-19	6.028799999999999e-17	-0.8236100000000001	-7.6314	0.0186	0.54362	2.3213e-14	1.0669e-12	-0.63861	-6.3418	0.038659	0.69408	2.2711000000000003e-10	6.671100000000001e-09	-0.94625	-7.9636	0.0069464	0.49237	1.6717e-15	1.8787e-13
GTF2A1	4	-0.64886	-7.1384	0.057133	0.69644	9.4396e-13	3.0005e-11	-0.65128	-7.188	0.046237	0.64781	6.5746e-13	2.5170000000000002e-11	-0.36922	-4.3260000000000005	0.20713	0.87213	1.5185e-05	0.00015184	-0.37609000000000004	-4.0955	0.19247	0.8650399999999999	4.2117e-05	0.00048361
MPHOSPH10	5	-0.72282	-5.7562	0.03851	0.6390100000000001	8.6051e-09	1.4454e-07	-0.50242	-4.2771	0.11160999999999999	0.7941199999999999	1.8932e-05	0.00016738	-0.24859	-2.3925	0.444	0.95699	0.016735	0.054719000000000004	-0.26118	-2.1459	0.40297	0.9312	0.03188	0.10242000000000001
HINT1	4	0.22100999999999998	2.2386	0.041093	0.65589	0.02518	0.071342	-0.17205	-1.6542	0.7911600000000001	0.9864	0.098078	0.20975	-0.1384	-1.3961	0.8281200000000001	0.9908799999999999	0.16269	0.3081	-0.16032000000000002	-1.4457	0.73663	0.98482	0.14825	0.31294
SF1	4	-1.0773	-14.222999999999999	0.0068316	0.42049	6.5538e-46	3.4594e-43	-1.0016	-13.312000000000001	0.007555	0.41491000000000006	1.9806e-40	1.15e-37	-0.95916	-12.984000000000002	0.006659399999999999	0.49871000000000004	1.5028999999999998e-38	1.309e-35	-1.0104	-13.057	0.005155300000000001	0.48318	5.7883999999999987e-39	6.3017e-36
PRRT2	4	0.27251	3.1794	0.021976	0.5621	0.0014759	0.0067673	0.10826	1.2548	0.14095	0.8350700000000001	0.20955	0.36829	0.25183	2.9734	0.039061	0.69408	0.0029453	0.01354	0.11805	1.3389	0.15342999999999998	0.8323	0.18061	0.35729
RBX1	4	-1.2174	-11.504000000000001	0.0038693000000000004	0.38364000000000004	1.2548e-30	2.5714e-28	-1.305	-12.16	0.0021355999999999997	0.34094	5.0738999999999994e-34	1.8805e-31	-0.9410700000000001	-10.008	0.0074172	0.5	1.4109999999999998e-23	2.9611999999999997e-21	-0.9807100000000001	-9.0253	0.005936	0.48318	1.7924e-19	3.6304e-17
VARS	4	-0.7387	-6.2711	0.03549	0.63146	3.5843e-10	7.4773e-09	-0.7069	-6.0894	0.034147000000000004	0.61233	1.1335e-09	2.5576e-08	-0.4311	-4.1958	0.13956	0.8274100000000001	2.7186e-05	0.0002531	-0.4336	-3.6403	0.13323	0.81963	0.00027235	0.0022952
HINFP	4	-0.64984	-7.5129	0.056823	0.69644	5.7847e-14	2.1531e-12	-0.6743	-7.7985	0.040565	0.63171	6.262300000000001e-15	3.0989e-13	-0.4023	-4.9636	0.16829000000000002	0.85488	6.9187e-07	1.0051e-05	-0.34899	-4.0077	0.22981	0.87889	6.1304e-05	0.00066533
CEACAM18	4	0.25709	2.8581	0.02712	0.59297	0.0042623	0.016521	0.23353000000000002	2.5967	0.028647000000000002	0.59953	0.0094137	0.033513	0.24896999999999997	2.8115	0.040462	0.69408	0.0049315	0.020738999999999997	0.2757	3.0003	0.022585	0.59577	0.0026973	0.014898
FRMD4A	4	0.27038	3.3603	0.022619	0.56476	0.0007785	0.0039193000000000006	0.18016	2.226	0.057133	0.68098	0.026014999999999996	0.075626	0.31361	4.0126	0.020449000000000002	0.61859	6.0048999999999994e-05	0.00049881	0.33539	4.0503	0.011757	0.51782	5.1155e-05	0.00056974
GLIS2	4	-0.77266	-8.8488	0.029519	0.60487	8.8445e-19	5.9254e-17	-0.63752	-7.4288	0.050106	0.65417	1.0955999999999999e-13	4.5441e-12	-0.41200000000000003	-5.0249	0.15779	0.8406799999999999	5.0371e-07	7.5705e-06	-0.59015	-6.6286	0.049739	0.70926	3.3878999999999995e-11	1.6765e-09
KIF2C	6	-0.62298	-8.1301	0.06564099999999999	0.71205	4.2897999999999997e-16	2.0417e-14	-0.72026	-9.2882	0.031885000000000004	0.61007	1.5694e-20	1.5188e-18	-0.49873999999999996	-6.9435	0.09109600000000001	0.8002	3.8251e-12	1.5212e-10	-0.61752	-7.5601	0.042517	0.6928	4.029e-14	3.5806e-12
PEA15	5	-0.72148	-8.6483	0.038785	0.6399600000000001	5.229e-18	3.1517e-16	-0.49605	-6.2163	0.11575	0.80325	5.0917e-10	1.2150000000000001e-08	-0.21964	-2.972	0.52705	0.97045	0.002959	0.013590000000000001	-0.22216999999999998	-2.7367	0.5119100000000001	0.95176	0.0062056	0.029231
TBX20	4	0.21579	2.5159	0.043941	0.66057	0.011873	0.038682999999999995	0.07599	0.87465	0.20494	0.87403	0.38176	0.55537	-0.24164000000000002	-2.7755	0.46218000000000004	0.95925	0.0055115	0.022664	-0.20264000000000001	-2.1156	0.57665	0.96265	0.03438	0.10833
PLEKHA7	4	0.5066	4.3459	0.0022619	0.36822	1.387e-05	0.00011672	0.34429	2.8803	0.0081405	0.42017	0.0039727	0.016359000000000002	0.22285	1.9264	0.053872	0.72712	0.05405700000000001	0.13572	-0.047955000000000005	-0.3332	0.74374	0.98561	0.7389899999999999	0.8583299999999999
ABCC11	4	0.30796	3.6732	0.014237	0.5002	0.00023953	0.0014245	0.27925	3.3305	0.016947	0.52893	0.00086695	0.004579	0.33084	4.0113	0.017027	0.60285	6.039e-05	0.00050116	0.1699	1.9619	0.08240399999999999	0.7601100000000001	0.049769	0.14348
MAGEA11	4	0.31148000000000003	3.3923	0.013616999999999999	0.48907	0.00069301	0.0035318000000000003	0.23108	2.498	0.029633999999999997	0.60023	0.012487999999999999	0.042125	0.1186	1.3147	0.1752	0.8572799999999999	0.18861	0.34265999999999996	0.11152999999999999	1.109	0.16585	0.83745	0.26741	0.46312
PSMD2	4	-0.99982	-9.6814	0.0097135	0.45469	3.6189999999999996e-22	3.4637e-20	-0.84711	-8.5415	0.016453	0.52299	1.3249e-17	9.306100000000001e-16	-0.77467	-8.3912	0.017682	0.60525	4.8128999999999994e-17	4.1298e-15	-0.84759	-7.8164	0.011585	0.51782	5.437600000000001e-15	5.7405e-13
FAM98B	4	-0.68847	-8.047	0.046053	0.6637	8.487999999999999e-16	3.7621e-14	-0.56004	-6.6779	0.07893700000000001	0.73632	2.4231999999999998e-11	7.2399e-10	-0.34715	-4.3579	0.2396	0.8918200000000001	1.3133e-05	0.00013378	-0.60217	-6.7682	0.046754000000000004	0.7078399999999999	1.3039000000000002e-11	6.967000000000001e-10
LAMB1	4	0.27931999999999996	2.6947	0.020069999999999998	0.55416	0.0070447	0.025059	0.26478	2.5579	0.020047	0.55429	0.01053	0.036772000000000006	-0.028019	-0.27089	0.66827	0.98308	0.7864800000000001	0.87387	0.09193899999999999	0.8297200000000001	0.2069	0.86916	0.40669	0.6042
WDR24	4	-0.95355	-11.187000000000001	0.011872	0.46463000000000004	4.7213e-29	8.391899999999998e-27	-0.71959	-8.7492	0.032011000000000005	0.61007	2.1493e-18	1.6566000000000001e-16	-0.32038	-4.1654	0.28443	0.91596	3.1080999999999996e-05	0.00028481	-0.36759000000000003	-4.4558	0.20352	0.8680700000000001	8.358300000000001e-06	0.00012052
TAF1C	7	-0.77682	-11.952	0.028842000000000003	0.5981	6.310699999999999e-33	1.4656999999999999e-30	-0.71333	-11.07	0.033113	0.61233	1.7528e-28	3.8166000000000005e-26	-0.43918	-7.1263	0.13263	0.8206700000000001	1.0308e-12	4.6625e-11	-0.54459	-8.2815	0.066433	0.7361300000000001	1.216e-16	1.681e-14
BAP1	4	-0.62511	-6.3372	0.064964	0.71205	2.3393e-10	5.0306e-09	-0.44301999999999997	-4.6661	0.1594	0.8489	3.0689999999999998e-06	3.2677e-05	-0.055907000000000005	-0.64747	0.79852	0.9878100000000001	0.5173300000000001	0.67714	-0.10818	-1.1312	0.9665299999999999	0.99979	0.25795999999999997	0.45164
WDR7	4	0.24961999999999998	2.8566	0.029531	0.60487	0.004282500000000001	0.016584	0.1938	2.2115	0.048039	0.65205	0.026999000000000002	0.07779900000000001	0.76747	9.3459	0.0009415	0.39437	9.112700000000001e-21	1.3684e-18	0.13902	1.51	0.11974000000000001	0.81017	0.13105	0.2879
SUSD3	4	0.21463000000000002	2.4511	0.044584	0.66286	0.014243	0.045027	0.28799	3.3175	0.015443	0.51731	0.00090832	0.0047631	0.37128	4.3965	0.011528	0.55301	1.1002e-05	0.00011469	0.34417	3.8475	0.010724	0.51782	0.00011934	0.0011672
ZNF407	4	-0.69109	-8.4654	0.045582	0.6637	2.5538e-17	1.3858e-15	-0.58736	-7.2876	0.067352	0.70699	3.1543e-13	1.2459000000000001e-11	-0.62574	-7.9366	0.04161	0.69408	2.0783000000000003e-15	1.4481e-13	-0.48573999999999995	-5.8575	0.09655	0.77792	4.6985e-09	1.5589e-07
PSMB3	4	-0.8853	-9.4927	0.016338	0.50961	2.2518e-21	1.9911e-19	-1.1769	-12.107000000000001	0.0034216	0.35205	9.7334e-34	3.4600999999999996e-31	-1.0021	-11.057	0.0052701	0.48718	2.0341e-28	7.7026e-26	-0.9468200000000001	-9.4913	0.006889	0.49237	2.2806e-21	5.442e-19
GAR1	4	-0.65327	-5.962000000000001	0.055813	0.69443	2.4912e-09	4.5823e-08	-0.48441999999999996	-4.5889	0.12414000000000001	0.81147	4.4564e-06	4.5582e-05	-0.59126	-5.7892	0.051414999999999995	0.72151	7.074e-09	1.6219999999999998e-07	-0.33407	-3.0305	0.25315	0.88639	0.0024411999999999997	0.013789
SRP54	5	-1.1373	-12.993	0.005155300000000001	0.38874000000000003	1.3455e-38	4.8826e-36	-0.9496700000000001	-11.29	0.0096446	0.4375	1.4785999999999998e-29	3.6275999999999996e-27	-0.6590199999999999	-8.5419	0.034227	0.68087	1.3205999999999999e-17	1.2235999999999998e-15	-0.69513	-8.084	0.027304000000000002	0.63578	6.2686e-16	7.5828e-14
AADACL2	4	0.26158000000000003	2.8685	0.02534	0.58386	0.0041243	0.016068	-0.018254	-0.19389	0.51664	0.9664799999999999	0.84626	0.9089799999999999	-0.0061765	-0.068191	0.5721	0.9769	0.94563	0.9694	0.038206	0.38661	0.36622	0.9245200000000001	0.69905	0.83225
OSBPL8	4	-0.6604800000000001	-7.0961	0.053459000000000007	0.6862199999999999	1.2836e-12	4.0142e-11	-0.54665	-6.0119	0.085619	0.75354	1.8337e-09	4.0121e-08	-0.6109600000000001	-6.956	0.045456	0.69789	3.5008e-12	1.4019e-10	-0.5533	-5.6834	0.062644	0.7328399999999999	1.3206e-08	3.9684e-07
PCDH10	4	0.21106	2.0865	0.046478	0.66585	0.036931	0.096417	0.022668	0.21939	0.35654	0.92696	0.82634	0.898	-0.0022958	-0.023008	0.55433	0.97403	0.98164	0.98977	-0.072435	-0.64972	0.8619	0.9935	0.51588	0.6987
NLE1	5	-0.62244	-8.0991	0.065813	0.71205	5.5367e-16	2.565e-14	-0.84796	-10.703	0.016384	0.52299	9.894899999999999e-27	1.8336e-24	-0.60009	-8.1673	0.048579000000000004	0.7136399999999999	3.1527e-16	2.4299e-14	-0.61979	-7.6273	0.042046	0.69077	2.3966e-14	2.2812e-12
ZNHIT6	6	-0.68188	-8.0598	0.047557	0.67071	7.640900000000001e-16	3.4127999999999996e-14	-0.65885	-7.8543	0.044205	0.6409199999999999	4.0188000000000005e-15	2.0174e-13	-0.65514	-8.1886	0.034881	0.6844600000000001	2.6425e-16	2.0542e-14	-0.5464399999999999	-6.2144	0.06556100000000001	0.73482	5.1522e-10	2.1166e-08
RPP21	4	-0.94415	-11.273	0.012515	0.47289	1.7879999999999998e-29	3.4226e-27	-0.71997	-8.908	0.031954	0.61007	5.1981e-19	4.3117e-17	-0.67164	-8.6525	0.031586	0.6725300000000001	5.0380000000000005e-18	4.8485e-16	-0.55581	-6.6757	0.061841	0.73172	2.4605999999999998e-11	1.2352e-09
KPNB1	4	-1.5358	-13.681	0.0013319	0.33176	1.3162999999999999e-42	6.033899999999999e-40	-1.3637	-12.787	0.0017682000000000002	0.33846	1.927e-37	9.3241e-35	-1.0677	-11.339	0.0039612	0.48066000000000003	8.4536e-30	3.5915e-27	-1.1007	-10.031	0.0035593000000000005	0.47778000000000004	1.115e-23	3.2369999999999995e-21
SLC5A11	6	0.3002	4.2571	0.015477000000000001	0.50674	2.0711e-05	0.00016625	0.22866	3.2310000000000003	0.030725	0.60447	0.0012335999999999998	0.0061446999999999995	0.44223999999999997	6.4725	0.006246100000000001	0.49156000000000005	9.6407e-11	3.0588000000000002e-09	0.017189	0.22894	0.44668	0.94299	0.81891	0.90459
MAX	6	-0.98895	-14.796	0.010047	0.45821000000000006	1.5644e-49	1.0480999999999999e-46	-0.7949	-12.162	0.021551	0.56172	4.963500000000001e-34	1.8795999999999998e-31	-0.6252300000000001	-9.932	0.041816000000000006	0.69408	3.0217e-23	5.9813000000000005e-21	-0.58636	-8.8229	0.05083	0.70926	1.1153e-18	1.9427e-16
EXOSC10	4	-0.8809	-11.290999999999999	0.016821	0.51349	1.4569e-29	2.8198e-27	-0.8348	-10.780999999999999	0.017544	0.53196	4.2113e-27	8.0612e-25	-0.5394100000000001	-7.3055	0.071474	0.75956	2.7626e-13	1.3749e-11	-0.53014	-6.7962	0.07315	0.74484	1.0739000000000001e-11	5.8824e-10
ATG2A	4	0.9793	7.9763	0.00016074	0.25	1.5084000000000002e-15	6.5852e-14	0.95232	7.7568	0.00013778	0.23571	8.7131e-15	4.1696e-13	0.24875	1.932	0.040576	0.69408	0.053359000000000004	0.13451	0.4167	2.9823	0.0054538	0.48318	0.0028613	0.0156
FAM96B	4	-1.0696	-9.6815	0.0071072	0.42148	3.6133999999999995e-22	3.4637e-20	-1.2231	-10.764000000000001	0.0028589	0.34094	5.1121e-27	9.679200000000002e-25	-1.0533	-10.193	0.0042482	0.48066000000000003	2.1257999999999997e-24	4.7474e-22	-0.89333	-7.7764	0.0090591	0.51782	7.4628e-15	7.6468e-13
POLR2D	5	-0.9535	-10.472999999999999	0.011872	0.46463000000000004	1.1447e-25	1.4992000000000002e-23	-0.8074600000000001	-9.1781	0.020311000000000003	0.55788	4.3861e-20	4.152300000000001e-18	-0.9277799999999999	-10.888	0.0079224	0.5	1.3116e-27	4.3936e-25	-1.0809	-10.61	0.0038004	0.47778000000000004	2.6669999999999997e-26	9.6784e-24
VPS28	4	-0.7432	-9.2392	0.034686	0.63146	2.4839000000000002e-20	1.9847e-18	-0.75076	-9.3536	0.027349000000000002	0.59307	8.4735e-21	8.5318e-19	-0.48439	-6.349	0.10004	0.80295	2.1674000000000002e-10	6.431600000000001e-09	-0.40953	-5.0824	0.1558	0.8338399999999999	3.7277e-07	7.8897e-06
PITPNM2	4	0.20653000000000002	2.2944	0.049083999999999996	0.6746300000000001	0.021769999999999998	0.06339199999999999	0.076833	0.84362	0.20310999999999998	0.87349	0.39888	0.57177	-0.018649000000000002	-0.20947	0.62598	0.97834	0.8340799999999999	0.9030299999999999	0.022597	0.23434000000000002	0.42475	0.9378	0.81472	0.90225
IL17REL	4	-0.8595799999999999	-10.176	0.018796	0.5411600000000001	2.5263e-24	2.9535000000000003e-22	-0.90469	-10.687999999999999	0.012331	0.47002	1.1632e-26	2.1329e-24	-0.61648	-7.739	0.044055000000000004	0.69408	1.0018000000000001e-14	6.2998e-13	-1.2389	-13.253	0.0019634	0.45169	4.345399999999999e-40	5.0461999999999996e-37
EIF3A	4	-0.9586899999999999	-8.9797	0.011597	0.46347	2.7149000000000003e-19	1.9787e-17	-0.9257299999999999	-8.7804	0.010896	0.45083	1.6286999999999999e-18	1.2722e-16	-0.9018200000000001	-9.087	0.0088983	0.52189	1.0178999999999999e-19	1.2755999999999997e-17	-0.85021	-7.5423	0.01139	0.51782	4.6189e-14	3.983e-12
WDR75	4	-0.7056100000000001	-6.0433	0.042425	0.6575	1.5102000000000002e-09	2.9036e-08	-0.5907899999999999	-5.2153	0.066135	0.7038300000000001	1.8355e-07	2.6488999999999997e-06	-0.4471	-4.2756	0.12566	0.81443	1.9062e-05	0.00018509	-0.51477	-4.2509	0.080498	0.7561399999999999	2.1286999999999998e-05	0.00026844
RSRC2	4	-0.65508	-6.736000000000001	0.055273	0.69443	1.6284000000000003e-11	4.2717999999999997e-10	-0.42117	-4.4955	0.18263	0.86665	6.9402e-06	6.7765e-05	-0.71742	-7.6615	0.024444999999999998	0.64742	1.8372999999999998e-14	1.0998e-12	-0.6866899999999999	-6.6136	0.028544	0.63795	3.7520000000000003e-11	1.8358e-09
CDC20	4	-0.79362	-7.0434	0.026511	0.59004	1.8765e-12	5.6068e-11	-0.91911	-8.0024	0.011424	0.46143	1.2199000000000002e-15	6.6451e-14	-0.5692699999999999	-5.5288	0.059383000000000005	0.7328600000000001	3.2247e-08	6.2551e-07	-0.6650699999999999	-5.6462	0.032310000000000005	0.64761	1.6399999999999998e-08	4.850199999999999e-07
JPH2	4	0.37479	4.3933	0.0066824	0.41423000000000004	1.1163e-05	9.612e-05	0.18450999999999998	2.1347	0.054274	0.67106	0.032785	0.090661	0.3236	3.8659	0.018428	0.60525	0.00011068	0.00084481	0.21691999999999997	2.4286	0.04626	0.7078399999999999	0.015158000000000001	0.058803999999999995
HYOU1	4	-0.6181800000000001	-5.9252	0.067294	0.71687	3.1195000000000002e-09	5.6193e-08	-0.49742	-4.8958	0.11485999999999999	0.80064	9.7906e-07	1.1942999999999999e-05	-0.44852	-4.6577	0.12459	0.81272	3.1973000000000003e-06	3.9056e-05	-0.37566	-3.5273	0.19315	0.8650399999999999	0.00041975	0.0033189
RNF167	4	-0.6492600000000001	-5.9739	0.05701799999999999	0.69644	2.3162e-09	4.2922000000000005e-08	-0.59915	-5.5968	0.06348200000000001	0.7003199999999999	2.1828e-08	3.7834000000000004e-07	-0.7360300000000001	-7.0826	0.022045	0.63158	1.4151e-12	6.193199999999999e-11	-0.56445	-4.9058	0.058373	0.72082	9.304600000000001e-07	1.787e-05
ICK	4	-0.78714	-8.1604	0.027235000000000002	0.5937399999999999	3.3389000000000004e-16	1.5978e-14	-0.61273	-6.5309	0.05814299999999999	0.68181	6.5377e-11	1.825e-09	-0.4573	-5.1198	0.11756	0.80872	3.0588e-07	4.8481e-06	-0.49418999999999996	-5.0802	0.09110700000000001	0.7719	3.7695e-07	7.9686e-06
WDR41	4	0.23518000000000003	2.7605	0.035019	0.63146	0.0057717	0.021269	0.15497	1.8077	0.07901699999999999	0.73632	0.07066	0.16417	0.18520999999999999	2.2387	0.082473	0.78013	0.025178	0.07533200000000001	0.3325	3.7808	0.011998	0.51782	0.00015634	0.0014525
EEF2	4	-1.2006	-11.267999999999999	0.0041908	0.38364000000000004	1.8779e-29	3.5173e-27	-1.2835	-11.884	0.0023881999999999996	0.34094	1.4321999999999998e-32	4.5359e-30	-0.6702199999999999	-7.4304	0.031896	0.67427	1.0827e-13	5.857e-12	-0.77487	-7.4059	0.017223	0.5636	1.3024e-13	1.0552000000000001e-11
WARS	4	-1.0953	-10.665	0.006268999999999999	0.41313999999999995	1.4766e-26	2.0253e-24	-1.0003	-9.9492	0.007635300000000001	0.41491000000000006	2.5428000000000002e-23	3.5153e-21	-0.78166	-8.3559	0.016936	0.60285	6.4922e-17	5.4109e-15	-0.83478	-7.9968	0.012297	0.51981	1.2774e-15	1.4736e-13
MIOS	4	-0.70957	-7.0884	0.04169	0.65637	1.3569e-12	4.2206000000000007e-11	-0.6903199999999999	-6.9491	0.037327	0.62061	3.6773e-12	1.2659e-10	-0.26086	-2.8783	0.41141000000000005	0.9471799999999999	0.0039988	0.017424000000000002	-0.32945	-3.3080000000000003	0.26136	0.88935	0.0009394999999999999	0.0064354
CABP7	4	0.3872	4.4421	0.0058671999999999995	0.40155	8.9093e-06	7.8578e-05	0.38973	4.4863	0.0052586	0.38167	7.2458e-06	7.047100000000001e-05	0.12789	1.4785	0.15777	0.8406799999999999	0.13927	0.27574	0.24950999999999998	2.6781	0.031047	0.6467	0.0074045000000000005	0.033562
KIF13A	4	-0.67285	-8.5878	0.050198	0.67935	8.8626e-18	5.078199999999999e-16	-0.69184	-8.834	0.037097000000000005	0.61897	1.01e-18	8.1072e-17	-0.5642699999999999	-7.3442	0.061358	0.73614	2.0706e-13	1.0515000000000002e-11	-0.5098199999999999	-6.4374	0.082829	0.76051	1.2153000000000002e-10	5.4984999999999996e-09
FARSB	4	-1.5928	-15.770999999999999	0.0010334	0.33176	4.9151e-56	5.0362e-53	-1.2988	-13.707	0.0021815000000000003	0.34094	9.243899999999999e-43	6.4408e-40	-1.2183	-13.671	0.0020552	0.43556000000000006	1.5123e-42	1.7560999999999997e-39	-1.1557	-11.658	0.0029164	0.47368000000000005	2.0893e-31	1.4558e-28
ASIC1	6	-0.70004	-10.667	0.043608	0.65972	1.4466e-26	1.9998e-24	-0.7914	-11.969000000000001	0.021884	0.56391	5.1729999999999995e-33	1.7668e-30	-0.42912	-6.9269	0.14125	0.82981	4.3017e-12	1.6914e-10	-0.42178000000000004	-6.3738	0.14364000000000002	0.8280200000000001	1.844e-10	8.1111e-09
GFM1	4	-0.60763	-6.5945	0.071129	0.72077	4.2681000000000004e-11	1.0408e-09	-0.63636	-6.9042	0.050623	0.65494	5.0488e-12	1.7011000000000002e-10	0.15381	1.9380000000000002	0.11888	0.80872	0.052624000000000004	0.13316	0.11043	1.2775	0.1682	0.8410299999999999	0.20144	0.38306
SRM	5	-0.8661399999999999	-9.6265	0.018084	0.5322100000000001	6.182e-22	5.8208e-20	-0.64346	-7.4843	0.048326999999999995	0.65205	7.1957e-14	3.1025e-12	0.17164000000000001	2.2873	0.096733	0.80285	0.022180000000000002	0.068346	0.09348300000000001	1.149	0.20348	0.8680700000000001	0.25054	0.44298000000000004
MB21D2	6	0.20137	2.8377	0.052471000000000004	0.6851	0.0045433999999999995	0.017401	0.034143	0.47376	0.31831	0.9148	0.63567	0.76575	0.33796	4.962	0.015753	0.5859300000000001	6.9786e-07	1.0122e-05	-0.18625999999999998	-2.3722	0.63536	0.97559	0.017682	0.066366
NUP93	7	-0.70786	-9.147	0.041977	0.65637	5.8525e-20	4.4323e-18	-0.6963	-9.0613	0.036397000000000006	0.61829	1.2887e-19	1.1752999999999999e-17	-0.6692899999999999	-9.1844	0.032137	0.67479	4.1375e-20	5.5869e-18	-0.74129	-8.854	0.020621	0.5908800000000001	8.442100000000001e-19	1.5044999999999998e-16
THOC7	4	-0.74068	-7.0541	0.035111	0.63146	1.7378e-12	5.2826999999999994e-11	-0.65832	-6.3825	0.044308	0.6409199999999999	1.7426e-10	4.4703e-09	-0.86041	-8.467	0.01108	0.5526800000000001	2.5176e-17	2.2261e-15	-0.76557	-6.7935	0.017991999999999998	0.56679	1.0947000000000002e-11	5.9401e-10
EXOSC5	4	-0.87677	-9.9164	0.017096	0.51882	3.5316999999999995e-23	3.5976e-21	-0.93966	-10.571	0.010184	0.44158000000000003	4.0817e-26	7.109899999999999e-24	-0.8285399999999999	-9.8506	0.013112	0.56295	6.814799999999999e-23	1.2763999999999998e-20	-0.83388	-8.9675	0.012412000000000001	0.51981	3.0321e-19	5.9344e-17
YARS	6	-0.75253	-9.7957	0.033020999999999995	0.6229399999999999	1.1743000000000001e-22	1.1622e-20	-0.54486	-7.365	0.086538	0.75354	1.7711e-13	7.1250000000000004e-12	-0.39188	-5.6142	0.17944000000000002	0.8572799999999999	1.9743999999999998e-08	4.0556999999999995e-07	-0.41766000000000003	-5.4233	0.14794000000000002	0.8295899999999999	5.8508e-08	1.4834999999999999e-06
FAM18A	4	0.23795999999999998	2.7164	0.033882999999999996	0.62961	0.0065987	0.023734	0.038411	0.42891999999999997	0.30417	0.9098200000000001	0.66798	0.78992	-0.0095444	-0.10999	0.58608	0.9769	0.9124200000000001	0.95136	0.031646	0.33345	0.38881	0.92824	0.73879	0.8582200000000001
DEFB124	4	0.29034	3.2583	0.017440999999999998	0.5252600000000001	0.0011209000000000002	0.005372699999999999	0.3592	4.0686	0.0070153	0.41491000000000006	4.73e-05	0.00037264	-0.089103	-0.99464	0.95175	0.9984700000000001	0.31990999999999997	0.49401999999999996	0.18170999999999998	1.9317	0.071577	0.74484	0.053402	0.15083
CSN3	4	0.20463	2.2346	0.050255	0.67935	0.025442	0.07192	0.13004000000000002	1.4151	0.1083	0.7903600000000001	0.15704	0.29825	0.16773	1.8659999999999999	0.10135	0.80295	0.062048	0.15050999999999998	0.096963	1.0174	0.1958	0.86526	0.30896999999999997	0.50662
ATP5B	4	-1.0292	-10.918	0.0084965	0.44298999999999994	9.4241e-28	1.506e-25	-0.8416799999999999	-9.2299	0.016958	0.52893	2.7088e-20	2.5925999999999996e-18	-0.4427	-5.2618	0.12954000000000002	0.81724	1.4261e-07	2.4355000000000002e-06	-0.36895	-4.1008	0.20195	0.86767	4.1167e-05	0.00047521
EIF5B	4	-0.7094	-7.4639	0.041713	0.65637	8.4017e-14	3.0681e-12	-0.78659	-8.2067	0.022527000000000002	0.5687399999999999	2.2729e-16	1.3197e-14	-0.5714	-6.4257	0.058476	0.7290399999999999	1.3128e-10	4.0475e-09	-0.7482	-7.3233	0.019794	0.58316	2.4196e-13	1.8899999999999997e-11
GHR	4	-0.69584	-6.1044	0.044629	0.66286	1.0315999999999998e-09	2.0282e-08	-0.72693	-6.374	0.030897000000000004	0.60447	1.8411e-10	4.7024e-09	-0.55582	-5.1265	0.06450399999999999	0.74464	2.9510000000000004e-07	4.703e-06	-0.66893	-5.6054	0.031620999999999996	0.6472399999999999	2.0772e-08	5.9413e-07
FOXRED1	4	0.25699	3.0069	0.027131	0.59297	0.002639	0.011073999999999999	0.24178000000000002	2.8332	0.025960000000000004	0.58781	0.004607899999999999	0.018481	0.19804000000000002	2.3895	0.07142799999999999	0.75956	0.01687	0.055048	0.01996	0.213	0.43503000000000003	0.9414799999999999	0.8313299999999999	0.9117200000000001
IMP4	4	-0.84073	-9.2073	0.020759	0.5563100000000001	3.3431e-20	2.5997e-18	-0.7733800000000001	-8.6149	0.023974000000000002	0.5760000000000001	7.0013e-18	5.060399999999999e-16	-0.39249	-4.8067	0.17870999999999998	0.8572799999999999	1.5341999999999999e-06	2.051e-05	-0.56462	-6.0988	0.058327	0.72082	1.0689000000000001e-09	4.1101e-08
TRIM41	4	0.46607	5.8058	0.0029738000000000004	0.38364000000000004	6.4057e-09	1.0982000000000001e-07	0.44708000000000003	5.5728	0.0033527	0.35205	2.5067e-08	4.2891999999999995e-07	0.37311	4.7259	0.011378000000000001	0.55301	2.2905e-06	2.9209e-05	0.49468	5.989	0.0029048999999999998	0.47368000000000005	2.1115e-09	7.5368e-08
NRF1	4	-0.7775	-7.3618	0.028762	0.5976199999999999	1.8139e-13	6.3829e-12	-0.51368	-5.1656	0.1043	0.7830199999999999	2.3968000000000004e-07	3.3616e-06	-0.30846999999999997	-3.3652	0.30601999999999996	0.92232	0.00076485	0.0044028	-0.22726999999999997	-2.2457	0.49662	0.9505100000000001	0.02472	0.0852
SRMS	4	0.26984	3.2411	0.022744999999999998	0.56567	0.0011905	0.0056597999999999996	0.30461	3.6813	0.01286	0.47846000000000005	0.00023203	0.0014964	0.20314000000000002	2.4996	0.067386	0.75125	0.012434	0.043316	0.16230999999999998	1.8477	0.089994	0.76956	0.06464	0.17379
TRAPPC11	4	-0.9971	-10.955	0.009828299999999998	0.45503000000000005	6.253999999999999e-28	1.0181e-25	-0.86188	-9.6625	0.015443	0.51731	4.3522e-22	5.4936e-20	-0.7651899999999999	-8.9357	0.018509	0.60525	4.0463e-19	4.637e-17	-0.68594	-7.4989	0.028647000000000002	0.6381100000000001	6.4339e-14	5.4404e-12
CEACAM4	4	0.23199	2.7465	0.036386	0.63253	0.0060226	0.021979	0.043765	0.5091	0.2887	0.90684	0.61068	0.74859	0.25408000000000003	3.1059	0.03797	0.69408	0.0018969000000000002	0.0094137	0.1968	2.2267	0.0592	0.72263	0.025965	0.088165
SFSWAP	4	-0.77912	-9.0576	0.028532	0.5959300000000001	1.3332e-19	9.882e-18	-0.72168	-8.455	0.031701	0.61007	2.7899999999999995e-17	1.8837e-15	-0.74608	-8.9335	0.020724	0.61921	4.1284e-19	4.7001999999999997e-17	-0.82681	-9.2002	0.012871	0.52261	3.5718e-20	7.496e-18
C2	8	0.23464000000000002	4.2326	0.035295	0.63146	2.3098e-05	0.00018386	0.13351	2.3962	0.10392	0.7830199999999999	0.016567	0.052565	0.077028	1.4042	0.27291	0.91205	0.16027	0.30491999999999997	0.05946	1.0269	0.29591	0.90741	0.30448000000000003	0.5020600000000001
PSMG3	4	-1.0033	-7.3345	0.0095872	0.4538	2.2253e-13	7.7217e-12	-0.81701	-6.3309	0.019312	0.54797	2.4377e-10	6.1185e-09	-0.31311	-2.8861	0.29723	0.91915	0.0039003	0.017109	-0.39384	-3.0889	0.17195	0.84536	0.0020089	0.011806
PTPMT1	7	-0.84636	-10.284	0.020231	0.55416	8.312100000000002e-25	1.0196e-22	-0.9174200000000001	-11.052	0.011539	0.46298999999999996	2.1529e-28	4.5732999999999996e-26	-0.27076	-3.7681	0.38734	0.9452200000000001	0.00016453	0.0011813	-0.10812999999999999	-1.4063	0.9667	0.99979	0.15964	0.32855999999999996
CHCHD7	5	-0.63966	-9.5134	0.060049	0.70343	1.8457e-21	1.6572e-19	-0.46291000000000004	-6.9893	0.14119	0.8350700000000001	2.7631e-12	9.8227e-11	-0.34176999999999996	-5.2925	0.24752	0.89948	1.2069e-07	2.0939e-06	-0.29501	-4.386	0.32561	0.91517	1.1547e-05	0.00015989
ZNF613	5	0.25426	2.7664	0.027992000000000003	0.5959300000000001	0.0056685	0.020938	0.068815	0.73144	0.22178	0.88387	0.46451000000000003	0.63342	0.25789	2.9288	0.036569	0.69089	0.0034024999999999997	0.015224000000000001	0.2076	2.1228	0.051863	0.71022	0.033768	0.10689000000000001
MYL7	4	-0.83945	-8.2934	0.020954	0.55929	1.1005000000000001e-16	5.5566000000000004e-15	-0.9121	-8.9567	0.011918000000000002	0.46548999999999996	3.3446999999999994e-19	2.8421e-17	-0.59154	-6.2211	0.051335000000000006	0.72113	4.9367e-10	1.3629e-08	-0.48632	-4.8072	0.096194	0.77746	1.5307e-06	2.7545e-05
SRRM1	4	-0.6099899999999999	-5.6411	0.07029099999999999	0.72035	1.6898e-08	2.6905e-07	-0.7548600000000001	-6.8158	0.026545999999999997	0.5906600000000001	9.3712e-12	2.9952e-10	-0.43521000000000004	-4.3777	0.13601	0.8250700000000001	1.1995999999999998e-05	0.00012408	-0.66283	-5.609	0.032643	0.64761	2.0353e-08	5.8405e-07
WEE1	5	-1.0089	-10.515	0.009415	0.45096	7.3315e-26	9.6748e-24	-1.0006	-10.487	0.007612399999999999	0.41491000000000006	9.873899999999999e-26	1.6862000000000002e-23	-0.48801000000000005	-5.6311	0.097686	0.80295	1.7903e-08	3.7436e-07	-0.5949399999999999	-6.2633	0.048533	0.70926	3.7689999999999996e-10	1.582e-08
RCC1	4	-0.7495	-9.6361	0.03363	0.62961	5.6308000000000005e-22	5.3306e-20	-0.60521	-7.9149	0.061198	0.6913100000000001	2.4752e-15	1.2794e-13	-0.56379	-7.5796	0.061564999999999995	0.73614	3.4667e-14	2.0264e-12	-0.40435	-5.1965	0.16084	0.8340799999999999	2.0313e-07	4.5595999999999995e-06
TRIB1	4	0.32051	3.4152	0.012217	0.46463000000000004	0.00063738	0.0032955	0.089121	0.92184	0.17548	0.85956	0.35661	0.5301100000000001	0.034356	0.36812	0.40806	0.9471799999999999	0.71278	0.8227899999999999	0.020714	0.19812000000000002	0.43233	0.94126	0.84295	0.91869
TSEN34	4	-1.1067	-9.3108	0.0059131	0.40155	1.2684e-20	1.0325e-18	-0.96836	-8.4098	0.008760500000000001	0.42363	4.1063999999999997e-17	2.669e-15	-0.79638	-7.4492	0.015684	0.58501	9.3921e-14	5.0966e-12	-0.8716799999999999	-7.162000000000001	0.010138	0.51782	7.9502e-13	5.5258e-11
ARID1A	4	-0.73969	-7.9775	0.03526	0.63146	1.4932e-15	6.5351e-14	-0.93069	-9.9409	0.01054	0.44903000000000004	2.7618999999999996e-23	3.7881e-21	-0.6821	-7.4915	0.029531	0.66197	6.810700000000001e-14	3.8024e-12	-0.7106600000000001	-7.5118	0.024743	0.61805	5.8312e-14	4.9791e-12
PSMD1	4	-0.8368899999999999	-8.682	0.021276	0.55929	3.889e-18	2.3853e-16	-0.78514	-8.2613	0.022757	0.5695399999999999	1.4411000000000001e-16	8.6858e-15	-0.5151	-5.8883	0.082301	0.78013	3.9026e-09	9.337799999999999e-08	-0.35829	-3.8028	0.21656999999999998	0.87197	0.00014305	0.0013469
ASPDH	5	-0.65067	-7.5054	0.056536	0.69644	6.1223e-14	2.2739e-12	-0.5803	-6.8019	0.069924	0.71281	1.0321e-11	3.2868e-10	-0.46542	-5.7827	0.11188	0.80696	7.3497e-09	1.6757e-07	-0.71133	-7.5892	0.024674	0.61805	3.2179000000000005e-14	2.9816e-12
PFDN6	4	-0.6657	-6.6347	0.052035000000000005	0.6845899999999999	3.2525e-11	8.0476e-10	-0.58339	-5.9576	0.068798	0.70995	2.5598000000000006e-09	5.417999999999999e-08	-0.58508	-6.3393	0.053528	0.7268600000000001	2.3086000000000002e-10	6.77e-09	-0.56872	-5.3303	0.056766	0.71548	9.805300000000001e-08	2.3697e-06
SLC35E4	4	0.22637	2.6652	0.038613	0.63935	0.007693600000000001	0.026948000000000003	-0.051266	-0.58853	0.66163	0.9799399999999999	0.55618	0.7070000000000001	0.057231	0.68307	0.33121	0.9313600000000001	0.49456000000000006	0.65776	0.17144	1.9329	0.080877	0.7562	0.053247	0.15047
SYNGR3	4	0.23586	2.1811	0.034709	0.63146	0.029179000000000004	0.080221	-0.2581	-2.1973	0.49266000000000004	0.96131	0.027999999999999997	0.079889	0.21224	2.048	0.060635	0.73614	0.040563999999999996	0.1088	0.10618	0.90176	0.17672000000000002	0.85091	0.36718	0.56652
MMEL1	4	-0.61133	-4.6665	0.069832	0.72012	3.064e-06	2.9901e-05	-0.6230100000000001	-4.7669999999999995	0.054561	0.67202	1.8694999999999998e-06	2.1091e-05	-0.67528	-5.3511	0.030760000000000003	0.66866	8.7414e-08	1.5601e-06	-0.56017	-4.0647	0.060038	0.7280399999999999	4.8091000000000004e-05	0.000542
PAK6	4	0.20446	2.1528	0.05037	0.67935	0.031335	0.08479500000000001	0.26775	2.8567	0.019347	0.54797	0.0042805	0.017405	-0.1822	-1.9011	0.65395	0.98108	0.05729	0.14189000000000002	0.16080999999999998	1.5837	0.091704	0.7719	0.11327000000000001	0.2614
POLR2M	4	-0.63786	-7.2318	0.060726999999999996	0.70533	4.7665e-13	1.5845e-11	-0.45918000000000003	-5.3591	0.14406	0.8360299999999999	8.3657e-08	1.285e-06	-0.24681999999999998	-3.0449	0.44853000000000004	0.9585799999999999	0.0023279	0.011170999999999999	-0.28176	-3.1979	0.3538	0.9230299999999999	0.0013844	0.0087656
HCFC1	4	-0.7701899999999999	-7.7966	0.029851999999999997	0.60487	6.3604e-15	2.6069e-13	-0.79008	-8.008	0.02201	0.56398	1.1655999999999998e-15	6.4049e-14	-0.5867399999999999	-6.3943	0.052896000000000006	0.72573	1.6128999999999997e-10	4.8861e-09	-0.73032	-6.9707	0.022147999999999998	0.59577	3.1526e-12	1.9268e-10
PQLC1	7	0.2331	4.0078	0.03603	0.63146	6.129800000000001e-05	0.00043778	0.28007	4.8412	0.016809	0.5280600000000001	1.2906e-06	1.5252e-05	0.47405	8.4322	0.0048338	0.48066000000000003	3.3926e-17	2.9400999999999998e-15	0.1657	2.7461	0.086767	0.76598	0.006030399999999999	0.028551999999999998
KIAA0922	4	0.56442	7.0509	0.0014925999999999997	0.33176	1.7776e-12	5.3849e-11	0.48268	6.0092	0.0025604	0.34094	1.864e-09	4.0689e-08	0.67969	8.6843	0.0013089	0.39437	3.8119e-18	3.7303e-16	0.5777100000000001	7.0467	0.0016878	0.45169	1.8326e-12	1.1956e-10
PFDN2	6	-0.96181	-9.4419	0.011436	0.46347	3.6606999999999996e-21	3.1724e-19	-0.9794700000000001	-9.6384	0.0083013	0.42017	5.5028e-22	6.610500000000001e-20	-0.57045	-6.4988	0.058947	0.73125	8.098600000000001e-11	2.6076e-09	-0.80324	-7.4994	0.014524	0.5269699999999999	6.4126e-14	5.4404e-12
TEC	4	0.39352	4.1191	0.005568600000000001	0.39676	3.8034e-05	0.00028668	0.37498000000000004	3.9289	0.005982	0.39778	8.5332e-05	0.00062114	0.3762	4.0612	0.010965	0.5526800000000001	4.8828e-05	0.00041837	0.2222	2.1715	0.043217	0.69843	0.029896	0.097741
IPO11	4	-0.61128	-7.5643	0.069832	0.72012	3.9007999999999996e-14	1.4933e-12	-0.52432	-6.5761	0.09756000000000001	0.77552	4.8309e-11	1.3705e-09	-0.46413000000000004	-6.0316	0.11285	0.80704	1.623e-09	4.1821e-08	-0.41702	-5.0576	0.14869000000000002	0.8295899999999999	4.2446999999999994e-07	8.8443e-06
TSHB	6	0.21525999999999998	2.9429	0.044285000000000005	0.66286	0.0032516	0.013196000000000001	0.084547	1.1388	0.18574000000000002	0.8679899999999999	0.25481	0.42218999999999995	0.080762	1.1324	0.26293	0.9069	0.25748000000000004	0.42589	-0.009940899999999999	-0.12343	0.56607	0.9614299999999999	0.90176	0.9494
SRCAP	4	-0.74516	-7.499	0.034376	0.6314	6.4326e-14	2.3790000000000003e-12	-0.61145	-6.3073	0.05874	0.68181	2.8395999999999997e-10	7.0763e-09	-0.57907	-6.2423	0.055767	0.72712	4.3118000000000006e-10	1.2114e-08	-0.34196	-3.4709	0.24056	0.8816299999999999	0.0005187	0.0039507
ZNF778	4	0.29257	3.2511	0.016901	0.51469	0.0011496	0.0054878	0.31713	3.5449	0.011218	0.45748	0.00039272	0.0023475	0.046124	0.51726	0.36739	0.9429799999999999	0.6049800000000001	0.74485	0.038624	0.39350999999999997	0.36496999999999996	0.92448	0.69394	0.8283299999999999
RAB3GAP1	4	-0.85683	-11.012	0.019094	0.54169	3.3457999999999996e-28	5.498200000000001e-26	-0.6763600000000001	-8.8506	0.039979	0.63012	8.705599999999999e-19	7.0205e-17	-0.55566	-7.4815	0.06455	0.74464	7.3485e-14	4.0766e-12	-0.55405	-7.0892	0.06236900000000001	0.73172	1.3487e-12	9.0709e-11
ZIC2	4	0.44393999999999995	4.9999	0.0035938000000000003	0.38364000000000004	5.736699999999999e-07	6.6088999999999995e-06	0.42638000000000004	4.8062	0.0039153	0.35545	1.5386000000000002e-06	1.782e-05	0.053167	0.59546	0.34345	0.9321799999999999	0.5515399999999999	0.7046600000000001	0.080722	0.83845	0.23456999999999997	0.87936	0.40178	0.5995
DHCR7	4	0.40031	4.6102	0.0052242	0.38974000000000003	4.0225e-06	3.8372e-05	0.31561999999999996	3.6141	0.011413	0.46143	0.00030145	0.0018742999999999998	0.15695	1.8219999999999998	0.11447	0.8076	0.068462	0.16257	0.21168	2.285	0.049371	0.70926	0.022311	0.078747
HEPACAM	4	0.20544	2.3553	0.049739	0.6774	0.01851	0.055571	0.27669	3.1993	0.017372	0.53196	0.0013775	0.00674	0.31375	3.7181	0.020449000000000002	0.61859	0.00020072	0.0014058	0.36305	4.0852	0.0089902	0.51782	4.4043999999999994e-05	0.00050341
GDF5	4	0.21918	2.4939	0.042287	0.6574	0.012636	0.040706	0.07045499999999999	0.79343	0.21741	0.88271	0.42753	0.59946	0.1675	1.9453	0.10159	0.80295	0.051740999999999995	0.13155	0.09572	1.0407	0.19848	0.8667	0.29803	0.4953
TLE6	5	0.23454	3.0168	0.035341000000000004	0.63146	0.0025544	0.010776	0.049092000000000004	0.62246	0.27275	0.9014	0.53364	0.68861	0.08001699999999999	1.0437	0.265	0.90759	0.29664	0.46948999999999996	0.13187000000000001	1.6205	0.13043	0.8175100000000001	0.10513	0.24804
B9D2	4	0.21488000000000002	2.2226	0.044525999999999996	0.66286	0.026244	0.073709	0.009957500000000001	0.10025	0.40141	0.94227	0.92015	0.95462	-0.024205	-0.25346	0.65052	0.98054	0.79991	0.88277	0.059392999999999994	0.56404	0.29612	0.90765	0.5727300000000001	0.7413
NCL	5	-1.0886	-10.037	0.0064642	0.41313999999999995	1.048e-23	1.1338e-21	-1.1605	-10.583	0.0037201	0.35545	3.5795e-26	6.297999999999999e-24	-0.89325	-9.2058	0.0092887	0.52308	3.3922999999999996e-20	4.6528e-18	-0.8146800000000001	-7.3729	0.013571000000000001	0.52651	1.6699e-13	1.3283e-11
CTU2	4	-0.8857799999999999	-9.579	0.016304	0.50961	9.797599999999999e-22	8.9824e-20	-0.77982	-8.5989	0.023319	0.57535	8.0456e-18	5.7673e-16	-0.57901	-6.7826	0.05579	0.72712	1.1806e-11	4.3263000000000004e-10	-0.56542	-6.0877	0.058017	0.72048	1.1453e-09	4.356e-08
ZBTB17	4	-0.87603	-8.8627	0.017141999999999998	0.5193	7.810600000000001e-19	5.273399999999999e-17	-0.89259	-9.0426	0.013181	0.48439	1.5295999999999998e-19	1.3734000000000001e-17	-0.8249200000000001	-8.7084	0.013387999999999999	0.56295	3.0829000000000004e-18	3.0339e-16	-0.84154	-8.138	0.011907	0.51782	4.0202e-16	5.0379e-14
LONP1	4	-0.6383	-6.3759	0.060532	0.70481	1.8193e-10	3.9963e-09	-0.43876000000000004	-4.5256	0.16371	0.85415	6.0226e-06	5.9981999999999996e-05	-0.31185	-3.3766	0.29944	0.91915	0.00073378	0.0042534999999999995	-0.23515	-2.3679	0.47191000000000005	0.94463	0.017889	0.066977
GLO1	4	-0.67786	-4.3187	0.048614	0.67413	1.5695e-05	0.00013043	-0.040822000000000004	-0.29094000000000003	0.6150899999999999	0.97724	0.7711	0.8608399999999999	-0.49032	-3.4198	0.096343	0.80285	0.0006267	0.0037347	-0.61263	-3.6706	0.043802999999999995	0.69982	0.00024195	0.0020751
MRPL53	6	-0.6389	-8.9358	0.060325	0.7044199999999999	4.041599999999999e-19	2.8502e-17	-0.6238	-8.783999999999999	0.054309	0.67106	1.5780000000000002e-18	1.2381e-16	-0.10522000000000001	-1.6339	0.9748399999999999	0.99885	0.10227	0.2192	-0.063062	-0.9126700000000001	0.8175100000000001	0.9905799999999999	0.36141999999999996	0.56055
MEX3A	5	-0.67002	-7.5369	0.050783999999999996	0.68077	4.8118e-14	1.8221e-12	-0.43418999999999996	-5.0714	0.16825	0.8554200000000001	3.9493e-07	5.3122000000000006e-06	-0.3299	-4.0381	0.26798	0.9083200000000001	5.3882e-05	0.00045495	-0.35812	-4.0051	0.2168	0.87197	6.1982e-05	0.00067186
REG1A	5	0.70695	6.4556	0.00062001	0.31429	1.0782e-10	2.4583e-09	0.7005	6.4088	0.00063149	0.23692	1.4665e-10	3.8355e-09	0.76904	7.2441	0.0009415	0.39437	4.3517e-13	2.094e-11	0.64554	5.6369	0.0010218999999999998	0.43333	1.7316e-08	5.0534e-07
LAMB3	4	-0.74815	-5.4625	0.033791	0.62961	4.6944999999999995e-08	6.8659e-07	-0.16196	-1.2929	0.8336600000000001	0.9896799999999999	0.19605999999999998	0.35085	-0.76584	-5.8726	0.018509	0.60525	4.2895e-09	1.018e-07	-0.59507	-4.1925	0.048522	0.70926	2.7593e-05	0.00033447
ABCF1	4	-0.71275	-7.4428	0.040978	0.65589	9.8602e-14	3.5782e-12	-0.55804	-5.9766	0.079821	0.73722	2.2781e-09	4.8692000000000003e-08	-0.13934000000000002	-1.6115	0.82389	0.9908799999999999	0.10707	0.22671	-0.35838000000000003	-3.7452	0.21641999999999997	0.87197	0.00018024	0.0016317999999999999
CLDND2	4	0.26054	2.737	0.025742	0.58614	0.0061994	0.022502	0.21056	2.2088	0.038889	0.6272	0.027188999999999998	0.078173	0.16953	1.8055	0.099087	0.80295	0.07099	0.1671	0.24413	2.498	0.033148000000000004	0.64994	0.012487999999999999	0.050960000000000005
GNB2L1	4	-1.2321	-10.785	0.0037086	0.38364000000000004	4.0639000000000004e-27	5.948700000000001e-25	-1.0786	-9.854	0.0052242	0.38159	6.586499999999999e-23	8.757999999999999e-21	-0.21727	-2.3896	0.5344399999999999	0.97141	0.016865	0.055048	-0.24583000000000002	-2.4582	0.44317	0.9424399999999999	0.013963	0.055277
PAX7	6	0.44208000000000003	6.7082	0.0036626999999999996	0.38364000000000004	1.9702e-11	5.1146e-10	0.39383	5.9668	0.005029	0.37617	2.419e-09	5.1449e-08	0.4331	6.709	0.0067053	0.49915	1.9589999999999997e-11	6.9357e-10	0.45813000000000004	6.7620000000000005	0.0038923	0.47778000000000004	1.3607e-11	7.248200000000001e-10
CENPE	6	-0.78458	-9.5859	0.027658999999999996	0.5959300000000001	9.1659e-22	8.447599999999999e-20	-0.70025	-8.748	0.035593	0.6150800000000001	2.1713e-18	1.6661999999999998e-16	-0.67503	-8.9249	0.030782	0.66866	4.461600000000001e-19	5.0413e-17	-0.7064	-8.1264	0.025488999999999998	0.62416	4.4212999999999995e-16	5.5010000000000004e-14
SAP30	4	0.25423	2.8125	0.027992000000000003	0.5959300000000001	0.0049153	0.018581	0.15061	1.6546	0.08392000000000001	0.75051	0.098004	0.20968	0.12894	1.4506	0.1559	0.8406799999999999	0.14689000000000002	0.28655	0.11927	1.2533	0.15123	0.8315	0.21009	0.3943
SLC33A1	5	-0.73117	-6.5439	0.03681	0.63478	5.9929e-11	1.428e-09	-0.63683	-5.8507	0.050474	0.65417	4.8941e-09	9.7207e-08	-0.72053	-6.9085	0.023974000000000002	0.64499	4.897000000000001e-12	1.904e-10	-0.76153	-6.2147	0.01844	0.5746	5.1435e-10	2.1166e-08
LYG1	6	0.21061999999999997	2.9454	0.046731	0.66585	0.0032251999999999997	0.013111000000000001	-0.016847	-0.23146	0.51059	0.96496	0.81696	0.8914700000000001	-0.013034	-0.18377000000000002	0.6009399999999999	0.9769	0.85419	0.91448	0.08823099999999999	1.178	0.21595	0.87197	0.23878000000000002	0.42946000000000006
GPS2	4	-0.7854300000000001	-6.0797	0.027545	0.5959300000000001	1.2038e-09	2.3403e-08	-0.65788	-5.2646	0.044456999999999997	0.6409199999999999	1.4053e-07	2.0902e-06	-0.55978	-4.821000000000001	0.06303500000000001	0.73824	1.4287e-06	1.9233e-05	-0.58925	-4.402	0.050118	0.70926	1.0725999999999999e-05	0.00014971
DDX46	4	-0.76071	-6.5161	0.031425	0.6123	7.216e-11	1.6894999999999998e-09	-0.51526	-4.652	0.10321	0.7830199999999999	3.2866000000000004e-06	3.4759000000000004e-05	-0.6267199999999999	-5.8411	0.041369	0.69408	5.1869e-09	1.2128e-07	-0.33415	-2.9078	0.253	0.88639	0.00364	0.018916
FAM211A	4	0.26028	3.492	0.02588	0.58839	0.00047933	0.002593	0.11880999999999999	1.5823	0.12448	0.81206	0.11357	0.23448000000000002	0.080442	1.0885	0.2638	0.90725	0.27639	0.4479	0.10797999999999999	1.3947	0.17298	0.8471200000000001	0.1631	0.33345
YAE1D1	4	-0.7237899999999999	-8.2524	0.038360000000000005	0.6390100000000001	1.553e-16	7.707300000000001e-15	-0.71722	-8.2238	0.032505	0.61142	1.972e-16	1.1605e-14	-0.21865	-2.7772	0.53001	0.97045	0.0054833	0.022591	-0.25583	-2.9738	0.41584	0.9358799999999999	0.0029411999999999997	0.015941
GGN	4	0.39287	4.4979	0.005626	0.39676	6.8625e-06	6.242199999999999e-05	0.35399	4.0483	0.0073598	0.41491000000000006	5.1587e-05	0.00040223	0.47267	5.5947	0.0048453	0.48066000000000003	2.2105000000000002e-08	4.4748000000000003e-07	0.43483	4.8180000000000005	0.004650100000000001	0.48318	1.4499e-06	2.628e-05
ZFYVE21	4	0.20262	2.7418	0.051633000000000005	0.68343	0.0061108	0.022236000000000002	0.1685	2.2792	0.066261	0.7038300000000001	0.022656	0.067634	0.2836	3.9174	0.028234	0.6603899999999999	8.9506e-05	0.00070261	0.31551999999999997	4.2061	0.014294999999999999	0.52651	2.5984e-05	0.00031808
MORF4L1	4	-0.9734299999999999	-8.9392	0.01085	0.46033999999999997	3.9193000000000005e-19	2.7751999999999998e-17	-0.8959299999999999	-8.3915	0.012871	0.47846000000000005	4.799e-17	3.0847e-15	-0.84455	-8.3763	0.012056	0.5606399999999999	5.4626000000000005e-17	4.6644e-15	-1.1038	-9.1069	0.0035018999999999996	0.47778000000000004	8.4785e-20	1.7375e-17
DHX9	4	-0.6806	-6.3374	0.047936	0.6714899999999999	2.3361e-10	5.03e-09	-0.8895299999999999	-8.048	0.013353	0.48643000000000003	8.4169e-16	4.6692e-14	-0.60733	-5.9705	0.046444	0.70217	2.3653e-09	5.8524e-08	-0.7065	-6.1797	0.025478	0.62416	6.4206e-10	2.6009e-08
ADIPOR1	4	-0.78074	-7.9642	0.028301999999999997	0.5959300000000001	1.6631e-15	7.224299999999999e-14	-0.48489	-5.2157	0.12382	0.81147	1.8312000000000001e-07	2.645e-06	-0.49933	-5.5838	0.09066	0.79838	2.3527e-08	4.7213000000000003e-07	-0.59014	-5.8429	0.049739	0.70926	5.1298e-09	1.686e-07
NFYB	4	-0.7358100000000001	-7.0124	0.035995	0.63146	2.3421e-12	6.8682e-11	-0.8257200000000001	-7.7593	0.018371000000000002	0.5405399999999999	8.5424e-15	4.1085e-13	-0.78495	-7.9201	0.016671000000000002	0.59877	2.3729e-15	1.6336e-13	-0.53981	-4.9665	0.068603	0.74275	6.8167e-07	1.3555e-05
SUMF2	4	-0.6177600000000001	-6.6563	0.067455	0.7169	2.8085000000000002e-11	7.0595e-10	-0.35345	-3.9010000000000002	0.27826	0.9032399999999999	9.580799999999999e-05	0.00068934	-0.37408	-4.2125	0.20052999999999999	0.86869	2.5256e-05	0.0002364	-0.5756600000000001	-6.0237	0.054274	0.71127	1.7049e-09	6.292000000000001e-08
HMGCS1	5	-0.9715600000000001	-10.937999999999999	0.010942	0.46118000000000003	7.5921e-28	1.2245e-25	-1.0445	-11.657	0.0061542	0.39778	2.1038e-31	6.1076e-29	-0.8576299999999999	-10.394	0.011229000000000001	0.5526800000000001	2.6430999999999997e-25	6.672499999999999e-23	-0.9133600000000001	-9.6923	0.008048699999999999	0.51782	3.2508999999999996e-22	8.2069e-20
MRPS2	4	-0.76993	-7.6367	0.029887	0.60487	2.2287e-14	8.7044e-13	-0.63848	-6.4723	0.049831	0.6540699999999999	9.6507e-11	2.6226e-09	-0.15527	-1.7071	0.75805	0.9878100000000001	0.08781	0.19535	-0.038852	-0.40475	0.69976	0.98065	0.68566	0.8229299999999999
F7	4	0.26265	3.0107	0.025053	0.58386	0.0026063	0.010957999999999999	0.15491	1.7632	0.079098	0.73632	0.077872	0.17635	0.052041	0.60232	0.34729	0.9322799999999999	0.54696	0.70162	0.012616	0.13592	0.46546000000000004	0.94444	0.89189	0.94419
ITGB2	4	0.61195	6.7896	0.0010907999999999998	0.33176	1.1247e-11	3.0048000000000003e-10	0.68892	7.7278	0.0006888999999999999	0.23692	1.0942e-14	5.1515e-13	0.041645999999999996	0.44914	0.38299999999999995	0.94473	0.65333	0.7809699999999999	0.010637	0.10293	0.47415	0.94499	0.9180200000000001	0.95806
ANKLE2	4	-0.85805	-8.3581	0.018968000000000002	0.54169	6.3753e-17	3.2953e-15	-0.70509	-7.0487	0.03464	0.61317	1.8058e-12	6.539699999999999e-11	-0.77882	-8.0107	0.017234	0.60525	1.1407e-15	8.0446e-14	-0.69393	-6.5601	0.027452999999999998	0.63672	5.378e-11	2.5666e-09
RPL29	4	-0.8361200000000001	-7.2783	0.02131	0.55929	3.3809000000000003e-13	1.1413e-11	-1.0091	-8.5109	0.0073139	0.41491000000000006	1.7251e-17	1.202e-15	-0.71836	-6.7873	0.024376	0.64742	1.1423e-11	4.2216e-10	-0.75498	-6.189	0.019083000000000003	0.58316	6.054899999999999e-10	2.4700000000000003e-08
TRAPPC8	4	-0.63451	-7.5605	0.061588	0.70677	4.0152999999999994e-14	1.5338e-12	-0.50749	-6.1618	0.10837999999999999	0.7905399999999999	7.192099999999999e-10	1.6726e-08	-0.51045	-6.3912	0.084896	0.78493	1.6462000000000002e-10	4.9696e-09	-0.40767	-4.7784	0.15755	0.8340799999999999	1.7667e-06	3.1306e-05
RETNLB	6	0.28991999999999996	4.1703	0.017487	0.5252600000000001	3.0426e-05	0.00023482	0.18069000000000002	2.5816	0.056662	0.67835	0.0098352	0.034849	0.18178	2.6574	0.085883	0.78613	0.0078754	0.030369999999999998	0.21500999999999998	2.9725	0.047351	0.7088	0.0029537	0.016003
RBAK	4	-0.62859	-7.3721	0.06365499999999999	0.71205	1.6800999999999998e-13	5.9244e-12	-0.84351	-9.6539	0.016809	0.5280600000000001	4.7319999999999995e-22	5.887699999999999e-20	-0.61539	-7.5018	0.044377	0.69408	6.2942e-14	3.5482e-12	-0.6234	-6.9792	0.041426	0.69077	2.9681e-12	1.8530999999999998e-10
WHSC1L1	4	0.22812	2.6491	0.037752	0.6390100000000001	0.0080705	0.028004	0.098304	1.1338	0.15821	0.84814	0.25687	0.42436999999999997	0.10106	1.1877	0.21219000000000002	0.8784700000000001	0.23496	0.39881	0.088062	0.98441	0.21645	0.87197	0.32492	0.52376
VPS13D	4	-0.7167100000000001	-7.4009	0.040001999999999996	0.64879	1.3526e-13	4.8183e-12	-0.5697	-6.0518	0.074298	0.7282	1.4325e-09	3.1908e-08	-0.46588999999999997	-5.2363	0.11158	0.80588	1.6385000000000003e-07	2.7710000000000002e-06	-0.3556	-3.6795	0.22016999999999998	0.8739399999999999	0.00023368	0.0020191
RASA3	4	0.20586999999999997	2.5092	0.04944	0.67545	0.0121	0.039264	0.19457	2.3746	0.047569	0.65142	0.017567	0.055015999999999995	0.14037	1.7462	0.13784000000000002	0.8261700000000001	0.08077000000000001	0.18365	0.20062	2.3658	0.056720000000000007	0.71542	0.01799	0.067232
FGF12	6	0.30334	4.8464	0.014984	0.5021	1.2573e-06	1.3486e-05	0.29211	4.6725	0.014915000000000001	0.51462	2.975e-06	3.1773e-05	0.34073000000000003	5.5745	0.015443	0.58225	2.4828000000000002e-08	4.959600000000001e-07	0.36951	5.7649	0.008485	0.51782	8.1699e-09	2.5781e-07
CCDC172	4	-0.62019	-5.6262	0.066709	0.7164	1.8423e-08	2.9094000000000004e-07	-0.4598	-4.3051	0.14365	0.8360299999999999	1.6692000000000002e-05	0.00014911	-0.25914	-2.5971	0.41601000000000005	0.94958	0.0094007	0.034825999999999996	-0.34741	-3.1082	0.23234000000000002	0.87936	0.0018824000000000002	0.011202
RPS8	5	-0.85782	-7.6574	0.019002	0.54169	1.8978e-14	7.4624e-13	-0.66298	-6.2361	0.043125	0.6398699999999999	4.4854000000000004e-10	1.0837000000000001e-08	-0.98749	-9.2381	0.005672	0.48911000000000004	2.5082e-20	3.5521e-18	-0.9628200000000001	-7.5775	0.0063953000000000005	0.48522	3.5228e-14	3.1795e-12
EPB41	4	-0.60053	-7.0495	0.073965	0.72895	1.796e-12	5.4219999999999995e-11	-0.55478	-6.5542	0.08140499999999999	0.7428	5.5938000000000005e-11	1.5767000000000001e-09	-0.51623	-6.2584	0.081715	0.78013	3.8901999999999997e-10	1.1001e-08	-0.48181999999999997	-5.5314	0.09882300000000001	0.78033	3.1764e-08	8.658700000000001e-07
AASDHPPT	4	-0.79004	-6.6886	0.026902	0.59297	2.2537e-11	5.773099999999999e-10	-0.42363	-3.9441	0.17985	0.8630899999999999	8.0088e-05	0.00058888	0.08501900000000001	0.90991	0.25194	0.9007799999999999	0.36286999999999997	0.53776	0.078319	0.74869	0.2411	0.88189	0.45403999999999994	0.6479
NOL8	4	-0.60802	-5.6088	0.07096799999999999	0.72077	2.0372e-08	3.194e-07	-0.42704	-4.1076	0.17592	0.86039	3.9982e-05	0.00032347	-0.43482	-4.3985	0.1364	0.8250700000000001	1.0902e-05	0.00011406	-0.21863000000000002	-2.0340000000000003	0.52291	0.95229	0.041948	0.12624000000000002
SMG7	4	-0.61406	-8.0931	0.068844	0.7186	5.814300000000001e-16	2.6723e-14	-0.56005	-7.4301	0.07893700000000001	0.73632	1.0852e-13	4.5113e-12	-0.12979000000000002	-1.7979	0.8649899999999999	0.9927799999999999	0.07219600000000001	0.16938	-0.097125	-1.297	0.9819700000000001	0.99979	0.19462000000000002	0.37465
ZFHX4	4	0.21264	2.0058	0.04572	0.6637	0.04488	0.11187000000000001	0.33776999999999996	3.2329	0.0088524	0.42363	0.0012255999999999999	0.006118899999999999	0.14467	1.3975	0.13149	0.8204799999999999	0.16225	0.30751	-0.096742	-0.8383299999999999	0.98011	0.99979	0.40184000000000003	0.59953
COL7A1	4	0.46257	5.0636	0.0030886	0.38364000000000004	4.1148000000000003e-07	4.9398000000000005e-06	0.35316	3.8332	0.0074057	0.41491000000000006	0.00012647	0.00088084	0.3543	3.9582	0.013571000000000001	0.56295	7.5522e-05	0.00060595	0.29600000000000004	3.0461	0.017831	0.56545	0.002318	0.013290999999999999
RBBP5	4	-1.1438	-12.515999999999998	0.005017499999999999	0.38761	6.075e-36	1.7068e-33	-1.0665	-11.868	0.0055457	0.3888	1.7264999999999998e-32	5.3701999999999995e-30	-0.7316699999999999	-8.8073	0.022722	0.6363300000000001	1.2816999999999999e-18	1.3782000000000001e-16	-0.70734	-7.8505	0.025386000000000002	0.62416	4.1451e-15	4.4847e-13
SMC1A	4	-0.89154	-8.6034	0.015948	0.50961	7.741299999999999e-18	4.5099e-16	-1.0169	-9.6448	0.0070498	0.41491000000000006	5.171199999999999e-22	6.3435e-20	-0.54897	-5.8295	0.067294	0.7511899999999999	5.5601e-09	1.2983e-07	-0.5788800000000001	-5.5511	0.05316	0.71091	2.8388e-08	7.7873e-07
TTC34	6	0.28914	4.0286	0.017669999999999998	0.5252600000000001	5.6106999999999997e-05	0.00040688	0.046686	0.63594	0.27971	0.9032399999999999	0.52481	0.68206	0.24878000000000003	3.5536	0.040576	0.69408	0.00037999999999999997	0.002457	0.17708	2.3394	0.075538	0.74846	0.019316	0.071
GPC6	4	-0.69929	-7.6858	0.043791000000000004	0.6602100000000001	1.5199e-14	6.0444e-13	-0.74895	-8.2109	0.027579000000000003	0.59382	2.195e-16	1.2788e-14	-0.69421	-7.8932	0.027499000000000003	0.6603899999999999	2.9463e-15	1.997e-13	-0.7318399999999999	-7.6746	0.021884	0.59577	1.6590999999999998e-14	1.6235e-12
ATP6V0D1	4	-0.85974	-8.491	0.018784	0.5411600000000001	2.0480000000000002e-17	1.1219000000000001e-15	-0.70248	-7.1894	0.035146	0.61317	6.5058e-13	2.4961e-11	-0.41973999999999995	-4.7022	0.15033	0.8373700000000001	2.5742000000000003e-06	3.2283e-05	-0.52961	-5.2104	0.07338	0.74484	1.884e-07	4.2843e-06
GUF1	6	-0.6238	-7.5931	0.065377	0.71205	3.1233e-14	1.2063e-12	-0.55042	-6.8301	0.083748	0.75003	8.4875e-12	2.7277e-10	-0.55169	-7.2017	0.066123	0.74854	5.947899999999999e-13	2.7948e-11	-0.51939	-6.0041	0.078604	0.75563	1.9238e-09	6.9523e-08
PRICKLE2	4	0.20137	2.3028	0.052471000000000004	0.6851	0.021287999999999998	0.062238999999999996	0.10665999999999999	1.2104	0.14348	0.8360299999999999	0.22614	0.3889	0.06675	0.77862	0.30203	0.9206200000000001	0.4362	0.60745	0.096946	1.0448	0.19583	0.86526	0.2961	0.49317
POFUT1	5	0.24398000000000003	3.0883	0.031506	0.6127199999999999	0.0020128	0.0088449	0.04582	0.5719	0.28248	0.90496	0.56739	0.71553	-0.050712	-0.6435	0.77433	0.9878100000000001	0.5199	0.67885	-0.078042	-0.9237	0.8895200000000001	0.99661	0.35564	0.5547
RRP9	6	-0.67166	-7.2561	0.05037	0.67935	3.9831e-13	1.3393999999999999e-11	-0.4498	-5.1202	0.15322	0.8456	3.0528000000000004e-07	4.207e-06	-0.6731199999999999	-7.7784	0.03115	0.6707	7.3421e-15	4.7721e-13	-0.44593	-4.6852	0.12320999999999999	0.81379	2.7965e-06	4.6748e-05
INTS8	4	-0.9989100000000001	-10.296	0.009736499999999999	0.45469	7.3263e-25	9.1155e-23	-0.9184	-9.6759	0.011470000000000001	0.46143	3.8187000000000004e-22	4.8553e-20	-0.80478	-9.109	0.014869	0.57681	8.315500000000001e-20	1.0572999999999999e-17	-0.8371799999999999	-8.2796	0.012171	0.51981	1.2357e-16	1.6949e-14
RQCD1	5	-0.67609	-7.091	0.049222	0.6746300000000001	1.3311e-12	4.1481e-11	-0.53706	-5.8272	0.090533	0.75975	5.636e-09	1.1030999999999999e-07	-0.62952	-7.0966	0.040772	0.69408	1.2788e-12	5.6393e-11	-0.42299	-4.3444	0.14240999999999998	0.8271	1.3967999999999999e-05	0.00018891
MAP3K10	4	0.26132	2.7041	0.025421	0.5847600000000001	0.0068484999999999996	0.024465	0.14072	1.4433	0.095264	0.77195	0.14894000000000002	0.28699	0.24924000000000002	2.6462	0.040324	0.69408	0.0081396	0.031127	0.23988	2.3866	0.034939	0.66152	0.017004	0.064374
CUL1	4	-0.9330299999999999	-8.6268	0.013203999999999999	0.48626	6.310599999999999e-18	3.7646e-16	-0.5597300000000001	-5.5173	0.07913200000000001	0.73632	3.4422999999999997e-08	5.6997e-07	-0.8482	-8.3746	0.011815	0.55753	5.5405000000000004e-17	4.7078000000000005e-15	-0.40744	-3.8822	0.15778	0.8340799999999999	0.00010353	0.0010353
NDC80	4	-1.3661	-8.7637	0.0023538	0.37658	1.8896e-18	1.1969e-16	-1.0304	-7.4039	0.0066135000000000005	0.41281	1.3225999999999998e-13	5.4079e-12	-1.1545	-8.7146	0.0026523000000000002	0.45743	2.9169e-18	2.9201000000000004e-16	-1.1104	-6.9015	0.0033871	0.47778000000000004	5.1454e-12	2.958e-10
SON	6	-0.65036	-8.4282	0.056697000000000004	0.69644	3.5109e-17	1.8532e-15	-0.48753	-6.5085	0.12179000000000001	0.80906	7.588299999999999e-11	2.1007e-09	-0.18925	-2.7229	0.62875	0.97834	0.006470399999999999	0.025886000000000003	-0.37261	-4.7714	0.19718	0.86526	1.8294e-06	3.2285e-05
PPIP5K2	4	-0.62253	-5.5012	0.06577899999999999	0.71205	3.7727e-08	5.6897e-07	-0.7068800000000001	-6.1631	0.034147000000000004	0.61233	7.132999999999999e-10	1.6611e-08	-0.7036899999999999	-6.5604	0.026167000000000003	0.65413	5.3647e-11	1.7834e-09	-0.53841	-4.4552	0.06935	0.74328	8.3812e-06	0.00012075
SLC38A1	4	0.22985999999999998	2.2186	0.03712	0.63494	0.026516	0.07435399999999999	0.06971799999999999	0.65886	0.21948	0.88387	0.5099899999999999	0.67066	-0.10223	-0.98605	0.98788	0.99889	0.32411	0.49838000000000005	0.092461	0.81952	0.20567	0.86916	0.41248999999999997	0.60927
VAMP5	5	0.21711	2.5482	0.043355	0.65972	0.010827	0.035923000000000004	0.25595	3.0301	0.022033	0.56398	0.0024449000000000003	0.01095	0.18735	2.2796	0.080452	0.7781399999999999	0.022631000000000002	0.069342	0.2861	3.2229	0.02015	0.58763	0.0012692	0.0081761
UCHL5	5	-0.60565	-7.0828	0.071876	0.7228600000000001	1.4125e-12	4.3778000000000005e-11	-0.51437	-6.0805	0.10375999999999999	0.7830199999999999	1.1982e-09	2.7000999999999998e-08	-0.11250999999999999	-1.3926	0.94199	0.99829	0.16375	0.3095	-0.20783000000000001	-2.4415	0.5585899999999999	0.9598	0.014625999999999998	0.057221
TUBGCP2	4	-0.76325	-10.044	0.031092	0.6123	9.7304e-24	1.066e-21	-0.9295899999999999	-12.099	0.010598	0.44903000000000004	1.0749999999999999e-33	3.745e-31	-0.81416	-10.92	0.0141	0.56514	9.2799e-28	3.2329e-25	-0.6875600000000001	-8.8438	0.028406	0.63795	9.2476e-19	1.6271e-16
LETM1	4	-0.74279	-8.4537	0.034767	0.63146	2.8211e-17	1.5074000000000002e-15	-0.5857	-6.8173	0.06789099999999999	0.70699	9.2756e-12	2.9701e-10	-0.45202	-5.4894	0.12163	0.80972	4.0339999999999996e-08	7.654600000000001e-07	-0.38442	-4.3804	0.18223	0.8576600000000001	1.1846e-05	0.00016338
ORC6	4	-1.0138	-9.1397	0.009128	0.44513	6.2626e-20	4.7224000000000004e-18	-1.1419	-10.038	0.0040301	0.35545	1.0341e-23	1.4887e-21	-0.67578	-6.9733	0.030701999999999997	0.66866	3.0959999999999997e-12	1.2659e-10	-0.83959	-7.2394	0.011951999999999999	0.51782	4.5053e-13	3.2699e-11
HDAC3	4	-1.0593	-11.679	0.007428699999999999	0.42483999999999994	1.6245999999999998e-31	3.4936999999999994e-29	-0.9305100000000001	-10.562999999999999	0.010563	0.44903000000000004	4.4117e-26	7.6087e-24	-0.67766	-8.3582	0.030414999999999998	0.66866	6.367199999999999e-17	5.332199999999999e-15	-0.62225	-6.9769	0.04161	0.69077	3.0178e-12	1.8774000000000002e-10
LAS1L	6	-0.71418	-10.152999999999999	0.040553	0.65323	3.2178e-24	3.7367000000000004e-22	-0.66955	-9.6165	0.04161	0.63246	6.813e-22	8.0186e-20	-0.28209	-4.3788	0.36141999999999996	0.93881	1.1931e-05	0.00012349	-0.5141	-7.1449	0.080785	0.7562	9.0076e-13	6.1773e-11
PPP1R14D	4	-0.73087	-8.6983	0.036879	0.63478	3.3681000000000002e-18	2.0804999999999997e-16	-0.66535	-7.9674	0.042655	0.6398699999999999	1.6204999999999998e-15	8.685399999999999e-14	-0.7489899999999999	-9.0847	0.020380000000000002	0.61859	1.0400999999999999e-19	1.2940999999999999e-17	-0.5755899999999999	-6.7537	0.054286	0.71127	1.4409000000000001e-11	7.628899999999999e-10
SNRPD3	4	-0.71327	-7.7991	0.040795	0.65554	6.2353e-15	2.5616e-13	-0.7296600000000001	-7.9922	0.030323000000000003	0.60136	1.3251e-15	7.1461e-14	-0.47086999999999996	-5.5622	0.10835999999999998	0.80295	2.6631999999999997e-08	5.2777e-07	-0.5473100000000001	-5.8018	0.065228	0.73482	6.559699999999999e-09	2.1121e-07
PMVK	6	-0.63964	-8.8658	0.060049	0.70343	7.5932e-19	5.146500000000001e-17	-0.72533	-9.9561	0.031161	0.6051300000000001	2.371e-23	3.3040000000000003e-21	-0.24806999999999998	-3.7706	0.44541000000000003	0.95741	0.00016287	0.0011704	-0.16894	-2.3868	0.70162	0.98065	0.016996	0.064373
CTDP1	4	-0.7700199999999999	-9.2113	0.029851999999999997	0.60487	3.2213e-20	2.5275e-18	-0.63988	-7.7896	0.04944	0.65375	6.7216999999999996e-15	3.2889000000000003e-13	-0.6181	-7.7567	0.043699	0.69408	8.7201e-15	5.5844e-13	-0.71751	-8.2621	0.023893	0.6064	1.4315e-16	1.9181e-14
CELF4	4	0.41665	5.8825	0.0045927	0.38364000000000004	4.0407e-09	7.0809e-08	0.39402	5.5642	0.005029	0.37617	2.6338e-08	4.4803e-07	0.42373999999999995	6.0575	0.0072908999999999995	0.5	1.3827999999999998e-09	3.5897e-08	0.086664	1.1769	0.22007	0.8739399999999999	0.23924	0.42985
TCF15	4	0.20711	2.2915	0.048728	0.67413	0.021935	0.06374500000000001	0.37069	4.1811	0.006314899999999999	0.4	2.9006e-05	0.00024421	0.33298	3.8408	0.01674	0.59877	0.00012263	0.00092275	0.27251	2.9143	0.02348	0.6	0.0035650999999999994	0.018599
BUB1	4	-0.72705	-7.1905	0.037637000000000004	0.63836	6.4554e-13	2.1097e-11	-0.5444399999999999	-5.6008	0.086779	0.75354	2.1339999999999998e-08	3.721e-07	-0.9169200000000001	-9.3108	0.0081865	0.5021100000000001	1.2682e-20	1.872e-18	-0.85408	-7.5721	0.011149	0.51782	3.6712e-14	3.2963e-12
WDR70	4	-0.6189100000000001	-5.6868	0.06701900000000001	0.71686	1.2948e-08	2.1125e-07	-0.33484	-3.2685	0.31078	0.9124	0.0010812999999999999	0.0055123	-0.42423	-4.2909	0.14595999999999998	0.83445	1.7796e-05	0.00017464	-0.42175	-3.7492	0.14365999999999998	0.8280200000000001	0.00017739	0.0016136
IRX4	4	0.2034	2.5665	0.051025	0.68092	0.010274	0.034347	0.02743	0.34137	0.34015	0.92011	0.73283	0.8352200000000001	-0.038796	-0.49308	0.71831	0.9852	0.6219600000000001	0.75931	-0.098858	-1.1601	0.9900899999999999	0.99979	0.24600000000000002	0.43748000000000004
TARS	5	-0.78268	-10.205	0.027946	0.5959300000000001	1.8736e-24	2.2353999999999998e-22	-0.82634	-10.755999999999998	0.018336	0.5404399999999999	5.5736e-27	1.0439e-24	-0.74737	-10.087	0.020575	0.61859	6.3163e-24	1.3583e-21	-0.5981	-7.6539	0.047764	0.7088	1.9496e-14	1.8867e-12
MRPS27	4	-0.72607	-6.093	0.037832	0.6390100000000001	1.1079e-09	2.1659000000000002e-08	-0.7528199999999999	-6.3182	0.026833	0.5906600000000001	2.6470999999999996e-10	6.6155e-09	-0.8076399999999999	-7.1055	0.014685	0.57681	1.1991e-12	5.3283e-11	-0.8411200000000001	-6.3445	0.011951999999999999	0.51782	2.2321e-10	9.6962e-09
MMP2	4	0.21420999999999998	2.7024	0.044779	0.6631600000000001	0.006883499999999999	0.024565	0.03667	0.45711999999999997	0.3101	0.9123600000000001	0.64759	0.7748	-0.061141999999999995	-0.77431	0.82278	0.9908799999999999	0.43873999999999996	0.60974	0.066024	0.79565	0.27602	0.89896	0.42623999999999995	0.6221899999999999
WFDC2	4	-0.60714	-6.3316	0.07128999999999999	0.72102	2.4262e-10	5.2047e-09	-0.5361600000000001	-5.6686	0.090901	0.75975	1.4394e-08	2.5982e-07	-0.75966	-8.1142	0.019117	0.6136	4.8893e-16	3.6088e-14	-0.50405	-5.0632	0.08586	0.7643300000000001	4.1221000000000006e-07	8.6096e-06
CLCA4	4	-0.60216	-4.6992	0.073494	0.72895	2.6117000000000003e-06	2.5863000000000003e-05	-0.12962	-1.1373	0.9743	0.9991899999999999	0.25540999999999997	0.42281	-0.28993	-2.6161	0.34444	0.9322799999999999	0.008894200000000001	0.033375	-0.35411	-2.6897	0.22239	0.87471	0.0071514	0.032648
EIF2B2	4	-0.73152	-8.1762	0.036764	0.63469	2.9298000000000003e-16	1.4175999999999998e-14	-0.67694	-7.6219	0.039738	0.62849	2.5002e-14	1.1431e-12	-0.59245	-6.8698	0.050933	0.71955	6.4276e-12	2.4771e-10	-0.44121000000000005	-4.9042	0.127	0.81485	9.379299999999999e-07	1.7993e-05
PSMB1	4	-1.1307	-10.8	0.0052816	0.39068	3.4400999999999994e-27	5.1658e-25	-0.9111899999999999	-9.1581	0.011975	0.46548999999999996	5.280900000000001e-20	4.9456e-18	-1.1908	-12.015999999999998	0.0023078000000000005	0.44086000000000003	2.9444000000000003e-33	1.5541999999999998e-30	-1.1852	-10.251	0.0025604	0.45979	1.1689e-24	3.7706e-22
PIK3C3	4	-0.97931	-8.6093	0.010551999999999999	0.45821000000000006	7.3525e-18	4.3268000000000006e-16	-0.57522	-5.4649	0.071761	0.72129	4.6324e-08	7.4922e-07	-0.64882	-6.3683	0.036363	0.68998	1.9114e-10	5.7207e-09	-0.52046	-4.6763	0.077823	0.75375	2.9217000000000003e-06	4.8193000000000004e-05
UTY	4	0.21414	2.2622	0.044825	0.6631600000000001	0.023686000000000002	0.06778200000000001	0.06779500000000001	0.71086	0.22416	0.8857299999999999	0.47717	0.64383	0.098592	1.0542	0.21796	0.8802	0.2918	0.46462	0.15467999999999998	1.5892	0.098949	0.78037	0.11200999999999998	0.25959
WDR86	4	0.35611	4.2485	0.0083817	0.44036000000000003	2.1521999999999998e-05	0.00017237	-0.058119000000000004	-0.66398	0.69315	0.9804200000000001	0.5067	0.6683	0.21504	2.6094	0.058637	0.72924	0.0090702	0.033894	0.13008	1.4488	0.13284	0.81868	0.14740999999999999	0.31156999999999996
HAS1	4	0.24484	2.8294	0.031219	0.6123	0.0046632	0.017786	0.15217	1.75	0.082071	0.7451800000000001	0.08011499999999999	0.18002	0.056362999999999996	0.65751	0.33364	0.9313600000000001	0.51085	0.67223	0.085235	0.9421200000000001	0.22364	0.8760100000000001	0.34613	0.54513
TAF12	5	-0.78813	-8.3484	0.027131	0.59297	6.919199999999999e-17	3.5448999999999997e-15	-0.68691	-7.4767	0.03789	0.6219899999999999	7.6236e-14	3.2708e-12	-0.21245	-2.6259	0.54988	0.97403	0.008643099999999999	0.032644	-0.4096	-4.3666	0.15569000000000002	0.8338399999999999	1.2619e-05	0.00017253
TUBGCP6	4	-0.66317	-5.2945	0.052758000000000006	0.6851	1.1936e-07	1.6031e-06	-0.64495	-5.1988	0.047958999999999995	0.65205	2.0059999999999998e-07	2.8713e-06	-0.65968	-5.622000000000001	0.034055	0.68028	1.8873e-08	3.9003e-07	-0.57895	-4.3515	0.053137000000000004	0.71091	1.3521e-05	0.00018328
ACTL6A	4	-1.3899	-15.350999999999999	0.0022045000000000003	0.36604000000000003	3.4721e-53	2.7491e-50	-1.2982	-14.549000000000001	0.002193	0.34094	5.9027e-48	5.7122e-45	-1.1979	-13.985	0.0022504	0.43556000000000006	1.9307999999999997e-44	2.4023e-41	-1.3628	-14.370999999999999	0.0011825999999999998	0.45169	7.859199999999999e-47	1.0531e-43
SLC6A9	7	0.34731	5.7855	0.009139399999999999	0.44513	7.2286000000000005e-09	1.2357000000000001e-07	0.2856	4.7474	0.015891	0.5213399999999999	2.0605e-06	2.3096e-05	0.34914	5.9203	0.014145	0.56514	3.2145e-09	7.7877e-08	0.30346	4.9146	0.016511	0.55629	8.898e-07	1.7182999999999998e-05
SPC24	4	-0.99639	-8.912	0.009851299999999999	0.45503000000000005	5.0114e-19	3.5199000000000005e-17	-1.0698	-9.4805	0.0054653	0.38856999999999997	2.5296e-21	2.6866999999999997e-19	-0.76756	-7.5425	0.018405	0.60525	4.6116000000000004e-14	2.6424e-12	-0.8934200000000001	-7.5848	0.0090591	0.51782	3.3292e-14	3.0683e-12
IL1A	5	0.2987	3.6848	0.015753	0.50795	0.00022889	0.0013696	-0.016919999999999998	-0.20138	0.5109899999999999	0.96498	0.8404	0.9057200000000001	-0.011798000000000001	-0.14582	0.59573	0.9769	0.88407	0.9339299999999999	0.09233	1.0563	0.20599	0.86916	0.29085	0.48818
HECW1	4	-0.67055	-6.9477	0.050634	0.68003	3.7119e-12	1.0581999999999999e-10	-0.57868	-6.093999999999999	0.07055499999999999	0.71708	1.1014000000000001e-09	2.4916999999999997e-08	-0.4533	-5.0168	0.12065999999999999	0.80962	5.2546e-07	7.85e-06	-0.52074	-5.2381	0.07757	0.75351	1.6221e-07	3.7081e-06
SIRPB1	4	0.24703000000000003	2.8942	0.030427	0.6078	0.0038012000000000002	0.015013999999999998	0.44295	5.2601	0.003433	0.35205	1.4395e-07	2.1341e-06	0.45582	5.4966	0.0056146	0.48911000000000004	3.8717e-08	7.370699999999999e-07	0.43828	5.0782	0.0045696999999999995	0.48318	3.8097e-07	8.024299999999999e-06
DHX15	5	-0.62459	-7.0647	0.065124	0.71205	1.6092e-12	4.9263000000000006e-11	-0.6519699999999999	-7.3743	0.045984	0.64781	1.6523e-13	6.6934e-12	-0.69655	-8.267000000000001	0.027188999999999998	0.6603899999999999	1.3742e-16	1.1031e-14	-0.58877	-6.218999999999999	0.050267	0.70926	5.002e-10	2.0647000000000003e-08
KIAA0182	6	0.23695	3.701	0.034307	0.63126	0.00021471	0.0012901	0.019256	0.2958	0.36801	0.93248	0.7673800000000001	0.8579600000000001	0.14097	2.2407	0.13697	0.8261700000000001	0.025046000000000002	0.074987	0.061817	0.9169799999999999	0.28888	0.90405	0.35916	0.55819
PPARD	7	0.26225	4.4952	0.025144999999999997	0.58386	6.9508000000000004e-06	6.3127e-05	0.24115999999999999	4.1352	0.026213	0.58918	3.5458000000000005e-05	0.00029066	0.24668	4.2981	0.041449	0.69408	1.7225e-05	0.00016971	0.23469	3.9188	0.03704	0.6715899999999999	8.897600000000001e-05	0.00091115
CMPK1	6	-0.63772	-7.3282	0.060738	0.70533	2.3323e-13	8.0768e-12	-0.82021	-9.1497	0.018922	0.5457	5.711000000000001e-20	5.3198e-18	-0.7924100000000001	-9.3848	0.016017	0.5911	6.3046e-21	9.5496e-19	-0.74832	-7.8185	0.019794	0.58316	5.3442e-15	5.6763e-13
HLA-A	4	0.29568	3.0248	0.016281	0.50961	0.0024883	0.010531	0.10651	1.075	0.14364000000000002	0.8360299999999999	0.28239000000000003	0.45293999999999995	0.25733	2.6860000000000004	0.036683999999999994	0.69142	0.0072319	0.028376	0.029539	0.28402	0.39687	0.9295200000000001	0.7763899999999999	0.87992
SNRNP200	5	-0.9991899999999999	-10.785	0.009736499999999999	0.45469	4.0506999999999995e-27	5.948700000000001e-25	-0.87676	-9.7287	0.014318	0.5020100000000001	2.2747999999999997e-22	2.9351e-20	-0.66596	-7.9725	0.0327	0.67479	1.5548e-15	1.0921e-13	-1.1372	-11.011	0.0031000999999999997	0.47368000000000005	3.3662e-28	1.543e-25
GINS3	5	-0.78342	-10.146	0.027855	0.5959300000000001	3.4517000000000006e-24	3.9556e-22	-0.73001	-9.5528	0.030243	0.60136	1.262e-21	1.4002e-19	-0.41951000000000005	-5.8599	0.15050999999999998	0.8373700000000001	4.6311999999999995e-09	1.0930999999999999e-07	-0.53684	-6.8572	0.07013	0.74348	7.0234e-12	3.9721e-10
CLRN3	4	0.21748	2.4466	0.043160000000000004	0.65972	0.014421999999999999	0.045479	0.3007	3.4332	0.013548	0.48848	0.00059656	0.0033311	0.35866	4.2642	0.012974000000000001	0.56295	2.006e-05	0.00019348	-0.066998	-0.67594	0.83557	0.9917100000000001	0.49908	0.68479
SLC17A6	4	0.35728000000000004	4.197	0.0083013	0.44036000000000003	2.7051999999999998e-05	0.00021179	0.46326000000000006	5.5139	0.0029164	0.34094	3.5095e-08	5.7945e-07	0.18211	2.1714	0.085619	0.78613	0.029898	0.085897	0.2105	2.3289	0.050129	0.70926	0.019865	0.072528
NCS1	6	0.25734	3.8805	0.026971	0.59297	0.00010424	0.00069398	0.10917	1.6259	0.13956	0.83196	0.10396	0.21911	0.052003	0.79323	0.34738	0.9322799999999999	0.42765	0.5997399999999999	0.11546	1.6437	0.1583	0.8340799999999999	0.10023	0.2392
KCNMB1	4	0.30338000000000004	3.1487	0.014961000000000002	0.5021	0.0016401	0.0074205	0.099371	1.0071	0.15627	0.84704	0.31389	0.48718	0.255	2.7326	0.037568	0.69408	0.0062836	0.025261000000000002	0.17869000000000002	1.7282	0.07409199999999999	0.74634	0.08394800000000001	0.21049
SETD4	4	-0.66897	-6.4576	0.051048	0.68092	1.0638e-10	2.4286999999999997e-09	-0.36295	-3.641	0.26229	0.8942100000000001	0.00027156	0.0017132999999999998	-0.64791	-6.5098	0.0365	0.69089	7.523399999999999e-11	2.4269e-09	-0.5303100000000001	-4.9734	0.07307000000000001	0.74484	6.578399999999999e-07	1.3126e-05
TAL1	5	0.2337	2.7615	0.03572	0.63146	0.0057542	0.021209	0.059046	0.68717	0.24594000000000002	0.8881899999999999	0.49198000000000003	0.65578	0.009865100000000002	0.11772	0.50254	0.9685600000000001	0.9062899999999999	0.9474100000000001	0.066615	0.7413	0.27423000000000003	0.89871	0.45851000000000003	0.65225
GMPPB	4	-0.63544	-7.6651	0.061358	0.70641	1.7874e-14	7.059999999999999e-13	-0.54251	-6.6416	0.08784700000000001	0.7570899999999999	3.104e-11	9.0872e-10	-0.46833	-5.9598	0.10983	0.8045399999999999	2.525e-09	6.212299999999999e-08	-0.46488	-5.4732	0.10958	0.79625	4.4193e-08	1.1524e-06
CACFD1	6	-0.63346	-10.449000000000002	0.061944000000000006	0.70801	1.4885000000000001e-25	1.9349e-23	-0.63284	-10.459000000000001	0.051517999999999994	0.6613100000000001	1.3369e-25	2.2535999999999996e-23	-0.61034	-10.293	0.045651	0.69921	7.5653e-25	1.7808000000000002e-22	-0.52612	-8.5207	0.07487200000000001	0.7469600000000001	1.5863e-17	2.382e-15
PLCD1	4	0.22976	2.7624	0.037143	0.63494	0.0057371	0.021168	0.20349	2.4468	0.042746	0.6398699999999999	0.014412999999999999	0.047025	0.030741	0.37384	0.4216	0.9507700000000001	0.70853	0.81976	0.19545	2.2568	0.060163999999999995	0.7287899999999999	0.024021999999999998	0.083371
ARIH1	4	-0.6197699999999999	-6.2455	0.066858	0.71686	4.2244999999999997e-10	8.7395e-09	-0.40431999999999996	-4.2738	0.2021	0.87349	1.9217e-05	0.00016919	-0.51103	-5.5839	0.08454	0.78371	2.3515000000000002e-08	4.7213000000000003e-07	-0.22396999999999997	-2.2791	0.50648	0.95085	0.022662	0.079587
TOP2A	4	-0.79709	-7.6341	0.026177999999999996	0.58839	2.2744e-14	8.8431e-13	-0.37162	-3.8739	0.24804	0.8884299999999999	0.00010711	0.00076059	-0.25786	-2.8541	0.41913999999999996	0.94958	0.0043154	0.018602	-0.40005	-3.87	0.16516	0.83634	0.00010883	0.001082
ICOSLG	4	0.45682	4.4472	0.0031804000000000003	0.38364000000000004	8.700499999999999e-06	7.697e-05	0.27105999999999997	2.5933	0.018658	0.5443899999999999	0.0095069	0.033817	-0.10507000000000001	-0.99616	0.97551	0.99885	0.31917	0.49332	-0.10579000000000001	-0.9035	0.9772799999999999	0.99979	0.36626	0.5655899999999999
RPAP3	6	-0.78476	-10.529000000000002	0.027636	0.5959300000000001	6.359400000000001e-26	8.521100000000001e-24	-0.70245	-9.5819	0.035157	0.61317	9.53e-22	1.0921e-19	-0.58167	-8.3715	0.054791	0.72712	5.6875e-17	4.8093e-15	-0.57831	-7.5803	0.053424	0.71091	3.4486e-14	3.1451e-12
SETD1B	4	-0.67613	-6.6893	0.049211000000000005	0.6746300000000001	2.2429999999999997e-11	5.7542e-10	-0.51363	-5.2813	0.10432999999999999	0.7830199999999999	1.2827e-07	1.9178e-06	0.025306	0.29441999999999996	0.44216000000000005	0.95562	0.7684300000000001	0.8616799999999999	-0.39345	-3.8365	0.17229	0.84541	0.00012479	0.0012083
KLHL30	4	0.35115999999999997	4.2581	0.0088639	0.44513	2.0613e-05	0.00016554	-0.044861	-0.53025	0.6331600000000001	0.9799399999999999	0.5959399999999999	0.7368399999999999	0.027826999999999998	0.33751	0.4327	0.95394	0.73573	0.8392200000000001	-0.0059102	-0.06776599999999999	0.5484	0.95781	0.9459700000000001	0.9738700000000001
WDR26	4	-0.82436	-8.6192	0.022895	0.56567	6.743599999999999e-18	3.9954000000000003e-16	-0.6424300000000001	-6.9275	0.048637	0.65357	4.2842e-12	1.4575e-10	-0.7844399999999999	-8.6341	0.016717	0.59877	5.919199999999999e-18	5.6343e-16	-0.65065	-6.606	0.034904000000000004	0.66152	3.9478000000000004e-11	1.9155e-09
HAUS8	4	-0.6756300000000001	-8.602	0.049382999999999996	0.6752	7.8336e-18	4.5334e-16	-0.77781	-9.826	0.023538	0.5758800000000001	8.704799999999998e-23	1.1487000000000001e-20	-0.8022699999999999	-10.409	0.015087	0.57681	2.2633000000000004e-25	5.869399999999999e-23	-0.63326	-7.7871	0.038992	0.68008	6.855500000000001e-15	7.066e-13
ATL2	5	-0.7316199999999999	-10.083	0.036752999999999994	0.63469	6.6e-24	7.3695e-22	-0.59987	-8.4274	0.063253	0.69892	3.5345e-17	2.3320999999999998e-15	-0.35425	-5.237	0.22873000000000002	0.88613	1.6319000000000002e-07	2.7626e-06	-0.35258	-4.8773	0.22461	0.8760399999999999	1.0751999999999999e-06	2.0237e-05
NEGR1	6	0.23595	3.0255	0.034663	0.63146	0.0024819000000000004	0.010514	0.028925	0.36333000000000004	0.33526999999999996	0.92011	0.71635	0.8237	0.10672999999999999	1.3958	0.19916	0.8666200000000001	0.16276	0.3081	-0.05778	-0.67897	0.7913100000000001	0.9905799999999999	0.49716000000000005	0.68307
HNRNPU	4	-1.7848	-16.221	0.00058557	0.31429	3.5702e-59	4.145899999999999e-56	-1.3426	-13.581	0.0018945000000000001	0.34094	5.1985e-42	3.4828e-39	-1.2591	-13.642999999999999	0.0017337	0.39737	2.2102e-42	2.4061999999999998e-39	-1.3514	-12.545	0.0012515	0.45169	4.2374999999999994e-36	3.8848999999999995e-33
DCUN1D4	4	-0.79172	-9.2644	0.026741	0.59187	1.9616999999999998e-20	1.5819999999999997e-18	-0.58535	-7.0478	0.06802899999999999	0.70733	1.8177e-12	6.5691e-11	-0.57443	-7.1336	0.057178999999999994	0.72717	9.7785e-13	4.4472999999999996e-11	-0.41965	-4.9254	0.14587999999999998	0.82844	8.4179e-07	1.6385e-05
POLR1B	5	-1.2349	-14.927999999999999	0.0036397	0.38364000000000004	2.1665e-50	1.5095e-47	-1.0563	-13.147	0.0057638	0.39373	1.7742e-39	9.657799999999999e-37	-0.9204399999999999	-12.05	0.0080602	0.5	1.9321e-33	1.0517e-30	-1.0604	-12.47	0.0041449	0.48318	1.0879999999999999e-35	9.476399999999998e-33
TRNT1	4	-0.69707	-6.6734	0.044319	0.66286	2.4993000000000002e-11	6.3277e-10	-0.52462	-5.1715	0.097353	0.77552	2.3218000000000003e-07	3.2774e-06	-0.4129	-4.2795	0.15680999999999998	0.8406799999999999	1.8729e-05	0.00018226	-0.44643999999999995	-4.2074	0.12277	0.8136899999999999	2.5831e-05	0.00031687
UPK1B	4	0.2775	3.1425	0.020587	0.5554899999999999	0.0016753	0.0075581	0.11199999999999999	1.2476	0.13507	0.8272799999999999	0.21219000000000002	0.3714	-0.094439	-1.064	0.97665	0.99885	0.28733000000000003	0.45953	0.074455	0.7810699999999999	0.25168	0.8863700000000001	0.43476000000000004	0.63015
EIF2S1	4	-0.90653	-8.8042	0.014961000000000002	0.5021	1.3185e-18	8.506100000000001e-17	-0.8539700000000001	-8.4243	0.015983	0.5213399999999999	3.6299e-17	2.386e-15	-0.76899	-8.103	0.018279	0.60525	5.3618e-16	3.9408e-14	-0.56317	-5.4632	0.05897	0.72214	4.6757e-08	1.2156e-06
ELAC2	4	-1.0824	-11.020999999999999	0.0066479	0.41357	3.0178999999999997e-28	5.0547000000000004e-26	-0.73133	-7.9668	0.030070999999999997	0.60136	1.6284000000000002e-15	8.7009e-14	-0.81512	-9.1654	0.013996000000000001	0.56514	4.9366999999999996e-20	6.6148e-18	-0.81702	-8.1772	0.013422	0.5262899999999999	2.9042e-16	3.7198e-14
TAF3	4	-0.8630200000000001	-8.7132	0.018405	0.5361199999999999	2.9538999999999997e-18	1.8311e-16	-1.1518	-11.017000000000001	0.0038808	0.35545	3.1745e-28	6.6622e-26	-0.8670899999999999	-9.2662	0.010667	0.5503	1.9292e-20	2.7545e-18	-0.86165	-8.0827	0.010667	0.51782	6.334900000000001e-16	7.610199999999999e-14
DMAP1	5	-0.64996	-6.5378	0.0568	0.69644	6.244899999999999e-11	1.4860999999999999e-09	-0.61353	-6.2513	0.057833	0.68108	4.0705e-10	9.9166e-09	-0.39539	-4.4029	0.17542	0.8572799999999999	1.0681e-05	0.00011201	-0.46252	-4.4936	0.11117	0.79918	7.0023e-06	0.00010309999999999999
EED	4	-0.8328399999999999	-8.9481	0.021712000000000002	0.55929	3.6167000000000003e-19	2.5926e-17	-0.55056	-6.103	0.08369	0.75003	1.0407000000000001e-09	2.3636e-08	0.11940999999999999	1.4064	0.17373	0.8572799999999999	0.1596	0.304	0.014656	0.16505	0.45771999999999996	0.94406	0.8689	0.93329
METTL16	4	-0.72796	-7.032	0.037465	0.63688	2.0356e-12	6.0404e-11	-0.6278199999999999	-6.2131	0.053114	0.6673399999999999	5.1953e-10	1.238e-08	-0.4147	-4.4432	0.15496	0.8406799999999999	8.8638e-06	9.4781e-05	-0.38295999999999997	-3.6963	0.18416	0.85864	0.00021874	0.001906
DCLRE1B	5	-0.6218	-6.9696	0.066008	0.71239	3.1795e-12	9.1393e-11	-0.6543100000000001	-7.3286	0.045284	0.64339	2.3257e-13	9.2702e-12	-0.59402	-6.9582	0.050381999999999996	0.71699	3.4459e-12	1.3862e-10	-0.67913	-7.1437	0.029829	0.6467	9.086e-13	6.2066e-11
REV3L	4	-0.7124699999999999	-7.9265	0.041116	0.65589	2.255e-15	9.5571e-14	-0.7591899999999999	-8.4207	0.02588	0.58781	3.741e-17	2.4498e-15	-0.41634	-5.03	0.15336	0.8406799999999999	4.906e-07	7.3925e-06	-0.52533	-5.695	0.075286	0.74843	1.234e-08	3.7579999999999996e-07
ATP6V1A	6	-0.66994	-7.0606	0.050807	0.68077	1.6580000000000002e-12	5.058e-11	-0.7436699999999999	-7.7649	0.028486	0.59953	8.1705e-15	3.9424e-13	-0.40991000000000005	-4.7609	0.15994	0.8406799999999999	1.927e-06	2.5219e-05	-0.49887	-5.0661	0.088283	0.76698	4.0602e-07	8.518300000000001e-06
ARMC7	4	-0.966	-10.0	0.011241	0.46118000000000003	1.5206e-23	1.6150999999999999e-21	-1.0011	-10.35	0.007589399999999999	0.41491000000000006	4.1913e-25	6.76e-23	-0.62854	-7.1257	0.041013	0.69408	1.0359e-12	4.6625e-11	-0.45978	-4.8816	0.11299000000000001	0.8004899999999999	1.0523999999999999e-06	1.9917e-05
MDM2	4	-0.9382799999999999	-8.5268	0.012894	0.48197	1.5045e-17	8.426600000000001e-16	-0.90455	-8.3384	0.012331	0.47002	7.531800000000001e-17	4.693899999999999e-15	-0.76862	-7.7481	0.01829	0.60525	9.3273e-15	5.951399999999999e-13	-0.7774399999999999	-6.7418	0.016890000000000002	0.55887	1.5642999999999997e-11	8.232e-10
PALM3	4	0.36367	4.2923	0.0077042000000000005	0.43067	1.7686e-05	0.00014497	0.30501999999999996	3.5913	0.012813999999999999	0.47846000000000005	0.00032903	0.0020159	0.27452	3.2936	0.030817	0.66866	0.0009891	0.005469600000000001	0.28086	3.1864	0.021425	0.59577	0.0014405	0.0090709
RASGRP2	4	0.2471	2.9815	0.030427	0.6078	0.0028688000000000003	0.011861	-0.11632	-1.3524	0.96555	0.99874	0.17626	0.32444	-0.12813	-1.5386	0.8723299999999999	0.9933200000000001	0.12389000000000001	0.25244	-0.070491	-0.78242	0.8526799999999999	0.99277	0.43396999999999997	0.62947
HMGB2	4	0.28511	2.758	0.018463	0.53689	0.005815	0.021369	0.35136999999999996	3.4309	0.007577899999999999	0.41491000000000006	0.0006014999999999999	0.0033569000000000003	0.11988	1.1782	0.17281	0.8572799999999999	0.23873000000000003	0.40319	0.098162	0.88671	0.19315	0.8650399999999999	0.37523	0.57491
EPRS	6	-0.82026	-8.7238	0.023228	0.56826	2.6892000000000003e-18	1.679e-16	-0.7404	-8.0669	0.029037	0.59953	7.2125e-16	4.0139e-14	-0.61993	-7.336	0.043183	0.69408	2.2007e-13	1.1110999999999998e-11	-0.57309	-5.9494	0.055170000000000004	0.71127	2.6913000000000004e-09	9.432600000000001e-08
SCARF1	4	0.21028000000000002	2.06	0.046903	0.66585	0.039397	0.10128	0.33534	3.3110000000000004	0.009082	0.43106000000000005	0.0009295	0.0048534	0.14236	1.4127	0.13477999999999998	0.82278	0.15774000000000002	0.30144	0.12025999999999999	1.1456	0.14947	0.8295899999999999	0.25196999999999997	0.44468
PSMD6	5	-0.62269	-7.337999999999999	0.06574400000000001	0.71205	2.1686e-13	7.5399e-12	-0.8326600000000001	-9.53	0.017738999999999998	0.53196	1.5727e-21	1.7228999999999999e-19	-0.5445300000000001	-6.7781	0.06926900000000001	0.75446	1.2175999999999998e-11	4.4463000000000005e-10	-0.47042	-5.3713	0.106	0.79415	7.8169e-08	1.9178e-06
EIF6	7	-0.74812	-9.4513	0.033791	0.62961	3.3451000000000003e-21	2.9134e-19	-0.5456300000000001	-7.1958	0.08606699999999999	0.75354	6.207600000000001e-13	2.3870000000000004e-11	-0.70326	-9.5018	0.026224	0.65413	2.0628000000000004e-21	3.3271e-19	-0.61536	-7.4316	0.043045	0.69843	1.0727000000000001e-13	8.8138e-12
SNX19	4	0.39426	3.4746	0.005511199999999999	0.39676	0.00051169	0.0027436	0.32823	2.8851	0.0098398	0.43858	0.0039125	0.016165000000000002	0.35338	3.1669	0.013697999999999998	0.56514	0.0015405999999999998	0.0079185	0.32537	2.7759	0.012802000000000001	0.52261	0.0055052	0.026563999999999997
RCL1	4	-0.61749	-6.3707	0.067604	0.71717	1.8811e-10	4.1163999999999996e-09	-0.5403899999999999	-5.6859	0.08888	0.7592899999999999	1.3013999999999998e-08	2.3741e-07	-0.44473	-4.9899	0.12755	0.81585	6.0401e-07	8.8638e-06	-0.31726	-3.242	0.28336	0.90255	0.0011871	0.007736
FPGS	5	-0.76985	-9.3159	0.029932999999999998	0.60487	1.2091e-20	9.8876e-19	-0.6959	-8.5298	0.036454	0.61829	1.4656e-17	1.0253e-15	-0.31968	-4.178999999999999	0.2858	0.9170299999999999	2.9279000000000002e-05	0.00026985	-0.34426	-4.2068	0.23704	0.8810100000000001	2.5896e-05	0.00031721
SLC39A7	4	-0.87029	-9.2199	0.017647	0.5252600000000001	2.9735e-20	2.3543000000000003e-18	-0.71009	-7.7884	0.03363	0.61233	6.786499999999999e-15	3.3113e-13	-0.67167	-7.7665	0.031586	0.6725300000000001	8.0698e-15	5.2062e-13	-0.80642	-8.0392	0.01426	0.52651	9.0459e-16	1.0647e-13
CALCA	5	0.25568	3.1406	0.027601999999999998	0.5959300000000001	0.0016858	0.007599600000000001	0.17728	2.1642	0.059326	0.6829	0.030445	0.085289	0.26873	3.4246	0.032734	0.67479	0.00061582	0.0036823999999999997	0.081602	0.93324	0.23244	0.87936	0.3507	0.54945
ZNF2	4	0.28115999999999997	2.9345	0.019634	0.54896	0.0033408	0.013508000000000001	-0.07252	-0.73144	0.75977	0.9839700000000001	0.46451000000000003	0.63342	-0.10402	-1.0797	0.98016	0.99889	0.28028000000000003	0.4521	-0.01571	-0.15194000000000002	0.59131	0.9655299999999999	0.8792399999999999	0.93901
ARL2	5	-1.0942	-12.347999999999999	0.006292	0.41313999999999995	5.018899999999999e-35	1.3246e-32	-0.95152	-11.008	0.009552799999999998	0.43613	3.4926999999999997e-28	7.1577e-26	-0.6460100000000001	-8.0243	0.036994	0.69142	1.021e-15	7.2298e-14	-0.76552	-8.6113	0.018003	0.56679	7.2238e-18	1.1439e-15
FGFR3	6	0.20198	3.3264	0.052012	0.6845899999999999	0.00087986	0.0043603	0.1242	2.0401	0.11640999999999999	0.80325	0.041337	0.10832	0.19365	3.2337	0.074849	0.76525	0.0012218	0.0065286	0.21916	3.5405	0.044927999999999996	0.7078399999999999	0.00039938	0.0031929000000000003
KBTBD5	5	0.33074000000000003	4.8039	0.010965	0.46118000000000003	1.5563e-06	1.6351e-05	0.24864	3.5961	0.0241	0.57616	0.00032305	0.001987	0.32965	4.8934	0.017303	0.60525	9.9113e-07	1.3855999999999999e-05	0.38378	5.4344	0.0072794	0.49725	5.4973e-08	1.4061000000000002e-06
RAD17	7	-0.72258	-8.1135	0.038556	0.6390100000000001	4.9173e-16	2.2964e-14	-0.69375	-7.8488	0.03681	0.61829	4.200399999999999e-15	2.1025e-13	-0.51622	-6.1784	0.081715	0.78013	6.4763e-10	1.7627e-08	-0.45341000000000004	-5.0347	0.11748	0.80929	4.7848e-07	9.7824e-06
SMEK2	4	-0.65408	-6.9255	0.05561699999999999	0.69443	4.3455e-12	1.2268e-10	-0.60334	-6.4732	0.061886000000000004	0.6936899999999999	9.594099999999999e-11	2.6112e-09	-0.6229600000000001	-6.9719	0.042368	0.69408	3.1273e-12	1.2758000000000001e-10	-0.59919	-5.9989	0.047523	0.7088	1.9865e-09	7.1641e-08
TMEM87A	4	-0.65803	-6.9529	0.054194000000000006	0.6905600000000001	3.5791e-12	1.0219999999999999e-10	-0.69876	-7.3686	0.035869	0.61829	1.7249e-13	6.9549e-12	-0.53947	-6.0283	0.071474	0.75956	1.6566e-09	4.2497999999999994e-08	-0.31094	-3.2845	0.29436	0.9056200000000001	0.0010216000000000001	0.006868399999999999
SHARPIN	4	0.36765	4.4438	0.0073483	0.42483999999999994	8.8385e-06	7.8032e-05	0.30419	3.6639	0.012928	0.47856000000000004	0.00024838	0.001586	0.23961	2.9474	0.044858999999999996	0.69706	0.0032048000000000003	0.014488999999999998	0.33371	3.8666	0.011872	0.51782	0.00011038	0.0010947
UNC5A	4	0.30743000000000004	3.1805	0.014329	0.5002	0.0014704	0.006747199999999999	0.33393	3.4775	0.0091509	0.43188999999999994	0.00050618	0.0029023000000000005	0.16330999999999998	1.7263	0.106	0.80295	0.084302	0.18982000000000002	0.40676	4.0681	0.0058901000000000005	0.48318	4.7406999999999995e-05	0.00053588
RFC4	5	-0.6290899999999999	-6.6132	0.06350499999999999	0.71205	3.7600000000000005e-11	9.2638e-10	-0.5673600000000001	-6.0643	0.0754	0.7296699999999999	1.3251e-09	2.9707e-08	-0.55843	-6.282	0.06351699999999999	0.7390800000000001	3.3434e-10	9.563000000000001e-09	-0.5398	-5.3779	0.068603	0.74275	7.534699999999999e-08	1.8564e-06
BDKRB2	4	0.33541	3.5063	0.010391	0.45821000000000006	0.00045441	0.0024774000000000003	0.23069	2.3853	0.029829	0.60023	0.017063	0.053826	0.01372	0.14354	0.48704	0.9616899999999999	0.8858600000000001	0.9350299999999999	0.17826	1.72	0.074459	0.7469600000000001	0.08543300000000001	0.21323000000000003
RHBDD3	4	0.26631	2.6634	0.024008	0.57922	0.0077348	0.027044	0.50974	5.2701	0.0021011999999999997	0.34094	1.3635e-07	2.0317e-06	0.51966	5.5403	0.0035708	0.47407	3.0191e-08	5.8958e-07	0.40797	3.9595	0.0057983	0.48318	7.509300000000001e-05	0.00079461
CDC7	4	-0.6571	-5.2086	0.054527	0.6922699999999999	1.9024999999999997e-07	2.4494e-06	-0.51157	-4.2106	0.1057	0.7854899999999999	2.547e-05	0.0002177	-0.47558999999999996	-4.1713	0.10547999999999999	0.80295	3.0284e-05	0.00027808	-0.45628	-3.4922	0.11552	0.8072199999999999	0.00047912	0.0036968000000000005
TBP	5	-0.70818	-7.4796	0.04192	0.65637	7.454299999999999e-14	2.7279e-12	-0.6290100000000001	-6.746	0.052667	0.6673399999999999	1.5195e-11	4.7348e-10	-0.55245	-6.2077	0.065848	0.74854	5.375800000000001e-10	1.4724e-08	-0.67798	-6.797000000000001	0.030081999999999998	0.6467	1.0679999999999999e-11	5.8684e-10
LARS	4	-0.78458	-6.3413	0.027658999999999996	0.5959300000000001	2.279e-10	4.9193000000000006e-09	-0.76768	-6.2791	0.024651	0.58194	3.4063000000000004e-10	8.357e-09	-0.52188	-4.8473	0.078914	0.77225	1.2513e-06	1.7015e-05	-0.62968	-4.8156	0.039876	0.6844100000000001	1.4677000000000002e-06	2.6575e-05
SEMA6D	4	0.63702	9.3486	0.00097595	0.33176	8.882700000000001e-21	7.333e-19	0.61427	9.0155	0.00096446	0.25075	1.9600999999999999e-19	1.7157e-17	0.6602899999999999	9.7384	0.0014811	0.39437	2.0677e-22	3.566e-20	0.65007	9.4772	0.00097595	0.43333	2.6126e-21	6.1499e-19
PAPOLG	4	-0.6749	-6.2547	0.049544	0.6758	3.9831e-10	8.2794e-09	-0.77331	-7.1129999999999995	0.023974000000000002	0.5760000000000001	1.1358e-12	4.2822e-11	-0.60048	-5.782	0.048452999999999996	0.7136399999999999	7.3812e-09	1.6807000000000002e-07	-0.76717	-6.7607	0.017843	0.56545	1.3736e-11	7.2949e-10
PKMYT1	5	-1.1778	-15.455	0.0045008	0.38364000000000004	6.9972e-54	6.094199999999999e-51	-0.64479	-9.0317	0.047982	0.65205	1.6897e-19	1.5015999999999998e-17	-0.62167	-8.9489	0.042631999999999996	0.69408	3.5902e-19	4.2254999999999996e-17	-0.57857	-7.8409	0.05331	0.71091	4.4742e-15	4.810899999999999e-13
THAP1	7	-0.6453300000000001	-8.0875	0.058178	0.69739	6.0926e-16	2.7855000000000002e-14	-0.53873	-6.9206	0.089661	0.75963	4.4988e-12	1.5246e-10	-0.57972	-7.7726	0.055491	0.72712	7.691199999999998e-15	4.9804e-13	-0.44665	-5.432	0.12257	0.8136899999999999	5.5717e-08	1.421e-06
CHCHD1	4	-0.81324	-8.355	0.024077	0.58008	6.5415e-17	3.3711999999999996e-15	-0.9098	-9.2604	0.012033	0.46548999999999996	2.0374e-20	1.9608e-18	-0.29436	-3.2853	0.33457	0.9313600000000001	0.0010187000000000002	0.0056083999999999995	-0.35915	-3.7392	0.21539	0.87197	0.00018464	0.0016656
GTF2E1	5	-0.84454	-8.759	0.020368999999999998	0.55469	1.97e-18	1.2433000000000002e-16	-0.5525399999999999	-5.9882	0.08254199999999999	0.74575	2.1211999999999997e-09	4.5786e-08	-0.44142	-5.0168	0.13063	0.81797	5.2547e-07	7.85e-06	-0.83244	-8.1907	0.012492	0.51981	2.5976e-16	3.3767e-14
GSTM5	4	0.27742	2.4972	0.020621	0.5554899999999999	0.012518000000000001	0.040373	0.22041	1.9733	0.034204000000000005	0.61233	0.048457	0.12254000000000001	-0.063047	-0.56618	0.8316	0.9908799999999999	0.57127	0.71968	0.22646999999999998	1.8833	0.040817	0.68762	0.059657	0.16362000000000002
CENPI	4	-1.4976	-13.376	0.0014697	0.33176	8.3337e-41	3.2258999999999997e-38	-1.3877	-12.755	0.0016304000000000002	0.33023	2.9391999999999998e-37	1.3837e-34	-0.8923700000000001	-9.2898	0.009300200000000002	0.52308	1.5464e-20	2.2636e-18	-1.0731	-9.7393	0.0039496999999999996	0.47778000000000004	2.0506e-22	5.2528e-20
PSMB4	6	-1.0221	-11.338	0.008772	0.44513	8.459199999999999e-30	1.6744000000000002e-27	-0.7420899999999999	-8.8061	0.028716000000000002	0.59953	1.2959e-18	1.0261e-16	-0.5556	-7.1922	0.064596	0.7446699999999999	6.3771e-13	2.975e-11	-0.70915	-7.7994	0.025133000000000003	0.62365	6.2209e-15	6.488800000000001e-13
SCYL2	4	0.38975	3.5895	0.0057409	0.4	0.00033125	0.0018814	0.096653	0.8611700000000001	0.16097	0.8503799999999999	0.38914	0.5624	0.09153700000000001	0.8458200000000001	0.23546999999999998	0.88875	0.39765	0.57188	-0.12188	-0.98325	0.90399	0.99661	0.32548	0.52452
CCBL1	4	0.39044	5.2237	0.0057294	0.4	1.7535e-07	2.2743e-06	0.34106	4.5582	0.0084735	0.42158999999999996	5.1592e-06	5.2279e-05	0.25109000000000004	3.3873	0.039382	0.69408	0.00070583	0.0041216000000000004	0.21261999999999998	2.7555	0.048705	0.70926	0.0058598999999999995	0.027904
ELOF1	4	-0.66141	-6.5253	0.053229	0.6851	6.7869e-11	1.6063e-09	-0.58601	-5.8714	0.067731	0.70699	4.3206e-09	8.720800000000001e-08	-0.67493	-6.9601	0.030805000000000003	0.66866	3.4007e-12	1.3725e-10	-0.62359	-5.8352	0.041415	0.69077	5.373899999999999e-09	1.7530000000000001e-07
ZDHHC15	4	-0.70617	-9.7122	0.042345	0.6574	2.6763e-22	2.5899e-20	-0.6046	-8.379	0.061439	0.6925	5.3386999999999995e-17	3.4064e-15	-0.6296	-8.8481	0.040760000000000005	0.69408	8.9e-19	9.7503e-17	-0.73611	-9.8521	0.021333	0.59577	6.711399999999999e-23	1.7713e-20
NPAS4	4	0.33695	3.6006	0.010265	0.45821000000000006	0.00031743	0.0018141	-0.026682	-0.27315	0.55235	0.97196	0.78474	0.86946	0.060349	0.6486	0.32151	0.9278	0.5166	0.67669	0.086132	0.84709	0.22133000000000003	0.87464	0.39695	0.59482
RYR1	4	0.54164	6.2589	0.0016648	0.33721	3.8773e-10	8.0691e-09	0.48708999999999997	5.6197	0.0024801	0.34094	1.9128e-08	3.3656e-07	0.17263	1.99	0.095631	0.80285	0.046594	0.12108	0.13198	1.435	0.1302	0.8173600000000001	0.15128	0.31715
TAF8	4	-0.8105	-9.0197	0.024422	0.58281	1.8859999999999998e-19	1.3802999999999998e-17	-0.5839300000000001	-6.707000000000001	0.06858	0.7089	1.9865e-11	5.9971e-10	-0.27038	-3.2856	0.38850999999999997	0.9452200000000001	0.0010176999999999999	0.0056045	-0.50466	-5.5829	0.08552699999999999	0.76426	2.3658000000000002e-08	6.668300000000001e-07
SPATA17	4	0.30266	3.5007	0.015075	0.5021	0.00046404	0.002527	0.21231	2.4388	0.0382	0.6242	0.014738	0.047841	-0.012953000000000001	-0.15001	0.60049	0.9769	0.88076	0.93189	-0.055626999999999996	-0.58301	0.78094	0.98966	0.55988	0.73121
TXN	4	-0.8433200000000001	-7.1983	0.020506	0.5554899999999999	6.0982e-13	2.0031e-11	-0.70235	-6.1991	0.035157	0.61317	5.6794e-10	1.3423e-08	-0.53414	-5.1008	0.07354	0.76355	3.3813e-07	5.301599999999999e-06	-0.43608	-3.7667	0.13113	0.81842	0.00016541	0.0015219
EIF3D	4	-1.1376	-11.939	0.005155300000000001	0.38874000000000003	7.381499999999999e-33	1.6918e-30	-1.0519	-11.261	0.0058901000000000005	0.39778	2.039e-29	4.8655e-27	-0.6153	-7.2674	0.044388	0.69408	3.664e-13	1.7729e-11	-0.59526	-6.4574	0.048452999999999996	0.70926	1.0651e-10	4.8693e-09
PRPF6	4	-0.67375	-6.6409	0.049911000000000004	0.67869	3.1170999999999996e-11	7.7456e-10	-0.5899	-5.9461	0.06650199999999999	0.70419	2.7466999999999996e-09	5.7784e-08	-0.3933	-4.314	0.17786	0.8572799999999999	1.6032e-05	0.00015931	-0.30332	-3.0029	0.30912	0.91155	0.0026743	0.014793
SNAPC4	4	-0.61785	-5.7308	0.067432	0.7169	9.9966e-09	1.6711e-07	-0.81493	-7.3052	0.019530000000000002	0.55138	2.7686999999999996e-13	1.0985999999999999e-11	-0.39391	-3.9922	0.17722000000000002	0.8572799999999999	6.5464e-05	0.00053688	-0.30505	-2.8097	0.30583	0.91155	0.004959300000000001	0.024293000000000002
TCN2	4	0.38542	5.1786	0.006027899999999999	0.40541	2.2359e-07	2.8304e-06	0.40047	5.3932	0.0047305	0.37617	6.9232e-08	1.0796e-06	0.71885	9.9287	0.0011597	0.39437	3.1241e-23	6.1145e-21	0.15417	1.9867	0.099592	0.78172	0.046961	0.13746
TMEM40	4	0.36504000000000003	4.0182	0.007589399999999999	0.42838999999999994	5.8654e-05	0.00042184	-0.18407	-1.8882	0.74384	0.9829700000000001	0.059003999999999994	0.14253	0.040711000000000004	0.44828	0.3861	0.9452200000000001	0.65395	0.78142	0.17288	1.7679	0.079465	0.7561399999999999	0.07708	0.19798
PRPF19	4	-1.1405	-10.125	0.0050864	0.38777	4.2714e-24	4.8313e-22	-0.79376	-7.6767	0.021643	0.56172	1.6326e-14	7.5988e-13	-0.38915	-4.2395	0.18278	0.8572799999999999	2.2401999999999997e-05	0.000213	-0.62147	-5.7479	0.041736	0.69077	9.0355e-09	2.8307e-07
MSL1	4	-0.62646	-5.6777	0.06447	0.71205	1.3652e-08	2.2122e-07	-0.54698	-5.0563	0.085504	0.75354	4.2744e-07	5.7098e-06	-0.47376999999999997	-4.6482	0.10649000000000002	0.80295	3.3482999999999998e-06	4.07e-05	-0.69223	-5.7378	0.027636	0.63672	9.5901e-09	2.9777e-07
TCEB2	4	-0.75171	-9.3949	0.033194	0.62441	5.7298e-21	4.8925e-19	-0.72028	-9.0592	0.031885000000000004	0.61007	1.3144e-19	1.1925e-17	0.041437	0.5633100000000001	0.3837	0.94495	0.57323	0.7208899999999999	0.0083238	0.1082	0.48408	0.94704	0.91384	0.95594
PSMA5	5	-0.6602100000000001	-8.6095	0.053551	0.68689	7.3363e-18	4.3268000000000006e-16	-0.38094	-5.1722	0.23379	0.8857299999999999	2.3134e-07	3.2682e-06	-0.38024	-5.3297	0.1931	0.8662299999999999	9.836399999999999e-08	1.7447999999999998e-06	-0.47102	-5.9931	0.10549000000000001	0.7913899999999999	2.0588e-09	7.379299999999999e-08
SRBD1	5	-0.7470100000000001	-7.0486	0.03394	0.62961	1.8074e-12	5.437399999999999e-11	-0.45952	-4.6338	0.14384	0.8360299999999999	3.5894e-06	3.7688e-05	-0.21463000000000002	-2.3668	0.5431199999999999	0.97403	0.017942	0.057673	-0.29928	-2.8868	0.31711999999999996	0.9147200000000001	0.0038914	0.020018
MRPS14	4	-0.6804600000000001	-7.9429	0.047994	0.6714899999999999	1.9750999999999997e-15	8.515800000000001e-14	-0.53488	-6.3932	0.091647	0.76244	1.6248e-10	4.2053999999999996e-09	-0.18449000000000002	-2.3553	0.64579	0.9791	0.018507	0.059097000000000004	-0.022334	-0.27143	0.6214	0.9737	0.78606	0.88595
HSD17B10	4	-0.6995100000000001	-8.5612	0.043768	0.6602100000000001	1.1165e-17	6.335200000000001e-16	-0.67609	-8.3223	0.040048	0.63012	8.6277e-17	5.306100000000001e-15	-0.038682999999999995	-0.51408	0.7176600000000001	0.9852	0.6072	0.74679	0.014758000000000002	0.18749000000000002	0.4572	0.94406	0.8512799999999999	0.92311
COBRA1	4	-1.2368	-12.634	0.0036282	0.38364000000000004	1.3744e-36	4.2751e-34	-1.1283	-11.765	0.004236800000000001	0.36175999999999997	5.8876e-32	1.7381999999999998e-29	-0.89786	-9.988	0.0090591	0.52308	1.721e-23	3.5268000000000005e-21	-0.9832799999999999	-9.8888	0.005901600000000001	0.48318	4.6563e-23	1.2478000000000001e-20
MITD1	5	-0.71027	-4.9971	0.041564	0.6563399999999999	5.819100000000001e-07	6.695e-06	-0.68691	-4.8906	0.03789	0.6219899999999999	1.0054000000000001e-06	1.2213e-05	-0.80233	-5.9510000000000005	0.015075	0.57681	2.6655999999999996e-09	6.5212e-08	-0.6812600000000001	-4.4168	0.029439	0.64494	1.0017e-05	0.00014128
CETN3	4	-0.6421899999999999	-6.6318	0.059130999999999996	0.69973	3.3161e-11	8.193500000000001e-10	-0.61712	-6.4102	0.056433000000000004	0.67774	1.4531000000000001e-10	3.8063e-09	-0.65946	-7.0267	0.034135000000000006	0.68087	2.1142e-12	8.938700000000001e-11	-0.67181	-6.6016	0.031322	0.6467	4.0664999999999996e-11	1.9675999999999997e-09
WFDC12	4	0.24691	2.989	0.030472000000000003	0.60802	0.0027984999999999998	0.01162	0.11425	1.3709	0.13157	0.82399	0.17042000000000002	0.31661	-0.10545999999999998	-1.2741	0.9738600000000001	0.99885	0.20264000000000001	0.36046999999999996	0.071542	0.82252	0.2596	0.88789	0.41078000000000003	0.60758
TAMM41	5	-0.65667	-8.1129	0.054664	0.6927	4.943000000000001e-16	2.3022e-14	-0.48271000000000003	-6.1696	0.12538	0.81318	6.8452e-10	1.6005e-08	-0.24243	-3.3287	0.45998999999999995	0.95925	0.00087247	0.0049119	-0.2295	-2.8745	0.48996000000000006	0.94862	0.0040469	0.020613
SPATA5	5	-0.72543	-8.113999999999999	0.037936000000000004	0.6390100000000001	4.8988e-16	2.2964e-14	-0.37728	-4.5191	0.23924	0.8857299999999999	6.2104e-06	6.1605e-05	-0.5121600000000001	-6.2934	0.08392000000000001	0.78255	3.1055000000000003e-10	8.9413e-09	-0.50702	-5.5174	0.084161	0.7620600000000001	3.4398e-08	9.275299999999999e-07
LAMTOR3	5	-0.72426	-9.8609	0.03828	0.6390100000000001	6.1496e-23	6.1563e-21	-0.63141	-8.7267	0.051966	0.6641199999999999	2.6224e-18	1.986e-16	-0.17214000000000002	-2.5536	0.69203	0.9844200000000001	0.010662999999999999	0.038446	-0.26143	-3.6105	0.40238	0.9312	0.00030557	0.0025455
PPP2R1A	4	-0.7237	-7.415	0.038383	0.6390100000000001	1.2158e-13	4.3487e-12	-0.46907	-5.0783	0.1363	0.82865	3.8079999999999997e-07	5.154e-06	-0.43253	-4.9425	0.13831	0.8261700000000001	7.714499999999999e-07	1.1033e-05	-0.50435	-5.0221	0.085688	0.76426	5.1104e-07	1.0412000000000001e-05
GFI1	6	0.5886600000000001	8.1745	0.001263	0.33176	2.972e-16	1.4341e-14	0.4026	5.5131	0.0046731	0.37617	3.5266e-08	5.8172e-07	0.38871999999999995	5.4522	0.009851299999999999	0.53189	4.9745999999999994e-08	9.2976e-07	0.47972	6.3656	0.0032953	0.47778000000000004	1.9449999999999997e-10	8.5127e-09
DPYSL2	4	0.24529	3.1293	0.031058	0.6123	0.0017521000000000001	0.0078599	0.15929000000000001	2.0246	0.074723	0.7286	0.042908	0.11157	0.17340999999999998	2.2437	0.09475900000000001	0.80285	0.024853999999999998	0.074503	0.2079	2.5787	0.051702	0.7096899999999999	0.0099187	0.042544
INTS12	6	-0.65304	-8.4119	0.055915999999999993	0.69522	4.0346e-17	2.1232e-15	-0.69317	-8.9138	0.036844999999999996	0.61829	4.9307e-19	4.1292e-17	-0.70594	-9.3963	0.025845	0.65159	5.6532e-21	8.638e-19	-0.55604	-6.9131	0.061725999999999996	0.73172	4.7428e-12	2.7447000000000004e-10
UQCRFS1	4	-1.0596	-11.147	0.007394199999999999	0.42483999999999994	7.394499999999999e-29	1.3011000000000002e-26	-1.0452	-11.059000000000001	0.0061312	0.39778	1.9882e-28	4.2756000000000005e-26	-0.72575	-8.2239	0.023354	0.64259	1.97e-16	1.5527000000000002e-14	-0.48658	-5.2694	0.09605599999999999	0.77715	1.369e-07	3.1965e-06
KCTD15	4	-0.8166	-9.3837	0.023698	0.57667	6.3708999999999996e-21	5.387100000000001e-19	-0.70518	-8.2315	0.034617	0.61317	1.8494e-16	1.0958e-14	-0.32049	-3.965	0.28421	0.91596	7.3382e-05	0.00059096	-0.34815	-4.0554	0.23105	0.87889	5.0041000000000004e-05	0.00055983
SEMA3G	4	0.22178	2.7569999999999997	0.040576	0.65323	0.0058335	0.021406	0.43738999999999995	5.5597	0.0036397	0.35545	2.7031e-08	4.5803999999999994e-07	-0.14951	-1.8503	0.78173	0.9878100000000001	0.064266	0.15466	-0.028967000000000003	-0.33431	0.65189	0.97639	0.73814	0.8579700000000001
GNL2	5	-0.86344	-8.4617	0.018359	0.53568	2.6343e-17	1.4206e-15	-0.5623199999999999	-5.8844	0.07801799999999999	0.73632	3.9952e-09	8.1204e-08	-0.41081999999999996	-4.6235	0.15897999999999998	0.8406799999999999	3.7733e-06	4.5271999999999996e-05	-0.5594899999999999	-5.428999999999999	0.060267999999999995	0.72944	5.6673e-08	1.4432e-06
POP5	4	-1.1953	-12.224	0.0042482	0.38364000000000004	2.3193e-34	5.855e-32	-1.1562	-11.929	0.0038234000000000002	0.35545	8.405799999999999e-33	2.8157999999999998e-30	-0.9517399999999999	-10.387	0.0069578999999999995	0.5	2.8410999999999996e-25	7.0698e-23	-1.1382	-11.149000000000001	0.0030771	0.47368000000000005	7.2675e-29	3.617e-26
DCTN4	5	-0.7983600000000001	-9.1475	0.026029000000000004	0.58839	5.827300000000001e-20	4.4323e-18	-0.8147	-9.3529	0.019565	0.5514600000000001	8.525799999999999e-21	8.535100000000001e-19	-0.4845	-6.1161	0.09996000000000001	0.80295	9.5885e-10	2.523e-08	-0.61952	-6.8761	0.042161000000000004	0.69087	6.1522e-12	3.5020999999999997e-10
PSMB5	7	-0.71244	-10.039	0.041128	0.65589	1.0269e-23	1.118e-21	-0.56535	-8.1648	0.076411	0.73249	3.2205e-16	1.8393e-14	-0.46684	-7.0635	0.11099	0.80588	1.6236e-12	6.931699999999999e-11	-0.38718	-5.4363	0.1791	0.8527100000000001	5.4407e-08	1.3937e-06
LPCAT1	6	0.23437	3.7175	0.035467	0.63146	0.00020121	0.00122	0.29739	4.7417	0.014122999999999998	0.49899	2.1198e-06	2.3654e-05	0.22981	3.7071	0.050164	0.71611	0.00020966	0.001462	0.22613000000000003	3.4982	0.040944	0.68908	0.00046839	0.0036262
TPI1	5	-0.89943	-9.6032	0.015431	0.50674	7.751500000000001e-22	7.2594e-20	-0.71191	-7.8436	0.033343	0.61233	4.378e-15	2.1851e-13	-0.29625	-3.5358	0.33093	0.93104	0.00040651	0.0025947	-0.41053999999999996	-4.4757	0.15482	0.83285	7.615700000000001e-06	0.00011121
MKRN2-AS1	4	-0.69538	-5.7833	0.044779	0.6631600000000001	7.3246e-09	1.2495999999999998e-07	-0.30504000000000003	-2.7756	0.3722	0.93371	0.0055093	0.021556	-0.3967	-3.7489	0.17394	0.8572799999999999	0.00017761	0.0012607	-0.47079	-3.7974	0.10574000000000001	0.79285	0.00014622	0.0013723
CHEK1	4	-1.0815	-11.984000000000002	0.0066479	0.41357	4.2971e-33	1.0115e-30	-0.81792	-9.5148	0.019232	0.54797	1.8201e-21	1.9815000000000003e-19	-0.5827399999999999	-7.247000000000001	0.054263	0.72712	4.2613e-13	2.0562e-11	-0.43488999999999994	-5.0641	0.1321	0.81868	4.1038999999999996e-07	8.592e-06
EIF4A3	4	-0.62743	-6.648	0.064125	0.71205	2.9715000000000004e-11	7.4369e-10	-0.64251	-6.8191	0.048614	0.65357	9.1643e-12	2.9398e-10	-0.52673	-5.8741	0.07675499999999999	0.76566	4.2514e-09	1.0117000000000001e-07	-0.40876	-4.2508	0.1566	0.8340799999999999	2.1298000000000002e-05	0.00026844
DBR1	5	-0.87795	-10.245999999999999	0.017039	0.51798	1.2350000000000002e-24	1.4837e-22	-0.94668	-10.962	0.0098398	0.43858	5.8209e-28	1.1789999999999999e-25	-0.5745600000000001	-7.3834	0.05714400000000001	0.72717	1.543e-13	8.0714e-12	-0.62813	-7.1923	0.040255	0.6844100000000001	6.3698e-13	4.5473e-11
AEBP1	4	0.20800000000000002	2.5016	0.048223	0.67286	0.012362	0.039927	0.24468	2.9608	0.025237	0.58419	0.0030684	0.013279	-0.025948000000000002	-0.31484	0.65877	0.98131	0.75288	0.85082	-0.04773	-0.53265	0.74269	0.98541	0.59428	0.7578699999999999
NBPF10	4	-0.6078	-5.944	0.07108300000000001	0.72077	2.7816999999999996e-09	5.0738e-08	-0.44437	-4.4829	0.15825999999999998	0.84814	7.3635e-06	7.1422e-05	-0.5582199999999999	-5.7842	0.063597	0.73952	7.286e-09	1.6634e-07	-0.7209899999999999	-6.4303	0.02348	0.6	1.2736000000000001e-10	5.7177e-09
ZWINT	4	-0.74398	-9.092	0.034582999999999996	0.63146	9.7273e-20	7.3035e-18	-0.79199	-9.6511	0.021804	0.56267	4.8649e-22	6.0101e-20	-0.39746	-5.2299	0.17325	0.8572799999999999	1.6957e-07	2.8622000000000003e-06	-0.49087	-5.9182	0.09336900000000001	0.7719	3.2557e-09	1.1185e-07
MICAL2	4	0.20486	2.522	0.050129	0.67935	0.011668000000000001	0.038182	-0.1566	-1.8571	0.85598	0.99077	0.063296	0.15062	-0.055034000000000007	-0.68195	0.79455	0.9878100000000001	0.49527	0.6583100000000001	-0.093521	-1.0616	0.96498	0.99979	0.28843	0.48583999999999994
TSEN54	4	-0.63856	-5.8338	0.06044	0.70475	5.4169e-09	9.370100000000001e-08	-0.66347	-6.0635	0.043033	0.6398699999999999	1.3317e-09	2.9816e-08	-0.58178	-5.5973	0.054745	0.72712	2.1767e-08	4.4189999999999995e-07	-0.51279	-4.5175	0.081348	0.75735	6.2579e-06	9.3408e-05
COPA	4	-0.7293	-6.9938	0.03712	0.63494	2.6753e-12	7.818900000000001e-11	-0.84535	-8.0023	0.016568	0.52568	1.2208e-15	6.6451e-14	-0.93491	-9.1183	0.007669800000000001	0.5	7.6345e-20	9.778300000000001e-18	-0.74002	-6.7102	0.020759	0.5908800000000001	1.943e-11	9.9839e-10
MCMBP	4	-0.68323	-7.2435	0.047224	0.66824	4.3725e-13	1.4647e-11	-0.40326	-4.4768	0.20332999999999998	0.87349	7.5778e-06	7.325100000000001e-05	-0.313	-3.638	0.29741999999999996	0.91915	0.00027472	0.0018569000000000003	-0.37840999999999997	-3.9822	0.18965	0.8635200000000001	6.8279e-05	0.00073056
ZNF732	4	-0.9841200000000001	-8.631	0.010391	0.45821000000000006	6.0834e-18	3.654e-16	-0.87179	-7.8616	0.014650999999999999	0.50837	3.7931999999999994e-15	1.9096e-13	-0.45326000000000005	-4.6077	0.12070999999999998	0.80962	4.0716e-06	4.8313e-05	-0.7290399999999999	-6.2696	0.022309	0.59577	3.6203e-10	1.5269e-08
ACSS1	7	0.21666	3.7246	0.043585000000000006	0.65972	0.00019564	0.0011914999999999999	0.17665	3.0338	0.059751	0.68519	0.002415	0.010848	0.15018	2.6286	0.12359	0.81258	0.0085744	0.032427	0.20574	3.4263	0.053183	0.71091	0.00061188	0.0045452
GKAP1	4	-0.60622	-6.8343	0.07161100000000001	0.72188	8.2383e-12	2.2456999999999998e-10	-0.32366999999999996	-3.7701	0.33214	0.92011	0.00016321	0.0011002	-0.24983000000000002	-3.0029	0.44056000000000006	0.9552	0.0026744	0.012499	-0.3756	-4.1743	0.19318	0.8650399999999999	2.9893000000000003e-05	0.0003596
ATP6AP1	4	-0.9066799999999999	-9.6768	0.014938	0.5021	3.7836e-22	3.6014e-20	-0.9709399999999999	-10.304	0.0086113	0.42253999999999997	6.763500000000001e-25	1.0519000000000001e-22	-0.9879899999999999	-10.912	0.005672	0.48911000000000004	1.0063999999999999e-27	3.4373999999999996e-25	-0.99561	-9.8414	0.0055457	0.48318	7.469400000000001e-23	1.9419000000000002e-20
NR5A1	4	0.26475	3.3459	0.024479	0.58281	0.00082025	0.004102199999999999	0.07196699999999999	0.8957799999999999	0.21385	0.87981	0.37037	0.54387	0.097219	1.2447	0.22144	0.8815700000000001	0.21323000000000003	0.3739	0.15885	1.9163	0.09377100000000001	0.7733899999999999	0.055323000000000004	0.15475999999999998
GAL3ST2	4	0.33239	3.8698	0.010781	0.46033999999999997	0.00010892	0.00072139	-0.10952	-1.2172	0.93434	0.9978899999999999	0.22353	0.38536	-0.0073049	-0.084944	0.57694	0.9769	0.9323100000000001	0.9624299999999999	0.042318	0.45608000000000004	0.35179	0.9213399999999999	0.6483300000000001	0.7965300000000001
HJURP	4	-1.3648	-12.574000000000002	0.0023767	0.37658	2.9348999999999995e-36	8.6651e-34	-1.1909	-11.468	0.0032493	0.35155	1.9076e-30	5.111999999999999e-28	-0.9214700000000001	-9.8185	0.0080257	0.5	9.3734e-23	1.737e-20	-0.8540200000000001	-8.1561	0.011149	0.51782	3.4601000000000003e-16	4.3994e-14
NMD3	4	-0.7621	-8.6846	0.03123	0.6123	3.8016e-18	2.3399000000000003e-16	-0.65198	-7.5920000000000005	0.045984	0.64781	3.1502999999999995e-14	1.4253e-12	-0.55192	-6.7766	0.066066	0.74854	1.2302999999999999e-11	4.4835e-10	-0.63339	-6.9441	0.038957	0.68008	3.8084e-12	2.2954e-10
FAM115C	4	0.22318000000000002	2.5845	0.039968000000000004	0.64879	0.0097514	0.03283	0.16971	1.9608	0.06529700000000001	0.70253	0.049907	0.12537	0.10292000000000001	1.2125	0.20778000000000002	0.87328	0.22530999999999998	0.38797	0.273	3.0717	0.023377000000000002	0.6	0.0021282	0.012401
TAF9	7	-0.92981	-12.165999999999999	0.01348	0.48796999999999996	4.701e-34	1.1533e-31	-0.85757	-11.418	0.015661	0.5213399999999999	3.3957e-30	8.8282e-28	-0.9215	-12.735999999999999	0.0080257	0.5	3.7091e-37	2.692e-34	-0.9172100000000001	-11.228	0.0079224	0.51685	2.985e-29	1.6249e-26
PDCD7	4	-0.95988	-9.945	0.011516	0.46347	2.6529000000000004e-23	2.7671e-21	-0.9059299999999999	-9.5029	0.012262	0.47002	2.0418e-21	2.1955e-19	-0.63834	-7.1817	0.038751	0.69408	6.8847e-13	3.181e-11	-0.67777	-6.9475	0.030162	0.6467	3.7185e-12	2.2491e-10
TRMT61A	4	-0.60049	-6.3047	0.073988	0.72895	2.8872e-10	6.0961e-09	-0.36534	-3.9708	0.25848000000000004	0.8937200000000001	7.1629e-05	0.00053596	0.12470999999999999	1.4616	0.16347	0.84565	0.14386	0.28214	0.31206999999999996	3.5068	0.014915000000000001	0.5321100000000001	0.0004536	0.0035343
SP2	4	0.2731	3.3148	0.021689	0.55929	0.00091709	0.0045216	0.33082	4.0445	0.009541299999999999	0.43613	5.2438e-05	0.00040777	0.34881	4.3648	0.014225999999999999	0.56705	1.2725e-05	0.00013038	0.51077	6.1369	0.0026063	0.46	8.417299999999999e-10	3.3097e-08
NTRK1	8	0.21281999999999998	3.5964	0.045548000000000005	0.6637	0.00032265	0.0018402999999999998	0.13823	2.3253	0.098054	0.77575	0.020054	0.061308	0.12204000000000001	2.1058	0.16846	0.8548899999999999	0.035224	0.09747	0.08619	1.3829	0.22123	0.87464	0.1667	0.33823000000000003
CRCP	5	-0.62373	-8.5114	0.065411	0.71205	1.7189e-17	9.505200000000001e-16	-0.60711	-8.322000000000001	0.060417	0.68737	8.651200000000001e-17	5.306100000000001e-15	-0.41252	-5.898	0.15721	0.8406799999999999	3.6801e-09	8.8298e-08	-0.38295	-5.1648	0.18417999999999998	0.85864	2.4066e-07	5.2996e-06
MBD6	4	-0.60233	-6.0491	0.073449	0.72895	1.4568e-09	2.807e-08	-0.2975	-3.1632	0.38976	0.9393	0.0015606	0.0074845	-0.56514	-6.0388	0.061025	0.73614	1.5525999999999998e-09	4.0067000000000004e-08	-0.34448	-3.3988	0.23681	0.8810100000000001	0.00067691	0.004943899999999999
NAA30	4	-1.6128	-13.964	0.00098743	0.33176	2.5953e-44	1.3296e-41	-1.3973	-12.677999999999999	0.001596	0.32941	7.8123e-37	3.4020999999999993e-34	-1.5385	-14.345	0.00057409	0.39437	1.1447999999999999e-46	1.5338999999999999e-43	-1.3273	-11.34	0.0014352	0.45169	8.3577e-30	5.1994e-27
ZFC3H1	4	-0.76527	-6.4432	0.030760000000000003	0.61164	1.1696e-10	2.6458000000000005e-09	-0.6249100000000001	-5.4647	0.053940999999999996	0.66923	4.6381e-08	7.4945e-07	-0.19535	-1.9471	0.60759	0.9769	0.051526	0.13116	-0.57485	-4.6562	0.05455	0.71127	3.2213999999999998e-06	5.2588999999999994e-05
CCNB1IP1	4	-0.63159	-5.8365	0.062713	0.71205	5.329699999999999e-09	9.2376e-08	-0.51369	-4.8645	0.10428	0.7830199999999999	1.1473e-06	1.3783e-05	-0.65371	-6.3436	0.03518	0.68623	2.2449e-10	6.605300000000001e-09	-0.94258	-7.5632	0.0070383	0.49237	3.9333e-14	3.5136e-12
NCAPH	4	-0.61185	-6.4496	0.069625	0.71934	1.1214e-10	2.5401e-09	-0.8487	-8.6428	0.016304	0.52299	5.484600000000001e-18	4.031000000000001e-16	-0.4746	-5.3148	0.10594	0.80295	1.0675000000000001e-07	1.884e-06	-0.48565	-4.934	0.09664199999999999	0.77792	8.0558e-07	1.582e-05
IRF4	4	0.24353000000000002	2.5771	0.031724	0.61605	0.0099632	0.033433	0.20484000000000002	2.1657	0.041908	0.63478	0.030333	0.08504	0.22438000000000002	2.426	0.053195000000000006	0.72649	0.015267	0.050855000000000004	0.24170999999999998	2.4791	0.034078	0.65809	0.013171	0.053002
KRI1	4	-0.74544	-7.1653	0.034283999999999995	0.63126	7.759100000000001e-13	2.4983e-11	-0.63951	-6.3119	0.049555	0.65375	2.7556000000000003e-10	6.876899999999999e-09	-0.52369	-5.55	0.078053	0.769	2.8563e-08	5.6092e-07	-0.6199100000000001	-5.6754	0.042035	0.69077	1.3833e-08	4.125899999999999e-07
WDR55	4	-0.86149	-8.4595	0.018566	0.5381	2.6845999999999997e-17	1.4433e-15	-0.72741	-7.3696	0.03084	0.60447	1.7116e-13	6.9175e-12	-0.72217	-7.6992	0.023756	0.64499	1.3691e-14	8.427100000000001e-13	-0.80428	-7.4043	0.014478	0.52651	1.3181e-13	1.0630000000000001e-11
PP2D1	4	0.20076	2.0018	0.052804	0.6851	0.045302999999999996	0.11262	-0.095792	-0.91595	0.86921	0.9917	0.35969	0.53323	0.21825999999999998	2.2736	0.056662	0.72717	0.022992	0.070239	0.13552	1.2631	0.12465999999999999	0.81485	0.20656999999999998	0.38993
NARS	4	-0.60955	-5.8731	0.070475	0.72042	4.2781999999999996e-09	7.467100000000001e-08	-0.61117	-5.914	0.058878	0.68181	3.3395000000000003e-09	6.9005e-08	-0.33662	-3.5315	0.2558	0.90381	0.00041327	0.0026330999999999998	-0.48496000000000006	-4.4877	0.097055	0.77872	7.1999e-06	0.00010575
CDAN1	4	-0.7882600000000001	-7.519	0.027085	0.59297	5.5207e-14	2.0636e-12	-0.9011100000000001	-8.4302	0.012629999999999999	0.47722	3.4495e-17	2.2847e-15	-0.80345	-8.1661	0.014938	0.57681	3.1859e-16	2.4447e-14	-0.72556	-6.4634	0.022642	0.59577	1.0237000000000002e-10	4.7048e-09
HAUS3	6	-0.62421	-7.1159	0.065216	0.71205	1.1121e-12	3.4966999999999997e-11	-0.6059399999999999	-6.9705	0.060876	0.68857	3.1576e-12	1.1112e-10	-0.61761	-7.4858	0.043837	0.69408	7.1126e-14	3.9583e-12	-0.5531699999999999	-5.9351	0.062713	0.73311	2.9374000000000002e-09	1.0172e-07
UBIAD1	4	-0.62661	-6.9174	0.064424	0.71205	4.5999e-12	1.2963999999999998e-10	-0.4615	-5.2461	0.14236	0.83534	1.5535999999999998e-07	2.2799e-06	-0.18382	-2.2342	0.64836	0.98003	0.025472	0.07595	-0.21929	-2.4434	0.52062	0.95229	0.01455	0.057017
MASP2	4	-0.67057	-8.6078	0.0506	0.68003	7.4478e-18	4.3681e-16	-0.67128	-8.6396	0.041208	0.63178	5.6417e-18	4.1291000000000004e-16	-0.59639	-7.925	0.049785	0.71611	2.2809e-15	1.5765999999999998e-13	-0.5140100000000001	-6.462999999999999	0.080854	0.7562	1.0267e-10	4.7061000000000005e-09
DR1	4	-0.73657	-7.2113	0.035926	0.63146	5.5432e-13	1.8287e-11	-0.43593000000000004	-4.5518	0.16635	0.8554200000000001	5.3199000000000005e-06	5.3565e-05	0.010544	0.12314000000000001	0.49999	0.96685	0.902	0.94519	-0.10023	-1.0387	0.9964799999999999	0.9999399999999999	0.29893000000000003	0.49615
SLC25A3	4	-0.64812	-6.8974	0.057397000000000004	0.69645	5.2953e-12	1.4806e-10	-0.47396000000000005	-5.2043	0.13207	0.82411	1.9477000000000002e-07	2.79e-06	-0.32415	-3.7627	0.27778	0.91205	0.00016812	0.0012037	-0.34048	-3.5982	0.24294000000000002	0.8822	0.0003204	0.0026539000000000003
GUK1	5	-0.83	-10.825999999999999	0.022102	0.5621	2.5995000000000002e-27	4.0428999999999998e-25	-0.78645	-10.338	0.022562	0.5687399999999999	4.7597e-25	7.606399999999999e-23	-0.55952	-7.7074	0.063115	0.73824	1.2843000000000001e-14	7.932899999999999e-13	-0.47213	-6.1641	0.10475	0.78981	7.0892e-10	2.8453e-08
COX5B	4	-1.0339	-10.815999999999999	0.008312799999999999	0.44036000000000003	2.902e-27	4.434199999999999e-25	-0.9038299999999999	-9.6581	0.012435	0.4719	4.54e-22	5.6894e-20	-0.50164	-5.7573	0.089339	0.79267	8.5453e-09	1.9108000000000001e-07	-0.49463999999999997	-5.3077	0.09083200000000001	0.7719	1.1104000000000001e-07	2.6554e-06
PQLC2	6	0.2032	3.0183	0.051185	0.68092	0.0025418000000000003	0.010728	0.12767	1.8885	0.11141	0.7941199999999999	0.058959000000000004	0.14244	0.074165	1.1194	0.28054	0.91205	0.26297	0.43173	0.12361	1.7615	0.14356	0.8280200000000001	0.078159	0.19972
SLC7A14	4	0.29409	3.0766	0.016603	0.51252	0.0020938000000000003	0.0091477	-0.057727999999999995	-0.58104	0.69128	0.9804200000000001	0.56121	0.71096	-0.23354	-2.388	0.48532	0.9615	0.016937999999999998	0.055196	0.022518	0.21706999999999999	0.42506000000000005	0.9378	0.82815	0.90979
MEF2D	5	0.23296999999999998	2.7655	0.036052999999999995	0.63146	0.005683	0.020982	0.21478000000000003	2.5526	0.037063	0.61897	0.010693000000000001	0.037254	0.098936	1.202	0.21716999999999997	0.8802	0.22935999999999998	0.39238	0.07547000000000001	0.8298200000000001	0.24875999999999998	0.8863700000000001	0.40664	0.60417
NAA25	4	-0.8046399999999999	-8.2896	0.025099	0.58386	1.1363e-16	5.7205e-15	-0.65746	-6.9611	0.044594999999999996	0.6409199999999999	3.3768e-12	1.1788e-10	-0.33248	-3.7952	0.26333	0.9069	0.00014755	0.0010780999999999998	-0.35120999999999997	-3.6793	0.22664	0.87661	0.00023385	0.0020196
CKAP2L	4	-0.61054	-4.7933	0.070119	0.72035	1.6408e-06	1.7125e-05	-0.48521000000000003	-3.9337	0.12355	0.81147	8.363600000000001e-05	0.0006111000000000001	-0.25624	-2.2736	0.42358	0.9511	0.02299	0.070239	-0.31729	-2.4601	0.28331999999999996	0.90255	0.013890000000000001	0.055113999999999996
NSA2	4	-0.9771	-7.4254	0.010678	0.45926000000000006	1.1240999999999998e-13	4.0371e-12	-0.76844	-6.1445	0.024502	0.58194	8.0236e-10	1.861e-08	-1.0662	-8.5297	0.0039727	0.48066000000000003	1.4670999999999998e-17	1.338e-15	-1.0995	-7.4028	0.0035823	0.47778000000000004	1.3336e-13	1.0705e-11
COPB1	4	-1.0287	-9.5559	0.0085194	0.44298999999999994	1.2254e-21	1.1175e-19	-0.98493	-9.2914	0.0081291	0.42017	1.5225e-20	1.485e-18	-0.97777	-9.7943	0.0060393999999999995	0.49156000000000005	1.1913e-22	2.1174e-20	-1.016	-8.7022	0.005063399999999999	0.48318	3.2557999999999997e-18	5.4531e-16
PES1	4	-0.9129700000000001	-9.5108	0.014524	0.5009899999999999	1.8914e-21	1.6887e-19	-0.8484700000000001	-8.9579	0.01635	0.52299	3.3094000000000003e-19	2.8258e-17	-0.6555300000000001	-7.3464	0.034789999999999995	0.6844600000000001	2.0366e-13	1.0372999999999999e-11	-0.68606	-7.0126	0.028635	0.6381100000000001	2.3401e-12	1.4877000000000002e-10
GFOD2	4	0.26629	2.8784	0.024008	0.57922	0.0039976	0.015659	-0.011079	-0.11606	0.48711000000000004	0.96121	0.90761	0.9470200000000001	-0.10733	-1.1539	0.96515	0.99885	0.24854	0.41512	0.065193	0.6534300000000001	0.27883	0.9003899999999999	0.51348	0.69665
CCL28	4	0.24911999999999998	2.9262	0.029761000000000003	0.60487	0.003431	0.013808	-0.038557	-0.43965	0.6047	0.97724	0.6601899999999999	0.7840600000000001	0.25327	3.0660000000000003	0.038441	0.69408	0.0021696	0.010539	0.34953	3.9914	0.010092	0.51782	6.5676e-05	0.00070749
CIDEA	4	0.20179	2.0818	0.052104	0.68498	0.037363	0.097371	0.24425	2.5371	0.025352	0.58419	0.011178	0.038638	0.073554	0.7731399999999999	0.28246	0.9132299999999999	0.43943999999999994	0.61032	-0.019288999999999997	-0.18538	0.6080399999999999	0.9705	0.85293	0.92412
CCT5	4	-0.7640899999999999	-7.521	0.030943000000000002	0.6123	5.4373e-14	2.0368e-12	-0.70981	-7.0961	0.033652999999999995	0.61233	1.2836e-12	4.787899999999999e-11	-0.27005	-3.0194	0.38934	0.9452200000000001	0.0025326	0.011951999999999999	-0.7691899999999999	-7.0198	0.017728	0.56545	2.2214e-12	1.4186000000000001e-10
DLST	4	-0.67857	-7.0753	0.048372000000000005	0.6729999999999999	1.491e-12	4.605e-11	-0.55045	-5.895	0.083748	0.75003	3.7474000000000005e-09	7.6705e-08	-0.43731000000000003	-4.9689	0.13422	0.8219299999999999	6.732899999999999e-07	9.7979e-06	-0.44772	-4.5662	0.12169	0.81218	4.967099999999999e-06	7.684e-05
FAT4	4	0.28574	2.9433	0.018348	0.53568	0.0032473	0.013188	0.25051999999999996	2.5784	0.02356	0.5758800000000001	0.0099265	0.035094	0.22498	2.3753	0.052804	0.72573	0.017533	0.056625999999999996	-0.074603	-0.69984	0.87277	0.9947	0.48403	0.67182
SDHC	6	-0.6247699999999999	-8.8107	0.065067	0.71205	1.2431999999999999e-18	8.0505e-17	-0.45766	-6.5974	0.14552	0.8370000000000001	4.1854e-11	1.2049999999999999e-09	-0.33111	-4.9612	0.26576	0.90759	7.004300000000001e-07	1.015e-05	-0.26253000000000004	-3.7081	0.39968000000000004	0.93114	0.00020884	0.0018372
SLFN12	4	0.24497	2.3926	0.031173000000000003	0.6123	0.016729	0.051195	0.25889	2.5423	0.021287	0.56097	0.011014	0.038232	-0.12850999999999999	-1.2474	0.87064	0.99279	0.21226	0.3728	-0.19335	-1.6509	0.60943	0.97067	0.098756	0.23690999999999998
CCL23	4	0.20215999999999998	2.1487	0.051909000000000004	0.68396	0.031658	0.085509	0.016011	0.16624	0.3799	0.9357700000000001	0.8679600000000001	0.92263	0.11267	1.2353	0.18742999999999999	0.86431	0.21671999999999997	0.37755	-0.072617	-0.6945	0.86285	0.9935	0.48736999999999997	0.67467
PSMC3	4	-0.67584	-7.1534	0.049268	0.6746300000000001	8.4671e-13	2.7212e-11	-0.42916000000000004	-4.7741	0.17381	0.85854	1.8049e-06	2.0468e-05	-0.21325	-2.5518	0.54743	0.97403	0.010716	0.038599	-0.35320999999999997	-3.719	0.22363000000000002	0.8760100000000001	0.00020004	0.0017760000000000002
SMG5	6	-0.70476	-8.1006	0.042597	0.6578	5.4684e-16	2.5400999999999998e-14	-0.6454300000000001	-7.5386	0.047798	0.65196	4.7495e-14	2.1159e-12	-0.4127	-5.2273	0.15704	0.8406799999999999	1.7198e-07	2.9001e-06	-0.43883999999999995	-4.9629	0.12893	0.8157300000000001	6.943899999999999e-07	1.3792000000000001e-05
MCM3AP	4	-0.73407	-7.9057	0.036363	0.63253	2.6654e-15	1.1215e-13	-0.48163999999999996	-5.3853	0.12613	0.8137	7.2309e-08	1.1246e-06	-0.62346	-7.0996	0.042241	0.69408	1.2512e-12	5.5316e-11	-0.40365	-4.3351	0.16169	0.8340799999999999	1.4567e-05	0.00019556
YY1	4	-1.4948	-13.405	0.0014811	0.33176	5.634899999999999e-41	2.2308000000000002e-38	-1.2838	-12.107999999999999	0.0023881999999999996	0.34094	9.5463e-34	3.4600999999999996e-31	-1.2828	-12.786	0.001596	0.39437	1.951e-37	1.4775999999999998e-34	-1.3134	-11.325	0.00155	0.45169	9.9037e-30	5.9486999999999994e-27
DGCR14	4	-0.63285	-6.9823	0.062219000000000003	0.71022	2.9031e-12	8.4003e-11	-0.53673	-6.039	0.090671	0.75975	1.5503e-09	3.4314e-08	-0.32195999999999997	-3.8691	0.28142	0.91307	0.00010925	0.00083607	-0.37769	-4.1009	0.19029000000000001	0.8639	4.115e-05	0.00047521
DCTN1	10	-0.61983	-11.692	0.066858	0.71686	1.3949e-31	3.0371e-29	-0.5252399999999999	-10.039	0.097009	0.77552	1.0300999999999998e-23	1.4887e-21	-0.56228	-11.015999999999998	0.062151	0.73614	3.1938e-28	1.1837e-25	-0.46592	-8.5857	0.10892	0.79606	9.031599999999999e-18	1.4047000000000001e-15
NOL12	4	-0.8365	-6.6726	0.021299000000000002	0.55929	2.5131999999999996e-11	6.353799999999999e-10	-0.61277	-5.178	0.05814299999999999	0.68181	2.2425e-07	3.1757999999999997e-06	-0.7045100000000001	-6.2107	0.026029000000000004	0.65237	5.275399999999999e-10	1.4471000000000001e-08	-0.54524	-4.2874	0.066135	0.73495	1.8079e-05	0.00023467
ZNF394	4	0.20686999999999997	2.6327	0.048855	0.67448	0.0084709	0.029161000000000003	0.14639000000000002	1.8577	0.088558	0.75868	0.063209	0.15044000000000002	0.12443	1.6134	0.16405999999999998	0.84729	0.10665999999999999	0.22610999999999998	0.22168000000000002	2.7328	0.043481	0.69843	0.006280300000000001	0.029526999999999998
ATP6V0B	8	-0.61197	-8.9444	0.069579	0.71929	3.7404000000000006e-19	2.6703000000000003e-17	-0.52042	-7.7771	0.099811	0.77896	7.4209e-15	3.6007e-13	-0.49895	-7.8593	0.090912	0.79899	3.8634000000000004e-15	2.5883e-13	-0.5072300000000001	-7.0477	0.08408099999999999	0.7620600000000001	1.8194e-12	1.1914e-10
HSPA8	4	-1.3362	-12.814	0.0026523000000000002	0.38364000000000004	1.3765999999999997e-37	4.7956e-35	-0.98513	-10.158	0.0081291	0.42017	3.0627e-24	4.5597999999999995e-22	-0.6391	-7.1996	0.038544	0.69408	6.0384e-13	2.8274999999999997e-11	-0.5675899999999999	-5.893	0.057213	0.71595	3.7922e-09	1.2802e-07
SNRNP27	5	-0.77095	-7.2929	0.029761000000000003	0.60487	3.0339000000000003e-13	1.0334e-11	-0.73106	-7.0146	0.030105	0.60136	2.3056e-12	8.2979e-11	-0.64522	-6.6517	0.037224	0.69295	2.8973e-11	9.8377e-10	-0.6906100000000001	-6.1385	0.027912	0.63672	8.330800000000001e-10	3.285e-08
BRD2	4	-0.9029200000000001	-12.184000000000001	0.01511	0.5021	3.8044999999999995e-34	9.467199999999999e-32	-0.63857	-8.8171	0.049796	0.6540699999999999	1.175e-18	9.3883e-17	-0.75732	-10.581	0.019347	0.61606	3.6362e-26	1.0054e-23	-0.81501	-10.720999999999998	0.01356	0.52651	8.0751e-27	3.2712000000000003e-24
GAPDH	4	-1.1431	-10.714	0.005029	0.38761	8.7812e-27	1.2335e-24	-1.2357	-11.417	0.0027326	0.34094	3.457799999999999e-30	8.8575e-28	-0.9333	-9.6778	0.007692699999999999	0.5	3.7469e-22	6.3367e-20	-0.71441	-6.81	0.024238	0.61277	9.7601e-12	5.397200000000001e-10
MED15	4	-0.63435	-8.2806	0.061667999999999994	0.70677	1.226e-16	6.1369e-15	-0.44469	-5.9143	0.15807000000000002	0.84814	3.332e-09	6.8932e-08	0.19988	2.7994	0.069866	0.75684	0.0051192	0.021363	0.19205999999999998	2.6023	0.062943	0.7332	0.0092602	0.040302
SNRNP25	4	-0.8854200000000001	-9.2797	0.016338	0.50961	1.6999e-20	1.3771999999999999e-18	-0.6290100000000001	-6.8889	0.052677999999999996	0.6673399999999999	5.6232e-12	1.8763999999999998e-10	-0.5623	-6.4496	0.062139	0.73614	1.1216e-10	3.514e-09	-0.50335	-5.3046	0.086251	0.7649699999999999	1.1292999999999999e-07	2.6923e-06
TIPARP	6	0.24011	3.5551	0.033044	0.6229399999999999	0.00037783	0.0021081	0.17119	2.5245	0.06423999999999999	0.70125	0.011585999999999999	0.039727	-0.30872	-4.4685	0.30555	0.92211	7.8752e-06	8.579e-05	-0.19032000000000002	-2.5553	0.62032	0.9737	0.01061	0.044816
CCNA2	5	-0.76223	-8.2676	0.031183999999999996	0.6123	1.3666e-16	6.8014e-15	-0.8855299999999999	-9.415	0.013583000000000001	0.48848	4.7327e-21	4.9071e-19	-0.53073	-6.3442	0.07509	0.76525	2.2363e-10	6.591199999999999e-09	-0.34764	-3.8203	0.2319	0.87936	0.00013331	0.0012724
ROMO1	4	-0.82815	-8.1973	0.022366	0.5643199999999999	2.4582e-16	1.1928e-14	-0.45338999999999996	-4.8476	0.14945999999999998	0.84034	1.2497e-06	1.4829000000000002e-05	-0.16504000000000002	-1.9203	0.71939	0.9852	0.054816	0.13719	-0.19363	-2.028	0.60851	0.97067	0.042565	0.12766
ERCC2	4	-1.0671	-10.783	0.007176100000000001	0.42148	4.147899999999999e-27	6.021100000000001e-25	-0.9223100000000001	-9.5036	0.011183	0.45728	2.0274e-21	2.1934999999999996e-19	-0.5152399999999999	-5.622000000000001	0.082221	0.78013	1.8873e-08	3.9003e-07	-0.54046	-5.5722	0.068213	0.74275	2.5149e-08	7.0428e-07
SKIV2L2	4	-0.78662	-7.13	0.027361	0.59501	1.0039e-12	3.168e-11	-0.51879	-4.9558	0.10097	0.78196	7.204600000000001e-07	9.1072e-06	-0.52231	-5.2119	0.078558	0.7705	1.8692999999999997e-07	3.1219e-06	-0.53255	-4.7364	0.07223099999999999	0.74484	2.1756e-06	3.7633000000000004e-05
TRA2B	8	-0.60264	-8.8358	0.073276	0.72895	9.9419e-19	6.5847e-17	-0.64568	-9.4406	0.047707	0.65176	3.7053e-21	3.8649e-19	-0.6092	-9.4024	0.046007	0.70052	5.3324e-21	8.219999999999999e-19	-0.53594	-7.452000000000001	0.070613	0.74455	9.192e-14	7.6245e-12
NSL1	4	-1.1168	-11.245	0.0056146	0.39676	2.4614e-29	4.5131e-27	-1.1435	-11.514000000000001	0.0040186	0.35545	1.1231999999999999e-30	3.1055e-28	-0.99529	-10.659	0.0054538	0.48718	1.5765999999999997e-26	4.5022e-24	-0.99172	-9.6201	0.0056834	0.48318	6.579299999999999e-22	1.6371999999999998e-19
LIPT2	4	0.29486999999999997	3.4865	0.016442	0.50961	0.00048943	0.0026411	0.079692	0.92238	0.19658	0.87041	0.35633000000000004	0.52987	0.09046	1.083	0.23801999999999998	0.8903399999999999	0.27883	0.45042	0.014925999999999998	0.16228	0.45627	0.94406	0.8710899999999999	0.93416
SERPINB6	4	-0.93535	-10.550999999999998	0.013043	0.4834	5.0044999999999994e-26	6.757699999999999e-24	-0.65023	-7.6177	0.046512	0.64781	2.5817e-14	1.1773e-12	-0.66645	-8.0462	0.032608	0.67479	8.5403e-16	6.1473e-14	-1.001	-10.665999999999999	0.005407899999999999	0.48318	1.4681999999999998e-26	5.6830999999999996e-24
MIP	4	0.23305	2.7993	0.036041000000000004	0.63146	0.0051215	0.019235	-0.07936599999999999	-0.9236700000000001	0.7921600000000001	0.98651	0.35566	0.52937	0.13443	1.6495	0.14677	0.83567	0.099052	0.21399	0.18833	2.1621	0.06602000000000001	0.73482	0.030614	0.099526
POLR3B	7	-0.81525	-10.325	0.023813	0.57667	5.4401e-25	6.817399999999999e-23	-0.67837	-8.8798	0.039463	0.62849	6.699299999999999e-19	5.5045e-17	-0.49581000000000003	-7.03	0.09284099999999999	0.8026800000000001	2.0659e-12	8.755799999999999e-11	-0.5897899999999999	-7.2709	0.049842000000000004	0.70926	3.5715e-13	2.7167e-11
BARD1	5	-0.84501	-9.4699	0.0203	0.55423	2.8004e-21	2.4636999999999996e-19	-0.71096	-8.193	0.033504	0.61233	2.5476e-16	1.4694e-14	-0.5748300000000001	-7.0568	0.057122000000000006	0.72717	1.7033e-12	7.2544e-11	-0.74664	-7.97	0.019921	0.58319	1.5866e-15	1.8062999999999998e-13
HAUS7	4	-0.6702	-7.1958	0.050738	0.68077	6.2115e-13	2.0338e-11	-0.71622	-7.6627	0.032665	0.61183	1.8212000000000002e-14	8.4147e-13	-0.49966000000000005	-5.8179	0.09057899999999999	0.79838	5.9602e-09	1.3805999999999998e-07	-0.44595	-4.6736	0.1232	0.81379	2.9594e-06	4.8723999999999996e-05
NOP14	5	-0.62893	-6.9697	0.063551	0.71205	3.1765e-12	9.1393e-11	-0.30979	-3.6504	0.36136	0.9287	0.00026184	0.0016608	-0.27310999999999996	-3.3817	0.38193	0.94473	0.00072048	0.0041917000000000005	-0.22657	-2.5365	0.49868999999999997	0.9505100000000001	0.011197	0.046729
RPE	5	-0.8323200000000001	-10.292	0.021769	0.55929	7.692499999999999e-25	9.5032e-23	-0.7428	-9.3043	0.028635	0.59953	1.3494000000000001e-20	1.3280000000000002e-18	-0.42899	-5.664	0.14135999999999999	0.8302	1.4791000000000002e-08	3.1363000000000004e-07	-0.5452100000000001	-6.6924	0.06615800000000001	0.73495	2.1953000000000002e-11	1.1149000000000002e-09
GABPB1	4	-0.73953	-10.074	0.035295	0.63146	7.197699999999999e-24	7.985800000000001e-22	-0.57408	-7.9347	0.072381	0.7235699999999999	2.1102e-15	1.1105e-13	-0.22491999999999998	-3.2192	0.51083	0.9685600000000001	0.0012855	0.006804300000000001	-0.41312	-5.6171	0.15236	0.8321799999999999	1.9416e-08	5.6367e-07
DSCC1	4	-0.60663	-5.0583	0.071474	0.72102	4.2299e-07	5.064e-06	-0.50347	-4.309	0.11089	0.7941199999999999	1.64e-05	0.0001471	-0.30795	-2.875	0.30706999999999995	0.92311	0.0040406	0.017568	-0.31899	-2.6261	0.28037	0.9014700000000001	0.0086366	0.038048
TM4SF5	4	0.25303000000000003	2.0799	0.028394	0.5959300000000001	0.037537	0.097688	-0.081541	-0.6422	0.8016800000000001	0.98698	0.52074	0.67904	-0.20923000000000003	-1.6896	0.5605600000000001	0.97459	0.091112	0.20082	0.06688200000000001	0.5075	0.27331	0.8986	0.6118100000000001	0.77057
CHTF8	4	-0.64561	-7.2297	0.058063	0.69739	4.841800000000001e-13	1.6065e-11	-0.565	-6.4155	0.076491	0.73249	1.4038e-10	3.6880999999999997e-09	-0.61863	-7.2236	0.043493000000000004	0.69408	5.0612e-13	2.4153999999999997e-11	-0.67748	-7.1587	0.030185000000000003	0.6467	8.1437e-13	5.629100000000001e-11
PFDN5	5	-0.60005	-7.0358	0.07421799999999999	0.72895	1.9815e-12	5.9002e-11	-0.56891	-6.7364	0.074677	0.7286	1.6237000000000004e-11	5.005799999999999e-10	-0.51081	-6.3739	0.08466599999999999	0.78405	1.8429000000000002e-10	5.5347e-09	-0.6078899999999999	-6.6572	0.045261	0.7078399999999999	2.7916e-11	1.3893e-09
PRSS12	5	-0.60968	-8.0698	0.070417	0.72042	7.0409e-16	3.1683999999999997e-14	-0.48433000000000004	-6.4946	0.12420999999999999	0.81147	8.3266e-11	2.2841e-09	-0.51298	-7.0217	0.083449	0.78255	2.1915e-12	9.243000000000001e-11	-0.40355	-5.2714	0.16178	0.8340799999999999	1.3538e-07	3.1782e-06
CAD	4	-0.9350700000000001	-9.4374	0.013043	0.4834	3.8195999999999995e-21	3.2938000000000004e-19	-0.79027	-8.2324	0.021976	0.56398	1.8357000000000002e-16	1.0914e-14	-0.79093	-8.641	0.016166	0.59409	5.5723e-18	5.3331e-16	-0.7014600000000001	-6.9181	0.026258999999999998	0.62916	4.5783e-12	2.6762e-10
LPAR3	6	0.45981000000000005	6.4065	0.0031000999999999997	0.38364000000000004	1.4886000000000002e-10	3.3156999999999996e-09	0.2584	3.555	0.021448	0.56172	0.00037799	0.0022719999999999997	0.15001	2.0926	0.12382	0.81258	0.036383	0.10004	0.28031999999999996	3.7376	0.02154	0.59577	0.00018575	0.0016718
NYAP2	4	0.22053000000000003	2.6381	0.041311	0.6559699999999999	0.0083371	0.028752	-0.037541000000000005	-0.43818	0.5999	0.97693	0.66125	0.78477	0.1766	2.1664	0.091222	0.80091	0.030284	0.08662	-0.036539	-0.40619	0.68804	0.98041	0.6846	0.8225299999999999
HEATR1	6	-0.75269	-8.8296	0.033010000000000005	0.6229399999999999	1.0505000000000001e-18	6.8791e-17	-0.67393	-8.0694	0.040622000000000005	0.63171	7.0647e-16	3.9442e-14	-0.5256	-6.7868	0.077318	0.7669699999999999	1.1464e-11	4.2216e-10	-0.5930300000000001	-6.6887	0.048981	0.70926	2.2509000000000003e-11	1.1365e-09
PMF1	5	-1.1557	-15.425	0.0048338	0.38364000000000004	1.1179e-53	9.272600000000001e-51	-0.97472	-13.392000000000001	0.008462	0.42158999999999996	6.7479e-41	4.0531999999999995e-38	-0.7468899999999999	-10.862	0.020633000000000002	0.61859	1.7412e-27	5.7226999999999995e-25	-0.7972	-10.655	0.015053	0.53401	1.6541e-26	6.2636e-24
SMARCA5	5	-0.6038600000000001	-6.9421	0.072645	0.72724	3.8628e-12	1.0994e-10	-0.72264	-8.1772	0.031620999999999996	0.61007	2.9043e-16	1.6696e-14	-0.23545	-2.9759	0.47995	0.9601700000000001	0.0029216	0.013441999999999999	-0.35909	-4.0541	0.21556	0.87197	5.0322e-05	0.00056189
LSM6	4	-0.67681	-5.1644	0.04897	0.6746300000000001	2.4121e-07	3.038e-06	-0.032964	-0.28579	0.57992	0.9732299999999999	0.77504	0.86331	-0.23694	-2.0859	0.47542	0.9598	0.036987	0.10124	-0.16534000000000001	-1.3057	0.71614	0.98206	0.19165	0.37096999999999997
SERPINA6	4	0.20949	2.4869	0.047362	0.6691	0.012887000000000001	0.041378	0.1784	2.1171	0.058464999999999996	0.68181	0.034249	0.093611	0.06381	0.76783	0.31090999999999996	0.9252	0.44259	0.61323	0.052185	0.58943	0.3192	0.9147200000000001	0.55557	0.72763
KIAA0586	4	-0.6479600000000001	-7.9501	0.057442999999999994	0.69645	1.8632e-15	8.0534e-14	-0.5604	-6.9605	0.07881	0.73632	3.3896e-12	1.1809e-10	-0.42956000000000005	-5.547999999999999	0.14074	0.8290799999999999	2.8894e-08	5.6489e-07	-0.53876	-6.4259	0.069097	0.74275	1.3105e-10	5.8683e-09
TINF2	4	-1.28	-14.409	0.0032378	0.38364000000000004	4.5126000000000005e-47	2.5355999999999997e-44	-1.2346	-14.029000000000002	0.0027440999999999998	0.34094	1.0396999999999999e-44	9.0549e-42	-0.99049	-11.915	0.005626	0.48911000000000004	9.9012e-33	5.0726e-30	-0.98226	-10.982000000000001	0.0059246	0.48318	4.6892e-28	1.9922000000000002e-25
VPS54	5	-0.8347600000000001	-10.335999999999999	0.021505	0.55929	4.8654999999999995e-25	6.1415e-23	-0.75138	-9.4862	0.0272	0.59307	2.3963e-21	2.5608e-19	-0.6813	-9.0954	0.029669	0.66197	9.4275e-20	1.1900000000000001e-17	-0.71209	-8.4358	0.024513	0.61795	3.2892e-17	4.7746e-15
DTYMK	4	-0.82449	-6.8162	0.022872	0.56567	9.3499e-12	2.5369e-10	-0.9051799999999999	-7.4279	0.012297	0.47002	1.1033e-13	4.5649e-12	-1.0028	-8.4553	0.0052357	0.48718	2.7845e-17	2.4496e-15	-0.9439200000000001	-7.2638	0.0070153	0.49237	3.7624e-13	2.8249000000000004e-11
MRPL27	4	-0.68345	-6.7074	0.047120999999999996	0.66786	1.9816e-11	5.1364e-10	-0.5696100000000001	-5.707999999999999	0.07434400000000001	0.7282	1.1429000000000001e-08	2.1111999999999997e-07	-0.30504000000000003	-3.2709	0.31304	0.9265899999999999	0.0010722000000000001	0.005852899999999999	-0.31185999999999997	-3.0712	0.29253	0.9046299999999999	0.0021320999999999996	0.012409
PPM1D	4	-0.64573	-6.4883	0.058017	0.69739	8.6821e-11	2.0058000000000002e-09	-0.5382899999999999	-5.5506	0.089925	0.75975	2.8464999999999997e-08	4.809199999999999e-07	-0.51465	-5.6021	0.082531	0.78013	2.1177e-08	4.3145e-07	-0.40854	-4.0113	0.15677	0.8340799999999999	6.0379e-05	0.00065733
MPI	4	0.2092	2.2964	0.047592	0.67071	0.021653	0.06310299999999999	0.14893	1.6296	0.085654	0.75354	0.10318	0.21775	0.27855	3.1587	0.029427999999999996	0.66197	0.0015845999999999998	0.0080945	0.17334000000000002	1.8231	0.079063	0.7561399999999999	0.068288	0.18124
NOTCH2	5	0.33831999999999995	2.0048	0.010081	0.45821000000000006	0.044988	0.11202000000000001	0.94166	6.3870000000000005	0.00013778	0.23571	1.6914e-10	4.3713e-09	-0.1729	-0.9765299999999999	0.6893199999999999	0.9844200000000001	0.3288	0.50337	-0.058155	-0.27692	0.7931	0.9905799999999999	0.78184	0.8834799999999999
WDR25	4	-0.7659199999999999	-7.3518	0.030679	0.61097	1.9553e-13	6.8528e-12	-0.5199600000000001	-5.2644	0.10016	0.77988	1.4064e-07	2.0902e-06	-0.49756000000000006	-5.3077	0.09181900000000001	0.802	1.1102e-07	1.9533e-06	-0.47273999999999994	-4.4835	0.10430999999999999	0.78981	7.3426e-06	0.00010766
MMS22L	4	-1.3494	-11.015999999999998	0.0025604	0.38364000000000004	3.1974999999999997e-28	5.304500000000001e-26	-0.72696	-6.6791	0.030897000000000004	0.60447	2.4045999999999998e-11	7.1969e-10	-0.9417700000000001	-8.7583	0.0074172	0.5	1.9813e-18	2.0421999999999997e-16	-0.9336	-7.7319	0.0073598	0.50039	1.0595e-14	1.0546e-12
ZBTB4	4	0.22725	2.6572	0.038176999999999996	0.6390100000000001	0.007879800000000001	0.027424	0.092706	1.0736	0.16843	0.8554200000000001	0.28302	0.45357	0.12369000000000001	1.4721	0.16541	0.84941	0.14098	0.27821	0.086617	0.96246	0.22016999999999998	0.8739399999999999	0.33582	0.53484
PSMA7	4	-0.9509700000000001	-9.5391	0.012020999999999999	0.46463000000000004	1.4404000000000001e-21	1.2999999999999998e-19	-0.74235	-7.7918	0.028681	0.59953	6.605199999999999e-15	3.241e-13	-0.58136	-6.5525	0.054916999999999994	0.72712	5.6591000000000004e-11	1.8741e-09	-0.56502	-5.7104	0.058155	0.72048	1.1271e-08	3.4626e-07
HSCB	4	-1.0357	-10.245999999999999	0.0082668	0.44036000000000003	1.2306e-24	1.4837e-22	-0.9481799999999999	-9.595	0.0096791	0.43792	8.394699999999999e-22	9.683899999999999e-20	-0.62484	-6.9926	0.041862	0.69408	2.6986e-12	1.1138999999999999e-10	-0.52905	-5.3971	0.073632	0.74484	6.7713e-08	1.6922999999999999e-06
RAD21	4	-0.7004600000000001	-6.9851	0.043516	0.65972	2.8464e-12	8.263600000000002e-11	-0.4895	-5.0722	0.12039000000000001	0.80906	3.9317e-07	5.2926e-06	-0.46145	-4.9931	0.11483	0.80816	5.9418e-07	8.7341e-06	-0.47392	-4.6222	0.1036	0.78942	3.7976999999999997e-06	6.0858e-05
FEZF2	4	0.32932	3.9195	0.011126	0.46118000000000003	8.8749e-05	0.00060176	0.16155999999999998	1.8957	0.072507	0.7235699999999999	0.057998	0.14082	0.23703000000000002	2.8801	0.046202	0.70157	0.0039749	0.017362	0.31481	3.6001	0.014444	0.52651	0.00031806	0.0026382
LSG1	5	-0.76393	-8.9068	0.030978	0.6123	5.255e-19	3.6762e-17	-0.70417	-8.3504	0.034777999999999996	0.61317	6.8048e-17	4.2638e-15	-0.54832	-7.0089	0.067547	0.75133	2.4012e-12	1.0054000000000001e-10	-0.41212	-4.8076	0.15338	0.8323	1.5274000000000002e-06	2.7513000000000002e-05
CAPZA1	4	-0.72527	-7.8255	0.037982	0.6390100000000001	5.0583999999999995e-15	2.1029e-13	-0.73583	-7.9609	0.029450999999999998	0.59953	1.7084e-15	9.1006e-14	-0.78425	-8.8111	0.016717	0.59877	1.2394000000000001e-18	1.3409e-16	-0.7483	-7.5518	0.019794	0.58316	4.2943e-14	3.7404e-12
PTK2B	4	0.25313	2.7083	0.028348	0.5959300000000001	0.006763600000000001	0.024229	0.30343000000000003	3.2726	0.013032	0.48093	0.0010655	0.0054412	0.33397	3.713	0.01658	0.59877	0.00020481	0.0014305	0.35173000000000004	3.6571	0.0099202	0.51782	0.00025508	0.0021664
PYGM	4	0.20704	2.5243	0.048763	0.67413	0.011594	0.037981	0.18704	2.2817	0.052575	0.6673399999999999	0.022508	0.067319	0.53773	6.8201	0.0031000999999999997	0.46723000000000003	9.0971e-12	3.4225e-10	0.0004909	0.0056743	0.51964	0.95229	0.9954700000000001	0.99765
TRAPPC4	4	-0.69371	-5.0604	0.045146	0.6637	4.1842e-07	5.0162e-06	-0.64439	-4.788	0.048097	0.65205	1.6840999999999999e-06	1.9249e-05	-1.1333	-8.0365	0.0029278000000000004	0.46723000000000003	9.245900000000001e-16	6.600599999999999e-14	-0.5574100000000001	-3.8489999999999998	0.06124299999999999	0.73172	0.00011861	0.0011621
POLR1E	4	-0.8870600000000001	-8.5072	0.016189	0.50961	1.7814e-17	9.819699999999999e-16	-0.8656799999999999	-8.3783	0.015075	0.51462	5.3695e-17	3.4135e-15	-0.5653100000000001	-5.9953	0.060899	0.73614	2.0307e-09	5.1044000000000004e-08	-0.59764	-5.6656	0.047844	0.7088	1.465e-08	4.3413999999999994e-07
PTPN23	4	-0.62976	-6.7729	0.063287	0.71205	1.2619000000000002e-11	3.346e-10	-0.48494	-5.3774	0.12376	0.81147	7.5564e-08	1.17e-06	-0.011872	-0.1456	0.596	0.9769	0.8842399999999999	0.93395	-0.1832	-2.0056	0.6462	0.97639	0.044903	0.13293
SNAP23	4	-1.0249	-12.796	0.0086572	0.44353000000000004	1.7215e-37	5.879799999999999e-35	-1.0106	-12.68	0.0072564	0.41491000000000006	7.6255e-37	3.4020999999999993e-34	-0.8331299999999999	-10.957	0.012813999999999999	0.56295	6.1522e-28	2.187e-25	-0.76276	-9.4204	0.018313	0.57343	4.494600000000001e-21	9.9102e-19
CCDC88A	4	-0.61027	-6.2463	0.070222	0.72035	4.2033e-10	8.706099999999999e-09	-0.6962	-7.0719	0.036409	0.61829	1.5286e-12	5.6056e-11	-0.6309600000000001	-6.6916	0.040462	0.69408	2.2068e-11	7.7502e-10	-0.63439	-6.1585	0.038669999999999996	0.67895	7.345499999999999e-10	2.9346999999999998e-08
