# Supplementary material for: VISPR-online: a web-based interactive tool to visualize CRISPR screening experiments
Source: BMC Bioinformatics. 2021 Jun 24;22:344. doi: 10.1186/s12859-021-04275-5 (PMC8223366; doi:10.1186/s12859-021-04275-5)
Supplement: Supplementary file 1 — Additional file 1. VISPR-online source code and sample data. Code and sample data used for test. [file 12859_2021_4275_MOESM1_ESM.gz › AddFile1_code-and-sample-data/master/uploaded/demo/vispr.yaml]

experiment: mle
save: true
session: 551ae45a-6ca6-454b-b2eb-bab9321d1d75
sgrnas:
  annotation: sgrnas.bed
  counts: all.count_normalized.txt
  results: mle.sgrna_summary.txt
species: HOMO_SAPIENS
targets:
  genes: 'true'
  results: mle.gene_summary.txt
