# Supplementary material for: VISPR-online: a web-based interactive tool to visualize CRISPR screening experiments
Source: BMC Bioinformatics. 2021 Jun 24;22:344. doi: 10.1186/s12859-021-04275-5 (PMC8223366; doi:10.1186/s12859-021-04275-5)
Supplement: Supplementary file 1 — Additional file 1. VISPR-online source code and sample data. Code and sample data used for test. [file 12859_2021_4275_MOESM1_ESM.gz › AddFile1_code-and-sample-data/master/uploaded/demo/mle.sgrna_summary.txt]

Gene	sgRNA	eff
CD47	s_10440	1
CD47	s_10441	1
CD47	s_10442	1
CD47	s_10443	1
NEDD1	s_36611	0.463
NEDD1	s_36612	0.881
NEDD1	s_36613	1
NCR1	s_36334	0.945
NCR1	s_36335	0.948
NCR1	s_36336	0.759
WDR77	s_61843	0.464
WDR77	s_61844	0.733
WDR77	s_61845	0.495
GOSR1	s_23448	0.836
GOSR1	s_23449	1
GOSR1	s_23450	0.454
GOSR1	s_23451	0.721
GOSR1	s_23452	0.464
NANOS3	s_36036	0.751
NANOS3	s_36037	0.467
NANOS3	s_36038	0.735
ATP6V1F	s_4487	0.97
ATP6V1F	s_4488	0.699
ATP6V1F	s_4489	1
ATP6V1F	s_4490	0.332
ATP6V1F	s_4491	0.33
ATP6V1F	s_4492	0.552
LBX2	s_30597	0.657
LBX2	s_30598	0.526
LBX2	s_30599	0.519
LBX2	s_30600	0.75
LBX2	s_30601	1
COLEC10	s_13011	0.644
COLEC10	s_13012	0.921
COLEC10	s_13013	0.691
CXorf40B	s_14500	0.477
CXorf40B	s_14501	0.56
FAM195A	s_19741	1
FAM195A	s_19742	0.942
FAM195A	s_19743	1
MPL	s_34493	1
MPL	s_34494	0.574
MPL	s_34495	1
MPL	s_34496	0.416
MPL	s_34497	1
MPL	s_34498	0.597
AIPL1	s_1706	0.828
AIPL1	s_1707	1
AIPL1	s_1708	1
AIPL1	s_1709	1
AIPL1	s_1710	1
AIPL1	s_1711	0.468
NFYA	s_36935	1
NFYA	s_36936	1
NFYA	s_36937	0.478
NFYA	s_36938	0.774
C17orf50	s_6752	0.909
C17orf50	s_6753	0.95
C17orf50	s_6754	0.851
TBC1D15	s_55527	0.879
TBC1D15	s_55528	0.273
POLR2L	s_43090	0.971
POLR2L	s_43091	1
POLR2L	s_43092	0.85
POLR2L	s_43093	1
MTBP	s_35150	0.913
MTBP	s_35151	0.709
MTBP	s_35152	0.575
SH2D5	s_50405	1
SH2D5	s_50406	1
SH2D5	s_50407	1
SH2D5	s_50408	0.969
SH2D5	s_50409	1
SH2D5	s_50410	0.649
DEFB121	s_15567	0.815
DEFB121	s_15568	0.786
DEFB121	s_15569	0.347
NEURL4	s_36772	0.752
NEURL4	s_36773	0.586
NEURL4	s_36774	0.53
NEURL4	s_36775	0.971
MCTP1	s_33220	0.01
MCTP1	s_33221	1
MCTP1	s_33222	0.527
TRIM59	s_58985	0.622
TRIM59	s_58986	0.859
TRIM59	s_58987	0.62
XYLT2	s_62355	0.598
XYLT2	s_62356	0.886
XYLT2	s_62357	0.763
OR2W1	s_39141	0.501
OR2W1	s_39142	0.987
AKIP1	s_1807	1
AKIP1	s_1808	0.476
AKIP1	s_1809	1
AKIP1	s_1810	0.25
WIPF1	s_61995	1
WIPF1	s_61996	0.87
WIPF1	s_61997	0.637
PKNOX2	s_42203	1
PKNOX2	s_42204	1
PKNOX2	s_42205	0.852
RHBDL1	s_47167	0.993
RHBDL1	s_47168	0.989
RHBDL1	s_47169	1
FNDC7	s_21346	0.342
FNDC7	s_21347	0.894
FNDC7	s_21348	0.705
FNDC7	s_21349	0.589
TIMM22	s_56669	1
TIMM22	s_56670	1
TIMM22	s_56671	0.789
TIMM22	s_56672	0.231
CWC25	s_14355	1
CWC25	s_14356	0.948
CWC25	s_14357	0.733
CWC25	s_14358	0.336
ZNF160	s_63355	0.393
ZNF160	s_63356	0.226
ZNF160	s_63357	0.72
ZNF160	s_63358	0.325
DCUN1D3	s_15279	1
DCUN1D3	s_15280	0.814
DCUN1D3	s_15281	1
HSPA4	s_26273	0.704
HSPA4	s_26274	0.366
HSPA4	s_26275	0.678
HCLS1	s_24846	1
HCLS1	s_24847	1
HCLS1	s_24848	0.635
HCLS1	s_24849	1
ABHD10	s_271	0.362
ABHD10	s_272	0.44
ABHD10	s_273	0.244
ABHD10	s_274	0.807
ABHD10	s_275	0.497
SFXN3	s_50269	0.695
SFXN3	s_50270	1
FAM71C	s_20107	0.224
FAM71C	s_20108	1
FAM71C	s_20109	0.68
FAM71C	s_20110	0.524
ZNF385A	s_63790	0.482
ZNF385A	s_63791	0.727
C20orf24	s_7459	0.881
C20orf24	s_7460	1
C20orf24	s_7461	0.919
C20orf24	s_7462	0.73
C20orf24	s_7463	1
C20orf24	s_7464	0.979
ARSH	s_3756	0.897
ARSH	s_3757	0.58
ARSH	s_3758	0.975
ARSH	s_3759	0.8
RNF144B	s_47588	1
RNF144B	s_47589	0.78
RNF144B	s_47590	0.78
RNF144B	s_47591	0.295
TAZ	s_55492	0.757
TAZ	s_55493	1
EIF3H	s_17816	1
EIF3H	s_17817	1
EIF3H	s_17818	0.713
SLC48A1	s_51998	1
SLC48A1	s_51999	0.473
SLC48A1	s_52000	0.634
KAT5	s_28420	0.459
KAT5	s_28421	1
KAT5	s_28422	0.908
KAT5	s_28423	0.658
DDX5	s_15447	0.466
DDX5	s_15448	1
DDX5	s_15449	0.839
DDX5	s_15450	0.613
2-Mar	s_32808	0.738
2-Mar	s_32809	0.615
2-Mar	s_32810	0.292
2-Mar	s_32811	0.555
2-Mar	s_32812	0.813
2-Mar	s_32813	0.682
2-Mar	s_32827	0.732
2-Mar	s_32828	0.679
2-Mar	s_32829	0.644
2-Mar	s_32830	0.196
2-Mar	s_32831	0.631
LPAR5	s_31382	0.771
LPAR5	s_31383	0.902
PUM1	s_45294	0.712
PUM1	s_45295	0.266
PUM1	s_45296	0.865
PUM1	s_45297	0.583
PUM1	s_45298	0.736
DPAGT1	s_16683	0.423
DPAGT1	s_16684	0.739
DPAGT1	s_16685	0.899
DPAGT1	s_16686	0.772
YIPF5	s_62426	0.796
YIPF5	s_62427	0.244
YIPF5	s_62428	1
YIPF5	s_62429	0.217
KRT38	s_30109	0.787
KRT38	s_30110	0.965
KRT38	s_30111	0.875
IRAK2	s_27828	0.756
IRAK2	s_27829	0.42
IRAK2	s_27830	0.698
IRAK2	s_27831	0.541
CKLF	s_12041	0.618
CKLF	s_12042	0.896
CKLF	s_12043	1
CKLF	s_12044	1
CKLF	s_12045	1
CKLF	s_12046	0.729
TAAR2	s_55139	0.419
TAAR2	s_55140	0.613
TAAR2	s_55141	1
SEMG2	s_49811	1
SEMG2	s_49812	0.725
RNF103	s_47503	0.572
RNF103	s_47504	0.454
RNF103	s_47505	0.932
RNF103	s_47506	1
RNF103	s_47507	0.876
TM4SF19	s_56874	0.247
TM4SF19	s_56875	0.465
TM4SF19	s_56876	0.66
TM4SF19	s_56877	0.829
TM4SF19	s_56878	0.559
TM4SF19	s_56879	0.229
TM4SF19	s_56880	0.685
LYPD3	s_32182	1
LYPD3	s_32183	0.798
LYPD3	s_32184	1
CSF1	s_13843	0.566
CSF1	s_13844	0.617
CSF1	s_13845	0.867
PAFAH1B2	s_40032	1
PAFAH1B2	s_40033	0.564
PAFAH1B2	s_40034	0.593
PAFAH1B2	s_40035	0.623
PAFAH1B2	s_40036	0.01
CYB5R3	s_14573	0.639
CYB5R3	s_14574	1
CYB5R3	s_14575	0.766
ZSCAN29	s_64927	0.929
ZSCAN29	s_64928	1
ZSCAN29	s_64929	0.28
MAN1C1	s_32509	1
MAN1C1	s_32510	0.662
MAN1C1	s_32511	0.711
ZNF563	s_64164	0.938
ZNF563	s_64165	0.721
ZNF563	s_64166	0.629
ZNF563	s_64167	0.625
SLC24A4	s_51312	1
SLC24A4	s_51313	0.614
SLC24A4	s_51314	0.348
SLC24A4	s_51315	0.207
SLC24A4	s_51316	0.8
INHBB	s_27494	1
INHBB	s_27495	1
INHBB	s_27496	0.832
INHBB	s_27497	1
INHBB	s_27498	0.706
INHBB	s_27499	0.834
KLK13	s_29862	0.277
KLK13	s_29863	0.769
KLK13	s_29864	1
KLK13	s_29865	0.664
VRK1	s_61425	0.886
VRK1	s_61426	0.894
VRK1	s_61427	1
VRK1	s_61428	0.713
TFPT	s_56313	1
TFPT	s_56314	1
TFPT	s_56315	0.0632
GJB5	s_22884	0.756
GJB5	s_22885	0.713
GJB5	s_22886	0.312
SHFM1	s_50567	0.198
SHFM1	s_50568	0.551
CCDC171	s_9647	0.01
CCDC171	s_9648	0.377
CRH	s_13602	1
CRH	s_13603	0.913
MSS51	s_35087	0.88
MSS51	s_35088	0.518
MSS51	s_35089	0.77
MSS51	s_35090	0.691
TMPRSS11BNL	s_57915	1
TMPRSS11BNL	s_57916	0.487
TMPRSS11BNL	s_57917	0.846
TMPRSS11BNL	s_57918	0.696
SIPA1	s_50759	0.399
SIPA1	s_50760	0.939
SIPA1	s_50761	1
SMAD9	s_52476	1
SMAD9	s_52477	0.556
SMAD9	s_52478	0.555
SMAD9	s_52479	0.446
CCNH	s_10068	0.446
CCNH	s_10069	0.743
CCNH	s_10070	0.834
CALHM2	s_8846	1
CALHM2	s_8847	1
CALHM2	s_8848	0.699
CALHM2	s_8849	0.604
SNCG	s_52769	0.844
SNCG	s_52770	0.503
SNCG	s_52771	0.939
GP6	s_23480	1
GP6	s_23481	0.439
SFPQ	s_50204	1
SFPQ	s_50205	0.575
SFPQ	s_50206	0.709
BBS4	s_5054	0.659
BBS4	s_5055	1
BBS4	s_5056	0.559
BBS4	s_5057	0.734
BBS4	s_5058	0.0398
BBS4	s_5059	0.646
FGF17	s_20910	0.746
FGF17	s_20911	0.503
OR2A4	s_39018	1
OR2A4	s_39019	0.334
RPA1	s_48044	0.889
RPA1	s_48045	0.555
RPA1	s_48046	1
GEMIN5	s_22594	0.809
GEMIN5	s_22595	0.322
GEMIN5	s_22596	1
GEMIN5	s_22597	1
PARP6	s_40321	1
PARP6	s_40322	0.962
ASNS	s_3982	1
ASNS	s_3983	0.866
HRH4	s_26081	0.195
HRH4	s_26082	0.927
HRH4	s_26083	0.891
HRH4	s_26084	0.376
HRH4	s_26085	0.324
MESDC1	s_33526	1
MESDC1	s_33527	0.804
MEGF10	s_33450	1
MEGF10	s_33451	1
MEGF10	s_33452	0.842
MRPL16	s_34658	1
MRPL16	s_34659	0.944
MRPL16	s_34660	0.688
CARHSP1	s_9131	1
CARHSP1	s_9132	0.832
CARHSP1	s_9133	1
CARHSP1	s_9134	0.566
PPCDC	s_43338	0.493
PPCDC	s_43339	0.867
PPCDC	s_43340	0.7
GMDS	s_23142	0.655
GMDS	s_23143	0.789
GMDS	s_23144	0.757
GMDS	s_23145	1
GMDS	s_23146	0.471
GMDS	s_23147	0.76
FAM190A	s_19715	1
FAM190A	s_19716	1
FAM190A	s_19717	0.406
FAM190A	s_19718	0.497
SLC19A2	s_51161	0.738
SLC19A2	s_51162	0.355
SLC19A2	s_51163	0.699
SLC19A2	s_51164	0.745
SLC19A2	s_51165	0.761
CDK14	s_10847	0.205
CDK14	s_10848	0.419
CDK14	s_10849	1
FAM186B	s_19677	1
FAM186B	s_19678	0.813
FAM186B	s_19679	0.443
SKIL	s_50874	1
SKIL	s_50875	0.734
SKIL	s_50876	0.779
SKIL	s_50877	1
SPATA6	s_53380	0.602
SPATA6	s_53381	1
SPATA6	s_53382	0.846
SPATA6	s_53383	0.717
C1S	s_7065	0.432
C1S	s_7066	0.532
C1S	s_7067	0.941
USP54	s_60970	0.575
USP54	s_60971	0.925
USP54	s_60972	1
USP54	s_60973	0.688
TNFSF10	s_58132	0.644
TNFSF10	s_58133	0.0653
TNFSF10	s_58134	0.01
TNFSF10	s_58135	0.133
TNFSF10	s_58136	1
TNFSF10	s_58137	0.943
ETFDH	s_18805	0.389
ETFDH	s_18806	1
ETFDH	s_18807	0.875
ETFDH	s_18808	0.689
CLEC4M	s_12283	0.871
CLEC4M	s_12284	1
LTB4R2	s_32006	0.868
LTB4R2	s_32007	0.56
CHP1	s_11758	1
CHP1	s_11759	0.0973
CHP1	s_11760	0.717
CHP1	s_11761	1
CHAF1A	s_11544	0.875
CHAF1A	s_11545	0.652
CHAF1A	s_11546	0.824
SLC26A6	s_51517	0.32
SLC26A6	s_51518	0.913
SLC26A6	s_51519	0.734
DDB1	s_15305	0.694
DDB1	s_15306	0.839
DDB1	s_15307	0.74
FAM174B	s_19608	1
FAM174B	s_19609	0.959
FAM193B	s_19730	0.835
FAM193B	s_19731	0.619
FAM193B	s_19732	0.872
FAM193B	s_19733	0.68
ZGLP1	s_63129	0.783
ZGLP1	s_63130	0.366
ZGLP1	s_63131	0.949
ZGLP1	s_63132	0.914
TADA2B	s_55211	0.943
TADA2B	s_55212	0.687
TADA2B	s_55213	1
ZNF300	s_63653	0.813
ZNF300	s_63654	0.746
ZNF300	s_63655	0.987
ZNF300	s_63656	0.784
ZNF300	s_63657	0.692
ZNF300	s_63658	0.01
C10orf11	s_6038	0.815
C10orf11	s_6039	0.731
C10orf11	s_6040	0.263
C10orf11	s_6041	0.594
PA2G4	s_39956	0.8
PA2G4	s_39957	0.58
PA2G4	s_39958	0.708
PACS1	s_39990	0.608
PACS1	s_39991	1
PACS1	s_39992	0.92
PACS1	s_39993	0.481
TWSG1	s_59904	0.708
TWSG1	s_59905	0.754
TWSG1	s_59906	0.731
SLCO4A1	s_52359	0.759
SLCO4A1	s_52360	0.0607
CLC	s_12067	1
CLC	s_12068	0.806
LTK	s_32037	0.464
LTK	s_32038	0.941
LTK	s_32039	0.53
CLRN1	s_12428	0.385
CLRN1	s_12429	0.591
CLRN1	s_12430	0.853
CLRN1	s_12431	1
FAM122B	s_19350	0.792
FAM122B	s_19351	0.49
FAM122B	s_19352	0.0776
ZDHHC2	s_62879	1
ZDHHC2	s_62880	0.781
ZDHHC2	s_62881	0.691
ARL5A	s_3566	1
ARL5A	s_3567	0.625
FIBCD1	s_21062	0.729
FIBCD1	s_21063	0.325
FIBCD1	s_21064	1
FIBCD1	s_21065	0.744
OR4S1	s_39231	1
OR4S1	s_39232	0.768
ESRP1	s_18761	0.844
ESRP1	s_18762	1
ESRP1	s_18763	0.502
MAN2A2	s_32516	1
MAN2A2	s_32517	0.709
MAN2A2	s_32518	0.832
MAN2A2	s_32519	0.586
REV1	s_46856	0.17
REV1	s_46857	0.295
REV1	s_46858	0.139
FOXD3	s_21421	0.91
FOXD3	s_21422	1
CHI3L1	s_11647	0.869
CHI3L1	s_11648	0.729
CHI3L1	s_11649	0.0504
CHI3L1	s_11650	0.513
CHI3L1	s_11651	0.811
TRMT112	s_59100	0.537
TRMT112	s_59101	0.941
SERP2	s_49940	0.603
SERP2	s_49941	0.939
SERP2	s_49942	0.329
CD2	s_10282	0.693
CD2	s_10283	0.819
CD2	s_10284	1
CD2	s_10285	0.277
CLEC4C	s_12266	0.991
CLEC4C	s_12267	0.442
CLEC4C	s_12268	0.764
LEPR	s_30819	0.622
LEPR	s_30820	0.956
LEPR	s_30821	0.798
LEPR	s_30822	0.831
FLRT2	s_21217	0.334
FLRT2	s_21218	0.632
PTPRF	s_45192	0.518
PTPRF	s_45193	0.83
PTPRF	s_45194	1
PTPRF	s_45195	0.752
PTPRF	s_45196	1
PTPRF	s_45197	0.693
ENTPD1	s_18305	0.859
ENTPD1	s_18306	0.338
ENTPD1	s_18307	0.787
ENTPD1	s_18308	0.668
ENTPD1	s_18309	0.653
ENTPD1	s_18310	1
ENTPD1	s_18311	0.779
PTCHD2	s_44924	1
PTCHD2	s_44925	0.477
PTCHD2	s_44926	0.608
PTCHD2	s_44927	0.597
PTCHD2	s_44928	0.602
IFT43	s_26770	0.854
IFT43	s_26771	1
IFT43	s_26772	1
IFT43	s_26773	0.62
IFT43	s_26774	0.729
IFT43	s_26775	0.208
CARNS1	s_9144	1
CARNS1	s_9145	0.399
CARNS1	s_9146	1
CARNS1	s_9147	0.974
CARNS1	s_9148	0.83
CARNS1	s_9149	0.894
CARNS1	s_9150	0.815
CARNS1	s_9151	0.469
DPM2	s_16736	0.505
DPM2	s_16737	0.873
DPM2	s_16738	0.808
DPM2	s_16739	0.781
TBC1D13	s_55515	0.458
TBC1D13	s_55516	0.793
TBC1D13	s_55517	0.729
TBC1D13	s_55518	1
ALG5	s_2027	0.967
ALG5	s_2028	0.705
ALG5	s_2029	0.768
HS3ST5	s_26117	0.713
HS3ST5	s_26118	1
HS3ST5	s_26119	0.75
HS3ST5	s_26120	0.474
TBPL2	s_55663	0.574
TBPL2	s_55664	0.65
TBPL2	s_55665	0.938
TBPL2	s_55666	0.555
ROS1	s_47882	0.793
ROS1	s_47883	1
ROS1	s_47884	0.908
ROS1	s_47885	0.969
MTPN	s_35311	0.961
MTPN	s_35312	1
MTPN	s_35313	0.763
EFTUD2	s_17611	1
EFTUD2	s_17612	0.674
PRMT5	s_44215	0.34
PRMT5	s_44216	1
PRMT5	s_44217	1
TTC23	s_59546	1
TTC23	s_59547	0.803
TTC23	s_59548	0.947
HSD17B14	s_26180	0.573
HSD17B14	s_26181	0.694
HSD17B14	s_26182	0.911
HSD17B14	s_26183	0.431
GUCY2F	s_24522	0.212
GUCY2F	s_24523	0.134
GUCY2F	s_24524	0.732
GUCY2F	s_24525	0.498
BOLA3	s_5622	1
BOLA3	s_5623	0.783
BOLA3	s_5624	0.379
BOLA3	s_5625	0.37
OR10H4	s_38869	0.958
OR10H4	s_38870	0.542
HSD11B1L	s_26149	1
HSD11B1L	s_26150	1
HSD11B1L	s_26151	0.7
HSD11B1L	s_26152	0.807
HSD11B1L	s_26153	0.691
HSD11B1L	s_26154	1
HSD11B1L	s_26155	1
HSD11B1L	s_26156	0.415
E2F7	s_17253	0.961
E2F7	s_17254	1
E2F7	s_17255	1
POU2AF1	s_43215	0.95
POU2AF1	s_43216	0.612
POU2AF1	s_43217	0.987
PTPN7	s_45163	0.86
PTPN7	s_45164	0.692
PTPN7	s_45165	0.846
PTPN7	s_45166	0.739
PTPN7	s_45167	0.994
PTPN7	s_45168	1
MRPS11	s_34811	1
MRPS11	s_34812	0.745
MRPS11	s_34813	0.204
FRAT1	s_21566	0.404
FRAT1	s_21567	1
PI15	s_41775	0.763
PI15	s_41776	1
PI15	s_41777	0.44
CYP2R1	s_14740	0.687
CYP2R1	s_14741	0.355
CYP2R1	s_14742	0.895
CYP2R1	s_14743	0.736
RRAGC	s_48423	0.535
RRAGC	s_48424	0.46
RRAGC	s_48425	0.464
RP11-528L24.3	s_47949	1
RP11-528L24.3	s_47950	0.646
RP11-528L24.3	s_47951	0.822
RP11-528L24.3	s_47952	1
UTS2	s_61034	0.483
UTS2	s_61035	0.753
UTS2	s_61036	0.531
UTS2	s_61037	0.817
UTS2	s_61038	0.834
AC100788.1	s_480	0.412
AC100788.1	s_481	1
AC100788.1	s_482	0.202
TSPAN1	s_59367	0.778
TSPAN1	s_59368	0.525
TSPAN1	s_59369	0.605
TSPAN1	s_59370	1
C1orf187	s_7219	0.811
C1orf187	s_7220	1
C1orf187	s_7221	0.995
C1orf187	s_7222	0.746
CHD9	s_11618	0.123
CHD9	s_11619	0.826
CHD9	s_11620	0.47
CHD9	s_11621	0.26
AMBRA1	s_2189	1
AMBRA1	s_2190	0.33
AMBRA1	s_2191	0.8
AMBRA1	s_2192	0.873
CHRNA1	s_11803	0.55
CHRNA1	s_11804	0.378
CHRNA1	s_11805	0.959
CHRNA1	s_11806	1
HDDC2	s_24928	1
HDDC2	s_24929	0.631
HDDC2	s_24930	0.762
HDDC2	s_24931	0.912
CDR2	s_11003	1
CDR2	s_11004	0.626
PRAMEF4	s_43845	1
PRAMEF4	s_43846	0.385
PRAMEF4	s_43847	0.681
PRAMEF4	s_43848	0.46
PRAMEF4	s_43849	0.616
TROVE2	s_59158	0.862
TROVE2	s_59159	0.563
TROVE2	s_59160	0.518
TROVE2	s_59161	1
SACS	s_48907	0.849
SACS	s_48908	0.429
SACS	s_48909	1
SACS	s_48910	1
OR4N5	s_39226	0.615
OR4N5	s_39227	0.271
ECM2	s_17360	1
ECM2	s_17361	0.753
ECM2	s_17362	0.585
ECM2	s_17363	0.494
OBFC1	s_38557	0.01
OBFC1	s_38558	0.413
OBFC1	s_38559	0.917
TMEM141	s_57207	1
TMEM141	s_57208	0.921
TMEM141	s_57209	0.886
MED6	s_33414	0.87
MED6	s_33415	0.641
MED6	s_33416	0.862
VASP	s_61136	0.884
VASP	s_61137	0.917
VASP	s_61138	0.802
LLGL2	s_31194	0.601
LLGL2	s_31195	0.553
LLGL2	s_31196	0.949
CHUK	s_11926	0.387
CHUK	s_11927	1
CHUK	s_11928	1
CHUK	s_11929	0.01
SLC4A1AP	s_52012	0.819
SLC4A1AP	s_52013	0.471
SLC4A1AP	s_52014	1
SLC4A1AP	s_52015	0.952
RAB6B	s_45767	0.615
RAB6B	s_45768	0.519
RAB6B	s_45769	0.689
PLSCR5	s_42663	0.24
PLSCR5	s_42664	1
PLSCR5	s_42665	0.894
PLSCR5	s_42666	0.793
TPSD1	s_58606	0.676
TPSD1	s_58607	0.582
TPSD1	s_58608	0.83
GLDC	s_22955	0.402
GLDC	s_22956	0.661
AGA	s_1450	0.516
AGA	s_1451	0.739
AGA	s_1452	0.431
IFNGR1	s_26737	0.274
IFNGR1	s_26738	0.696
IFNGR1	s_26739	0.0814
CGNL1	s_11509	0.64
CGNL1	s_11510	0.759
CGNL1	s_11511	1
CGNL1	s_11512	0.735
ZC2HC1A	s_62700	0.783
ZC2HC1A	s_62701	0.449
ZC2HC1A	s_62702	1
DUSP12	s_17035	0.794
DUSP12	s_17036	1
DUSP12	s_17037	0.766
DUSP12	s_17038	0.972
DUSP12	s_17039	0.906
TMEM55B	s_57706	0.92
TMEM55B	s_57707	0.584
TMEM55B	s_57708	1
TMEM55B	s_57709	0.229
CBFB	s_9320	1
CBFB	s_9321	1
CBFB	s_9322	0.954
CBFB	s_9323	1
TBC1D14	s_55519	0.0166
TBC1D14	s_55520	0.977
TBC1D14	s_55521	1
TBC1D14	s_55522	0.758
TBC1D14	s_55523	0.124
TBC1D14	s_55524	0.67
TBC1D14	s_55525	0.518
TBC1D14	s_55526	0.521
PC	s_40453	0.862
PC	s_40454	0.992
PC	s_40455	0.832
PAPPA2	s_40207	0.873
PAPPA2	s_40208	0.986
PAPPA2	s_40209	1
PAPPA2	s_40210	0.351
SERP1	s_49937	0.271
SERP1	s_49938	0.128
SERP1	s_49939	0.26
TLCD1	s_56766	0.963
TLCD1	s_56767	0.882
TLCD1	s_56768	0.876
TLCD1	s_56769	1
TLCD1	s_56770	1
IFNE	s_26732	1
IFNE	s_26733	0.369
HINT3	s_25318	0.735
HINT3	s_25319	0.19
HINT3	s_25320	0.781
SNAP47	s_52728	0.699
SNAP47	s_52729	1
SNAP47	s_52730	0.559
SNAP47	s_52731	1
SNAP47	s_52732	1
TGFB1	s_56333	0.858
TGFB1	s_56334	0.131
TGFB1	s_56335	0.415
CEP85L	s_11344	0.305
CEP85L	s_11345	0.734
CEP85L	s_11346	0.732
CEP85L	s_11347	0.758
SSX2IP	s_54063	0.644
SSX2IP	s_54064	0.584
SSX2IP	s_54065	0.104
SSX2IP	s_54066	0.719
H1F0	s_24596	0.475
H1F0	s_24597	0.478
CYP46A1	s_14770	0.729
CYP46A1	s_14771	0.667
CYP46A1	s_14772	0.944
CYP46A1	s_14773	0.01
DLK1	s_16152	0.274
DLK1	s_16153	1
AP1G2	s_2789	1
AP1G2	s_2790	0.6
AP1G2	s_2791	0.59
GXYLT1	s_24543	0.871
GXYLT1	s_24544	0.958
GXYLT1	s_24545	0.689
STX12	s_54562	0.957
STX12	s_54563	0.401
RNASE1	s_47447	0.923
RNASE1	s_47448	0.656
RBM14-RBM4	s_46386	0.707
RBM14-RBM4	s_46388	0.621
RBM14-RBM4	s_46389	0.421
OR5D13	s_39366	1
OR5D13	s_39367	0.691
KCNK15	s_28739	1
KCNK15	s_28740	1
KCNK15	s_28741	1
CIT	s_12010	0.106
CIT	s_12011	0.724
CIT	s_12012	1
GDPGP1	s_22582	0.634
GDPGP1	s_22583	0.364
AGTPBP1	s_1572	0.959
AGTPBP1	s_1573	0.185
AGTPBP1	s_1574	0.812
ADAMTS16	s_1042	1
ADAMTS16	s_1043	0.953
KLHL2	s_29739	0.692
KLHL2	s_29740	0.01
KLHL2	s_29741	0.986
KLHL2	s_29742	1
MFHAS1	s_33708	0.911
MFHAS1	s_33709	0.546
MFHAS1	s_33710	0.557
LILRB3	s_31041	0.54
LILRB3	s_31042	1
LILRB3	s_31043	0.964
LILRB3	s_31044	1
INS-IGF2	s_27573	1
INS-IGF2	s_27574	0.272
INS-IGF2	s_27575	0.907
LONRF1	s_31325	0.706
LONRF1	s_31326	0.707
LONRF1	s_31327	1
CYC1	s_14602	1
CYC1	s_14603	1
CYC1	s_14604	0.476
CYC1	s_14605	0.917
ME2	s_33300	0.137
ME2	s_33301	0.0241
METTL21A	s_33603	0.954
METTL21A	s_33604	0.164
METTL21A	s_33605	0.611
METTL21A	s_33606	0.325
METTL21A	s_33607	0.479
METTL21A	s_33608	0.428
SDCBP2	s_49491	0.649
SDCBP2	s_49492	0.894
SDCBP2	s_49493	0.96
SDCBP2	s_49494	1
SDCBP2	s_49495	0.674
SDCBP2	s_49496	1
SDCBP2	s_49497	0.899
CES5A	s_11425	0.492
CES5A	s_11426	0.707
CES5A	s_11427	1
CES5A	s_11428	0.417
CES5A	s_11429	0.694
MAPK1	s_32716	1
MAPK1	s_32717	0.643
BPHL	s_5645	0.292
BPHL	s_5646	0.719
BPHL	s_5647	0.704
BPHL	s_5648	0.723
PCSK7	s_40796	0.285
PCSK7	s_40797	0.308
PCSK7	s_40798	0.497
PCSK7	s_40799	0.786
EMC4	s_18089	0.848
EMC4	s_18090	1
EMC4	s_18091	0.85
EMC4	s_18092	0.767
AK1	s_1726	0.736
AK1	s_1727	1
AK1	s_1728	0.976
ST3GAL1	s_54085	0.499
ST3GAL1	s_54086	0.839
ST3GAL1	s_54087	0.514
WWC3	s_62179	0.988
WWC3	s_62180	0.446
WWC3	s_62181	0.964
PTPRE	s_45189	0.819
PTPRE	s_45190	0.558
PTPRE	s_45191	0.685
SLC12A5	s_50992	1
SLC12A5	s_50993	0.604
SLC12A5	s_50994	0.244
SLC12A5	s_50995	1
SLC12A5	s_50996	1
SLC12A5	s_50997	0.945
DIO3	s_15997	0.891
DIO3	s_15998	0.941
IFT74	s_26785	0.826
IFT74	s_26786	1
IFT74	s_26787	1
IFT74	s_26788	0.375
STAMBP	s_54218	0.159
STAMBP	s_54219	0.349
STAMBP	s_54220	0.181
TAF1D	s_55252	0.706
TAF1D	s_55253	0.185
TAF1D	s_55254	0.352
TAF1D	s_55255	0.889
RSF1	s_48514	0.425
RSF1	s_48515	0.677
RSF1	s_48516	0.468
SERPINE2	s_50034	0.631
SERPINE2	s_50035	0.941
SERPINE2	s_50036	0.864
SERPINE2	s_50037	0.759
ERGIC2	s_18634	0.449
ERGIC2	s_18635	0.735
KBTBD12	s_28467	0.99
KBTBD12	s_28468	1
KBTBD12	s_28469	0.516
KBTBD12	s_28470	1
CYTH4	s_14853	0.726
CYTH4	s_14854	0.29
CYTH4	s_14855	0.193
CYTH4	s_14856	0.929
AXDND1	s_4696	0.01
AXDND1	s_4697	0.862
AXDND1	s_4698	0.33
AXDND1	s_4699	0.399
AXDND1	s_4700	1
AXDND1	s_4701	0.698
RABGGTB	s_45831	0.73
RABGGTB	s_45832	0.467
RABGGTB	s_45833	0.771
RABGGTB	s_45834	0.888
P4HB	s_39947	1
P4HB	s_39948	0.844
P4HB	s_39949	0.57
SMOC2	s_52624	1
SMOC2	s_52625	0.467
SMOC2	s_52626	1
TRIP6	s_59081	0.713
TRIP6	s_59082	0.839
TRIP6	s_59083	0.37
TRIP6	s_59084	0.545
RHOXF2B	s_47256	0.825
RHOXF2B	s_47257	1
TTLL10	s_59683	1
TTLL10	s_59684	1
TTLL10	s_59685	0.971
TTLL10	s_59686	1
TTLL10	s_59687	0.983
PLEC	s_42445	0.753
PLEC	s_42446	1
PLEC	s_42447	0.487
GAL3ST3	s_22084	1
GAL3ST3	s_22085	1
GAL3ST3	s_22086	0.46
GAL3ST3	s_22087	0.508
NSMAF	s_38033	0.674
NSMAF	s_38034	0.744
NSMAF	s_38035	0.33
NSMAF	s_38036	1
KCNC3	s_28565	0.472
KCNC3	s_28566	0.434
KCNC3	s_28567	0.743
KCNC3	s_28568	1
GLE1	s_22960	0.574
GLE1	s_22961	0.507
GLE1	s_22962	0.543
GLE1	s_22963	1
CR1L	s_13482	0.739
CR1L	s_13483	0.875
TEP1	s_56090	0.963
TEP1	s_56091	0.414
TEP1	s_56092	0.647
TEP1	s_56093	1
ZYG11A	s_64992	0.55
ZYG11A	s_64993	0.758
ZYG11A	s_64994	0.812
ZYG11A	s_64995	0.805
ZYG11A	s_64996	0.467
ZYG11A	s_64997	1
LAMP2	s_30460	0.563
LAMP2	s_30461	0.797
LAMP2	s_30462	0.499
POLR1C	s_43038	0.55
POLR1C	s_43039	1
POLR1C	s_43040	0.553
POLR1C	s_43041	1
MACROD2	s_32311	1
MACROD2	s_32312	1
MACROD2	s_32313	0.254
MACROD2	s_32314	0.672
MACROD2	s_32315	0.349
SLC23A1	s_51291	0.693
SLC23A1	s_51292	0.68
SLC23A1	s_51293	0.709
PAF1	s_40029	0.77
PAF1	s_40030	0.731
LRRC8C	s_31827	0.895
LRRC8C	s_31828	0.537
LRRC8C	s_31829	0.268
LRRC8C	s_31830	0.549
ADAMTS4	s_1064	1
ADAMTS4	s_1065	0.4
ADAMTS4	s_1066	0.936
ADAMTS4	s_1067	0.934
ADAMTS4	s_1068	0.673
ADAMTS4	s_1069	1
COX17	s_13207	0.807
COX17	s_13208	0.814
SUN1	s_54731	0.656
SUN1	s_54732	0.0766
SUN1	s_54733	0.839
SUN1	s_54734	1
SUN1	s_54735	0.761
SUN1	s_54736	0.939
SLC7A6	s_52221	0.762
SLC7A6	s_52222	1
SLC7A6	s_52223	0.663
MBTPS1	s_33079	0.498
MBTPS1	s_33080	0.105
MBTPS1	s_33081	0.612
VPS37D	s_61390	0.576
VPS37D	s_61391	1
VPS37D	s_61392	1
VPS37D	s_61393	0.975
FGFR1OP2	s_20981	0.488
FGFR1OP2	s_20982	0.986
ZC3H13	s_62728	0.515
ZC3H13	s_62729	1
ZC3H13	s_62730	0.969
ZC3H13	s_62731	1
TCEB1	s_55774	0.504
TCEB1	s_55775	0.329
TCEB1	s_55776	0.906
TCEB1	s_55777	0.643
LGALS3	s_30878	0.989
LGALS3	s_30879	0.877
LGALS3	s_30880	0.01
LGALS3	s_30881	0.857
SEC23IP	s_49634	1
SEC23IP	s_49635	0.612
SEC23IP	s_49636	0.688
SEC23IP	s_49637	0.836
LGI3	s_30912	1
LGI3	s_30913	0.524
LGI3	s_30914	1
PPIL6	s_43432	0.862
PPIL6	s_43433	0.842
PPIL6	s_43434	0.91
PPIL6	s_43435	0.26
GRHPR	s_24070	1
GRHPR	s_24071	0.555
GRHPR	s_24072	0.823
GRHPR	s_24073	1
CEACAM16	s_11057	0.372
CEACAM16	s_11058	0.718
CEACAM16	s_11059	0.957
CEACAM16	s_11060	0.684
EEA1	s_17445	0.669
EEA1	s_17446	1
EEA1	s_17447	0.307
OXT	s_39875	0.372
OXT	s_39876	0.507
OXT	s_39877	1
OXT	s_39878	0.553
LIAS	s_31003	0.401
LIAS	s_31004	0.24
LIAS	s_31005	0.705
LIAS	s_31006	0.01
LIAS	s_31007	0.537
GNAO1	s_23228	0.496
GNAO1	s_23229	1
GNAO1	s_23230	0.688
PAPD5	s_40187	1
PAPD5	s_40188	1
PAPD5	s_40189	0.908
C1orf159	s_7179	0.961
C1orf159	s_7180	0.91
C1orf159	s_7181	0.709
FBLIM1	s_20384	1
FBLIM1	s_20385	0.817
FBLIM1	s_20386	0.644
FBLIM1	s_20387	0.999
FBLIM1	s_20388	1
FBLIM1	s_20389	0.785
FBLIM1	s_20390	0.663
NPS	s_37725	1
NPS	s_37726	0.798
NPS	s_37727	0.507
C1QA	s_6997	0.751
C1QA	s_6998	0.815
C1QA	s_6999	1
C1QA	s_7000	0.606
C1QA	s_7001	1
C1QA	s_7002	1
ST3GAL6	s_54113	0.6
ST3GAL6	s_54114	0.779
FKBP1B	s_21137	1
FKBP1B	s_21138	0.873
FKBP1B	s_21139	0.603
SLC28A1	s_51554	1
SLC28A1	s_51555	1
SLC28A1	s_51556	0.923
CARD14	s_9099	0.928
CARD14	s_9100	0.908
CARD14	s_9101	1
CARD14	s_9102	0.409
SUMO2	s_54723	0.823
SUMO2	s_54724	0.806
SUMO2	s_54725	1
PPIF	s_43410	0.255
PPIF	s_43411	0.954
PPIF	s_43412	1
C20orf197	s_7446	0.77
C20orf197	s_7447	0.396
C20orf197	s_7448	1
OR1J4	s_38986	0.994
OR1J4	s_38987	0.371
NCKIPSD	s_36286	0.82
NCKIPSD	s_36287	0.745
NCKIPSD	s_36288	0.179
NCKIPSD	s_36289	0.985
NCKIPSD	s_36290	1
C10orf111	s_6042	0.85
C10orf111	s_6043	1
HGFAC	s_25219	0.499
HGFAC	s_25220	0.473
HGFAC	s_25221	0.978
HGFAC	s_25222	1
HGFAC	s_25223	0.991
NSUN4	s_38055	0.664
NSUN4	s_38056	0.591
NSUN4	s_38057	0.773
NSUN4	s_38058	0.436
NSUN4	s_38059	1
NSUN4	s_38060	0.695
NSUN4	s_38061	0.829
NSUN4	s_38062	0.456
EXOC2	s_18947	0.267
EXOC2	s_18948	0.71
EXOC2	s_18949	0.315
EXOC2	s_18950	1
PCYT1B	s_40820	0.706
PCYT1B	s_40821	0.628
PCYT1B	s_40822	1
PCYT1B	s_40823	0.886
NEURL	s_36761	1
NEURL	s_36762	0.795
NEURL	s_36763	0.241
OR10J1	s_38873	0.381
OR10J1	s_38874	0.415
OR10J1	s_38875	0.876
GRPEL1	s_24206	1
GRPEL1	s_24207	0.88
GRPEL1	s_24208	1
GRPEL1	s_24209	0.485
GRPEL1	s_24210	0.488
HSDL2	s_26222	0.01
HSDL2	s_26223	1
HSDL2	s_26224	0.0644
HSDL2	s_26225	0.73
DENND4C	s_15665	0.74
DENND4C	s_15666	0.561
DENND4C	s_15667	0.18
DENND4C	s_15668	0.869
PAGE1	s_40049	0.839
PAGE1	s_40050	1
PAGE1	s_40051	0.464
SCN3A	s_49335	0.576
SCN3A	s_49336	0.194
IL2RB	s_27268	0.961
IL2RB	s_27269	0.862
IL2RB	s_27270	1
ROM1	s_47849	0.643
ROM1	s_47850	0.922
ROM1	s_47851	1
ROM1	s_47852	0.4
ZNF18	s_63384	0.523
ZNF18	s_63385	1
ZNF18	s_63386	0.715
ZNF18	s_63387	0.511
LYRM2	s_32215	1
LYRM2	s_32216	0.669
LYRM2	s_32217	0.698
SLC25A17	s_51354	0.681
SLC25A17	s_51355	0.71
SLC25A17	s_51356	0.673
SLC25A17	s_51357	1
PHF10	s_41608	0.701
PHF10	s_41609	0.197
PHF10	s_41610	0.827
C17orf62	s_6775	1
C17orf62	s_6776	0.917
C17orf62	s_6777	0.564
PTDSS1	s_44943	0.988
PTDSS1	s_44944	0.818
ACBD7	s_581	0.571
ACBD7	s_582	0.835
ACBD7	s_583	1
RUNX3	s_48704	0.672
RUNX3	s_48705	0.756
RUNX3	s_48706	0.422
RUNX3	s_48707	1
RUNX3	s_48708	1
RUNX3	s_48709	0.565
RUNX3	s_48710	0.533
RUNX3	s_48711	0.94
ZBED6	s_62558	0.703
ZBED6	s_62559	0.404
ZBED6	s_62560	0.768
RPS11	s_48266	1
RPS11	s_48267	0.981
C7orf29	s_8238	1
C7orf29	s_8239	1
COMMD10	s_13036	0.832
COMMD10	s_13037	0.569
COMMD10	s_13038	0.434
AES	s_1395	0.41
AES	s_1396	0.528
AES	s_1397	1
AES	s_1398	1
AES	s_1399	1
AES	s_1400	1
ARL2BP	s_3554	0.872
ARL2BP	s_3555	0.847
ARL2BP	s_3556	0.58
LCE2A	s_30619	0.562
LCE2A	s_30620	0.475
LCE2A	s_30621	0.485
KCNJ6	s_28705	0.305
KCNJ6	s_28706	0.332
KCNJ6	s_28707	0.899
SLC25A15	s_51349	0.63
SLC25A15	s_51350	0.55
SLC25A15	s_51351	0.886
ARPP21	s_3701	0.757
ARPP21	s_3702	0.741
ARPP21	s_3703	1
ARPP21	s_3704	0.268
ARPP21	s_3705	1
ARPP21	s_3706	0.451
ARPP21	s_3707	0.473
NUP88	s_38403	0.529
NUP88	s_38404	0.335
NUP88	s_38405	0.929
NUP88	s_38406	0.442
TNNT1	s_58235	1
TNNT1	s_58236	0.209
TNNT1	s_58237	0.715
TSPAN7	s_59430	0.686
TSPAN7	s_59431	0.738
TSPAN7	s_59432	0.717
TSPAN7	s_59433	0.65
NCF4	s_36253	1
NCF4	s_36254	0.676
NCF4	s_36255	0.61
NCF4	s_36256	0.741
TMEM230	s_57527	1
TMEM230	s_57528	0.93
TMEM230	s_57529	0.455
C19orf53	s_6936	0.0169
C19orf53	s_6937	0.319
ZNF177	s_63381	0.831
ZNF177	s_63382	0.681
ZNF177	s_63383	0.519
STARD10	s_54234	0.725
STARD10	s_54235	0.541
STARD10	s_54236	1
STARD10	s_54237	0.794
IRF2BP2	s_27852	0.777
IRF2BP2	s_27853	0.888
IRF2BP2	s_27854	1
C4orf19	s_7926	0.709
C4orf19	s_7927	0.822
C4orf19	s_7928	1
C4orf19	s_7929	0.605
FAM133B	s_19419	0.856
FAM133B	s_19420	0.933
FAM133B	s_19421	0.01
UTP14C	s_61015	1
UTP14C	s_61016	0.706
BZW2	s_6027	1
BZW2	s_6028	1
BZW2	s_6029	0.527
BZW2	s_6030	0.296
C15orf60	s_6573	0.865
C15orf60	s_6574	0.01
C15orf60	s_6575	0.791
B3GALT5	s_4752	0.497
B3GALT5	s_4753	0.773
DEFB114	s_15551	0.675
DEFB114	s_15552	0.708
DEFB114	s_15553	0.469
C17orf80	s_6812	0.457
C17orf80	s_6813	0.948
C17orf80	s_6814	0.593
TOMM22	s_58324	0.604
TOMM22	s_58325	1
TOMM22	s_58326	1
TAOK1	s_55349	1
TAOK1	s_55350	1
TAOK1	s_55351	0.927
DNAJC28	s_16462	0.448
DNAJC28	s_16463	0.988
C18orf26	s_6855	0.559
C18orf26	s_6856	0.01
C18orf26	s_6857	0.538
MFSD9	s_33784	0.788
MFSD9	s_33785	0.664
C6orf47	s_8190	0.854
C6orf47	s_8191	0.479
IL2RA	s_27265	1
IL2RA	s_27266	0.383
IL2RA	s_27267	1
COL12A1	s_12869	0.01
COL12A1	s_12870	1
COL12A1	s_12871	0.837
COL12A1	s_12872	0.564
EPB41L1	s_18362	0.404
EPB41L1	s_18363	0.873
EPB41L1	s_18364	0.888
EPB41L1	s_18365	0.193
ICMT	s_26545	0.732
ICMT	s_26546	0.855
ICMT	s_26547	0.743
ICMT	s_26548	0.973
ICMT	s_26549	0.69
ICMT	s_26550	1
PTX3	s_45279	0.809
PTX3	s_45280	0.382
PTX3	s_45281	0.167
PTX3	s_45282	0.887
PTX3	s_45283	1
PTX3	s_45284	1
ARHGAP44	s_3350	0.863
ARHGAP44	s_3351	0.621
THAP4	s_56444	0.598
THAP4	s_56445	0.604
THAP4	s_56446	0.438
THAP4	s_56447	0.83
THAP4	s_56448	1
THAP4	s_56449	0.733
THAP4	s_56450	1
C2orf51	s_7650	0.905
C2orf51	s_7651	0.777
C2orf51	s_7652	0.426
ADCY3	s_1172	0.805
ADCY3	s_1173	1
ADCY3	s_1174	0.71
ADCY3	s_1175	0.575
ADCY3	s_1176	1
ADCY3	s_1177	0.794
DLX4	s_16192	0.222
DLX4	s_16193	1
DLX4	s_16194	0.938
DLX4	s_16195	0.775
DLX4	s_16196	1
RECQL	s_46706	0.397
RECQL	s_46707	0.386
ZFP36L2	s_63015	0.979
ZFP36L2	s_63016	1
ZFP36L2	s_63017	0.499
ZFP36L2	s_63018	1
ZFP36L2	s_63019	0.436
MED30	s_33407	0.98
MED30	s_33408	1
MED30	s_33409	1
MAPK7	s_32750	0.973
MAPK7	s_32751	0.806
MAPK7	s_32752	0.715
MAPK7	s_32753	0.446
MAPK7	s_32754	0.771
MAPK7	s_32755	0.984
NEIL2	s_36653	0.937
NEIL2	s_36654	0.916
NEIL2	s_36655	0.432
NEIL2	s_36656	0.877
NEIL2	s_36657	0.72
AVPR1A	s_4676	0.102
AVPR1A	s_4677	1
AVPR1A	s_4678	0.898
FRMD5	s_21611	0.162
FRMD5	s_21612	1
FRMD5	s_21613	0.904
FRMD5	s_21614	1
CPNE4	s_13365	0.809
CPNE4	s_13366	0.416
CPNE4	s_13367	0.552
CPNE4	s_13368	0.767
CPNE4	s_13369	0.691
SEZ6L	s_50156	0.982
SEZ6L	s_50157	0.711
SEZ6L	s_50158	0.974
SEZ6L	s_50159	1
C14orf182	s_6462	1
C14orf182	s_6463	1
C14orf182	s_6464	1
FCRL4	s_20732	0.01
FCRL4	s_20733	1
FCRL4	s_20734	0.72
FCRL4	s_20735	0.682
CSF3R	s_13860	0.942
CSF3R	s_13861	1
CSF3R	s_13862	0.835
CSF3R	s_13863	1
TOMM6	s_58339	1
TOMM6	s_58340	0.745
TOMM6	s_58341	0.883
SCGB3A1	s_49259	0.331
SCGB3A1	s_49260	1
SCGB3A1	s_49261	0.974
SCGB3A1	s_49262	1
ZNF85	s_64790	0.845
ZNF85	s_64791	0.379
SLC5A9	s_52106	0.535
SLC5A9	s_52107	1
SLC5A9	s_52108	1
ABCG1	s_249	0.53
ABCG1	s_250	0.843
ABCG1	s_251	0.754
ABCG1	s_252	0.441
ABCG1	s_253	1
ABCG1	s_254	1
TGFB2	s_56341	0.893
TGFB2	s_56342	0.965
TGFB2	s_56343	0.579
TGFB2	s_56344	0.727
TGFB2	s_56345	1
HIST1H2AL	s_25373	1
HIST1H2AL	s_25374	1
MFSD8	s_33779	0.275
MFSD8	s_33780	0.433
MFSD8	s_33781	0.786
MFSD8	s_33782	0.624
MFSD8	s_33783	0.373
PDLIM4	s_41127	0.283
PDLIM4	s_41128	1
PDLIM4	s_41129	0.674
PDLIM4	s_41130	1
HAS3	s_24734	0.715
HAS3	s_24735	0.742
HAS3	s_24736	0.451
HAS3	s_24737	0.835
HAS3	s_24738	1
HAS3	s_24739	0.321
TCEA1	s_55747	0.588
TCEA1	s_55748	0.316
TCEA1	s_55749	0.927
TCEA1	s_55750	0.536
SLC35E2B	s_51756	1
SLC35E2B	s_51757	0.967
ST5	s_54115	1
ST5	s_54116	0.783
ST5	s_54117	0.692
ST5	s_54118	1
ANPEP	s_2710	0.198
ANPEP	s_2711	1
ANPEP	s_2712	0.43
ANPEP	s_2713	0.395
CPNE2	s_13358	0.438
CPNE2	s_13359	0.778
CPNE2	s_13360	0.492
CPNE2	s_13361	0.692
LSM5	s_31958	0.746
LSM5	s_31959	0.66
LSM5	s_31960	0.197
LSM5	s_31961	1
AP2S1	s_2819	0.809
AP2S1	s_2820	0.457
CLCNKA	s_12122	0.751
CLCNKA	s_12123	1
CLCNKA	s_12124	0.559
CLCNKA	s_12125	0.765
CLCNKA	s_12126	0.592
CLCNKA	s_12127	0.289
EIF2AK2	s_17737	0.363
EIF2AK2	s_17738	0.492
EIF2AK2	s_17739	0.959
NOL6	s_37456	0.481
NOL6	s_37457	0.284
NOL6	s_37458	0.961
NOL6	s_37459	0.21
INTS9	s_27657	0.3
INTS9	s_27658	1
INTS9	s_27659	0.298
INTS9	s_27660	0.806
LMTK2	s_31286	0.317
LMTK2	s_31287	0.921
LMTK2	s_31288	1
LMTK2	s_31289	1
INIP	s_27508	0.504
INIP	s_27509	1
INIP	s_27510	0.455
SERPINA5	s_49965	0.733
SERPINA5	s_49966	0.55
SERPINA5	s_49967	0.612
SERPINA5	s_49968	1
KCNH5	s_28635	0.629
KCNH5	s_28636	0.857
KCNH5	s_28637	0.688
KCNH5	s_28638	0.317
PABPN1L	s_39979	0.678
PABPN1L	s_39980	0.756
PABPN1L	s_39981	0.456
PABPN1L	s_39982	0.37
OR7A10	s_39487	0.504
OR7A10	s_39488	0.942
PGGT1B	s_41489	0.549
PGGT1B	s_41490	0.461
PGGT1B	s_41491	0.939
CRYBB1	s_13763	1
CRYBB1	s_13764	0.909
CRYBB1	s_13765	0.888
CRYBB1	s_13766	0.431
PLA2G10	s_42231	0.923
PLA2G10	s_42232	0.786
SRSF6	s_53965	0.0849
SRSF6	s_53966	0.829
IP6K1	s_27668	0.835
IP6K1	s_27669	0.234
IP6K1	s_27670	0.916
IP6K1	s_27671	0.934
IP6K1	s_27672	0.603
IP6K1	s_27673	1
IP6K1	s_27674	0.61
IP6K1	s_27675	0.953
PTK2	s_45049	0.911
PTK2	s_45050	0.686
PTK2	s_45051	0.606
GBP5	s_22379	0.979
GBP5	s_22380	1
GBP5	s_22381	0.794
GBP5	s_22382	1
EYA4	s_19063	0.558
EYA4	s_19064	0.271
LMAN1L	s_31202	0.814
LMAN1L	s_31203	0.419
LMAN1L	s_31204	0.894
LMAN1L	s_31205	0.801
MGAT5	s_33816	0.411
MGAT5	s_33817	0.77
MGAT5	s_33818	0.666
MGAT5	s_33819	0.853
GFER	s_22619	0.766
GFER	s_22620	0.955
GFER	s_22621	0.797
SLC46A2	s_51985	0.606
SLC46A2	s_51986	0.671
SLC46A2	s_51987	0.531
OR51Q1	s_39275	1
OR51Q1	s_39276	0.913
PADI1	s_40009	1
PADI1	s_40010	0.504
PADI1	s_40011	0.285
PADI1	s_40012	0.434
PADI1	s_40013	0.662
NME5	s_37316	0.985
NME5	s_37317	0.37
NME5	s_37318	0.34
NME5	s_37319	0.288
CSNK2A2	s_13938	0.622
CSNK2A2	s_13939	0.94
CSNK2A2	s_13940	0.594
CSNK2A2	s_13941	0.28
FAM73A	s_20127	0.223
FAM73A	s_20128	0.667
FAM73A	s_20129	0.909
FAM73A	s_20130	0.33
CUZD1	s_14349	0.433
CUZD1	s_14350	0.809
CUZD1	s_14351	0.268
TP73	s_58484	0.859
TP73	s_58485	0.709
TP73	s_58486	1
TP73	s_58487	0.995
TP73	s_58488	0.716
TP73	s_58489	1
TP73	s_58490	0.784
TP73	s_58491	0.394
TP73	s_58492	0.856
TP73	s_58493	0.713
GLYR1	s_23131	1
GLYR1	s_23132	0.902
GLYR1	s_23133	1
GLYR1	s_23134	0.716
RP1L1	s_47988	0.283
RP1L1	s_47989	0.358
RP1L1	s_47990	0.416
RP1L1	s_47991	0.744
GINS4	s_22826	0.622
GINS4	s_22827	0.42
GINS4	s_22828	0.747
GINS4	s_22829	0.625
PAQR4	s_40222	0.495
PAQR4	s_40223	0.372
PAQR4	s_40224	0.782
PAQR4	s_40225	0.262
SUV39H1	s_54810	0.125
SUV39H1	s_54811	0.8
SUV39H1	s_54812	1
KRTAP25-1	s_30260	0.737
KRTAP25-1	s_30261	0.591
CHMP1A	s_11699	0.617
CHMP1A	s_11700	0.954
ETV3L	s_18858	0.786
ETV3L	s_18859	1
ETV3L	s_18860	1
ETV3L	s_18861	0.524
ETV3L	s_18862	0.378
JAM3	s_28263	1
JAM3	s_28264	0.0375
PRKCG	s_44118	0.35
PRKCG	s_44119	1
PRKCG	s_44120	0.706
PRKCG	s_44121	0.798
WDR45	s_61740	0.916
WDR45	s_61741	0.324
WDR45	s_61742	1
ARPC5	s_3692	0.717
ARPC5	s_3693	1
ARPC5	s_3694	1
EPHX4	s_18476	0.704
EPHX4	s_18477	0.751
EPHX4	s_18478	0.105
EPHX4	s_18479	1
EPHX4	s_18480	0.757
EPHX4	s_18481	0.326
DDX26B	s_15394	0.286
DDX26B	s_15395	0.655
DDX26B	s_15396	0.355
DDX26B	s_15397	0.733
E4F1	s_17260	1
E4F1	s_17261	0.692
E4F1	s_17262	0.839
E4F1	s_17263	1
ZNF454	s_63948	0.672
ZNF454	s_63949	1
ZNF454	s_63950	1
NFAM1	s_36800	0.685
NFAM1	s_36801	1
NFAM1	s_36802	0.467
ZNF460	s_63951	0.593
ZNF460	s_63952	1
ZNF460	s_63953	0.909
SRPR	s_53902	0.881
SRPR	s_53903	1
SRPR	s_53904	0.454
SRPR	s_53905	1
NOL3	s_37446	0.708
NOL3	s_37447	0.812
NOL3	s_37448	0.571
GPKOW	s_23596	0.7
GPKOW	s_23597	0.781
GPKOW	s_23598	0.657
C6orf195	s_8153	0.974
C6orf195	s_8154	1
POLR2F	s_43071	0.949
POLR2F	s_43072	0.31
POLR2F	s_43073	0.609
POLR2F	s_43074	0.705
TEX2	s_56175	0.805
TEX2	s_56176	0.991
TEX2	s_56177	0.505
TEX2	s_56178	1
TMBIM1	s_56922	0.493
TMBIM1	s_56923	1
TRIM9	s_59037	0.133
TRIM9	s_59038	0.499
TRIM9	s_59039	0.511
FAM96A	s_20232	1
FAM96A	s_20233	0.521
FAM96A	s_20234	0.128
FAM96A	s_20235	0.128
AKAP9	s_1800	0.365
AKAP9	s_1801	0.424
AKAP9	s_1802	0.959
SPATA18	s_53330	0.922
SPATA18	s_53331	0.808
KIR2DL1	s_29527	1
KIR2DL1	s_29528	0.0233
KCNB2	s_28552	0.284
KCNB2	s_28553	0.504
KCNB2	s_28554	1
MTR	s_35314	0.806
MTR	s_35315	0.552
MTR	s_35316	0.306
DGKB	s_15779	0.311
DGKB	s_15780	0.85
DGKB	s_15781	1
DGKB	s_15782	1
C16orf45	s_6595	0.665
C16orf45	s_6596	0.539
C16orf45	s_6597	0.998
PSMC4	s_44759	1
PSMC4	s_44760	0.433
PSMC4	s_44761	0.791
ZNF75A	s_64597	0.829
ZNF75A	s_64598	0.681
ZNF75A	s_64599	1
FMOD	s_21289	0.595
FMOD	s_21290	0.469
FMOD	s_21291	0.707
FMOD	s_21292	1
FMOD	s_21293	0.783
TMEM86B	s_57808	0.737
TMEM86B	s_57809	0.718
TMEM86B	s_57810	0.727
TMEM86B	s_57811	0.622
ARG1	s_3230	0.725
ARG1	s_3231	1
ARG1	s_3232	0.501
HLA-DPA1	s_25509	0.833
HLA-DPA1	s_25510	1
HLA-DPA1	s_25511	1
HLA-DPA1	s_25512	0.995
TSPAN19	s_59401	1
TSPAN19	s_59402	0.38
KIF11	s_29381	0.733
KIF11	s_29382	0.45
SLC6A12	s_52117	0.755
SLC6A12	s_52118	0.791
CXCR6	s_14447	0.763
CXCR6	s_14448	0.817
CXCR6	s_14449	1
MMS19	s_34268	0.623
MMS19	s_34269	0.5
MMS19	s_34270	0.922
MMS19	s_34271	0.54
SAMD14	s_48960	0.977
SAMD14	s_48961	0.502
SAMD14	s_48962	1
SCGB1C1	s_49242	1
SCGB1C1	s_49243	0.571
SCGB1C1	s_49244	0.891
FOXI1	s_21443	0.929
FOXI1	s_21444	0.798
FOXI1	s_21445	0.839
FOXI1	s_21446	0.599
FOXI1	s_21447	1
METTL5	s_33645	0.506
METTL5	s_33646	0.562
METTL5	s_33647	1
METTL5	s_33648	0.551
METTL5	s_33649	0.752
SERPINE1	s_50031	1
SERPINE1	s_50032	0.462
SERPINE1	s_50033	1
FAM181A	s_19657	0.905
FAM181A	s_19658	1
FAM181A	s_19659	0.646
RAB9B	s_45795	0.695
RAB9B	s_45796	0.887
MVP	s_35466	0.744
MVP	s_35467	1
MVP	s_35468	0.89
MVP	s_35469	0.859
NRD1	s_37897	1
NRD1	s_37898	0.285
NRD1	s_37899	0.731
NRD1	s_37900	0.36
NRD1	s_37901	1
NRD1	s_37902	0.725
FPGT-TNNI3K	s_21547	0.831
FPGT-TNNI3K	s_21550	0.591
FPGT-TNNI3K	s_21551	0.615
CMPK2	s_12522	0.897
CMPK2	s_12523	0.908
CMPK2	s_12524	0.831
C6orf130	s_8122	1
C6orf130	s_8123	0.751
HECTD3	s_25015	0.844
HECTD3	s_25016	0.933
HECTD3	s_25017	0.751
HECTD3	s_25018	1
HECTD3	s_25019	1
HECTD3	s_25020	1
PPM1A	s_43444	0.482
PPM1A	s_43445	0.878
PPM1A	s_43446	0.01
PPM1A	s_43447	0.667
PPM1A	s_43448	0.365
PPM1A	s_43449	0.805
ALG2	s_2019	0.485
ALG2	s_2020	0.848
ALG2	s_2021	1
ALG2	s_2022	0.981
GPA33	s_23485	0.522
GPA33	s_23486	1
GPA33	s_23487	0.786
GPA33	s_23488	0.771
GPA33	s_23489	0.539
CRTAM	s_13715	0.72
CRTAM	s_13716	1
CRTAM	s_13717	0.937
CRTAM	s_13718	1
GALR1	s_22194	0.189
GALR1	s_22195	0.789
GALR1	s_22196	0.5
GALR1	s_22197	0.772
BUB3	s_6003	0.743
BUB3	s_6004	1
BUB3	s_6005	0.536
BUB3	s_6006	0.447
CD2BP2	s_10351	0.909
CD2BP2	s_10352	0.99
CD2BP2	s_10353	0.825
CD2BP2	s_10354	0.525
ERCC6L2	s_18612	0.756
ERCC6L2	s_18613	0.653
ERCC6L2	s_18614	1
TAF9B	s_55303	0.758
TAF9B	s_55304	1
TAF9B	s_55305	0.766
TAF9B	s_55306	1
ADIPOQ	s_1263	0.777
ADIPOQ	s_1264	0.515
ADIPOQ	s_1265	0.568
ADIPOQ	s_1266	1
ADIPOQ	s_1267	0.789
SLC25A31	s_51414	1
SLC25A31	s_51415	1
SLC25A31	s_51416	1
SLC25A31	s_51417	0.0697
RGS10	s_47037	1
RGS10	s_47038	1
RGS10	s_47039	1
SYNDIG1L	s_54943	0.846
SYNDIG1L	s_54944	0.857
SYNDIG1L	s_54945	0.739
PMS1	s_42776	0.467
PMS1	s_42777	0.199
PMS1	s_42778	0.657
PMS1	s_42779	0.734
PMS1	s_42780	1
PMS1	s_42781	0.96
GOLT1B	s_23422	0.481
GOLT1B	s_23423	0.985
YIPF7	s_62434	0.34
YIPF7	s_62435	0.592
YIPF7	s_62436	1
EHMT1	s_17705	0.594
EHMT1	s_17706	0.989
EHMT1	s_17707	0.32
EHMT1	s_17708	0.723
GMPS	s_23189	0.108
GMPS	s_23190	0.544
GMPS	s_23191	1
RNF41	s_47765	0.829
RNF41	s_47766	0.302
RNF41	s_47767	0.923
RNF41	s_47768	1
RNF41	s_47769	0.416
LRRC1	s_31602	0.604
LRRC1	s_31603	1
LRRC1	s_31604	1
LRRC1	s_31605	1
MCF2L2	s_33135	1
MCF2L2	s_33136	0.783
MCF2L2	s_33137	0.458
MCF2L2	s_33138	1
GBX2	s_22397	1
GBX2	s_22398	1
RNF130	s_47554	0.8
RNF130	s_47555	0.915
RNF130	s_47556	1
RNF130	s_47557	0.591
TSPAN9	s_59437	0.326
TSPAN9	s_59438	0.48
TSPAN9	s_59439	0.576
TSPAN9	s_59440	0.336
A4GALT	s_16	0.9
A4GALT	s_17	0.82
TOM1L2	s_58313	0.822
TOM1L2	s_58314	1
TOM1L2	s_58315	0.655
TOM1L2	s_58316	0.259
CXXC11	s_14455	0.929
CXXC11	s_14456	0.758
CXXC11	s_14457	1
CXXC11	s_14458	1
CXXC11	s_14459	0.848
CXXC11	s_14460	1
ERI1	s_18643	0.94
ERI1	s_18644	0.588
ERI1	s_18645	0.715
ERI1	s_18646	0.658
TMEM143	s_57210	0.331
TMEM143	s_57211	0.785
TMEM143	s_57212	1
ZDHHC18	s_62870	0.602
ZDHHC18	s_62871	0.981
ZDHHC18	s_62872	1
ZDHHC18	s_62873	0.706
ZDHHC18	s_62874	0.237
ZDHHC18	s_62875	1
CYP3A7	s_14767	0.465
CYP3A7	s_14768	0.889
CYP3A7	s_14769	0.758
SLC25A33	s_51422	1
SLC25A33	s_51423	0.57
ZNF853	s_64792	0.799
ZNF853	s_64793	0.937
ZNF853	s_64794	0.772
STRAP	s_54526	0.501
STRAP	s_54527	0.58
STRAP	s_54528	0.801
JAK1	s_28239	1
JAK1	s_28240	0.719
JAK1	s_28241	0.496
JAK1	s_28242	0.896
SP4	s_53207	1
SP4	s_53208	0.938
SP4	s_53209	0.989
MAP2K2	s_32601	0.952
MAP2K2	s_32602	0.727
MAP2K2	s_32603	0.51
MAP2K2	s_32604	1
ESCO1	s_18720	1
ESCO1	s_18721	0.306
ESCO1	s_18722	0.533
ESCO1	s_18723	0.872
PLS1	s_42639	0.956
PLS1	s_42640	1
PLS1	s_42641	0.515
PLS1	s_42642	0.67
WDR4	s_61725	1
WDR4	s_61726	1
WDR4	s_61727	0.633
ZC3H14	s_62732	0.593
ZC3H14	s_62733	0.709
ZC3H14	s_62734	0.991
ZC3H14	s_62735	1
ZC3H14	s_62736	0.697
ZC3H14	s_62737	0.721
ZC3H14	s_62738	0.303
DGAT2	s_15751	0.687
DGAT2	s_15752	0.452
DGAT2	s_15753	0.502
DGAT2	s_15754	0.64
MRPL24	s_34690	1
MRPL24	s_34691	0.741
MRPL24	s_34692	0.847
MRPL24	s_34693	0.9
CDK9	s_10918	0.905
CDK9	s_10919	0.935
CDK9	s_10920	0.525
OR13C9	s_38938	0.781
OR13C9	s_38939	0.689
BTBD11	s_5882	0.309
BTBD11	s_5883	0.641
BTBD11	s_5884	0.974
BTBD11	s_5885	0.886
BTBD11	s_5886	0.638
BTBD11	s_5887	0.576
AGAP2	s_1456	1
AGAP2	s_1457	0.994
AGAP2	s_1458	0.435
AGAP2	s_1459	0.785
AGAP2	s_1460	0.445
C19orf42	s_6911	0.792
C19orf42	s_6912	1
C19orf42	s_6913	0.245
C19orf42	s_6914	1
RAB19	s_45608	0.614
RAB19	s_45609	0.602
RAB19	s_45610	1
C9orf91	s_8544	0.468
C9orf91	s_8545	0.545
C9orf91	s_8546	0.839
C9orf91	s_8547	0.79
STAT5A	s_54292	0.74
STAT5A	s_54293	0.572
TM2D2	s_56855	0.809
TM2D2	s_56856	0.973
TM2D2	s_56857	0.41
TM2D2	s_56858	0.383
TM2D2	s_56859	0.383
TM2D2	s_56860	0.172
USP43	s_60937	1
USP43	s_60938	0.806
USP43	s_60939	0.848
PDE4C	s_40957	1
PDE4C	s_40958	0.634
PDE4C	s_40959	1
PDE4C	s_40960	0.792
PDE4C	s_40961	0.618
RALGPS1	s_45993	0.477
RALGPS1	s_45994	0.713
RALGPS1	s_45995	1
APITD1	s_2950	0.811
APITD1	s_2951	0.519
APITD1	s_2952	0.747
ANXA1	s_2723	1
[truncated: 62,077 more rows]
