# Supplementary material for: VISPR-online: a web-based interactive tool to visualize CRISPR screening experiments
Source: BMC Bioinformatics. 2021 Jun 24;22:344. doi: 10.1186/s12859-021-04275-5 (PMC8223366; doi:10.1186/s12859-021-04275-5)
Supplement: Supplementary file 1 — Additional file 1. VISPR-online source code and sample data. Code and sample data used for test. [file 12859_2021_4275_MOESM1_ESM.gz › AddFile1_code-and-sample-data/master/uploaded/demo/all.count_normalized.txt]

sgRNA	Gene	plasmid	PLX7_R1	D7_R1	D7_R2	PLX7_R2
s_26324	HSPBAP1	174.4641689950973	148.50655985743154	188.5367615568496	179.40673564665875	132.81644838178013
s_40531	PCDH9	142.74341099598868	101.13808817876804	120.66352739638376	138.35995037017383	119.53480354360217
s_46300	RAX	34.89283379901946	11.522060678593824	26.814117199196392	16.60319404442086	28.460667510381466
s_56574	THUMPD1	131.6411456963007	75.53350889300398	69.54911648541564	36.89598676537969	37.94755668050862
s_52087	SLC5A3	128.46906989638984	153.62747571458436	131.55676250855728	124.52395533315644	208.7115617427974
s_43765	PPWD1	22.20453059937602	14.08251860717023	45.2488227736439	12.913595367882893	0.0
s_5212	BCL3	77.71585709781607	52.48938753581632	50.27646974849322	47.9647827949936	36.050178846483185
s_18315	ENTPD2	310.8634283912643	412.23372650080137	391.3185228757723	369.88226732293134	387.065078141188
s_29163	KIAA0664	57.09736439839549	67.21202062513065	80.44235159758917	46.58118329129186	30.358045344406897
s_58115	TNFRSF6B	60.26944019830634	39.04698341079018	52.79029323591789	74.25317336532662	66.40822419089007
s_48515	RSF1	66.61359179812807	40.327212375078396	51.952352073443	43.352784449321135	37.94755668050862
s_28628	KCNH3	237.9056849933145	206.11686325040068	173.45382063230164	141.58834921214458	89.17675819919528
s_24248	GSC2	72.95774339794978	61.45099028583374	87.98382205986314	49.34838229869533	91.07413603322071
s_46866	REXO1	123.71095619652357	138.26472814312592	201.10587899397288	168.33793961704484	278.91454160173834
s_10634	CDC42BPB	122.12491829656813	81.29453923230089	99.71499833451159	71.94717419249041	91.07413603322071
s_14079	CTBS	163.36190369540932	73.61316544657167	64.5214695105663	60.878378162876494	39.844934514534046
s_48908	SACS	252.18002609291335	319.4171265899067	243.0029371177173	254.12110884655257	286.50405293784013
s_30263	KRTAP26-1	96.74831189728123	96.01717232161522	46.924705098593684	95.9295655899872	34.152801012457765
s_21172	FLAD1	636.0011978821275	668.2795193584418	623.4282248813159	519.7722135572864	421.2178791536457
s_46	AADAT	291.8309735917992	364.22514033999374	434.0535221619917	446.4414398610943	540.7526826972478
s_6448	C14orf176	65.02755389817264	74.25327992871577	32.6797053365206	58.111179155473	55.0239571867375
s_4691	AWAT1	50.75321279857376	78.73408130372448	48.60058742354345	98.23556476282343	110.047914373475
s_22224	GAP43	199.8407753943842	156.82804812530486	195.24029085664867	131.44195285166515	225.7879622490263
s_4672	AVPI1	136.399259396167	144.66587296456694	203.61970248139758	104.23116261219762	92.97151386724613
s_3522	ARL1	279.1426703921557	259.8864797505052	249.7064664175164	174.33353746641902	62.61346852283922
s_51573	SLC29A3	153.84567629567672	238.76270183974987	336.85234731490465	211.22952423179873	244.76174058928058
s_60188	UBE2L3	1124.5008710683999	1405.0512883063027	1334.8402718224952	1564.3898388520986	2415.361982714374
s_34541	MPRIP	255.35210189282424	257.9661363040729	275.68264245423785	193.70393051824337	199.2246725726703
s_50777	SIRPA	142.74341099598868	156.82804812530486	142.4499976207308	106.07596195046659	117.63742570957672
s_22371	GBP3	183.98039639482985	231.72144253616474	222.89234921832002	252.2763095082836	172.6613828963142
s_6468	C14orf183	242.6637986931808	269.48819698266675	218.70264340594554	318.68908568596714	351.01489929470466
s_12648	CNN2	329.8958831907295	357.8239955185528	260.5997015296899	338.9818784069259	707.7219320914858
s_52814	SNRNP40	80.88793289772694	84.4951116430214	112.28411577163489	100.54156393565964	89.17675819919528
s_10778	CDH26	237.9056849933145	189.47388671465404	112.28411577163489	89.01156807147852	81.58724686309355
s_21797	FUT7	50.75321279857376	39.04698341079018	70.38705764789051	29.516789412303748	9.486889170127156
s_33425	MED9	109.43661509692468	53.76961650010453	66.19735183551609	70.10237485422141	66.40822419089007
s_64851	ZNRF3	158.603789995543	188.83377223250994	118.14970390895908	161.88114193310338	96.766269535297
s_62531	ZAP70	158.603789995543	208.03720669683295	158.37087970775366	174.33353746641902	259.94076326148405
s_3016	APOBEC3H	923.0740577740604	844.9511164302139	843.8067506122113	884.1200828654107	1815.7905871623373
s_30149	KRT76	104.67850139705837	82.5747681965891	37.70735231136992	69.64117501965416	43.63969018258491
s_41570	PHACTR3	33.306795899064035	51.20915857152812	98.87705717203669	54.42158047893504	22.768534008305174
s_6029	BZW2	266.45436719251234	249.6446480361996	280.7102894290872	199.6995283676176	527.4710378590698
s_44326	PRPF40A	191.91058589460704	141.4653005538464	186.0229380694249	152.19594540719126	554.0343275354259
s_19659	FAM181A	312.44946629121966	395.5907499650547	517.8476384094803	367.57626815009513	721.0035769296637
s_58822	TRIM11	133.22718359625614	91.53637094660652	178.48146760715096	78.86517171099908	100.56102520334784
s_62406	YIF1B	796.1910257776259	360.3844534471292	282.38617175403704	351.43427394024155	339.63063229055217
s_42617	PLOD1	80.88793289772694	44.167899267943	91.33558670976271	30.439189081438247	39.844934514534046
s_12552	CMTM5	22.20453059937602	21.12377791075535	20.11058789939729	10.146396360479416	9.486889170127156
s_10157	CCRL2	130.05510779634523	115.86072126808236	73.73882229779007	75.17557303446111	201.12205040669568
s_29922	KLRC3	157.0177520955876	153.62747571458436	179.31940876962585	206.15632605155898	212.50631741084828
s_34195	MMP13	104.67850139705837	133.78392676811723	87.98382205986314	140.20474970844282	307.3752091121198
s_56415	TGS1	112.60869089683555	145.30598744671101	159.20882087022855	156.8079437528637	265.63289676356027
s_42321	PLAC8L1	364.7887169897488	309.8154093577451	317.57970057798224	385.56306169821784	544.5474383652987
s_991	ADAM30	152.25963839572128	186.27331430393357	178.48146760715096	199.23832853305032	104.35578087139872
s_42135	PKD1L1	188.73851009469615	208.03720669683295	149.9914680830048	157.2691435874309	113.84267004152586
s_3437	ARHGEF3	399.6815507887684	275.2492273219636	356.12499405182706	283.6378982588564	252.35125192538231
s_22452	GCK	572.5596818839102	410.31338305436907	400.535875662996	500.401820505462	673.569131079028
s_16290	DMXL1	340.99814849041746	293.8125473041426	315.06587709055765	272.1079023946752	4984.411569984807
s_128	ABCA3	239.49172289326995	220.83949633971505	221.21646689337018	243.51351265150598	216.30107307889915
s_45390	PXDNL	277.55663249220027	333.49964519707686	359.4767587017265	341.2878775797621	415.52574565156937
s_16183	DLX2	150.67360049576587	160.02862053602541	111.44617460916001	126.36875467142544	345.3227657926284
s_2207	AMELX	245.8358744930917	195.23491705395097	201.94382015644783	222.2983202614126	185.94302773449226
s_44656	PSG8	153.84567629567672	181.79251292892482	186.0229380694249	255.9659081848216	745.6694887719945
s_9514	CCDC124	65.02755389817264	82.5747681965891	41.05911696126947	74.25317336532662	89.17675819919528
s_11145	CELF1	1076.919734069737	650.3563138584071	392.9944052007221	1185.7447746723894	1631.7449372618707
s_56706	TINAG	34.89283379901946	55.689959946536824	59.493822535716994	59.955978493742	41.74231234855947
s_23120	GLYATL2	152.25963839572128	86.4154550894537	140.77411529578103	75.63677286902836	75.89511336101724
s_18875	ETV7	107.85057719696924	131.2234688395408	203.61970248139758	141.1271493775773	387.065078141188
s_51305	SLC24A2	317.207579991086	322.61769900062717	355.28705288935214	382.79586269081426	747.5668666060199
s_59690	TTLL11	199.8407753943842	146.58621641099924	97.2011748470869	95.46836575541994	32.25542317843232
s_40482	PCDH10	250.593988192958	289.971860411278	196.91617318159848	180.3291353157932	166.9692493942379
s_1111	ADAR	123.71095619652357	24.96446480361996	10.055293949698646	49.80958213326258	30.358045344406897
s_36366	NDEL1	274.3845566922894	306.6148369470246	336.01440615242973	298.39629296500823	516.0867708549173
s_55947	TCTN2	379.06305808934786	345.6618203578148	329.3108768526306	379.1062640142763	371.8860554689845
s_26340	HTATIP2	293.41701149175464	151.7071322681521	174.29176179477653	135.13155152820312	197.32729473864484
s_53472	SPEN	82.47397079768237	88.97591301803011	63.68352834809142	67.79637568138517	92.97151386724613
s_30072	KRT25	117.36680459670185	71.05270751799526	97.2011748470869	62.723177501145464	45.537068016610355
s_39634	OSBPL1A	306.105314691398	185.63319982178945	152.50529157042945	190.0143318417054	273.2224080996621
s_6836	C17orf98	185.56643429478527	194.59480257180687	176.8055852822012	142.0495490467118	161.27711589216162
s_24218	GRPR	101.50642559714753	60.81087580368964	47.762646261068575	52.576781140666064	17.076400506228882
s_18442	EPHA8	329.8958831907295	295.09277626843084	301.65881849095933	309.0038891600549	760.8485114441977
s_39663	OSBPL7	168.1200173952756	78.73408130372448	101.39088065946136	98.23556476282343	64.51084635686465
s_4816	B4GALT1	128.46906989638984	186.27331430393357	205.2955848063474	223.22071993054715	421.2178791536457
s_40586	PCDHB12	190.3245479946516	156.82804812530486	136.5844094834066	158.1915432565654	75.89511336101724
s_49263	SCGB3A2	150.67360049576587	356.54376655426455	270.65499547938856	275.79750107121316	337.73325445652665
s_63328	ZNF142	71.37170549799436	46.0882427143753	135.7464683209317	57.18877948633852	53.12657935271207
s_55085	SYT5	107.85057719696924	111.37991989307365	224.56823154326972	135.59275136277034	34.152801012457765
s_57723	TMEM60	122.12491829656813	94.73694335732702	124.01529204628328	130.05835334796342	426.91001265572197
s_22797	GIMAP4	136.399259396167	103.69854610734444	134.07058599598196	121.29555649118572	92.97151386724613
s_48880	S1PR2	136.399259396167	210.59766462540938	116.4738215840093	208.46232522439524	176.4561385643651
s_41761	PHYH	199.8407753943842	298.2933486791513	404.72558147537046	354.201472947645	275.1197859336875
s_61779	WDR55	150.67360049576587	46.0882427143753	51.11441091096811	47.9647827949936	24.665911842330605
s_11519	CGREF1	526.5645827852028	697.0846710549265	698.842929504056	853.6808937839726	1599.4895140834385
s_38150	NTNG1	766.0563056784728	349.5025072506794	287.41381872888627	348.66707493283815	912.6387381662323
s_33865	MIB1	275.9705945922448	474.32483126877923	421.48440472486817	430.2994456512406	491.4208590125866
s_21182	FLG	160.18982789549844	140.18507158955822	129.0429390211326	95.9295655899872	49.33182368466121
s_9958	CCL21	9.51622739973258	134.4240412502613	186.86087923189984	81.63237071840257	75.89511336101724
s_48974	SAMD4B	60.26944019830634	92.81659991089472	87.98382205986314	75.63677286902836	58.81871285478836
s_32372	MAGEA11	66.61359179812807	58.250417875113236	48.60058742354345	59.033578824607496	39.844934514534046
s_46344	RBFA	141.1573730960333	227.240641161156	201.94382015644783	185.4023334960329	87.27938036516983
s_30053	KRT18	118.95284249665724	103.05843162520034	67.87323416046586	108.84316095787008	480.03659200843407
s_31665	LRRC27	295.00304939171	97.29740128590343	100.55293949698644	94.0847662517182	144.20071538593274
s_25810	HOPX	241.07776079322537	176.03148258962793	269.81705431691364	167.4155399479103	277.0171637677129
s_58662	TRAF3IP2	418.7140055882335	139.54495710741412	201.94382015644783	147.58394706151876	189.7377834025431
s_8988	CANT1	103.09246349710294	139.54495710741412	224.56823154326972	156.8079437528637	185.94302773449226
s_12986	COL6A6	109.43661509692468	148.50655985743154	209.48529061872182	176.178336804688	282.7092972697892
s_25249	HHIPL1	203.01285119429505	231.72144253616474	171.7779383073519	202.00552754045376	102.45840303737327
s_42892	PNPO	84.0600086976378	53.129502017960434	54.466175560867654	47.0423831258591	24.665911842330605
s_18363	EPB41L1	493.25778688613883	361.6646824114174	300.82087732848447	368.95986765379683	449.6785466640272
s_32300	MACC1	152.25963839572128	37.12663996435789	45.2488227736439	36.434786930812436	89.17675819919528
s_25786	HOMER1	34.89283379901946	18.563319982178946	20.11058789939729	23.9823913974968	3.794755668050862
s_49645	SEC24C	141.1573730960333	111.37991989307365	140.77411529578103	106.53716178503383	220.09582874695
s_16640	DOK1	218.87323019384937	206.11686325040068	258.0858780422652	208.46232522439524	375.6808111370352
s_23713	GPR143	93.57623609737036	111.37991989307365	112.28411577163489	129.1359536788289	100.56102520334784
s_10551	CD96	280.72870829211115	176.671597071772	251.38234874246612	144.35554821954804	110.047914373475
s_34826	MRPS16	171.29209319518645	72.97305096442757	22.62441138682195	158.1915432565654	134.7138262158056
s_48225	RPN1	111.02265299688013	62.73121925012194	80.44235159758917	47.50358296042635	15.179022672203448
s_12627	CNIH3	172.87813109514187	193.95468808966274	245.516760605142	196.47112952564686	66.40822419089007
s_33419	MED8	418.7140055882335	167.06987983961045	259.761760367215	233.36711629102655	111.94529220750044
s_50586	SHISA4	26.96264429924231	32.005724107205076	25.13823487424661	25.827190735765786	32.25542317843232
s_16463	DNAJC28	111.02265299688013	115.22060678593829	116.4738215840093	105.15356228133213	303.58045344406895
s_63309	ZNF134	68.1996296980835	51.20915857152812	20.11058789939729	17.064393878988106	5.6921335020762935
s_46169	RASAL2	229.97549549353732	298.9334631612954	429.02587518714216	361.1194704661537	278.91454160173834
s_41814	PIAS3	58.683402298350906	97.93751576804752	71.2249988103654	66.8739760122507	7.589511336101724
s_6813	C17orf80	383.8211717892141	340.540904500662	332.66264150253016	380.0286636834108	396.55196731131514
s_22543	GDF7	214.11511649398307	147.22633089314334	185.18499690695012	148.50634673065323	153.6876045560599
s_12660	CNNM2	423.4721192881	243.88361769690263	313.3899947656078	235.2119156292955	292.1961864399164
s_62113	WNT8A	203.01285119429505	317.4967831434743	367.85617032647554	301.62469180697894	347.22014362665385
s_39257	OR51E2	176.05020689505275	254.7655638933524	239.65117246781773	231.52231695275756	369.9886776349591
s_2030	ALG6	65.02755389817264	49.92892960723992	50.27646974849322	16.60319404442086	1.897377834025431
s_12996	COL8A1	298.17512519162085	405.19246719721616	451.65028657396414	477.80302861166695	916.4334938342832
s_826	ACTL6B	53.92528859848462	21.76389239289945	5.027646974849323	17.064393878988106	3.794755668050862
s_31955	LSM4	182.39435849487447	84.4951116430214	109.7702922842102	122.21795616032024	55.0239571867375
s_2059	ALKBH6	84.0600086976378	64.65156269655425	77.09058694768963	53.9603806443678	30.358045344406897
s_23777	GPR17	155.43171419563214	183.71285637535712	226.24411386821956	257.3495076885233	415.52574565156937
s_32051	LUC7L2	317.207579991086	170.270452250331	165.91235017002762	167.87673978247759	462.9601915022052
s_30615	LCE1D	96.74831189728123	92.1764854287506	93.84941019718737	124.06275549858921	127.12431487970389
s_62651	ZBTB45	49.16717489861835	47.36847167866351	14.244999762073084	24.443591232064048	18.97377834025431
s_62698	ZBTB9	295.00304939171	411.5936120186572	358.6388175392517	537.2978072708419	703.9271764234351
s_46305	RAX2	122.12491829656813	154.2675901967285	170.93999714487697	104.23116261219762	18.97377834025431
s_64536	ZNF709	134.81322149621155	75.53350889300398	104.74264530936091	59.49477865917475	51.22920151868664
s_26326	HSPBAP1	23.79056849933145	18.563319982178946	37.70735231136992	19.370393051824337	13.281644838178018
s_20560	FBXO38	58.683402298350906	69.77247855370706	94.68735135966223	60.41717832830924	13.281644838178018
s_5200	BCL2L15	394.9234370889021	286.7712880005575	284.0620540789868	246.74191149347664	396.55196731131514
s_13342	CPLX4	71.37170549799436	33.285953071493275	41.89705812374436	30.439189081438247	5.6921335020762935
s_16718	DPH2	298.17512519162085	208.03720669683295	169.26411481992722	248.58671083174565	4491.093333138196
s_48282	RPS18	326.72380739081865	59.530646839401435	62.845587185616544	103.76996277763037	47.434445850635775
s_32270	LZIC	99.9203876971921	109.45957644664136	123.17735088380842	74.71437319989387	39.844934514534046
s_26521	ICAM1	39.65094749888575	26.24469376790816	41.05911696126947	29.0555895777365	49.33182368466121
s_39670	OSBPL9	264.86832929255684	259.8864797505052	182.67117341952542	211.22952423179873	261.83814109550946
s_29628	KLF15	14.274341099598873	67.85213510727476	44.410881611169025	73.79197353075938	18.97377834025431
s_36541	NDUFC2	239.49172289326995	138.90484262527002	160.04676203270344	196.47112952564686	406.03885648144217
s_26710	IFNA17	98.3343497972367	69.77247855370706	82.11823392253893	59.49477865917475	119.53480354360217
s_7119	C1orf115	96.74831189728123	102.41831714305624	138.26029180835638	81.63237071840257	66.40822419089007
s_36301	NCOA1	337.82607269050663	301.49392108987183	372.04587613884985	284.0990980934236	165.0718715602125
s_38203	NUBPL	112.60869089683555	114.58049230379416	142.4499976207308	157.73034342199816	223.8905844150009
s_16269	DMRTA2	58.683402298350906	85.1352261251655	100.55293949698644	70.56357468878865	170.76400506228882
s_36188	NBR1	131.6411456963007	156.18793364316073	121.50146855885865	182.1739346540622	178.35351639839055
s_10600	CDC25A	329.8958831907295	197.7953749825274	117.3117627464842	188.6307323380037	92.97151386724613
s_4255	ATP11C	239.49172289326995	220.83949633971505	179.31940876962585	271.1855027255407	808.2829572948336
s_12688	CNOT3	63.44151599821721	32.64583858934917	53.628234398392784	45.19758378759011	15.179022672203448
s_46321	RBBP5	253.7660639928688	51.84927305367222	26.814117199196392	89.93396774061299	68.30560202491553
s_4240	ATP10B	88.81812239750408	69.77247855370706	63.68352834809142	60.878378162876494	73.9977355269918
s_23761	GPR158	101.50642559714753	99.21774473233572	48.60058742354345	69.17997518508692	110.047914373475
s_16727	DPH3	831.0838595766454	875.0364970909868	662.8114595176357	981.4332479590996	1187.75852409992
s_46269	RASSF5	287.07285989193286	159.38850605388126	178.48146760715096	147.1227472269515	172.6613828963142
s_132	ABCA5	206.18492699420588	149.78678882171974	178.48146760715096	192.32033101454164	185.94302773449226
s_55856	TCF7	47.5811369986629	83.21488267873319	97.2011748470869	86.70556889864227	32.25542317843232
s_33387	MED23	112.60869089683555	67.21202062513065	70.38705764789051	151.73474557262398	743.7721109379689
s_21050	FHL3	130.05510779634523	99.21774473233572	62.845587185616544	124.06275549858921	132.81644838178013
s_41914	PIGZ	52.339250698529185	65.29167717869835	66.19735183551609	83.47717005667154	352.9122771287302
s_62636	ZBTB41	168.1200173952756	117.7810647145147	59.493822535716994	130.05835334796342	96.766269535297
s_32052	LUC7L2	350.51437589015006	182.43262741106886	120.66352739638376	186.78593299973468	92.97151386724613
s_5964	BTN1A1	185.56643429478527	156.82804812530486	267.303230829489	224.1431195996816	316.86209828224696
s_15261	DCTN4	217.2871922938939	202.9162908396802	87.98382205986314	148.045146896086	121.4321813776276
s_14724	CYP2D6	85.64604659759323	62.73121925012194	118.14970390895908	64.56797683941446	140.4059597178819
s_19207	FAHD1	467.881180486852	405.19246719721616	404.72558147537046	416.9246504487905	426.91001265572197
s_52749	SNAPC4	57.09736439839549	10.881946196449725	20.94852906187218	10.607596195046659	1.897377834025431
s_43681	PPP2R3C	137.9852972961224	69.13236407156296	62.845587185616544	86.24436906407502	121.4321813776276
s_44351	PRPS1L1	60.26944019830634	66.57190614298655	28.489999524146167	58.111179155473	193.532539070594
s_26936	IGSF21	80.88793289772694	88.335798535886	77.09058694768963	79.32637154556633	127.12431487970389
s_52131	SLC6A16	88.81812239750408	103.69854610734444	146.63970343310527	126.36875467142544	185.94302773449226
s_35264	MTMR14	640.7593115819938	729.0903951621317	651.9182244054623	733.3077369619214	1049.2499422160633
s_3473	ARHGEF9	466.29514258689653	538.9763939653335	677.0564592797089	586.646189569537	918.3308716683085
s_62765	ZC3H8	256.9381397927797	268.20796801837855	360.3146998642015	247.6643111626112	398.4493451453405
s_5433	BIN1	1002.375952771832	1402.4908303777265	1438.7449759693811	1287.208738277184	1318.6775946476746
s_29528	KIR2DL1	282.3147461920665	317.4967831434743	336.85234731490465	293.78429461933575	176.4561385643651
s_50647	SHROOM3	177.63624479500817	108.17934748235315	101.39088065946136	72.86957386162489	26.563289676356035
s_13849	CSF1R	96.74831189728123	109.45957644664136	80.44235159758917	105.61476211589935	113.84267004152586
s_3862	ASB17	207.7709648941613	70.41259303585116	129.8808801836075	142.0495490467118	146.0980932199582
s_59251	TRPV4	204.5988890942505	236.20224391117344	285.7379364039365	270.26310305640624	290.29880860589094
s_26296	HSPB1	177.63624479500817	249.6446480361996	204.45764364387244	224.60431943424885	182.14827206644142
s_11568	CHCHD4	323.55173159090776	194.59480257180687	254.73411339236569	185.4023334960329	49.33182368466121
s_6414	C14orf109	145.91548679589957	163.22919294674588	155.01911505785412	163.26474143680514	187.8404055685177
s_28317	JMY	106.2645392970138	195.23491705395097	124.01529204628328	130.51955318253064	92.97151386724613
s_15352	DDT	572.5596818839102	607.4686435547524	552.2032260709507	475.03582960426354	618.5451738922907
s_53295	SPANXN4	76.12981919786064	21.12377791075535	13.407058599598196	32.74518825427448	130.91907054775473
s_22446	GCH1	574.1457197838657	535.1357070724689	462.5435216861377	536.8366074362743	770.335400614325
s_34111	MLLT1	50.75321279857376	42.2475558215107	47.762646261068575	34.12878775797621	36.050178846483185
s_61105	VAPA	183.98039639482985	294.4526617862867	191.0505850442743	245.3583119897749	110.047914373475
s_23985	GPX6	166.53397949532015	99.21774473233572	119.82558623390888	113.45515930354254	92.97151386724613
s_46255	RASSF2	96.74831189728123	103.69854610734444	67.87323416046586	103.30876294306313	155.58498239008534
s_15226	DCSTAMP	30.13472009915317	45.448128232231205	23.462352549296842	36.89598676537969	20.871156174279736
s_46414	RBM22	225.2173817936711	183.71285637535712	249.7064664175164	202.00552754045376	1208.6296802741995
s_39267	OR51I1	198.25473749442875	143.38564400027875	72.0629399728403	134.6703516936359	144.20071538593274
s_28397	KANSL1	122.12491829656813	184.99308533964526	212.83705526862133	211.69072406636602	231.4800957511026
s_1684	AIG1	93.57623609737036	57.61030339296914	95.52529252213715	87.62796856777676	301.68307561004355
s_51837	SLC38A8	57.09736439839549	110.73980541092956	113.95999809658467	88.55036823691125	73.9977355269918
s_40859	PDCD2	504.3600521858268	134.4240412502613	216.1888199185209	223.6819197651144	151.79022672203448
s_11341	CEP85	128.46906989638984	62.73121925012194	79.60441043511427	71.0247745233559	24.665911842330605
s_2661	ANKZF1	149.08756259581043	119.70140816094698	227.0820550306944	803.4101118161427	946.7915391786901
s_57171	TMEM132A	307.69135259135345	296.373005232719	375.3976407887494	332.5250807229845	550.239571867375
s_30942	LHCGR	49.16717489861835	55.04984546439273	64.5214695105663	48.42598262956084	36.050178846483185
s_6485	C14orf39	139.57133519607785	130.5833543573967	143.28793878320568	81.17117088383532	56.92133502076293
s_34000	MITD1	80.88793289772694	12.16217516073793	7.541470462273985	12.452395533315645	7.589511336101724
s_4759	B3GAT1	229.97549549353732	81.29453923230089	72.90088113531519	106.9983616196011	77.79249119504267
s_27336	IL4R	282.3147461920665	313.0159817684656	347.7455824270781	399.8602565698024	590.084506381909
s_39751	OTOL1	84.0600086976378	135.06415573240542	71.2249988103654	110.68796029613907	70.20297985894095
s_10349	CD2AP	410.7838160884563	311.73575280417737	367.85617032647554	347.28347542913633	979.0469623571223
s_19108	F2RL2	320.3796557909969	291.8922038577103	268.1411719919639	294.245494453903	197.32729473864484
s_39120	OR2T33	22.20453059937602	11.522060678593824	0.8379411624748871	5.073198180239707	0.0
s_46808	RER1	177.63624479500817	96.6572868037593	58.6558813732421	112.53275963440805	55.0239571867375
s_34052	MKS1	423.4721192881	480.7259760902202	501.0888151599825	564.5085975103092	793.1039346226303
s_18974	EXOC5	125.29699409647898	179.2320550003484	126.52911553370797	188.6307323380037	199.2246725726703
s_28201	IVL	111.02265299688013	144.66587296456694	194.4023496941738	151.73474557262398	75.89511336101724
s_44121	PRKCG	47.5811369986629	83.21488267873319	80.44235159758917	53.49918080980055	39.844934514534046
s_1841	AKR1C1	229.97549549353732	81.29453923230089	107.25646879678557	93.16236658258372	45.537068016610355
s_49870	3-Sep	264.86832929255684	260.5265942326493	268.97911315443883	298.8574927995755	115.7400478755513
s_17051	DUSP15	234.73360919340362	208.67732117897708	171.7779383073519	213.07432357006766	294.0935642739418
s_15703	DERL1	274.3845566922894	106.89911851806495	186.0229380694249	144.35554821954804	303.58045344406895
s_12963	COL4A6	237.9056849933145	302.13403557201593	277.35852477918763	284.0990980934236	282.7092972697892
s_49839	SEPN1	264.86832929255684	394.9506354829106	351.0973470769777	314.5382871748618	185.94302773449226
s_34480	MPHOSPH6	174.4641689950973	231.08132805402062	166.75029133250254	267.95710388356997	297.8883199419927
s_37535	NOTCH2	3.17207579991086	3.8406868928646087	8.379411624748872	18.90919321725709	11.384267004152589
s_34007	MITF	179.2222826949636	168.3501088038987	158.37087970775366	161.88114193310338	178.35351639839055
s_29887	KLK6	229.97549549353732	114.58049230379416	277.35852477918763	118.52835748378227	134.7138262158056
s_6366	C12orf69	269.6264429924231	213.15812255398583	224.56823154326972	293.3230947847685	100.56102520334784
s_19315	FAM115C	31.720757999108606	69.77247855370706	48.60058742354345	48.887182464128095	45.537068016610355
s_48552	RSPO3	183.98039639482985	118.42117919665877	101.39088065946136	156.34674391829643	134.7138262158056
s_38574	OCA2	226.80341969362652	160.66873501816946	82.95617508501383	139.74354987387557	246.65911842330604
s_42288	PLA2G4E	179.2222826949636	151.7071322681521	156.6949973828039	144.35554821954804	180.250894232416
s_35846	MYT1	112.60869089683555	124.18220953595569	99.71499833451159	152.65714524175846	650.8005970707227
s_5288	BDP1	101.50642559714753	26.24469376790816	41.89705812374436	36.89598676537969	100.56102520334784
s_34602	MRFAP1	7.930189499777152	7.6813737857292175	9.217352787223758	5.534398014806953	9.486889170127156
s_6684	C16orf90	280.72870829211115	214.438351518274	150.82940924547967	193.24273068367611	201.12205040669568
s_33706	MFGE8	440.9185361876096	316.2165541791861	252.220289904941	341.2878775797621	214.4036952448737
s_49077	SATB1	87.23208449754866	91.53637094660652	171.7779383073519	84.39956972580603	100.56102520334784
s_10767	CDH23	72.95774339794978	80.65442475015679	62.00764602314165	157.2691435874309	3876.3429149139565
s_4239	ATP10B	112.60869089683555	110.73980541092956	69.54911648541564	158.65274309113266	658.3901084068245
s_16925	DSP	152.25963839572128	121.62175160737928	179.31940876962585	118.9895573183495	144.20071538593274
s_17530	EFEMP2	269.6264429924231	357.8239955185528	331.8247003400553	417.3858502833578	544.5474383652987
s_23972	GPX2	187.15247219474077	165.1495363931782	151.6673504079546	133.7479520245014	151.79022672203448
s_13823	CSAD	493.25778688613883	439.75864923299764	625.9420483687406	500.8630203400292	461.06281366817973
s_47542	RNF125	145.91548679589957	75.53350889300398	83.79411624748872	61.339577997443726	22.768534008305174
s_27442	IMPG2	45.99509909870746	17.923205500034843	37.70735231136992	22.137592059227813	0.0
s_785	ACSS2	225.2173817936711	208.67732117897708	299.1449950035347	279.94829958231844	1087.197498896572
s_35117	MSX2	69.78566759803893	22.404006875043553	13.407058599598196	37.357186599946935	11.384267004152589
s_54277	STAT1	578.903833483732	515.9322726081458	607.5073427942932	582.9565908929991	982.8417180251732
s_2164	ALX3	244.24983659313625	384.708803768605	348.58352358955307	297.47389329587367	836.7436248052152
s_14642	CYP17A1	171.29209319518645	98.57763025019163	56.979999048292335	86.24436906407502	64.51084635686465
s_31707	LRRC38	176.05020689505275	120.34152264309108	160.04676203270344	141.1271493775773	244.76174058928058
s_16333	DNAH7	63.44151599821721	104.97877507163264	102.22882182193622	62.261977666578225	24.665911842330605
s_9302	CAV1	318.79361789104144	190.75411567894227	183.50911458200028	166.95434011334308	191.63516123656854
s_3079	APOM	271.21248089237855	405.19246719721616	341.87999428975394	326.9906827081775	335.8358766225013
s_29130	KIAA0355	131.6411456963007	88.97591301803011	44.410881611169025	94.0847662517182	20.871156174279736
s_31266	LMO3	187.15247219474077	189.47388671465404	135.7464683209317	222.2983202614126	149.89284888800904
s_39608	ORMDL3	244.24983659313625	336.06010312565326	336.85234731490465	414.6186512759543	1603.2842697514893
s_7144	C1orf130	204.5988890942505	92.1764854287506	62.00764602314165	78.86517171099908	32.25542317843232
s_14683	CYP26C1	76.12981919786064	107.53923300020905	161.72264435765322	115.29995864181153	159.37973805813618
s_17118	DUT	123.71095619652357	109.45957644664136	134.07058599598196	86.24436906407502	49.33182368466121
s_10212	CD109	317.207579991086	268.8480825005226	248.86852525504148	322.37868436250506	240.9669849212297
s_26420	HTRA2	342.5841863903729	248.36441907191139	220.37852573089526	214.45792307376945	349.1175214606793
s_15006	DAZAP2	15.8603789995543	23.684235839331755	11.731176274648421	11.529995864181151	3.794755668050862
s_32359	MAFF	252.18002609291335	254.12544941120828	295.7932303536352	398.01545723153333	1612.7711589216165
s_2701	ANP32A	136.399259396167	49.92892960723992	77.09058694768963	48.42598262956084	26.563289676356035
s_45551	R3HDM4	128.46906989638984	134.4240412502613	171.7779383073519	188.1695325034364	457.26805800012886
s_8015	C5orf15	122.12491829656813	202.2761763575361	200.267937831498	205.23392638242456	115.7400478755513
s_12500	CMBL	299.7611630915763	416.074413393666	482.65410958553497	389.2526603747557	140.4059597178819
s_43435	PPIL6	144.32944889594413	165.78965087532228	97.2011748470869	117.14475798008051	81.58724686309355
s_63577	ZNF267	117.36680459670185	58.89053235725735	101.39088065946136	33.66758792340897	28.460667510381466
s_16555	DNM2	667.7219558812361	310.45552383988917	363.66646451410105	498.0958213326258	612.8530403902142
s_24868	HCRT	120.53888039661268	158.74839157173716	98.03911600956181	166.95434011334308	77.79249119504267
s_18598	ERCC3	4.75811369986629	1.9203434464323044	13.407058599598196	0.0	0.0
s_3471	ARHGEF9	206.18492699420588	255.40567837549648	237.13734898039303	286.86629710082707	153.6876045560599
s_1676	AIFM2	128.46906989638984	224.68018323257962	211.99911410614644	208.46232522439524	96.766269535297
s_21212	FLOT2	172.87813109514187	218.9191528932827	172.61587946982672	200.62192803675202	483.8313476764849
s_22339	GBA	231.56153339349282	191.3942301610864	100.55293949698644	190.47553167627262	159.37973805813618
s_24370	GTDC1	176.05020689505275	109.45957644664136	160.04676203270344	153.57954491089296	157.48236022411078
s_26860	IGFBP4	180.80832059491902	252.205105964776	295.7932303536352	241.2075134786697	478.13921417440866
s_12320	CLIC4	131.6411456963007	120.9816371252352	157.53293854527882	162.80354160223789	125.22693704567844
s_59334	TSHR	453.60683938725305	220.19938185757093	217.02676108099575	197.8547290293486	324.4516096183487
s_42563	PLEKHS1	176.05020689505275	244.52373217904682	222.0544080558451	268.41830371813717	277.0171637677129
s_12820	COBL	242.6637986931808	144.02575848242284	199.42999666902318	134.20915185906858	64.51084635686465
s_26513	ICA1	155.43171419563214	104.33866058948854	55.304116723342545	117.60595781464777	121.4321813776276
s_30363	L3MBTL2	290.2449356918437	365.50536930428194	354.4491117268773	416.9246504487905	277.0171637677129
s_12772	CNTN4	123.71095619652357	234.28190046474117	124.85323320875818	217.68632191574017	430.70476832377284
s_51075	SLC16A14	87.23208449754866	154.90770467887256	118.14970390895908	169.26033928617932	17.076400506228882
s_55147	TAAR8	247.4219123930471	263.0870521612257	256.40999571731544	274.41390156751146	267.53027459758584
s_19863	FAM214B	150.67360049576587	85.77534060730959	61.16970486066676	83.47717005667154	45.537068016610355
s_26237	HSF4	188.73851009469615	142.74552951813465	185.18499690695012	99.15796443195791	98.66364736932242
s_30226	KRTAP15-1	255.35210189282424	275.8893418041077	398.0220521755714	288.24989660452883	451.5759244980526
s_2313	ANAPC15	160.18982789549844	88.97591301803011	57.81794021076721	62.261977666578225	22.768534008305174
s_45444	PYGO1	179.2222826949636	186.27331430393357	214.51293759357108	200.16072820218483	415.52574565156937
s_62591	ZBTB20	93.57623609737036	52.48938753581632	79.60441043511427	81.63237071840257	149.89284888800904
s_57569	TMEM245	183.98039639482985	65.93179166084246	69.54911648541564	75.17557303446111	49.33182368466121
s_46087	RAPGEF2	157.0177520955876	293.8125473041426	242.16499595524243	232.444716621892	176.4561385643651
s_48988	SAMD8	201.4268132943396	268.8480825005226	318.4176417404571	252.73750934285087	485.7287255105104
s_56360	TGFBR2	301.34720099153174	416.074413393666	406.4014638003202	391.09745971302465	250.45387409135688
s_15974	DIDO1	256.9381397927797	98.57763025019163	85.46999857243848	72.40837402705766	36.050178846483185
s_25485	HLA-A	57.09736439839549	59.530646839401435	163.398526682603	101.9251634393614	60.71609068881379
s_41127	PDLIM4	136.399259396167	163.22919294674588	135.7464683209317	151.27354573805673	134.7138262158056
s_18013	ELMOD3	172.87813109514187	81.29453923230089	81.28029276006406	87.16676873320951	89.17675819919528
s_57615	TMEM38A	130.05510779634523	76.17362337514808	79.60441043511427	94.0847662517182	39.844934514534046
s_4497	ATP6V1G2	261.69625349264595	393.67040651862237	449.97440424901436	463.96703357464963	1347.138262158056
s_16216	DMBX1	107.85057719696924	85.1352261251655	114.79793925905952	115.76115847637877	62.61346852283922
s_26339	HSPH1	120.53888039661268	67.85213510727476	123.17735088380842	60.878378162876494	36.050178846483185
s_56918	TMA16	153.84567629567672	53.76961650010453	56.979999048292335	38.27958626908143	37.94755668050862
s_14694	CYP27C1	206.18492699420588	130.5833543573967	104.74264530936091	151.27354573805673	149.89284888800904
s_20478	FBXL7	137.9852972961224	135.70427021454952	139.93617413330617	163.72594127137236	199.2246725726703
s_49164	SCAMP4	120.53888039661268	156.82804812530486	124.01529204628328	82.55477038753705	45.537068016610355
s_52323	SLC9C1	60.26944019830634	19.843548946467145	22.62441138682195	37.357186599946935	89.17675819919528
s_43156	POMT1	79.3018949977715	83.21488267873319	62.00764602314165	80.24877121470081	117.63742570957672
s_28433	KAT7	418.7140055882335	348.2222782863912	481.81616842306016	370.34346715749865	789.3091789545794
s_6373	C12orf73	149.08756259581043	112.66014885736185	82.11823392253893	142.97194871584628	153.6876045560599
s_21830	FXYD2	237.9056849933145	277.80968525054004	373.7217584637997	199.23832853305032	235.27485141915344
s_25555	HLTF	160.18982789549844	176.03148258962793	188.5367615568496	203.38912704415557	639.4163300665703
s_35764	MYO7A	859.6325417758432	875.0364970909868	906.6523377978277	878.1244850160367	1324.369728149751
s_45417	PYCARD	36.47887169897489	52.48938753581632	33.51764649899549	53.49918080980055	140.4059597178819
s_2263	AMPD2	1457.5688300590402	1327.5974359668664	1291.2673313738012	1456.9302773979307	2047.27068291344
s_25119	HES1	169.706055295231	138.26472814312592	156.6949973828039	183.55753415776397	87.27938036516983
s_4327	ATP2B3	705.7868654801663	581.8640642689883	810.2891041132159	606.9389822904959	717.2088212616128
s_10348	CD2AP	314.0355041911752	248.36441907191139	144.1258799456806	247.6643111626112	231.4800957511026
s_44366	PRR12	58.683402298350906	54.40973098224863	80.44235159758917	40.124385607350405	30.358045344406897
s_16553	DNM1L	456.7789151871639	368.7059417150024	404.72558147537046	424.76504763643374	745.6694887719945
s_15800	DGKI	103.09246349710294	99.85785921447984	113.12205693410976	52.11558130609881	30.358045344406897
s_24987	HEATR7B2	153.84567629567672	171.55068121461917	124.01529204628328	162.80354160223789	368.0912998009336
s_59209	TRPM4	383.8211717892141	241.32315976832626	316.7417594155073	263.80630537246475	447.78116883000166
s_25586	HMG20B	222.04530599376025	224.68018323257962	287.41381872888627	326.068283039043	292.1961864399164
s_17889	EIF5	172.87813109514187	208.67732117897708	193.56440853169892	174.33353746641902	426.91001265572197
s_49315	SCN1A	304.51927679144256	197.7953749825274	291.60352454126075	204.31152671329	218.19845091292459
s_2940	APH1A	174.4641689950973	162.58907846460178	195.24029085664867	240.28511380953526	582.4949950458073
s_15464	DDX54	388.57928548908035	393.67040651862237	367.01822916400056	427.0710468092699	468.65232500428147
s_60254	UBE3C	57.09736439839549	38.40686892864609	34.35558766147037	36.434786930812436	15.179022672203448
s_17049	DUSP14	55.51132649844006	13.442404125026133	7.541470462273985	11.068796029613907	9.486889170127156
s_19505	FAM160A1	126.8830319964344	149.14667433957564	186.86087923189984	101.9251634393614	41.74231234855947
s_11107	CEBPZ	249.00795029300247	74.25327992871577	39.383234636319706	83.0159702221043	66.40822419089007
s_28352	JTB	212.5290785940276	145.30598744671101	122.33940972133352	125.44635500229093	165.0718715602125
s_17898	EIF5A2	74.54378129790521	40.327212375078396	47.762646261068575	65.49037650854896	43.63969018258491
s_26779	IFT52	52.339250698529185	55.04984546439273	47.762646261068575	39.20198593821593	37.94755668050862
s_31558	LRP1B	53.92528859848462	39.68709789293429	23.462352549296842	49.80958213326258	85.38200253114441
s_30333	KXD1	125.29699409647898	104.97877507163264	125.69117437123309	134.20915185906858	157.48236022411078
s_51500	SLC26A11	279.1426703921557	135.06415573240542	135.7464683209317	183.55753415776397	242.8643627552552
s_56862	TM2D3	204.5988890942505	196.51514601823916	236.29940781791817	173.87233763185182	282.7092972697892
s_26562	ID1	256.9381397927797	202.9162908396802	268.1411719919639	334.36988006125335	466.75494717025606
s_5498	BLVRB	185.56643429478527	245.80396114333496	265.62734850453916	335.75347956495517	166.9692493942379
s_19630	FAM177B	33.306795899064035	74.25327992871577	64.5214695105663	62.261977666578225	102.45840303737327
s_18723	ESCO1	131.6411456963007	205.47674876825656	150.82940924547967	148.045146896086	85.38200253114441
s_29114	KIAA0247	168.1200173952756	119.70140816094698	114.79793925905952	114.83875880724428	45.537068016610355
s_26916	IGLON5	34.89283379901946	38.40686892864609	33.51764649899549	45.19758378759011	1.897377834025431
s_7700	C2orf65	325.1377694908632	309.8154093577451	241.32705479276748	368.95986765379683	514.1893930208918
s_47796	RNFT2	307.69135259135345	285.4910590362693	389.64264055082253	366.6538684809607	332.04112095445043
s_55189	TACR1	172.87813109514187	119.70140816094698	136.5844094834066	130.98075301709792	144.20071538593274
s_42071	PITHD1	96.74831189728123	80.65442475015679	65.3594106730412	114.83875880724428	280.8119194357638
s_28579	KCND2	609.0385535828851	782.8600116622362	704.7085176413801	801.1041126433064	1358.5225291622087
s_31491	LRFN3	203.01285119429505	143.38564400027875	140.77411529578103	193.24273068367611	278.91454160173834
s_37949	NRM	90.40416029745951	138.26472814312592	234.6235254929684	130.51955318253064	221.99320658097545
s_37024	NIF3L1	412.36985398841176	471.7643733402028	425.67411053724265	551.5950021424263	1443.904531693353
s_15673	DENND5B	347.3423000902392	122.90198057166748	217.02676108099575	202.466727375021	679.2612645811042
s_7603	C2orf18	234.73360919340362	168.3501088038987	196.91617318159848	196.47112952564686	204.91680607474652
s_35941	NAB2	60.26944019830634	83.85499716087729	91.33558670976271	96.85196525912168	313.06734261419615
s_20887	FGF10	82.47397079768237	105.61888955377674	109.7702922842102	65.49037650854896	125.22693704567844
s_28676	KCNJ11	155.43171419563214	160.02862053602541	99.71499833451159	149.42874639978774	68.30560202491553
s_24673	HAGHL	106.2645392970138	60.81087580368964	31.003823011570827	48.42598262956084	5.6921335020762935
s_53220	SP8	234.73360919340362	236.84235839331757	170.93999714487697	249.97031033544738	180.250894232416
s_55684	TBX1	241.07776079322537	220.83949633971505	236.29940781791817	263.80630537246475	225.7879622490263
s_46827	RERGL	233.14757129344827	154.90770467887256	124.01529204628328	155.8855440837292	92.97151386724613
s_56825	TLR3	90.40416029745951	95.37705783947114	62.845587185616544	104.23116261219762	402.24410081339136
s_17857	EIF4E3	137.9852972961224	205.47674876825656	148.31558575805505	152.19594540719126	115.7400478755513
s_42475	PLEKHA8	493.25778688613883	423.7557871793952	391.3185228757723	404.93345475004213	311.1699647801707
s_18522	EPS8L1	239.49172289326995	198.43548946467143	191.8885262067492	195.54872985651238	282.7092972697892
s_23294	GNG2	99.9203876971921	85.77534060730959	62.00764602314165	95.0071659208527	149.89284888800904
s_16596	DOCK10	118.95284249665724	89.6160275001742	53.628234398392784	98.23556476282343	119.53480354360217
s_15803	DGKQ	295.00304939171	241.32315976832626	217.02676108099575	297.93509313044103	252.35125192538231
s_35208	MTG1	103.09246349710294	36.486525482213786	4.189705812374436	36.434786930812436	62.61346852283922
s_45358	PVRL3	591.5921366833754	510.81135675099296	468.40910982346185	490.7166239795498	1491.338977543989
s_21193	FLII	496.42986268604966	579.943720822556	521.1994030593798	506.85861818940356	516.0867708549173
s_56816	TLR1	99.9203876971921	81.93465371444498	63.68352834809142	55.80517998263679	32.25542317843232
s_14373	CX3CL1	139.57133519607785	249.00453355405548	245.516760605142	224.60431943424885	593.87926204996
s_15844	DHPS	236.3196470933591	220.19938185757093	284.8999952414616	249.0479106663129	191.63516123656854
s_36175	NBL1	74.54378129790521	97.29740128590343	84.63205740996361	59.49477865917475	49.33182368466121
s_29824	KLHL5	864.3906554757094	487.1271209116612	400.535875662996	589.4133885769405	1386.98319667259
s_14894	DAB2IP	466.29514258689653	544.0973098224863	466.7332274985121	571.8877948633851	1161.1952344235638
s_63260	ZMYND12	99.9203876971921	120.34152264309108	131.55676250855728	122.67915599488748	166.9692493942379
s_39248	OR51B4	90.40416029745951	106.25900403592085	84.63205740996361	124.06275549858921	43.63969018258491
s_55819	TCF23	1.58603789995543	12.80228964288203	8.379411624748872	1.3835995037017383	7.589511336101724
s_35694	MYLK4	161.77586579545388	237.4824728754617	272.3308778043384	232.444716621892	271.32503026563666
s_11677	CHIT1	144.32944889594413	99.21774473233572	227.0820550306944	115.76115847637877	117.63742570957672
s_46691	RDM1	223.63134389371564	259.2463652683611	336.01440615242973	294.70669428847026	332.04112095445043
s_46790	REN	130.05510779634523	92.81659991089472	99.71499833451159	83.93836989123879	64.51084635686465
s_11493	CFP	172.87813109514187	42.2475558215107	44.410881611169025	45.19758378759011	75.89511336101724
s_49852	10-Sep	720.0612065797653	389.8297196257578	262.27558385463965	448.2862391993632	650.8005970707227
s_50968	SLC11A1	177.63624479500817	104.33866058948854	209.48529061872182	146.20034755781703	265.63289676356027
s_64330	ZNF621	23.79056849933145	19.203434464323045	69.54911648541564	23.9823913974968	20.871156174279736
s_53475	SPEN	177.63624479500817	56.33007442868092	38.545293473844815	67.79637568138517	117.63742570957672
s_3578	ARL6	60.26944019830634	99.85785921447984	77.92852811016449	100.54156393565964	73.9977355269918
s_16036	DISC1	685.1683727807458	885.2783288052924	1048.2643942560837	803.87131165071	1201.0401689380976
s_64060	ZNF513	131.6411456963007	62.091104767977846	34.35558766147037	67.33517584681793	32.25542317843232
s_39490	OR7A17	79.3018949977715	102.41831714305624	69.54911648541564	61.80077783201097	24.665911842330605
s_10413	CD3EAP	188.73851009469615	184.3529708575012	168.42617365745232	134.6703516936359	371.8860554689845
s_44730	PSMB5	95.1622739973258	79.37419578586858	115.63588042153442	82.55477038753705	155.58498239008534
s_62203	WWTR1	120.53888039661268	49.288815125095816	64.5214695105663	30.900388916005486	17.076400506228882
s_42952	POGLUT1	204.5988890942505	199.7157184289597	126.52911553370797	186.78593299973468	210.60893957682285
s_52850	SNRPN	82.47397079768237	140.18507158955822	140.77411529578103	166.0319404442086	149.89284888800904
s_6413	C14orf109	126.8830319964344	116.50083575022647	200.267937831498	109.76556062700459	127.12431487970389
s_11480	CFI	91.99019819741493	60.17076132154554	28.489999524146167	66.41277617768344	13.281644838178018
s_52748	SNAPC4	98.3343497972367	44.167899267943	34.35558766147037	53.037980975233296	119.53480354360217
s_35834	MYPOP	188.73851009469615	98.57763025019163	196.07823201912362	164.64834094050687	92.97151386724613
s_28949	KDELR2	229.97549549353732	133.78392676811723	51.11441091096811	158.1915432565654	168.86662722826338
s_5824	BSCL2	95.1622739973258	52.48938753581632	41.89705812374436	54.42158047893504	41.74231234855947
s_399	ABT1	136.399259396167	42.887670303654794	57.81794021076721	54.882780313502295	134.7138262158056
s_64424	ZNF669	209.35700279411682	123.5420950538116	102.22882182193622	127.75235417512718	66.40822419089007
s_61281	VIPR2	128.46906989638984	101.77820266091213	49.43852858601834	86.24436906407502	91.07413603322071
s_55502	TBC1D10A	432.9883466878324	453.841167840168	409.7532284502198	457.51023589070815	569.2133502076292
s_57438	TMEM201	217.2871922938939	296.373005232719	239.65117246781773	303.0082913106807	421.2178791536457
s_51335	SLC25A11	340.99814849041746	244.52373217904682	140.77411529578103	236.13431529842998	542.6500605312733
s_55332	TALDO1	133.22718359625614	137.6246136609818	149.9914680830048	154.50194458002744	100.56102520334784
s_53601	SPNS2	114.19472879679097	222.75983978614727	174.29176179477653	304.8530906489497	901.2544711620798
s_29666	KLF9	12.68830319964344	159.38850605388126	167.58823249497743	227.8327182762196	237.17222925317887
s_61710	WDR34	250.593988192958	203.55640532182431	320.9314652278818	327.45188254274467	502.8051260167392
s_61805	WDR65	272.798518792334	335.41998864350916	536.2823439839278	418.3082499524922	527.4710378590698
s_1890	AL589988.1	98.3343497972367	24.32435032147586	28.489999524146167	20.29279272095883	5.6921335020762935
s_24688	HAO1	77.71585709781607	88.335798535886	206.13352596882225	109.76556062700459	41.74231234855947
s_14711	CYP2C18	130.05510779634523	104.97877507163264	124.01529204628328	99.15796443195791	106.25315870542414
s_23320	GNL1	174.4641689950973	63.371333732266045	91.33558670976271	98.23556476282343	68.30560202491553
s_49716	SELL	76.12981919786064	71.69282200013937	63.68352834809142	71.94717419249041	62.61346852283922
s_11730	CHMP5	444.0906119875205	600.4273842511673	516.1717560845304	573.7325942016541	445.8837909959763
s_49531	SDHB	33.306795899064035	24.96446480361996	10.893235112173533	20.29279272095883	15.179022672203448
s_36474	NDUFAB1	25.37660639928688	1.2802289642882028	10.055293949698646	5.9955978493742	0.0
s_9526	CCDC129	101.50642559714753	105.61888955377674	160.04676203270344	89.01156807147852	20.871156174279736
s_931	ADA	176.05020689505275	140.82518607170232	192.72646736922403	117.60595781464777	233.37747358512803
s_37799	NR1H3	399.6815507887684	243.88361769690263	168.42617365745232	226.44911877251786	231.4800957511026
s_3918	ASCL1	131.6411456963007	81.93465371444498	87.98382205986314	73.33077369619213	45.537068016610355
s_34311	MOB1B	191.91058589460704	302.13403557201593	197.75411434407337	388.33026070562124	470.54970283830687
s_13389	CPO	315.62154209113066	373.8268575721553	265.62734850453916	338.9818784069259	237.17222925317887
s_1194	ADCY8	204.5988890942505	123.5420950538116	113.12205693410976	164.64834094050687	96.766269535297
s_5466	BIVM	158.603789995543	195.8750315360951	151.6673504079546	188.1695325034364	89.17675819919528
s_39780	OTUB2	380.6490959893033	261.8068231969375	170.93999714487697	167.87673978247759	98.66364736932242
s_20029	FAM57B	80.88793289772694	46.0882427143753	75.41470462273983	73.79197353075938	55.0239571867375
s_63978	ZNF48	79.3018949977715	88.97591301803011	44.410881611169025	64.1067770048472	60.71609068881379
s_202	ABCC2	209.35700279411682	233.64178598259704	201.94382015644783	197.8547290293486	140.4059597178819
s_28330	JPH1	136.399259396167	155.54781916101666	177.6435264446761	191.39793134540713	508.49725951881555
s_22579	GDPD5	363.2026790897935	298.2933486791513	440.7570514617905	364.80906914269167	277.0171637677129
s_19881	FAM219A	342.5841863903729	343.10136242923835	256.40999571731544	343.59387675259836	354.80965496275564
s_16222	DMD	280.72870829211115	444.87956509015055	490.1955800478089	446.4414398610943	641.3137079005958
s_25535	HLA-DRB5	112.60869089683555	131.86358332168493	84.63205740996361	118.9895573183495	28.460667510381466
s_40113	PALLD	529.7366585851137	605.5483001083202	586.5588137324211	560.3577989992041	660.28748624085
s_17578	EFNA3	130.05510779634523	80.65442475015679	69.54911648541564	108.84316095787008	191.63516123656854
s_3727	ARRDC3	90.40416029745951	63.371333732266045	54.466175560867654	82.09357055296981	227.68534008305173
s_36905	NFKBIZ	145.91548679589957	44.808013750087106	41.89705812374436	54.42158047893504	64.51084635686465
s_55470	TASP1	222.04530599376025	143.38564400027875	233.78558433049355	207.53992555526082	278.91454160173834
s_33927	MIER1	807.2932910773138	327.09850037563587	368.69411148895034	339.9042780760604	258.0433854274586
s_40777	PCP4	36.47887169897489	27.52492273219637	19.272646736922407	30.439189081438247	58.81871285478836
s_15210	DCP2	367.9607927896597	275.8893418041077	266.46528966701413	319.61148535510154	330.143743120425
s_44103	PRKCB	229.97549549353732	314.2962107327538	295.7932303536352	295.6290939576048	220.09582874695
s_14014	CST9	226.80341969362652	195.8750315360951	253.89617222989082	189.55313200713815	406.03885648144217
s_6839	C17orf99	164.94794159536474	152.34724675029616	124.85323320875818	154.50194458002744	77.79249119504267
s_61859	WDR83	245.8358744930917	238.76270183974987	143.28793878320568	246.74191149347664	113.84267004152586
s_7347	C1orf64	112.60869089683555	76.17362337514808	105.5805864718358	82.55477038753705	41.74231234855947
s_20664	FCAR	1180.01219756684	1559.9589929851754	1506.618210129847	1638.6430122174256	1779.7404083158542
s_36700	NEK9	199.8407753943842	176.671597071772	307.5244066282836	155.8855440837292	161.27711589216162
s_29030	KEAP1	107.85057719696924	96.6572868037593	90.4976455472878	214.91912290833667	977.1495845230969
s_4054	ASXL3	347.3423000902392	418.63487132224236	357.8008763767768	451.97583787590116	461.06281366817973
s_54173	ST8SIA4	380.6490959893033	377.6675444650199	377.9114642761741	293.78429461933575	182.14827206644142
s_15060	DBT	187.15247219474077	283.57071558983694	170.93999714487697	235.6731154638628	184.0456499004668
s_58959	TRIM5	444.0906119875205	177.95182603606025	245.516760605142	183.55753415776397	119.53480354360217
s_38565	OBSCN	263.2822913926014	349.5025072506794	370.3699938139001	341.7490774143293	280.8119194357638
s_432	AC011443.1	360.03060328988266	303.41426453630413	276.5205836167128	343.1326769180311	235.27485141915344
s_25651	HMMR	163.36190369540932	85.77534060730959	110.60823344668509	72.40837402705766	60.71609068881379
s_20803	FER1L6	90.40416029745951	112.66014885736185	206.97146713129712	139.74354987387557	96.766269535297
s_26344	HTATIP2	229.97549549353732	100.49797369662392	34.35558766147037	87.16676873320951	180.250894232416
s_36393	NDRG1	177.63624479500817	173.47102466105147	238.81323130534284	161.88114193310338	98.66364736932242
s_57443	TMEM201	136.399259396167	142.10541503599052	102.22882182193622	178.02313614295701	409.8336121494931
s_51689	SLC33A1	117.36680459670185	49.288815125095816	45.2488227736439	48.887182464128095	26.563289676356035
s_23105	GLUD2	396.5094749888575	434.6377333758449	543.8238144462017	521.1558130609882	622.3399295603414
s_26760	IFT172	193.49662379456245	241.9632742504704	294.1173480286854	268.87950355270453	297.8883199419927
s_16102	DLG2	339.412110590462	289.971860411278	338.52822963985443	254.58230868111986	1005.6102520334784
s_58203	TNKS	206.18492699420588	69.77247855370706	114.79793925905952	65.95157634311619	51.22920151868664
s_14043	CSTF3	93.57623609737036	64.65156269655425	80.44235159758917	80.70997104926806	146.0980932199582
s_2915	APCDD1	80.88793289772694	79.37419578586858	93.01146903471249	107.45956145416835	231.4800957511026
s_1030	ADAMTS12	84.0600086976378	105.61888955377674	107.25646879678557	105.15356228133213	85.38200253114441
s_1566	AGRP	101.50642559714753	96.6572868037593	112.28411577163489	87.62796856777676	170.76400506228882
s_14259	CTSL2	174.4641689950973	81.93465371444498	146.63970343310527	96.39076542455444	17.076400506228882
s_39355	OR5B12	190.3245479946516	126.102552982388	68.71117532294075	110.68796029613907	34.152801012457765
s_62320	XRCC4	434.57438458778796	184.3529708575012	123.17735088380842	269.34070338727173	27614.43699640612
s_18906	EVL	106.2645392970138	111.37991989307365	90.4976455472878	73.79197353075938	26.563289676356035
s_36894	NFKBID	69.78566759803893	65.29167717869835	124.01529204628328	97.31316509368892	72.10035769296637
s_53423	SPCS1	112.60869089683555	92.1764854287506	63.68352834809142	52.11558130609881	11.384267004152589
s_23618	GPN3	1202.216728166216	865.4347798588252	714.7638115910788	991.1184444850121	758.9511336101724
s_16492	DNAJC7	252.18002609291335	207.39709221468888	275.68264245423785	219.0699214194419	149.89284888800904
s_41609	PHF10	575.7317576838211	768.777493055066	849.6723387495357	764.669325712494	451.5759244980526
s_14830	CYR61	26.96264429924231	58.250417875113236	87.14588089738827	53.49918080980055	117.63742570957672
s_33806	MGAT4A	364.7887169897488	242.6033887326145	365.34234683905083	259.6555068613596	316.86209828224696
s_15577	DEFB125	118.95284249665724	144.02575848242284	169.26411481992722	142.0495490467118	100.56102520334784
s_43290	PPAP2C	60.26944019830634	28.80515169648457	37.70735231136992	30.900388916005486	11.384267004152589
s_6363	C12orf66	147.501524695855	136.34438469669362	145.80176227063038	169.72153912074654	184.0456499004668
s_14401	CXCL14	71.37170549799436	106.25900403592085	81.28029276006406	107.45956145416835	89.17675819919528
s_38660	OGDHL	187.15247219474077	147.86644537528744	163.398526682603	183.55753415776397	117.63742570957672
s_21191	FLI1	310.8634283912643	364.22514033999374	297.46911267858496	340.8266777451949	396.55196731131514
s_4600	ATXN3	95.1622739973258	54.40973098224863	30.16588184909594	48.42598262956084	32.25542317843232
s_7026	C1QL4	69.78566759803893	36.486525482213786	26.814117199196392	50.270781967829826	18.97377834025431
s_30797	LEMD3	155.43171419563214	96.6572868037593	94.68735135966223	83.0159702221043	18.97377834025431
s_44323	PRPF4	195.0826616945179	74.25327992871577	65.3594106730412	94.54596608628546	111.94529220750044
s_64694	ZNF793	68.1996296980835	81.29453923230089	134.90852715845682	99.15796443195791	100.56102520334784
s_47044	RGS12	383.8211717892141	267.56785353623445	320.0935240654069	203.38912704415557	273.2224080996621
s_39640	OSBPL1A	172.87813109514187	190.75411567894227	175.1297029572514	212.15192390093318	335.8358766225013
s_11172	CELSR2	131.6411456963007	90.89625646446241	82.11823392253893	106.07596195046659	89.17675819919528
s_38668	OGFR	142.74341099598868	157.46816260744896	257.2479368797904	147.58394706151876	130.91907054775473
s_3019	APOBEC3H	386.9932475891249	343.10136242923835	332.66264150253016	378.1838643451417	358.6044106308065
s_11535	CHAC2	220.4592680938048	298.2933486791513	302.49675965343425	291.0170956119323	495.2156146806375
s_32607	MAP2K4	139.57133519607785	174.7512536253397	161.72264435765322	142.51074888127906	45.537068016610355
s_44515	PRSS36	180.80832059491902	181.79251292892482	161.72264435765322	199.23832853305032	286.50405293784013
s_357	ABL2	794.6049878776704	485.84689194737297	444.94675727416507	425.2262474710009	734.2852217678418
s_57882	TMIGD2	590.00609878342	477.5254036794997	384.6149935759732	353.74027311307776	273.2224080996621
s_40199	PAPOLA	670.8940316811469	962.7321811447287	822.8582215503392	845.8404965963292	1925.8385015358124
s_24028	GRASP	122.12491829656813	72.33293648228347	53.628234398392784	71.0247745233559	134.7138262158056
s_25634	HMGN5	44.40906119875204	70.41259303585116	58.6558813732421	29.977989246871	9.486889170127156
s_9912	CCK	226.80341969362652	132.503697803829	101.39088065946136	80.70997104926806	110.047914373475
s_35209	MTHFD1	144.32944889594413	23.684235839331755	31.003823011570827	63.64557717027997	184.0456499004668
s_45994	RALGPS1	358.4445653899272	441.6789926794301	440.7570514617905	552.9786016461281	798.7960681247066
s_23834	GPR37	269.6264429924231	297.01311971486314	366.18028800152564	318.68908568596714	356.7070327967811
s_46595	RCBTB1	388.57928548908035	305.33460798273643	360.3146998642015	300.70229213784444	208.7115617427974
s_44158	PRKG2	144.32944889594413	152.98736123244024	201.94382015644783	143.43314855041353	110.047914373475
s_37706	NPPC	114.19472879679097	105.61888955377674	144.1258799456806	80.70997104926806	62.61346852283922
s_64318	ZNF619	295.00304939171	450.0004809473034	435.7294044869413	373.1106661649021	853.8200253114439
s_1091	ADAMTSL2	367.9607927896597	190.11400119679814	217.02676108099575	265.65110471073376	665.9796197429263
s_59091	TRIT1	314.0355041911752	277.16957076839594	215.350878756046	281.7930989205874	584.3923728798328
s_756	ACSL5	402.8536265886792	466.00334300090583	511.14410910968115	487.02702530301184	607.1609068881379
s_39987	PACRGL	237.9056849933145	174.1111391431956	149.9914680830048	188.1695325034364	111.94529220750044
s_24242	GS1-393G12.10	337.82607269050663	387.2692616971814	363.66646451410105	319.15028552053434	741.8747331039435
s_47239	RHOT2	152.25963839572128	129.9432398752526	118.98764507143395	103.30876294306313	104.35578087139872
s_38840	OR10A3	50.75321279857376	59.530646839401435	87.98382205986314	46.58118329129186	73.9977355269918
s_52570	SMCR7L	79.3018949977715	71.69282200013937	77.09058694768963	82.55477038753705	7.589511336101724
s_7387	C1orf95	217.2871922938939	138.90484262527002	154.18117389537926	178.9455358120915	231.4800957511026
s_5418	BID	345.75626219028373	347.58216380424716	253.05823106741596	322.83988419707225	639.4163300665703
s_43526	PPP1R12B	72.95774339794978	73.61316544657167	85.46999857243848	39.66318577278317	13.281644838178018
s_15766	DGCR6	4.75811369986629	11.522060678593824	52.79029323591789	13.835995037017383	1.897377834025431
s_47299	RILPL2	302.9332388914871	183.71285637535712	310.03823011570825	170.18273895531382	392.75721164326416
s_50841	SIX3	84.0600086976378	46.728357196519404	68.71117532294075	34.12878775797621	11.384267004152589
s_41	AADACL4	114.19472879679097	108.81946196449724	155.01911505785412	98.6967645973907	72.10035769296637
s_50898	SLA	388.57928548908035	414.79418442937776	466.7332274985121	387.40786103648674	614.7504182242396
s_29616	KLF12	182.39435849487447	166.42976535746638	138.26029180835638	187.2471328343019	407.9362343154677
s_50544	SHC2	98.3343497972367	87.69568405374191	96.36323368461204	103.76996277763037	237.17222925317887
s_55515	TBC1D13	71.37170549799436	95.37705783947114	68.71117532294075	130.05835334796342	155.58498239008534
s_6974	C19orf75	193.49662379456245	115.22060678593829	192.72646736922403	140.20474970844282	240.9669849212297
s_49392	SCOC	131.6411456963007	183.07274189321305	255.57205455484055	243.9747124860732	324.4516096183487
s_37629	NPC1L1	307.69135259135345	291.2520893755662	278.1964659416625	312.69348783659285	330.143743120425
s_13121	COQ10B	199.8407753943842	223.39995426829142	199.42999666902318	205.69512621699172	166.9692493942379
s_49810	SEMG1	41.236985398841185	16.642976535746634	10.055293949698646	6.917997518508692	3.794755668050862
s_28222	IZUMO2	153.84567629567672	117.14095023237057	105.5805864718358	168.79913945161206	345.3227657926284
s_19164	FABP3	272.798518792334	203.55640532182431	137.4223506458815	155.8855440837292	165.0718715602125
s_40800	PCSK9	134.81322149621155	132.503697803829	180.15734993210074	130.98075301709792	55.0239571867375
s_43591	PPP1R26	174.4641689950973	307.2549514291687	336.85234731490465	310.84868849832384	392.75721164326416
s_21947	GABARAPL2	142.74341099598868	108.81946196449724	134.07058599598196	127.29115434055993	72.10035769296637
s_44245	PRODH2	42.82302329879661	13.442404125026133	40.22117579879458	16.60319404442086	0.0
s_38915	OR11H12	120.53888039661268	63.371333732266045	31.84176417404571	71.48597435792314	108.15053653944958
s_19273	FAM107B	176.05020689505275	211.23777910755348	208.6473494562469	172.48873812815003	130.91907054775473
s_38607	ODF1	85.64604659759323	68.49224958941886	46.08676393611879	65.49037650854896	37.94755668050862
s_42984	POLDIP3	210.94304069407218	126.102552982388	150.82940924547967	134.20915185906858	79.68986902906809
s_10486	CD63	337.82607269050663	156.18793364316073	262.27558385463965	222.7595200959799	404.1414786474168
s_25652	HMMR	214.11511649398307	259.8864797505052	234.6235254929684	228.29391811078682	330.143743120425
s_23241	GNAT2	34.89283379901946	94.73694335732702	72.0629399728403	89.93396774061299	316.86209828224696
s_37987	NRXN1	176.05020689505275	138.90484262527002	148.31558575805505	161.88114193310338	165.0718715602125
s_3402	ARHGEF12	723.2332823796761	921.7648542875063	877.3243971112068	973.1316509368892	1109.9660329048772
s_53193	SP140L	20.618492699420592	10.241831714305622	13.407058599598196	15.680794375286366	7.589511336101724
s_42702	PLXNB1	112.60869089683555	106.89911851806495	95.52529252213715	94.54596608628546	421.2178791536457
s_4315	ATP2A3	831.0838595766454	716.2881055192496	762.5264578521474	639.2229707102031	914.5361160002576
s_42139	PKD1L2	95.1622739973258	83.21488267873319	38.545293473844815	69.64117501965416	41.74231234855947
s_18283	ENPP5	210.94304069407218	217.63892392899447	187.6988203943747	240.28511380953526	483.8313476764849
s_44597	PSAT1	413.9558918883672	394.9506354829106	302.49675965343425	357.891071624183	398.4493451453405
s_49798	SEMA6D	80.88793289772694	949.2897770197026	905.814396635353	965.7524535838133	863.3069144815712
s_23634	GPR108	169.706055295231	136.98449917883772	90.4976455472878	140.20474970844282	986.6364736932242
s_41935	PIK3C2G	144.32944889594413	118.42117919665877	133.23264483350707	93.62356641715095	24.665911842330605
s_50408	SH2D5	50.75321279857376	106.25900403592085	54.466175560867654	82.09357055296981	70.20297985894095
s_27687	IP6K2	28.548682199197746	25.60457928576406	13.407058599598196	31.361588750572732	13.281644838178018
s_14999	DAZAP1	317.207579991086	231.08132805402062	272.3308778043384	286.86629710082707	328.2463652863996
s_61711	WDR34	137.9852972961224	109.45957644664136	111.44617460916001	180.3291353157932	413.628367817544
s_43431	PPIL4	203.01285119429505	98.57763025019163	82.95617508501383	103.76996277763037	68.30560202491553
s_49177	SCAP	201.4268132943396	115.22060678593829	40.22117579879458	139.74354987387557	240.9669849212297
s_22785	GIGYF2	651.8615768816818	492.2480367688141	365.34234683905083	472.26863059685996	487.62610334453575
s_5180	BCL2L11	623.3128946824839	559.4600573939447	620.9144013938914	729.1569384508161	1263.653637460937
s_27694	IP6K3	126.8830319964344	110.73980541092956	158.37087970775366	132.82555235536688	119.53480354360217
s_2419	ANKFY1	174.4641689950973	184.99308533964526	127.36705669618284	219.9923210885764	191.63516123656854
s_19550	FAM166B	188.73851009469615	160.66873501816946	234.6235254929684	136.0539511973376	34.152801012457765
s_43224	POU2F3	133.22718359625614	92.1764854287506	130.7188213460824	154.50194458002744	168.86662722826338
s_43975	PRELID1	80.88793289772694	88.335798535886	20.11058789939729	83.0159702221043	5.6921335020762935
s_44030	PRICKLE2	98.3343497972367	105.61888955377674	149.9914680830048	100.08036410109241	185.94302773449226
s_23167	GMNC	191.91058589460704	112.66014885736185	233.78558433049355	133.7479520245014	94.86889170127155
s_32426	MAGI1	456.7789151871639	458.3219692151767	568.9620493204484	476.41942910796524	438.29427965987463
s_34054	MKS1	74.54378129790521	80.01431026801271	62.00764602314165	69.17997518508692	146.0980932199582
s_61460	VSNL1	260.1102155926905	243.24350321475856	224.56823154326972	261.0391063650613	368.0912998009336
s_27974	ITCH	179.2222826949636	162.58907846460178	167.58823249497743	182.63513448862946	193.532539070594
s_50900	SLA2	304.51927679144256	323.25781348277127	253.05823106741596	307.15908982178587	455.37068016610345
s_45270	PTRHD1	126.8830319964344	158.74839157173716	249.7064664175164	153.11834507632568	49.33182368466121
s_39152	OR3A2	125.29699409647898	87.69568405374191	94.68735135966223	77.9427720418646	77.79249119504267
s_12397	CLP1	115.78076669674641	88.97591301803011	84.63205740996361	62.261977666578225	18.97377834025431
s_21286	FMO5	371.1328685895706	409.03315409008087	471.7608744733615	427.53224664383714	415.52574565156937
s_18359	EPB41	524.9785448852473	208.03720669683295	237.97529014286798	261.0391063650613	743.7721109379689
s_51103	SLC16A7	142.74341099598868	115.22060678593829	58.6558813732421	66.41277617768344	129.0216927137293
s_50086	SESTD1	111.02265299688013	104.33866058948854	100.55293949698644	134.6703516936359	233.37747358512803
s_49971	SERPINA6	131.6411456963007	115.86072126808236	71.2249988103654	98.23556476282343	98.66364736932242
s_29511	KIFAP3	670.8940316811469	217.63892392899447	228.75793735564417	273.9527017329442	474.34445850635774
s_3520	ARL1	261.69625349264595	311.0956383220333	296.6311715161101	296.55149362673933	113.84267004152586
s_30827	LEPREL1	118.95284249665724	146.58621641099924	167.58823249497743	156.34674391829643	633.7241965644939
s_1171	ADCY2	95.1622739973258	57.61030339296914	55.304116723342545	117.14475798008051	288.4014307718656
s_30204	KRTAP10-6	106.2645392970138	55.689959946536824	72.0629399728403	65.49037650854896	26.563289676356035
s_42313	PLAC1	117.36680459670185	94.09682887518291	80.44235159758917	78.86517171099908	36.050178846483185
s_62074	WNT2	302.9332388914871	204.83663428611248	251.38234874246612	318.2278858513998	328.2463652863996
s_52597	SMG6	207.7709648941613	236.84235839331757	310.03823011570825	233.82831612559374	127.12431487970389
s_37235	NLRP11	234.73360919340362	252.205105964776	232.1097020055437	245.8195118243422	343.42538795860304
s_27202	IL20RB	256.9381397927797	384.0686892864609	346.90764126460334	392.9422590512937	605.2635290541125
s_13356	CPNE1	402.8536265886792	246.4440756254791	343.55587661470366	230.59991728362306	263.7355189295349
s_19169	FABP4	85.64604659759323	119.06129367880287	120.66352739638376	145.27794788868255	525.5736600250444
s_48786	RYR3	193.49662379456245	335.41998864350916	262.27558385463965	231.0611171181903	111.94529220750044
s_11081	CEACAM5	69.78566759803893	53.129502017960434	62.00764602314165	46.119983456724604	56.92133502076293
s_35334	MTRR	247.4219123930471	215.0784660004181	330.1488180151055	238.90151430583347	220.09582874695
s_59361	TSNAX	195.0826616945179	51.84927305367222	53.628234398392784	77.9427720418646	45.537068016610355
s_17072	DUSP2	177.63624479500817	261.8068231969375	232.9476431680186	258.2719073576578	144.20071538593274
s_34022	MKKS	474.2253320866737	450.0004809473034	558.0688142082748	425.2262474710009	390.8598338092388
s_8949	CAMP	144.32944889594413	220.19938185757093	177.6435264446761	161.41994209853613	151.79022672203448
s_2843	AP4B1	182.39435849487447	116.50083575022647	133.23264483350707	140.20474970844282	373.78343330300993
s_49478	SDC2	82.47397079768237	80.65442475015679	119.82558623390888	79.78757138013358	64.51084635686465
s_59490	TST	84.0600086976378	119.70140816094698	121.50146855885865	91.77876707888196	28.460667510381466
s_6661	C16orf78	19.03245479946516	14.08251860717023	46.08676393611879	15.680794375286366	45.537068016610355
s_8436	C9orf152	91.99019819741493	69.77247855370706	89.65970438481294	64.1067770048472	132.81644838178013
s_51992	SLC47A1	263.2822913926014	383.4285748043168	412.2670519376445	382.79586269081426	442.0890353279254
s_26228	HSF1	79.3018949977715	88.97591301803011	52.79029323591789	79.32637154556633	64.51084635686465
s_57270	TMEM159	123.71095619652357	175.39136810748383	81.28029276006406	188.6307323380037	369.9886776349591
s_49439	SCRT2	237.9056849933145	286.7712880005575	204.45764364387244	299.77989246871005	434.49952399182365
s_52794	SNRK	222.04530599376025	279.7300286969724	351.9352882394526	259.6555068613596	546.4448161993241
s_19763	FAM199X	136.399259396167	62.73121925012194	89.65970438481294	53.9603806443678	3.794755668050862
s_9358	CBR3	163.36190369540932	186.27331430393357	158.37087970775366	172.94993796271729	151.79022672203448
s_55869	TCHH	169.706055295231	108.17934748235315	99.71499833451159	139.2823500393083	360.50178846483186
s_53106	SOST	431.40230878787696	357.8239955185528	369.53205265142515	395.7094580586972	688.7481537512315
s_27285	IL31RA	318.79361789104144	212.5180080718417	260.5997015296899	275.79750107121316	155.58498239008534
s_38305	NUDT7	309.27739049130884	379.5878879114522	367.01822916400056	457.51023589070815	848.1278918093677
s_57640	TMEM41B	117.36680459670185	66.57190614298655	46.08676393611879	74.25317336532662	18.97377834025431
s_45200	PTPRG	79.3018949977715	73.61316544657167	48.60058742354345	94.0847662517182	51.22920151868664
s_54521	STRADA	306.105314691398	335.41998864350916	467.5711686609871	387.869060871054	1178.2716349297928
s_45153	PTPN4	334.65399689059575	211.23777910755348	188.5367615568496	193.24273068367611	400.346722979366
s_32484	MAML3	61.855478098261784	16.642976535746634	25.13823487424661	26.288390570333032	28.460667510381466
s_24758	HAUS4	388.57928548908035	94.73694335732702	64.5214695105663	76.09797270359563	55.0239571867375
s_33296	MDP1	279.1426703921557	316.2165541791861	398.0220521755714	320.53388502423604	244.76174058928058
s_34986	MSANTD3	134.81322149621155	165.1495363931782	268.1411719919639	184.94113366146567	358.6044106308065
s_6767	C17orf58	209.35700279411682	114.58049230379416	96.36323368461204	109.76556062700459	225.7879622490263
s_13169	CORO2B	179.2222826949636	293.8125473041426	255.57205455484055	237.51791480213174	369.9886776349591
s_15056	DBR1	239.49172289326995	56.97018891082503	35.19352882394526	83.47717005667154	22.768534008305174
s_59741	TTPAL	85.64604659759323	126.102552982388	118.98764507143395	166.95434011334308	100.56102520334784
s_1652	AICDA	212.5290785940276	244.52373217904682	299.1449950035347	417.3858502833578	29058.34152809948
s_27044	IL12RB2	374.30494438948153	358.4641100006968	242.16499595524243	326.068283039043	565.4185945395784
s_9764	CCDC63	171.29209319518645	74.89339441085987	112.28411577163489	184.47993382689842	762.7458892782232
s_56377	TGIF2	114.19472879679097	124.18220953595569	80.44235159758917	145.73914772324974	123.32955921165302
s_39294	OR52E2	57.09736439839549	44.167899267943	17.59676441197263	97.77436492825619	284.6066751038147
s_26417	HTRA1	190.3245479946516	163.86930742888995	249.7064664175164	245.3583119897749	174.55876073033966
s_1082	ADAMTS8	28.548682199197746	40.327212375078396	39.383234636319706	51.65438147153157	161.27711589216162
s_21853	FYB	295.00304939171	241.9632742504704	276.5205836167128	268.41830371813717	142.3033375519073
s_63374	ZNF174	252.18002609291335	224.04006875043552	215.350878756046	273.4915018983769	610.9556625561887
s_5776	BRMS1	212.5290785940276	192.03434464323044	243.84087828019216	202.92792720958832	144.20071538593274
s_27462	INF2	237.9056849933145	272.04865491124315	190.21264388179938	257.3495076885233	271.32503026563666
s_48535	RSPH4A	642.3453494819491	622.1912766440666	599.9658723320192	730.0793381199505	3677.1182423412847
s_44415	PRR4	82.47397079768237	53.76961650010453	74.57676346026496	47.50358296042635	58.81871285478836
s_7005	C1QB	99.9203876971921	94.73694335732702	100.55293949698644	90.39516757518022	98.66364736932242
s_46030	RANBP3	164.94794159536474	144.66587296456694	108.93235112173531	167.87673978247759	41.74231234855947
s_57183	TMEM132E	222.04530599376025	124.18220953595569	157.53293854527882	228.29391811078682	178.35351639839055
s_26652	IFI30	193.49662379456245	99.21774473233572	91.33558670976271	107.9207612887356	132.81644838178013
s_23794	GPR18	118.95284249665724	95.37705783947114	69.54911648541564	113.91635913810978	77.79249119504267
s_27876	IRF7	263.2822913926014	256.6859073397847	257.2479368797904	267.95710388356997	337.73325445652665
s_45685	RAB36	161.77586579545388	148.50655985743154	51.952352073443	187.70833266886916	396.55196731131514
s_38458	NXN	206.18492699420588	135.06415573240542	53.628234398392784	96.39076542455444	49.33182368466121
s_11297	CEP41	142.74341099598868	233.64178598259704	320.9314652278818	270.26310305640624	358.6044106308065
s_34572	MR1	734.3355476793641	642.0348255905337	504.44057980988214	529.9186099177658	309.27258694614534
s_48621	RTN3	1562.2473314560987	1975.3932918966973	2192.89202219678	2140.8896320611566	4090.746610158829
s_36979	NHEJ1	136.399259396167	170.9105667324751	200.267937831498	200.16072820218483	212.50631741084828
s_14946	DAO	218.87323019384937	140.18507158955822	140.77411529578103	140.66594954301007	75.89511336101724
s_31419	LPIN1	418.7140055882335	330.2990727863564	403.88764031289566	359.27467112788474	297.8883199419927
s_51216	SLC22A1	483.7415594864062	643.9551690369661	841.2929271247867	762.8245263742251	992.3286071953005
s_53761	SPTBN4	150.67360049576587	152.98736123244024	196.91617318159848	188.1695325034364	426.91001265572197
s_19335	FAM118B	126.8830319964344	129.3031253931085	121.50146855885865	145.73914772324974	309.27258694614534
s_47579	RNF14	502.77401428587126	425.6761306258275	426.51205169971763	481.0314274536377	732.3878439338164
s_3265	ARHGAP19	280.72870829211115	179.87216948249252	100.55293949698644	281.7930989205874	519.8815265229681
s_45604	RAB17	172.87813109514187	322.61769900062717	288.2517598913612	305.77549031808417	601.4687733860618
s_28481	KBTBD4	363.2026790897935	164.50942191103408	201.10587899397288	177.56193630838973	155.58498239008534
s_16701	DPEP3	204.5988890942505	254.12544941120828	224.56823154326972	284.0990980934236	453.473302332078
s_55669	TBR1	88.81812239750408	157.46816260744896	80.44235159758917	115.29995864181153	79.68986902906809
s_10352	CD2BP2	161.77586579545388	112.02003437521776	127.36705669618284	148.50634673065323	56.92133502076293
s_20308	FARP1	66.61359179812807	96.6572868037593	25.13823487424661	83.47717005667154	62.61346852283922
s_10143	CCR7	130.05510779634523	101.13808817876804	127.36705669618284	108.38196112330284	102.45840303737327
s_52076	SLC5A11	153.84567629567672	119.70140816094698	138.26029180835638	124.06275549858921	130.91907054775473
s_62782	ZCCHC10	118.95284249665724	56.33007442868092	67.03529299799098	50.73198180239707	17.076400506228882
s_62174	WWC1	168.1200173952756	243.24350321475856	270.65499547938856	268.41830371813717	364.29654413288284
s_10577	CDC123	249.00795029300247	277.16957076839594	351.0973470769777	398.01545723153333	2538.6915419260267
s_7444	C20orf196	179.2222826949636	225.3202977147237	226.24411386821956	250.4315101700146	184.0456499004668
s_40377	PATZ1	731.1634718794533	665.0789469477214	654.4320478928869	639.6841705447704	519.8815265229681
s_11588	CHD1L	287.07285989193286	213.15812255398583	356.12499405182706	293.3230947847685	459.16543583415427
s_58958	TRIM5	507.5321279857377	562.6606298046652	627.6179306936905	672.8905586336119	1015.0971412036057
s_30734	LDHC	269.6264429924231	149.14667433957564	193.56440853169892	140.66594954301007	77.79249119504267
s_20556	FBXO36	174.4641689950973	172.8309101789074	113.95999809658467	124.98515516772369	85.38200253114441
s_37030	NIN	160.18982789549844	132.503697803829	124.85323320875818	150.35114606892222	64.51084635686465
s_61449	VSIG2	342.5841863903729	257.3260218219288	204.45764364387244	249.97031033544738	284.6066751038147
s_6808	C17orf78	183.98039639482985	208.67732117897708	242.16499595524243	225.0655192688161	352.9122771287302
s_30170	KRT83	134.81322149621155	181.79251292892482	157.53293854527882	110.68796029613907	64.51084635686465
s_6172	C11orf31	123.71095619652357	238.76270183974987	122.33940972133352	120.37315682205124	100.56102520334784
s_6616	C16orf53	126.8830319964344	131.2234688395408	113.95999809658467	133.28675218993413	110.047914373475
s_43174	POP1	271.21248089237855	345.0217058756707	385.4529347384481	454.7430368833047	692.5429094192822
s_62941	ZFAND1	724.8193202796316	1132.3625189129154	969.4979249834444	1046.4624246330814	1238.9877256186066
s_23715	GPR143	87.23208449754866	158.10827708959306	190.21264388179938	114.83875880724428	18.97377834025431
s_26975	IKBKAP	87.23208449754866	60.17076132154554	67.03529299799098	73.33077369619213	13.281644838178018
s_35490	MXI1	131.6411456963007	137.6246136609818	123.17735088380842	176.63953663925525	193.532539070594
s_13608	CRHR1	183.98039639482985	224.68018323257962	143.28793878320568	199.6995283676176	326.3489874523742
s_42063	PIRT	131.6411456963007	156.82804812530486	212.83705526862133	143.43314855041353	163.1744937261871
s_24075	GRIA1	1521.0103460572575	1406.971631752735	1066.6990998305314	1338.4019199141485	1468.5704435356836
s_28450	KATNB1	145.91548679589957	260.5265942326493	212.83705526862133	177.56193630838973	117.63742570957672
s_57209	TMEM141	249.00795029300247	209.95755014326528	151.6673504079546	271.64670256010794	278.91454160173834
s_40966	PDE4D	12.68830319964344	74.89339441085987	80.44235159758917	115.29995864181153	203.01942824072108
s_63457	ZNF212	34.89283379901946	9.601717232161523	0.0	5.073198180239707	0.0
s_26155	HSD11B1L	336.2400347905512	279.7300286969724	268.1411719919639	282.2542987551546	326.3489874523742
s_14093	CTCF	38.06490959893032	16.002862053602538	21.786470224347067	14.758394706151874	0.0
s_863	ACTR5	72.95774339794978	32.005724107205076	31.84176417404571	39.66318577278317	22.768534008305174
s_29553	KIRREL2	421.88608138814436	665.7190614298655	847.9964564245857	663.6665619422672	971.4574510210208
s_31835	LRRC8E	188.73851009469615	250.92487700048775	213.67499643109628	214.45792307376945	180.250894232416
s_35894	NAA15	145.91548679589957	108.17934748235315	103.06676298441113	88.55036823691125	56.92133502076293
s_15409	DDX39A	115.78076669674641	101.77820266091213	65.3594106730412	56.266379817204026	11.384267004152589
s_59414	TSPAN31	398.09551288881295	359.10422448284095	393.83234636319696	382.334662856247	269.4276524316112
s_7828	C3orf32	309.27739049130884	257.3260218219288	279.87234826661233	307.6202896563532	235.27485141915344
s_8007	C4orf6	104.67850139705837	157.46816260744896	134.07058599598196	175.71713697012078	208.7115617427974
s_1879	AKT3	386.9932475891249	121.62175160737928	110.60823344668509	153.11834507632568	290.29880860589094
s_30155	KRT78	93.57623609737036	119.06129367880287	184.34705574447517	113.91635913810978	140.4059597178819
s_35989	NAE1	47.5811369986629	23.04412135718765	82.11823392253893	40.58558544191766	17.076400506228882
s_774	ACSM4	123.71095619652357	66.57190614298655	48.60058742354345	99.61916426652516	91.07413603322071
s_25915	HOXC6	101.50642559714753	80.65442475015679	53.628234398392784	47.50358296042635	81.58724686309355
s_5406	BICC1	114.19472879679097	70.41259303585116	67.03529299799098	46.58118329129186	9.486889170127156
s_10524	CD82	334.65399689059575	320.05724107205083	273.1688189668132	230.59991728362306	451.5759244980526
s_36680	NEK4	212.5290785940276	275.2492273219636	310.03823011570825	276.2587009057804	292.1961864399164
s_41727	PHOSPHO1	144.32944889594413	105.61888955377674	160.04676203270344	130.05835334796342	138.50858188385644
s_38992	OR1L3	53.92528859848462	28.80515169648457	88.82176322233803	30.439189081438247	15.179022672203448
s_39842	OXER1	26.96264429924231	46.0882427143753	14.244999762073084	42.89158461475389	187.8404055685177
s_7154	C1orf135	172.87813109514187	56.33007442868092	40.22117579879458	49.34838229869533	1.897377834025431
s_45861	RACGAP1	17.44641689950973	3.200572410720508	0.8379411624748871	8.762796856777676	0.0
s_48518	RSG1	136.399259396167	78.73408130372448	115.63588042153442	111.61035996527357	85.38200253114441
s_46885	RFC4	11.10226529968801	8.961602750017422	1.6758823249497743	1.8447993382689845	1.897377834025431
s_57807	TMEM86A	131.6411456963007	137.6246136609818	161.72264435765322	132.82555235536688	55.0239571867375
s_39603	ORMDL2	118.95284249665724	144.66587296456694	172.61587946982672	101.9251634393614	60.71609068881379
s_24889	HDAC11	95.1622739973258	110.73980541092956	72.0629399728403	117.60595781464777	94.86889170127155
s_9943	CCL17	247.4219123930471	149.78678882171974	149.9914680830048	140.66594954301007	62.61346852283922
s_61828	WDR73	142.74341099598868	64.65156269655425	44.410881611169025	73.79197353075938	11.384267004152589
s_34199	MMP14	153.84567629567672	128.6630109109644	82.11823392253893	153.11834507632568	356.7070327967811
s_52074	SLC5A11	602.6944019830635	735.4915399835727	677.0564592797089	738.380935142161	823.4619799670372
s_34235	MMP26	114.19472879679097	158.74839157173716	137.4223506458815	174.7947373009863	364.29654413288284
s_63233	ZMYM3	52.339250698529185	28.80515169648457	51.952352073443	17.525593713555352	5.6921335020762935
s_23859	GPR61	302.9332388914871	142.10541503599052	84.63205740996361	157.2691435874309	216.30107307889915
s_63701	ZNF330	147.501524695855	162.58907846460178	243.0029371177173	221.37592059227813	138.50858188385644
s_5777	BRMS1	118.95284249665724	80.65442475015679	121.50146855885865	210.30712456266426	1005.6102520334784
s_26390	HTR3D	47.5811369986629	37.76675444650199	10.893235112173533	35.973587096245204	36.050178846483185
s_5834	BSG	147.501524695855	119.70140816094698	77.92852811016449	108.38196112330284	115.7400478755513
s_35128	MT1F	134.81322149621155	129.9432398752526	40.22117579879458	146.66154739238425	155.58498239008534
s_57979	TMTC1	68.1996296980835	92.1764854287506	82.11823392253893	112.0715597998408	34.152801012457765
s_47971	RP11-6F2.7	104.67850139705837	58.250417875113236	35.19352882394526	88.55036823691125	115.7400478755513
s_33481	MEIS3	279.1426703921557	265.007395607658	227.0820550306944	272.56910222924245	584.3923728798328
s_55070	SYT17	164.94794159536474	268.8480825005226	280.7102894290872	216.30272241203843	199.2246725726703
s_5668	BPIFB2	104.67850139705837	75.53350889300398	112.28411577163489	71.48597435792314	132.81644838178013
s_6628	C16orf57	182.39435849487447	139.54495710741412	126.52911553370797	124.52395533315644	163.1744937261871
s_19723	FAM192A	38.06490959893032	28.80515169648457	25.13823487424661	38.740786103648674	22.768534008305174
s_22656	GFRA3	98.3343497972367	62.091104767977846	8.379411624748872	34.12878775797621	87.27938036516983
s_54402	STK3	65.02755389817264	62.091104767977846	95.52529252213715	33.66758792340897	11.384267004152589
s_3027	APOBR	141.1573730960333	119.06129367880287	173.45382063230164	202.00552754045376	151.79022672203448
s_29648	KLF5	98.3343497972367	120.34152264309108	153.34323273290434	65.49037650854896	32.25542317843232
s_27946	ISM1	95.1622739973258	46.728357196519404	39.383234636319706	33.66758792340897	37.94755668050862
s_30860	LGALS1	326.72380739081865	291.2520893755662	253.05823106741596	230.13871744905583	309.27258694614534
s_27560	INPP5J	164.94794159536474	188.19365775036582	214.51293759357108	193.70393051824337	248.55649625733147
s_22181	GALNTL5	155.43171419563214	72.33293648228347	93.01146903471249	136.9763508664721	127.12431487970389
s_58380	TOPORS	84.0600086976378	44.167899267943	67.87323416046586	63.64557717027997	100.56102520334784
s_34519	MPP4	153.84567629567672	147.22633089314334	82.11823392253893	117.60595781464777	220.09582874695
s_30431	LAMB1	256.9381397927797	334.1397596792209	327.6349945276809	293.3230947847685	185.94302773449226
s_12384	CLNK	386.9932475891249	555.6193705010801	612.5349897691425	526.2290112412278	719.1061990956383
s_29474	KIF2C	141.1573730960333	108.81946196449724	95.52529252213715	99.61916426652516	248.55649625733147
s_21550	FPGT-TNNI3K	136.399259396167	83.85499716087729	98.03911600956181	75.63677286902836	49.33182368466121
s_30998	LHX9	583.6619471835983	257.3260218219288	266.46528966701413	297.01269346130647	294.0935642739418
s_41548	PGPEP1L	96.74831189728123	78.73408130372448	169.26411481992722	57.18877948633852	75.89511336101724
s_31432	LPIN3	222.04530599376025	309.175294875601	237.97529014286798	226.44911877251786	369.9886776349591
s_22971	GLI1	699.4427138803447	342.4612479470943	458.35381587376327	437.6786430043165	573.0081058756801
s_3182	ARCN1	153.84567629567672	72.97305096442757	76.25264578521472	49.34838229869533	18.97377834025431
s_54971	SYNGR2	103.09246349710294	44.808013750087106	26.814117199196392	52.11558130609881	11.384267004152589
s_52104	SLC5A8	68.1996296980835	56.97018891082503	43.57294044869413	46.58118329129186	66.40822419089007
s_39462	OR6K6	242.6637986931808	184.99308533964526	216.1888199185209	152.19594540719126	203.01942824072108
s_33827	MGEA5	239.49172289326995	142.10541503599052	66.19735183551609	141.58834921214458	64.51084635686465
s_15877	DHRS7B	142.74341099598868	117.7810647145147	152.50529157042945	134.20915185906858	134.7138262158056
s_47137	RGS9BP	45.99509909870746	21.12377791075535	3.3517646498995486	31.361588750572732	22.768534008305174
s_11599	CHD3	721.6472444797207	518.4927305367222	490.1955800478089	429.37704598210615	218.19845091292459
s_2376	ANGPTL6	99.9203876971921	115.22060678593829	72.90088113531519	136.0539511973376	280.8119194357638
s_140	ABCA8	190.3245479946516	284.21083007198104	235.46146665544327	263.80630537246475	387.065078141188
s_2555	ANKRD35	115.78076669674641	159.38850605388126	253.05823106741596	222.7595200959799	392.75721164326416
s_64774	ZNF84	93.57623609737036	73.61316544657167	47.762646261068575	65.49037650854896	170.76400506228882
s_4746	B3GALT1	128.46906989638984	140.82518607170232	139.93617413330617	150.35114606892222	58.81871285478836
s_31656	LRRC25	185.56643429478527	103.69854610734444	108.93235112173531	100.08036410109241	20.871156174279736
s_41991	PILRA	142.74341099598868	133.78392676811723	112.28411577163489	106.07596195046659	94.86889170127155
s_47059	RGS14	295.00304939171	236.84235839331757	218.70264340594554	243.9747124860732	168.86662722826338
s_42013	PINK1	60.26944019830634	108.17934748235315	154.18117389537926	75.63677286902836	5.6921335020762935
s_16371	DNAJB11	77.71585709781607	74.25327992871577	82.95617508501383	84.39956972580603	468.65232500428147
s_26142	HSCB	195.0826616945179	128.6630109109644	89.65970438481294	134.20915185906858	144.20071538593274
s_35838	MYRIP	212.5290785940276	138.26472814312592	67.03529299799098	116.222358310946	72.10035769296637
s_16238	DMKN	1110.226529968801	859.6737495195282	884.8658675734807	829.6985023864756	783.617045452503
s_30216	KRTAP12-3	277.55663249220027	350.78273621496766	456.6779335488135	383.7182623599488	282.7092972697892
s_35910	NAA30	149.08756259581043	40.96732685722249	31.003823011570827	38.740786103648674	41.74231234855947
s_3673	ARPC1B	144.32944889594413	156.82804812530486	180.9952910945756	217.68632191574017	182.14827206644142
s_46198	RASGRF1	256.9381397927797	129.9432398752526	91.33558670976271	163.26474143680514	457.26805800012886
s_6071	C10orf128	277.55663249220027	271.40854042909905	328.47293569015574	282.7154985897218	277.0171637677129
s_43598	PPP1R32	171.29209319518645	138.90484262527002	106.41852763431066	98.23556476282343	106.25315870542414
s_672	ACOT9	363.2026790897935	311.73575280417737	371.207934976375	295.1678941230375	187.8404055685177
s_24993	HEATR8	260.1102155926905	249.6446480361996	208.6473494562469	250.89271000458191	125.22693704567844
s_964	ADAM18	406.0257023885901	257.3260218219288	279.0344071041374	380.0286636834108	263.7355189295349
s_32956	MATN2	367.9607927896597	498.6491815902551	516.1717560845304	512.3930162042103	618.5451738922907
s_4180	ATG4C	231.56153339349282	192.67445912537454	237.13734898039303	191.39793134540713	185.94302773449226
s_17654	EGLN3	142.74341099598868	116.50083575022647	136.5844094834066	87.16676873320951	166.9692493942379
s_62494	YTHDF2	103.09246349710294	134.4240412502613	57.81794021076721	136.51515103190485	100.56102520334784
s_48520	RSG1	126.8830319964344	144.02575848242284	161.72264435765322	166.0319404442086	121.4321813776276
s_41883	PIGR	122.12491829656813	51.20915857152812	60.33176369819188	90.85636740974749	214.4036952448737
s_33364	MED17	223.63134389371564	128.0228964288203	127.36705669618284	186.32473316516743	127.12431487970389
s_43831	PRAMEF12	353.6864516900609	350.78273621496766	430.701757512092	378.6450641797089	256.1460075934332
s_19189	FADS3	315.62154209113066	267.56785353623445	434.0535221619917	290.09469594279784	214.4036952448737
s_37969	NRSN1	153.84567629567672	168.3501088038987	193.56440853169892	184.47993382689842	170.76400506228882
s_58224	TNNC2	47.5811369986629	53.129502017960434	61.16970486066676	68.25757551595242	9.486889170127156
s_36806	NFASC	361.61664118983805	205.47674876825656	173.45382063230164	251.35390983914917	546.4448161993241
s_41300	PER3	172.87813109514187	197.15526050038326	120.66352739638376	161.88114193310338	62.61346852283922
s_8952	CAMP	47.5811369986629	51.84927305367222	117.3117627464842	84.39956972580603	41.74231234855947
s_50676	SIDT2	82.47397079768237	169.6303377681869	63.68352834809142	119.45075715291674	199.2246725726703
s_49292	SCML1	217.2871922938939	218.2790384111386	230.43381968059398	212.15192390093318	381.3729446391117
s_2128	ALPPL2	28.548682199197746	40.96732685722249	58.6558813732421	46.119983456724604	22.768534008305174
s_24496	GUCA1C	72.95774339794978	67.21202062513065	26.814117199196392	94.54596608628546	106.25315870542414
s_50365	SH2B1	185.56643429478527	192.03434464323044	131.55676250855728	165.57074060964138	127.12431487970389
s_28198	IVD	169.706055295231	240.68304528618216	258.92381920474014	248.12551099717842	235.27485141915344
s_33581	METTL13	241.07776079322537	181.79251292892482	210.32323178119668	196.0099296910796	193.532539070594
s_26978	IKBKB	505.94609008578215	397.51109341148697	474.2746979607861	384.64066202908333	309.27258694614534
s_27295	IL33	407.6117402885456	307.8950659113128	267.303230829489	360.1970707970192	1132.7345669131826
s_43262	PPA2	65.02755389817264	3.8406868928646087	0.0	14.29719487158463	0.0
s_47243	RHOU	133.22718359625614	71.69282200013937	69.54911648541564	120.83435665661848	360.50178846483186
s_6685	C16orf90	91.99019819741493	94.09682887518291	107.25646879678557	131.90315268623235	92.97151386724613
s_43679	PPP2R3A	480.56948368649535	429.5168175186921	413.94293426259424	437.21744316974923	573.0081058756801
s_40588	PCDHB13	65.02755389817264	65.29167717869835	66.19735183551609	53.49918080980055	26.563289676356035
s_56508	THG1L	63.44151599821721	83.21488267873319	85.46999857243848	88.55036823691125	70.20297985894095
s_47492	RNASET2	182.39435849487447	275.2492273219636	331.8247003400553	271.1855027255407	415.52574565156937
s_34239	MMP27	144.32944889594413	298.9334631612954	237.13734898039303	223.6819197651144	375.6808111370352
s_62769	ZC3HAV1L	118.95284249665724	134.4240412502613	123.17735088380842	106.07596195046659	110.047914373475
s_24516	GUCY2C	122.12491829656813	135.70427021454952	175.9676441197263	150.35114606892222	337.73325445652665
s_27303	IL36A	85.64604659759323	58.250417875113236	65.3594106730412	80.70997104926806	39.844934514534046
s_50062	SERPINI2	252.18002609291335	142.74552951813465	240.48911363029262	185.4023334960329	400.346722979366
s_51840	SLC38A9	44.40906119875204	19.843548946467145	5.8655881373242105	18.447993382689845	1.897377834025431
s_40939	PDE4A	141.1573730960333	113.94037782165006	149.1535269205299	132.36435252079963	41.74231234855947
s_13198	COX11	291.8309735917992	265.007395607658	225.40617270574464	292.40069511563405	576.8028615437312
s_8693	CACNA1E	452.0208014872976	446.1597940544388	488.5196977228592	509.62581719680696	369.9886776349591
s_23287	GNG11	85.64604659759323	50.56904408938402	56.142057885817444	66.8739760122507	98.66364736932242
s_39362	OR5B3	130.05510779634523	250.92487700048775	178.48146760715096	158.1915432565654	125.22693704567844
s_32736	MAPK15	176.05020689505275	101.77820266091213	104.74264530936091	55.343980148069534	87.27938036516983
s_18606	ERCC6	117.36680459670185	158.74839157173716	92.17352787223759	100.08036410109241	227.68534008305173
s_22276	GAS6	203.01285119429505	165.78965087532228	145.80176227063038	169.26033928617932	138.50858188385644
s_7763	C2orf84	44.40906119875204	40.327212375078396	3.3517646498995486	29.0555895777365	28.460667510381466
s_36553	NDUFS3	66.61359179812807	38.40686892864609	20.94852906187218	47.9647827949936	62.61346852283922
s_19758	FAM198B	452.0208014872976	521.0531884652986	427.34999286219255	600.0209847719872	870.8964258176727
s_25703	HNMT	96.74831189728123	72.97305096442757	91.33558670976271	62.261977666578225	9.486889170127156
s_31126	LINS	285.48682199197737	209.31743566112118	210.32323178119668	245.8195118243422	411.7309899835186
s_1780	AKAP4	160.18982789549844	68.49224958941886	98.87705717203669	84.8607695603733	45.537068016610355
s_45386	PXDN	364.7887169897488	251.56499148263188	233.78558433049355	267.4959040490028	155.58498239008534
s_45705	RAB3B	128.46906989638984	127.3827819466762	129.0429390211326	142.51074888127906	100.56102520334784
s_2746	ANXA6	174.4641689950973	196.51514601823916	263.11352501711457	239.36271414040073	115.7400478755513
s_59934	TXNDC12	144.32944889594413	134.4240412502613	108.09440995926045	111.61035996527357	191.63516123656854
s_6713	C17orf105	101.50642559714753	125.46243850024388	93.01146903471249	136.0539511973376	256.1460075934332
s_32262	LYZL4	207.7709648941613	115.22060678593829	93.84941019718737	145.27794788868255	176.4561385643651
s_2584	ANKRD45	111.02265299688013	113.30026333950596	180.9952910945756	124.98515516772369	377.5781889710608
s_54582	STX3	187.15247219474077	137.6246136609818	170.1020559824021	184.94113366146567	451.5759244980526
s_47562	RNF135	467.881180486852	360.3844534471292	353.6111705644024	401.70505590807136	1170.682123593691
s_36486	NDUFAF4	199.8407753943842	168.9902232860428	176.8055852822012	171.10513862444833	301.68307561004355
s_10145	CCR8	183.98039639482985	210.59766462540938	203.61970248139758	184.47993382689842	267.53027459758584
s_15921	DHX34	122.12491829656813	204.19651980396839	217.02676108099575	184.94113366146567	360.50178846483186
s_24505	GUCA2B	52.339250698529185	84.4951116430214	64.5214695105663	76.09797270359563	36.050178846483185
s_45097	PTPLB	171.29209319518645	202.2761763575361	194.4023496941738	162.80354160223789	223.8905844150009
s_50480	SH3GL3	88.81812239750408	112.66014885736185	126.52911553370797	98.6967645973907	98.66364736932242
s_21007	FGGY	417.12796768827815	387.9093761793255	361.1526410266764	375.4166653377383	461.06281366817973
s_62131	WRAP73	122.12491829656813	126.102552982388	71.2249988103654	121.29555649118572	125.22693704567844
s_5290	BEAN1	328.3098452907741	526.8142188045955	548.8514614210511	531.7634092560347	516.0867708549173
s_110	ABCA10	164.94794159536474	180.51228396463662	208.6473494562469	210.76832439723148	130.91907054775473
s_45960	RAI14	131.6411456963007	134.4240412502613	142.4499976207308	124.98515516772369	111.94529220750044
s_14329	CUL9	144.32944889594413	78.09396682158037	92.17352787223759	88.55036823691125	47.434445850635775
s_36984	NHLH2	31.720757999108606	57.61030339296914	30.16588184909594	47.50358296042635	273.2224080996621
s_41315	PET117	57.09736439839549	27.52492273219637	0.0	26.749590404900275	39.844934514534046
s_1571	AGT	193.49662379456245	177.31171155391613	286.57587756641135	278.5647000786166	149.89284888800904
s_39589	ORC4	642.3453494819491	387.2692616971814	413.94293426259424	1057.070020828128	74948.32182183853
s_58086	TNFRSF18	751.7819645788737	592.746010465438	526.2270500342291	595.8701862608821	800.6934459587318
s_10546	CD93	53.92528859848462	49.92892960723992	43.57294044869413	20.753992555526075	36.050178846483185
s_62448	YME1L1	631.2430841822613	323.89792796491537	379.5873466011239	564.047397675742	569.2133502076292
s_33261	MDH1	245.8358744930917	188.19365775036582	192.72646736922403	243.0523128169387	332.04112095445043
s_45053	PTK2B	15.8603789995543	8.321488267873319	6.703529299799098	7.379197353075937	1.897377834025431
s_18314	ENTPD2	185.56643429478527	133.1438122859731	91.33558670976271	145.73914772324974	70.20297985894095
s_23043	GLRB	88.81812239750408	81.93465371444498	69.54911648541564	106.53716178503383	68.30560202491553
s_42490	PLEKHD1	147.501524695855	252.205105964776	199.42999666902318	265.65110471073376	574.9054837097055
s_6848	C18orf21	128.46906989638984	39.68709789293429	31.84176417404571	48.887182464128095	36.050178846483185
s_33708	MFHAS1	115.78076669674641	98.57763025019163	141.6120564582559	101.46396360479416	17.076400506228882
s_34910	MRRF	383.8211717892141	534.4955925903247	513.6579325971059	547.4442036313211	542.6500605312733
s_57941	TMPRSS13	510.7042037856485	584.4245221975648	553.0411672334255	538.2202069399764	948.6889170127156
s_9477	CCDC112	80.88793289772694	32.64583858934917	15.08294092454797	30.900388916005486	41.74231234855947
s_26584	IDH1	179.2222826949636	259.8864797505052	202.7817613189227	293.3230947847685	561.6238388715276
s_15217	DCST1	283.90078409202204	176.03148258962793	129.0429390211326	155.8855440837292	75.89511336101724
s_89	AASDHPPT	58.683402298350906	29.445266178628675	27.65205836167128	59.955978493742	18.97377834025431
s_7301	C1orf43	234.73360919340362	211.23777910755348	173.45382063230164	219.53112125400918	242.8643627552552
s_45277	PTTG2	163.36190369540932	189.47388671465404	189.3747027193245	195.08753002194507	510.39463735284096
s_44742	PSMB8	321.9656936909523	298.9334631612954	393.83234636319696	306.23669015265136	316.86209828224696
s_33480	MEIS3	285.48682199197737	345.6618203578148	434.8914633244664	308.0814894909204	125.22693704567844
s_56146	TET3	279.1426703921557	354.62342310783225	380.42528776359876	339.4430782414932	554.0343275354259
s_7997	C4orf51	101.50642559714753	12.80228964288203	31.84176417404571	16.60319404442086	0.0
s_58528	TPH2	234.73360919340362	167.70999432175458	161.72264435765322	182.1739346540622	106.25315870542414
s_7131	C1orf122	701.0287517803001	590.8256670190058	686.2738120669326	591.7193877497767	749.4642444400453
s_25998	HPGD	870.7348070755312	1035.0651176270121	1222.5561560508604	1134.0903932008582	1455.2887986975054
s_23454	GOSR2	168.1200173952756	120.9816371252352	63.68352834809142	138.35995037017383	81.58724686309355
s_33888	MICALCL	66.61359179812807	60.17076132154554	88.82176322233803	54.882780313502295	18.97377834025431
s_1019	ADAMDEC1	201.4268132943396	154.2675901967285	138.26029180835638	149.42874639978774	212.50631741084828
s_45963	RAI14	452.0208014872976	497.36895262596687	515.3338149220556	428.9158461475389	277.0171637677129
s_41652	PHF20L1	141.1573730960333	421.19532925081876	490.1955800478089	450.5922383721994	404.1414786474168
s_14720	CYP2C8	455.19287728720843	514.0119291617135	475.112639123261	555.2846008189643	2195.266153967424
s_35760	MYO5C	85.64604659759323	80.01431026801271	79.60441043511427	83.47717005667154	91.07413603322071
s_42885	PNPLA7	569.3876060839995	527.4543332867397	486.0058742354345	493.94502282152064	434.49952399182365
s_34380	MON1A	239.49172289326995	301.49392108987183	395.50822868814674	303.469491145248	785.5144232865283
s_341	ABI2	99.9203876971921	48.00858616080761	114.79793925905952	60.41717832830924	11.384267004152589
s_62796	ZCCHC17	79.3018949977715	89.6160275001742	125.69117437123309	119.911956987484	106.25315870542414
s_39231	OR4S1	99.9203876971921	56.97018891082503	78.76646927263941	86.24436906407502	45.537068016610355
s_11051	CDYL2	61.855478098261784	65.93179166084246	37.70735231136992	46.58118329129186	68.30560202491553
s_2131	ALS2	258.5241776927351	233.64178598259704	201.94382015644783	238.90151430583347	254.24862975940772
s_46042	RANGAP1	131.6411456963007	108.17934748235315	115.63588042153442	103.30876294306313	26.563289676356035
s_56901	TM7SF3	107.85057719696924	56.97018891082503	36.03146998642015	47.50358296042635	60.71609068881379
s_10168	CCSAP	499.6019384859605	384.708803768605	383.7770524134983	344.97747625630006	368.0912998009336
s_20934	FGF3	118.95284249665724	108.81946196449724	135.7464683209317	92.23996691344921	108.15053653944958
s_25149	HES6	9.51622739973258	126.102552982388	164.23646784507787	71.94717419249041	138.50858188385644
s_49312	SCN11A	134.81322149621155	268.20796801837855	400.535875662996	340.8266777451949	626.1346852283923
s_11851	CHRNB4	244.24983659313625	153.62747571458436	135.7464683209317	187.2471328343019	113.84267004152586
s_61681	WDR20	196.6686995944733	191.3942301610864	196.07823201912362	186.32473316516743	204.91680607474652
s_9751	CCDC56	131.6411456963007	208.03720669683295	85.46999857243848	182.63513448862946	388.9624559752134
s_3183	ARCN1	91.99019819741493	26.24469376790816	16.758823249497745	39.20198593821593	13.281644838178018
s_32199	LYPD6B	137.9852972961224	101.77820266091213	198.59205550654823	120.83435665661848	123.32955921165302
s_58742	TRAPPC6A	191.91058589460704	179.2320550003484	113.95999809658467	145.27794788868255	311.1699647801707
s_47545	RNF126	169.706055295231	316.85666866133016	258.0858780422652	348.2058750982708	935.4072721745376
s_9123	CARD8	474.2253320866737	651.6365428226952	869.7829266489327	745.7601324952368	590.084506381909
s_7491	C20orf79	47.5811369986629	39.04698341079018	33.51764649899549	50.270781967829826	26.563289676356035
s_8481	C9orf40	158.603789995543	140.82518607170232	129.8808801836075	108.84316095787008	123.32955921165302
s_11238	CENPT	85.64604659759323	139.54495710741412	82.11823392253893	178.48433597752427	305.47783127809436
s_16544	DNLZ	203.01285119429505	224.68018323257962	258.92381920474014	234.28951596016103	102.45840303737327
s_63684	ZNF322	107.85057719696924	206.7569777325448	131.55676250855728	162.80354160223789	499.01037034868835
s_22813	GIN1	320.3796557909969	365.50536930428194	356.9629352143019	327.45188254274467	461.06281366817973
s_20464	FBXL3	114.19472879679097	107.53923300020905	162.56058552012811	114.83875880724428	163.1744937261871
s_26901	IGHMBP2	106.2645392970138	92.1764854287506	80.44235159758917	118.9895573183495	55.0239571867375
s_20485	FBXO10	177.63624479500817	227.8807556433001	241.32705479276748	264.267505207032	633.7241965644939
s_1090	ADAMTSL2	122.12491829656813	114.58049230379416	125.69117437123309	100.54156393565964	87.27938036516983
s_27461	INF2	247.4219123930471	295.09277626843084	252.220289904941	251.8151096737164	157.48236022411078
s_11956	CIB4	74.54378129790521	66.57190614298655	51.952352073443	106.9983616196011	89.17675819919528
s_45426	PYCRL	60.26944019830634	92.1764854287506	52.79029323591789	89.01156807147852	138.50858188385644
s_62790	ZCCHC13	112.60869089683555	184.99308533964526	169.26411481992722	178.9455358120915	70.20297985894095
s_3035	APOC3	142.74341099598868	182.43262741106886	188.5367615568496	185.86353333060018	72.10035769296637
s_8566	CA13	239.49172289326995	77.45385233943628	41.05911696126947	86.70556889864227	53.12657935271207
s_2033	ALG8	293.41701149175464	338.6205610542297	304.17264197838404	434.91144399691314	347.22014362665385
s_55578	TBC1D30	123.71095619652357	50.56904408938402	65.3594106730412	69.64117501965416	132.81644838178013
s_52339	SLCO1B3	169.706055295231	181.1523984467807	77.92852811016449	139.74354987387557	79.68986902906809
s_26380	HTR3C	180.80832059491902	133.78392676811723	186.0229380694249	155.42434424916198	108.15053653944958
s_32926	MAST4	88.81812239750408	59.530646839401435	64.5214695105663	53.037980975233296	30.358045344406897
s_19890	FAM220A	125.29699409647898	144.02575848242284	144.1258799456806	149.42874639978774	140.4059597178819
s_16613	DOCK5	413.9558918883672	156.18793364316073	134.90852715845682	288.24989660452883	231.4800957511026
s_33249	MDGA2	122.12491829656813	152.98736123244024	210.32323178119668	109.76556062700459	144.20071538593274
s_35733	MYO1D	177.63624479500817	137.6246136609818	93.84941019718737	121.75675632575295	104.35578087139872
s_32107	LY6G6C	106.2645392970138	105.61888955377674	108.93235112173531	95.46836575541994	36.050178846483185
s_35262	MTMR12	123.71095619652357	87.0555695715978	41.89705812374436	63.64557717027997	11.384267004152589
s_63572	ZNF264	125.29699409647898	178.5919405182043	66.19735183551609	161.41994209853613	184.0456499004668
s_56650	TIMELESS	101.50642559714753	83.85499716087729	35.19352882394526	106.9983616196011	155.58498239008534
s_50892	SKP2	301.34720099153174	432.0772754472685	368.69411148895034	378.6450641797089	510.39463735284096
s_15863	DHRS3	203.01285119429505	270.7684259469549	330.98675917758044	343.59387675259836	328.2463652863996
s_37512	NOS1AP	61.855478098261784	5.120915857152811	15.08294092454797	10.607596195046659	26.563289676356035
s_14769	CYP3A7	111.02265299688013	104.33866058948854	86.30793973491336	77.9427720418646	330.143743120425
s_52888	SNX11	125.29699409647898	129.9432398752526	88.82176322233803	124.52395533315644	81.58724686309355
s_23881	GPR82	234.73360919340362	329.65895830421226	320.9314652278818	319.61148535510154	239.06960708720433
s_61509	VTN	79.3018949977715	26.24469376790816	87.98382205986314	32.74518825427448	15.179022672203448
s_30077	KRT27	41.236985398841185	43.5277847857989	66.19735183551609	56.266379817204026	22.768534008305174
s_64370	ZNF643	82.47397079768237	60.17076132154554	92.17352787223759	71.94717419249041	72.10035769296637
s_51095	SLC16A4	190.3245479946516	73.61316544657167	118.98764507143395	78.40397187643185	72.10035769296637
s_12713	CNPPD1	290.2449356918437	314.93632521489786	253.89617222989082	288.24989660452883	400.346722979366
s_40804	PCTP	537.6668480848908	189.47388671465404	126.52911553370797	152.19594540719126	92.97151386724613
s_35930	NAALAD2	34.89283379901946	29.445266178628675	20.94852906187218	12.452395533315645	0.0
s_50548	SHC4	339.412110590462	460.88242714375315	389.64264055082253	494.4062226560878	561.6238388715276
s_4496	ATP6V1G1	336.2400347905512	295.7328907505749	227.91999619316934	295.1678941230375	263.7355189295349
s_51923	SLC41A1	172.87813109514187	187.55354326822172	255.57205455484055	196.93232936021408	303.58045344406895
s_11559	CHCHD1	185.56643429478527	129.9432398752526	49.43852858601834	182.1739346540622	470.54970283830687
s_19655	FAM180A	158.603789995543	181.1523984467807	219.54058456842046	201.0831278713193	89.17675819919528
s_63945	ZNF451	147.501524695855	158.10827708959306	155.01911505785412	137.89875053560658	176.4561385643651
s_19086	F11R	158.603789995543	187.55354326822172	233.78558433049355	140.66594954301007	72.10035769296637
s_32383	MAGEA8	98.3343497972367	90.89625646446241	87.98382205986314	77.0203723727301	53.12657935271207
s_38178	NTSR2	117.36680459670185	168.9902232860428	170.93999714487697	202.466727375021	337.73325445652665
s_37823	NR2C2AP	122.12491829656813	19.843548946467145	25.13823487424661	59.955978493742	0.0
s_18040	ELOVL4	93.57623609737036	142.10541503599052	73.73882229779007	146.66154739238425	851.9226474774185
s_5454	BIRC6	99.9203876971921	37.76675444650199	68.71117532294075	32.28398841970723	1.897377834025431
s_58160	TNFSF18	122.12491829656813	113.30026333950596	81.28029276006406	118.06715764921499	1286.422171469242
s_64267	ZNF597	123.71095619652357	96.01717232161522	103.06676298441113	87.62796856777676	60.71609068881379
s_54471	STOML1	1554.3171419563214	2653.274528487301	2487.009370225465	2331.3651637374287	7547.769023753164
s_2065	ALKBH7	158.603789995543	119.70140816094698	107.25646879678557	113.91635913810978	49.33182368466121
s_22252	GARS	76.12981919786064	37.76675444650199	48.60058742354345	34.12878775797621	24.665911842330605
s_40728	PCLO	361.61664118983805	303.41426453630413	284.0620540789868	299.31869263414274	506.5998816847901
s_56265	TFDP2	333.0679589906403	229.80109908973245	124.01529204628328	278.5647000786166	590.084506381909
s_52035	SLC4A5	377.4770201893924	309.8154093577451	301.65881849095933	280.40949941688564	297.8883199419927
s_63642	ZNF295	71.37170549799436	97.93751576804752	61.16970486066676	83.93836989123879	108.15053653944958
s_24273	GSG1L	95.1622739973258	58.250417875113236	76.25264578521472	87.16676873320951	49.33182368466121
s_12834	COG1	68.1996296980835	43.5277847857989	79.60441043511427	41.969184945619396	37.94755668050862
s_54229	STAP2	467.881180486852	828.9482543766113	1185.686744901965	748.5273315026404	996.1233628633513
s_42361	PLCB1	323.55173159090776	279.7300286969724	429.02587518714216	280.8706992514529	172.6613828963142
s_29446	KIF22	150.67360049576587	81.29453923230089	121.50146855885865	70.56357468878865	49.33182368466121
s_16464	DNAJC3	50.75321279857376	47.36847167866351	46.08676393611879	47.0423831258591	56.92133502076293
s_21726	FTHL17	88.81812239750408	97.29740128590343	124.01529204628328	110.68796029613907	75.89511336101724
s_49857	12-Sep	115.78076669674641	124.18220953595569	138.26029180835638	97.77436492825619	79.68986902906809
s_12979	COL6A2	531.3226964850692	576.7431484118355	703.0326353164302	590.335788246075	1238.9877256186066
s_13253	COX7A2L	101.50642559714753	82.5747681965891	72.0629399728403	79.78757138013358	102.45840303737327
s_45998	RALY	237.9056849933145	287.4114024827016	299.9829361660096	403.5498552463404	229.5827179170772
s_25499	HLA-DMB	163.36190369540932	97.93751576804752	61.16970486066676	95.0071659208527	64.51084635686465
s_16538	DNER	114.19472879679097	110.09969092878546	123.17735088380842	129.1359536788289	121.4321813776276
s_20182	FAM83D	114.19472879679097	87.0555695715978	85.46999857243848	78.86517171099908	34.152801012457765
s_18316	ENTPD3	28.548682199197746	12.16217516073793	11.731176274648421	11.068796029613907	7.589511336101724
s_47620	RNF165	101.50642559714753	103.05843162520034	141.6120564582559	89.01156807147852	17.076400506228882
s_10243	CD19	150.67360049576587	88.335798535886	47.762646261068575	93.62356641715095	100.56102520334784
s_16200	DLX5	176.05020689505275	186.91342878607762	248.86852525504148	247.6643111626112	396.55196731131514
s_19638	FAM178B	169.706055295231	199.07560394681562	128.20499785865772	218.6087215848747	259.94076326148405
s_48548	RSPO2	364.7887169897488	161.30884950031358	164.23646784507787	166.49314027877585	322.5542317843233
s_23125	GLYATL3	222.04530599376025	330.2990727863564	380.42528776359876	309.9262888291894	417.4231234855948
s_4664	AVIL	234.73360919340362	154.2675901967285	140.77411529578103	155.8855440837292	252.35125192538231
s_46540	RBP3	61.855478098261784	49.92892960723992	79.60441043511427	54.42158047893504	58.81871285478836
s_44572	PRTG	128.46906989638984	154.2675901967285	121.50146855885865	137.89875053560658	256.1460075934332
s_17364	ECSIT	180.80832059491902	209.31743566112118	186.0229380694249	185.4023334960329	347.22014362665385
s_9278	CATSPER1	217.2871922938939	339.90079001851785	307.5244066282836	315.4606868439963	269.4276524316112
s_4738	B3GALNT2	172.87813109514187	185.63319982178945	123.17735088380842	160.49754242940162	187.8404055685177
s_33210	MCOLN3	318.79361789104144	281.01025766126054	155.85705622032899	268.87950355270453	161.27711589216162
s_36968	NGFRAP1	164.94794159536474	125.46243850024388	223.73029038079486	170.18273895531382	85.38200253114441
s_29182	KIAA0907	142.74341099598868	121.62175160737928	65.3594106730412	112.0715597998408	83.48462469711895
s_34342	MOCS1	57.09736439839549	43.5277847857989	57.81794021076721	74.71437319989387	227.68534008305173
s_63449	ZNF211	331.48192109068486	802.7035606087034	788.5026338888687	896.1112785641592	1053.0446978841142
s_41612	PHF11	386.9932475891249	173.47102466105147	179.31940876962585	165.57074060964138	417.4231234855948
s_31574	LRP4	236.3196470933591	341.1810189828061	376.2355819512243	282.7154985897218	832.9488691371643
s_3823	ASAP3	379.06305808934786	450.0004809473034	358.6388175392517	492.1002234832516	870.8964258176727
s_15108	DCAF5	44.40906119875204	18.563319982178946	5.8655881373242105	11.529995864181151	20.871156174279736
s_61976	WHSC1	621.7268567825286	795.0221868229739	946.0355724341476	759.1349276976871	1271.2431487970387
s_21436	FOXF2	163.36190369540932	104.97877507163264	128.20499785865772	115.76115847637877	159.37973805813618
s_12934	COL3A1	325.1377694908632	301.49392108987183	387.9667582258728	370.8046669920659	237.17222925317887
s_37979	NRXN1	261.69625349264595	168.3501088038987	118.14970390895908	243.0523128169387	368.0912998009336
s_45503	QRICH2	91.99019819741493	58.89053235725735	56.142057885817444	51.19318163696432	41.74231234855947
s_16128	DLG5	63.44151599821721	47.36847167866351	44.410881611169025	61.80077783201097	36.050178846483185
s_17323	ECE2	168.1200173952756	163.22919294674588	223.73029038079486	181.71273481949498	280.8119194357638
s_46388	RBM14-RBM4	42.82302329879661	63.371333732266045	71.2249988103654	91.77876707888196	68.30560202491553
s_14310	CUL2	355.2724895900164	521.0531884652986	575.6655786202475	632.7661730262616	990.431229361275
s_48186	RPL37A	201.4268132943396	22.404006875043553	48.60058742354345	47.50358296042635	28.460667510381466
s_30554	LASP1	164.94794159536474	157.46816260744896	206.13352596882225	142.97194871584628	269.4276524316112
s_17188	DYNLT3	72.95774339794978	48.64870064295172	93.01146903471249	50.270781967829826	36.050178846483185
s_25217	HGF	829.4978216766899	610.6692159654729	697.1670471791061	510.0870170313742	878.4859371537746
s_2138	ALS2CL	152.25963839572128	183.07274189321305	195.24029085664867	164.18714110593962	1157.400478755513
s_44680	PSMA4	142.74341099598868	50.56904408938402	32.6797053365206	33.66758792340897	18.97377834025431
s_14428	CXCL9	199.8407753943842	219.55926737542683	136.5844094834066	200.62192803675202	113.84267004152586
s_36881	NFKB2	518.6343932854256	442.31910716157415	605.8314604693434	524.8454117375261	698.2350429213586
s_45400	PXMP2	342.5841863903729	329.01884382206816	343.55587661470366	372.64946633033486	373.78343330300993
s_45881	RAD23A	60.26944019830634	31.36560962506097	50.27646974849322	48.42598262956084	32.25542317843232
s_63438	ZNF202	302.9332388914871	259.8864797505052	186.0229380694249	264.267505207032	305.47783127809436
s_10736	CDH15	30.13472009915317	34.56618203578148	37.70735231136992	29.516789412303748	51.22920151868664
s_36612	NEDD1	428.2302329879661	330.9391872685005	292.4414657037356	354.201472947645	275.1197859336875
s_19814	FAM209A	180.80832059491902	211.23777910755348	149.1535269205299	207.0787257206935	244.76174058928058
s_29793	KLHL30	187.15247219474077	143.38564400027875	79.60441043511427	133.28675218993413	56.92133502076293
s_59114	TRMT2B	203.01285119429505	245.80396114333496	262.27558385463965	208.001125389828	369.9886776349591
s_2546	ANKRD33B	98.3343497972367	115.86072126808236	143.28793878320568	84.8607695603733	20.871156174279736
s_26624	IER3IP1	99.9203876971921	99.85785921447984	51.11441091096811	78.86517171099908	155.58498239008534
s_17507	EFCAB5	14.274341099598873	13.442404125026133	20.94852906187218	18.90919321725709	0.0
s_22266	GAS2L2	177.63624479500817	165.78965087532228	87.14588089738827	113.91635913810978	127.12431487970389
s_18164	EMP2	172.87813109514187	269.48819698266675	270.65499547938856	261.50030619962854	313.06734261419615
s_41488	PGF	188.73851009469615	208.67732117897708	147.47764459558013	182.1739346540622	278.91454160173834
s_1283	ADM2	98.3343497972367	71.69282200013937	82.95617508501383	55.80517998263679	56.92133502076293
s_36762	NEURL	98.3343497972367	126.102552982388	89.65970438481294	96.85196525912168	62.61346852283922
s_11970	CIDEC	163.36190369540932	312.37586728632147	263.11352501711457	241.2075134786697	111.94529220750044
s_44410	PRR3	91.99019819741493	46.728357196519404	16.758823249497745	40.124385607350405	1.897377834025431
s_64273	ZNF600	144.32944889594413	221.47961082185918	281.54823059156206	279.4870997477512	519.8815265229681
s_9906	CCHCR1	799.3631015775368	706.686388287088	915.0317494225767	837.5388995741188	1394.5727080086915
s_19802	FAM207A	91.99019819741493	44.808013750087106	29.32794068662105	40.124385607350405	66.40822419089007
s_58622	TPT1	107.85057719696924	19.843548946467145	11.731176274648421	35.973587096245204	18.97377834025431
s_62512	YWHAZ	290.2449356918437	209.31743566112118	172.61587946982672	162.80354160223789	81.58724686309355
s_64732	ZNF816	39.65094749888575	47.36847167866351	89.65970438481294	53.9603806443678	53.12657935271207
s_38379	NUP35	264.86832929255684	247.0841901076232	201.10587899397288	292.8618949502013	466.75494717025606
s_63688	ZNF323	133.22718359625614	90.25614198231831	75.41470462273983	112.0715597998408	227.68534008305173
s_31782	LRRC57	236.3196470933591	279.7300286969724	194.4023496941738	213.5355234046349	221.99320658097545
s_53698	SPRTN	237.9056849933145	352.70307966139984	279.0344071041374	339.4430782414932	392.75721164326416
s_9658	CCDC22	287.07285989193286	332.8595307149328	313.3899947656078	289.63349610823064	263.7355189295349
s_39868	OXSM	263.2822913926014	352.06296517925585	341.87999428975394	345.4386760908673	341.52801012457763
s_42401	PLCL2	201.4268132943396	273.3288838755313	217.02676108099575	240.74631364410251	155.58498239008534
s_13971	CSRNP3	50.75321279857376	44.808013750087106	10.055293949698646	25.827190735765786	64.51084635686465
s_6213	C11orf58	118.95284249665724	118.42117919665877	153.34323273290434	160.0363425948344	89.17675819919528
s_46671	RDH13	118.95284249665724	147.22633089314334	273.1688189668132	140.66594954301007	203.01942824072108
s_12822	COBLL1	380.6490959893033	416.074413393666	446.62263959911485	475.03582960426354	368.0912998009336
s_54636	SUCLG1	72.95774339794978	69.13236407156296	70.38705764789051	49.34838229869533	115.7400478755513
s_45805	RABEP2	76.12981919786064	68.49224958941886	144.1258799456806	103.76996277763037	146.0980932199582
s_63599	ZNF28	304.51927679144256	399.4314368579193	342.7179354522289	346.8222755945691	675.4665089130533
s_8898	CAMK1	130.05510779634523	106.89911851806495	102.22882182193622	142.51074888127906	115.7400478755513
s_58454	TP53I3	420.30004348818903	586.9849801261412	438.243227974366	435.8338436660476	813.97509079691
s_2516	ANKRD24	63.44151599821721	40.96732685722249	50.27646974849322	71.48597435792314	68.30560202491553
s_32688	MAP6	201.4268132943396	171.55068121461917	185.18499690695012	201.0831278713193	220.09582874695
s_61096	VANGL1	214.11511649398307	145.30598744671101	139.09823297083128	158.65274309113266	299.78569777601814
s_32062	LURAP1	139.57133519607785	121.62175160737928	155.01911505785412	95.9295655899872	94.86889170127155
s_64181	ZNF568	290.2449356918437	171.55068121461917	258.0858780422652	207.0787257206935	170.76400506228882
s_55358	TAP1	101.50642559714753	99.21774473233572	46.924705098593684	99.15796443195791	70.20297985894095
s_21401	FOXA1	177.63624479500817	75.53350889300398	135.7464683209317	59.955978493742	26.563289676356035
s_37861	NR4A2	99.9203876971921	108.17934748235315	107.25646879678557	98.6967645973907	17.076400506228882
s_39958	PA2G4	261.69625349264595	133.78392676811723	62.00764602314165	109.76556062700459	178.35351639839055
s_19556	FAM167A	382.2351338892586	454.481282322312	446.62263959911485	447.825039364796	362.3991662988573
s_30298	KRTAP5-5	88.81812239750408	127.3827819466762	136.5844094834066	117.14475798008051	203.01942824072108
s_56114	TES	372.71890648952615	297.6532341970072	348.58352358955307	291.47829544649954	127.12431487970389
s_262	ABCG5	531.3226964850692	486.4870064295171	565.6102846705488	390.17506004389014	404.1414786474168
s_64275	ZNF605	258.5241776927351	74.25327992871577	77.92852811016449	79.32637154556633	53.12657935271207
s_16921	DSN1	298.17512519162085	222.11972530400325	255.57205455484055	219.53112125400918	258.0433854274586
s_14245	CTSG	158.603789995543	165.1495363931782	173.45382063230164	160.9587422639689	75.89511336101724
s_17830	EIF3L	244.24983659313625	51.20915857152812	31.003823011570827	41.969184945619396	9.486889170127156
s_41319	PEX1	106.2645392970138	139.54495710741412	97.2011748470869	143.43314855041353	125.22693704567844
s_14144	CTH	396.5094749888575	373.1867430900112	303.3347008159092	331.1414812192827	584.3923728798328
s_14836	CYS1	256.9381397927797	303.41426453630413	165.07440900755276	352.356673609376	664.0822419089009
s_11364	CER1	152.25963839572128	195.8750315360951	139.93617413330617	213.5355234046349	254.24862975940772
s_12337	CLIP2	95.1622739973258	129.9432398752526	129.8808801836075	153.11834507632568	146.0980932199582
s_64347	ZNF629	82.47397079768237	149.14667433957564	174.29176179477653	171.10513862444833	267.53027459758584
s_44678	PSMA3	304.51927679144256	222.75983978614727	356.9629352143019	334.36988006125335	379.4755668050862
s_9485	CCDC113	166.53397949532015	206.11686325040068	240.48911363029262	193.70393051824337	303.58045344406895
s_64344	ZNF626	967.4831189728123	501.2096395188314	444.1088161116902	487.02702530301184	447.78116883000166
s_33648	METTL5	228.38945759358197	180.51228396463662	165.91235017002762	152.65714524175846	159.37973805813618
s_16762	DPP8	352.1004137901055	396.87097892934287	417.2946989124938	460.7386347326789	868.9990479836473
s_24894	HDAC11	323.55173159090776	259.8864797505052	287.41381872888627	418.3082499524922	703.9271764234351
s_24733	HAS2	169.706055295231	259.2463652683611	252.220289904941	263.80630537246475	612.8530403902142
s_20982	FGFR1OP2	299.7611630915763	240.68304528618216	217.86470224347062	283.17669842428916	153.6876045560599
s_15757	DGAT2L6	52.339250698529185	51.84927305367222	95.52529252213715	33.20638808884172	22.768534008305174
s_61149	VAV2	366.3747548897044	259.8864797505052	296.6311715161101	347.74467526370364	924.0230051703846
s_31702	LRRC37B	153.84567629567672	171.55068121461917	129.8808801836075	172.48873812815003	239.06960708720433
s_49409	SCPEP1	188.73851009469615	164.50942191103408	148.31558575805505	184.94113366146567	1992.2467257267026
s_34317	MOB3A	149.08756259581043	146.58621641099924	132.39470367103218	162.34234176767063	176.4561385643651
s_55135	T	260.1102155926905	341.1810189828061	385.4529347384481	350.51187427110705	700.132420755384
s_20355	FASTKD3	128.46906989638984	92.81659991089472	85.46999857243848	101.9251634393614	182.14827206644142
s_6037	C10orf107	161.77586579545388	129.9432398752526	87.14588089738827	96.85196525912168	144.20071538593274
s_41463	PGAP2	90.40416029745951	113.30026333950596	77.92852811016449	148.96754656522052	75.89511336101724
s_36473	NDUFAB1	98.3343497972367	80.65442475015679	78.76646927263941	100.54156393565964	53.12657935271207
s_27741	IQCB1	201.4268132943396	101.77820266091213	127.36705669618284	102.84756310849589	102.45840303737327
s_42100	PITX1	185.56643429478527	140.82518607170232	219.54058456842046	187.70833266886916	55.0239571867375
s_64861	ZP2	57.09736439839549	64.01144821441015	58.6558813732421	56.72757965177127	79.68986902906809
s_64491	ZNF692	402.8536265886792	421.19532925081876	332.66264150253016	407.7006537574456	288.4014307718656
s_17305	EBNA1BP2	261.69625349264595	102.41831714305624	51.11441091096811	136.0539511973376	98.66364736932242
s_51586	SLC2A12	252.18002609291335	176.671597071772	163.398526682603	193.70393051824337	388.9624559752134
s_389	ABRA	118.95284249665724	168.3501088038987	90.4976455472878	139.2823500393083	223.8905844150009
s_642	ACOT11	461.5370288870302	444.87956509015055	615.0488132565672	548.3666033004556	1138.426700415259
s_7949	C4orf3	41.236985398841185	425.0360161436834	319.255582902932	340.36547791062765	506.5998816847901
s_59381	TSPAN14	150.67360049576587	261.8068231969375	230.43381968059398	374.9554655031712	2673.405368141832
s_23936	GPS2	50.75321279857376	6.401144821441015	14.244999762073084	29.977989246871	41.74231234855947
s_18483	EPM2A	120.53888039661268	67.21202062513065	30.16588184909594	53.037980975233296	55.0239571867375
s_13946	CSPG4	50.75321279857376	34.56618203578148	82.11823392253893	44.27518411845563	252.35125192538231
s_650	ACOT13	326.72380739081865	251.56499148263188	225.40617270574464	291.9394952810668	242.8643627552552
s_43085	POLR2I	90.40416029745951	21.76389239289945	15.08294092454797	22.137592059227813	20.871156174279736
s_21587	FRK	206.18492699420588	275.8893418041077	261.4376426921648	309.9262888291894	440.1916574939
s_41444	PGAM2	177.63624479500817	84.4951116430214	88.82176322233803	102.38636327392864	161.27711589216162
s_10091	CCNL1	33.306795899064035	69.13236407156296	67.03529299799098	55.80517998263679	9.486889170127156
s_46992	RGAG1	122.12491829656813	163.22919294674588	107.25646879678557	194.16513035281062	248.55649625733147
s_56324	TG	66.61359179812807	71.69282200013937	71.2249988103654	88.089168402344	227.68534008305173
s_40214	PAPSS1	69.78566759803893	60.17076132154554	73.73882229779007	66.8739760122507	75.89511336101724
s_14343	CUX1	651.8615768816818	950.5700059839908	676.2185181172339	843.5344974234932	1629.8475594278452
s_23085	GLTP	210.94304069407218	194.59480257180687	193.56440853169892	213.07432357006766	102.45840303737327
s_42748	PMFBP1	95.1622739973258	106.89911851806495	93.84941019718737	83.93836989123879	51.22920151868664
s_15085	DCAF15	150.67360049576587	120.9816371252352	165.91235017002762	144.81674805411532	121.4321813776276
s_16868	DROSHA	260.1102155926905	194.59480257180687	196.91617318159848	215.38032274290399	297.8883199419927
s_43056	POLR2B	199.8407753943842	131.2234688395408	160.88470319517833	98.6967645973907	100.56102520334784
s_47945	RP11-428C6.1	112.60869089683555	142.10541503599052	50.27646974849322	184.94113366146567	423.1152569876711
s_54938	SYNCRIP	130.05510779634523	22.404006875043553	31.003823011570827	44.73638395302287	62.61346852283922
s_378	ABP1	44.40906119875204	41.6074413393666	59.493822535716994	59.955978493742	47.434445850635775
s_7076	C1orf101	98.3343497972367	47.36847167866351	32.6797053365206	63.18437733571272	343.42538795860304
s_30501	LAPTM4A	160.18982789549844	99.21774473233572	146.63970343310527	89.93396774061299	64.51084635686465
s_17916	ELAC1	39.65094749888575	18.563319982178946	10.893235112173533	26.288390570333032	28.460667510381466
s_25423	HIST1H4D	142.74341099598868	151.06701778600797	105.5805864718358	135.59275136277034	56.92133502076293
s_7902	C3orf78	93.57623609737036	112.02003437521776	125.69117437123309	191.8591311799744	459.16543583415427
s_26000	HPGD	107.85057719696924	40.96732685722249	38.545293473844815	20.753992555526075	3.794755668050862
s_53897	SRPK2	439.3324982876541	229.80109908973245	210.32323178119668	275.3363012366459	191.63516123656854
s_55555	TBC1D22A	91.99019819741493	72.97305096442757	87.14588089738827	80.70997104926806	51.22920151868664
s_4091	ATF1	128.46906989638984	92.81659991089472	25.13823487424661	99.15796443195791	45.537068016610355
s_22526	GDF15	65.02755389817264	23.04412135718765	51.11441091096811	34.12878775797621	17.076400506228882
s_2156	ALS2CR8	228.38945759358197	238.12258735760574	294.1173480286854	265.1899048761665	229.5827179170772
s_18445	EPHA8	328.3098452907741	394.3105210007665	340.2041119648042	463.96703357464963	443.9864131619509
s_12754	CNTFR	91.99019819741493	110.09969092878546	200.267937831498	186.32473316516743	134.7138262158056
s_57439	TMEM201	423.4721192881	512.7317001974253	444.1088161116902	544.6770046239177	963.867939684919
s_16483	DNAJC6	344.17022429032835	268.20796801837855	283.2241129165118	225.98791893795058	483.8313476764849
s_10122	CCPG1	921.4880198741048	1981.1543222359946	2067.2008478255466	1995.1504843379064	2367.9275368637377
s_32705	MAP7D1	103.09246349710294	69.13236407156296	50.27646974849322	59.955978493742	51.22920151868664
s_11920	CHTF8	174.4641689950973	58.250417875113236	60.33176369819188	111.61035996527357	153.6876045560599
s_59693	TTLL11	399.6815507887684	390.46983410790193	289.08970105383605	470.8850310931583	597.6740177180108
s_21428	FOXE1	383.8211717892141	230.44121357187652	269.81705431691364	266.112304545301	165.0718715602125
s_33299	ME1	68.1996296980835	54.40973098224863	26.814117199196392	67.79637568138517	68.30560202491553
s_44816	PSME1	434.57438458778796	426.31624510797167	313.3899947656078	497.1734216634913	351.01489929470466
s_25207	HFE2	434.57438458778796	361.02456792927325	260.5997015296899	349.12827476740534	307.3752091121198
s_50991	SLC12A4	567.8015681840441	405.19246719721616	324.2832298777813	397.0930575623989	267.53027459758584
s_9274	CAT	107.85057719696924	76.17362337514808	51.952352073443	63.18437733571272	5259.531355918495
s_34390	MORC1	203.01285119429505	162.58907846460178	203.61970248139758	194.16513035281062	347.22014362665385
s_48601	RTKN	904.0416029745952	766.2170351264896	643.5388127807133	791.4189161173944	876.5885593197493
s_1483	AGBL5	201.4268132943396	103.05843162520034	56.979999048292335	94.54596608628546	28.460667510381466
s_57760	TMEM67	288.65889779188825	311.73575280417737	277.35852477918763	348.2058750982708	390.8598338092388
s_52964	SNX33	145.91548679589957	129.3031253931085	145.80176227063038	127.75235417512718	110.047914373475
s_58778	TRERF1	134.81322149621155	126.74266746453208	99.71499833451159	120.37315682205124	62.61346852283922
s_37592	NOXO1	708.9589412800772	495.4486091795345	542.9858732837268	435.37264383148033	388.9624559752134
s_63770	ZNF367	195.0826616945179	109.45957644664136	37.70735231136992	69.64117501965416	47.434445850635775
s_63375	ZNF174	168.1200173952756	150.42690330386384	180.15734993210074	178.02313614295701	223.8905844150009
s_2167	ALX4	201.4268132943396	261.1667087147934	217.02676108099575	215.8415225774712	263.7355189295349
s_28390	KANK3	117.36680459670185	120.9816371252352	98.87705717203669	137.89875053560658	189.7377834025431
s_23070	GLT25D1	45.99509909870746	49.92892960723992	52.79029323591789	52.11558130609881	30.358045344406897
s_43759	PPT2	420.30004348818903	297.6532341970072	347.7455824270781	306.69788998721873	318.75947611627237
s_41483	PGD	76.12981919786064	48.00858616080761	37.70735231136992	121.29555649118572	369.9886776349591
s_25834	HOXA3	229.97549549353732	259.2463652683611	240.48911363029262	221.8371204268454	45.537068016610355
s_16027	DIS3L	307.69135259135345	342.4612479470943	394.6702875256718	441.82944151542176	390.8598338092388
s_39873	OXSR1	153.84567629567672	178.5919405182043	113.12205693410976	165.1095407750741	377.5781889710608
s_48102	RPIA	84.0600086976378	56.97018891082503	62.00764602314165	50.73198180239707	22.768534008305174
s_31101	LIN54	212.5290785940276	96.6572868037593	29.32794068662105	80.24877121470081	47.434445850635775
s_36363	NDE1	145.91548679589957	52.48938753581632	41.05911696126947	46.58118329129186	15.179022672203448
s_36104	NAT1	417.12796768827815	523.613646393875	606.6694016318182	628.6153745151564	1037.8656752119107
s_30278	KRTAP4-3	91.99019819741493	97.93751576804752	65.3594106730412	63.18437733571272	20.871156174279736
s_62985	ZFHX3	406.0257023885901	215.71858048256217	197.75411434407337	214.91912290833667	360.50178846483186
s_52552	SMC3	220.4592680938048	305.9747224648805	178.48146760715096	186.32473316516743	1102.3765215687754
s_19485	FAM154B	263.2822913926014	159.38850605388126	158.37087970775366	150.35114606892222	49.33182368466121
s_23203	GNA14	153.84567629567672	152.34724675029616	62.845587185616544	666.8949607842379	70356.66746349701
s_26260	HSPA12B	176.05020689505275	165.1495363931782	88.82176322233803	145.27794788868255	142.3033375519073
s_43499	PPME1	157.0177520955876	198.43548946467143	166.75029133250254	141.58834921214458	66.40822419089007
s_30826	LEPRE1	531.3226964850692	520.4130739831545	486.0058742354345	409.0842532611473	586.2897507138582
s_41599	PHC3	214.11511649398307	304.05437901844823	277.35852477918763	426.6098469747025	1682.9741387805573
s_5453	BIRC6	49.16717489861835	18.563319982178946	43.57294044869413	5.9955978493742	11.384267004152589
s_14876	DAAM1	345.75626219028373	345.6618203578148	349.421464752028	417.84705011792505	781.7196676184776
s_36877	NFKB1	91.99019819741493	77.45385233943628	45.2488227736439	53.9603806443678	64.51084635686465
s_12894	COL19A1	188.73851009469615	186.27331430393357	220.37852573089526	262.8839057033303	258.0433854274586
s_45740	RAB41	185.56643429478527	210.59766462540938	312.55205360313283	289.63349610823064	1350.9330178261066
s_5388	BHLHB9	249.00795029300247	257.9661363040729	308.3623477907585	177.1007364738225	45.537068016610355
s_20821	FETUB	104.67850139705837	141.4653005538464	177.6435264446761	201.0831278713193	702.0297985894093
s_1453	AGAP1	467.881180486852	460.24231266160893	729.8467525156267	553.4398014806953	669.7743754109772
s_26952	IGSF8	193.49662379456245	116.50083575022647	158.37087970775366	118.9895573183495	79.68986902906809
s_16475	DNAJC5	145.91548679589957	156.82804812530486	253.89617222989082	166.49314027877585	140.4059597178819
s_9746	CCDC54	6.34415159982172	38.40686892864609	86.30793973491336	27.21079023946752	37.94755668050862
s_16964	DTWD1	269.6264429924231	243.24350321475856	173.45382063230164	280.8706992514529	726.6957104317402
s_33543	MET	88.81812239750408	138.26472814312592	144.96382110815546	121.75675632575295	149.89284888800904
s_52055	SLC52A1	291.8309735917992	354.62342310783225	375.3976407887494	378.1838643451417	356.7070327967811
s_43698	PPP2R5D	203.01285119429505	156.18793364316073	134.90852715845682	192.78153084910892	836.7436248052152
s_56994	TMCO3	30.13472009915317	55.04984546439273	34.35558766147037	35.51238726167795	3.794755668050862
s_47483	RNASEH2C	152.25963839572128	64.01144821441015	51.11441091096811	111.61035996527357	26.563289676356035
s_44279	PROS1	149.08756259581043	170.9105667324751	176.8055852822012	159.57514276026717	341.52801012457763
s_35572	MYD88	445.67664988747583	442.31910716157415	517.8476384094803	505.47501868570174	244.76174058928058
s_38323	NUFIP1	130.05510779634523	116.50083575022647	109.7702922842102	96.85196525912168	328.2463652863996
s_54004	SSC5D	163.36190369540932	149.78678882171974	163.398526682603	168.33793961704484	132.81644838178013
s_7680	C2orf62	155.43171419563214	163.22919294674588	230.43381968059398	166.95434011334308	242.8643627552552
s_47776	RNF44	112.60869089683555	76.81373785729218	33.51764649899549	94.0847662517182	165.0718715602125
s_18052	ELOVL7	42.82302329879661	32.005724107205076	19.272646736922407	53.9603806443678	15.179022672203448
s_28824	KCNQ1	91.99019819741493	117.7810647145147	102.22882182193622	102.84756310849589	62.61346852283922
s_25889	HOXB9	136.399259396167	144.66587296456694	157.53293854527882	152.65714524175846	72.10035769296637
s_51001	SLC12A7	141.1573730960333	168.3501088038987	154.18117389537926	187.2471328343019	96.766269535297
s_6159	C11orf2	99.9203876971921	69.77247855370706	41.05911696126947	69.17997518508692	7.589511336101724
s_12485	CLVS2	117.36680459670185	35.20629651792558	18.43470557444752	47.50358296042635	1.897377834025431
s_14842	CYSTM1	52.339250698529185	96.6572868037593	132.39470367103218	81.63237071840257	108.15053653944958
s_41812	PIAS3	147.501524695855	97.93751576804752	77.92852811016449	132.36435252079963	343.42538795860304
s_52160	SLC6A4	41.236985398841185	20.483663428611244	12.569117437123305	24.443591232064048	39.844934514534046
s_31687	LRRC34	283.90078409202204	242.6033887326145	356.9629352143019	237.979114636699	282.7092972697892
s_35019	MSH6	88.81812239750408	55.689959946536824	59.493822535716994	72.86957386162489	22.768534008305174
s_52119	SLC6A13	233.14757129344827	116.50083575022647	149.9914680830048	127.29115434055993	165.0718715602125
s_1908	ALDH16A1	66.61359179812807	56.97018891082503	102.22882182193622	106.9983616196011	77.79249119504267
s_60957	USP49	61.855478098261784	74.89339441085987	88.82176322233803	81.17117088383532	98.66364736932242
s_61375	VPS35	69.78566759803893	55.04984546439273	63.68352834809142	75.17557303446111	53.12657935271207
s_51806	SLC37A3	304.51927679144256	351.42285069711164	550.5273437460008	416.9246504487905	719.1061990956383
s_58053	TNFRSF10B	71.37170549799436	63.371333732266045	49.43852858601834	39.66318577278317	55.0239571867375
s_55690	TBX15	206.18492699420588	224.04006875043552	83.79411624748872	154.0407447454602	102.45840303737327
s_36163	NBEAL1	125.29699409647898	64.65156269655425	74.57676346026496	99.15796443195791	28.460667510381466
s_16591	DNTTIP2	239.49172289326995	129.9432398752526	134.07058599598196	105.15356228133213	104.35578087139872
s_20239	FAM96B	114.19472879679097	17.923205500034843	16.758823249497745	16.141994209853614	0.0
s_13460	CPVL	152.25963839572128	90.89625646446241	87.98382205986314	103.30876294306313	75.89511336101724
s_11310	CEP57	220.4592680938048	52.48938753581632	73.73882229779007	26.749590404900275	30.358045344406897
s_31709	LRRC38	118.95284249665724	90.25614198231831	58.6558813732421	75.63677286902836	189.7377834025431
s_19961	FAM43B	23.79056849933145	79.37419578586858	58.6558813732421	46.119983456724604	123.32955921165302
s_34284	MNDA	226.80341969362652	219.55926737542683	234.6235254929684	196.0099296910796	138.50858188385644
s_21079	FIGF	118.95284249665724	181.1523984467807	207.809408293772	137.89875053560658	89.17675819919528
s_41265	PELI2	90.40416029745951	38.40686892864609	58.6558813732421	28.59438974316926	32.25542317843232
s_46699	RDX	22.20453059937602	50.56904408938402	66.19735183551609	37.81838643451418	17.076400506228882
s_25184	HEY2	53.92528859848462	23.04412135718765	118.14970390895908	17.986793548122602	18.97377834025431
s_31232	LMF1	225.2173817936711	99.85785921447984	86.30793973491336	131.44195285166515	136.61120404983106
s_39893	P2RX3	177.63624479500817	145.94610192885514	170.93999714487697	198.31592886391581	73.9977355269918
s_41252	PEF1	93.57623609737036	125.46243850024388	93.01146903471249	69.64117501965416	155.58498239008534
s_64647	ZNF778	183.98039639482985	159.38850605388126	108.09440995926045	113.91635913810978	81.58724686309355
s_60939	USP43	417.12796768827815	395.5907499650547	359.4767587017265	329.757881715581	628.0320630624177
s_53286	SPANXN1	19.03245479946516	21.12377791075535	31.84176417404571	41.50798511105215	79.68986902906809
s_43293	PPAP2C	340.99814849041746	206.11686325040068	184.34705574447517	127.75235417512718	212.50631741084828
s_18583	ERC2	93.57623609737036	81.93465371444498	45.2488227736439	101.9251634393614	187.8404055685177
s_10266	CD1E	1673.2699844529789	896.1602750017421	1060.8335116932074	971.2868515986203	1381.2910631705136
s_32113	LY6G6F	233.14757129344827	353.9833086256881	449.13646308653955	392.0198593821592	326.3489874523742
s_30116	KRT4	99.9203876971921	82.5747681965891	107.25646879678557	71.48597435792314	34.152801012457765
s_45259	PTRF	137.9852972961224	157.46816260744896	259.761760367215	208.001125389828	204.91680607474652
s_53662	SPRED1	17.44641689950973	17.28309101789074	18.43470557444752	43.81398428388838	168.86662722826338
s_44550	PRSS53	103.09246349710294	141.4653005538464	124.01529204628328	114.37755897267704	140.4059597178819
s_58850	TRIM21	155.43171419563214	224.68018323257962	196.07823201912362	216.7639222466057	170.76400506228882
s_50990	SLC12A4	448.8487256873867	295.09277626843084	325.12117104025623	302.0858916415462	178.35351639839055
s_57740	TMEM63B	176.05020689505275	227.240641161156	264.78940734206435	219.0699214194419	265.63289676356027
s_16424	DNAJC15	85.64604659759323	91.53637094660652	90.4976455472878	84.8607695603733	41.74231234855947
s_7947	C4orf3	38.06490959893032	33.92606755363738	41.05911696126947	33.20638808884172	3.794755668050862
s_8122	C6orf130	47.5811369986629	39.68709789293429	43.57294044869413	35.051187427110705	11.384267004152589
s_20614	FBXO7	144.32944889594413	168.3501088038987	161.72264435765322	155.42434424916198	261.83814109550946
s_45987	RALGAPB	212.5290785940276	281.01025766126054	328.47293569015574	332.5250807229845	614.7504182242396
s_54581	STX3	345.75626219028373	390.46983410790193	464.2194040110875	374.4942656686038	470.54970283830687
s_21851	FXYD7	103.09246349710294	24.32435032147586	44.410881611169025	26.749590404900275	24.665911842330605
s_15699	DERA	225.2173817936711	200.35583291110373	118.98764507143395	234.28951596016103	149.89284888800904
s_14476	CXorf23	117.36680459670185	126.74266746453208	191.0505850442743	139.74354987387557	66.40822419089007
s_16631	DOCK9	498.0159005860051	405.8325816793604	429.86381634961714	426.1486471401353	453.473302332078
s_48762	RXFP4	233.14757129344827	142.10541503599052	149.9914680830048	124.06275549858921	41.74231234855947
s_25722	HNRNPA3	212.5290785940276	236.84235839331757	153.34323273290434	242.12991314780427	307.3752091121198
s_29224	KIAA1147	136.399259396167	137.6246136609818	154.18117389537926	175.25593713555352	157.48236022411078
s_20132	FAM73B	31.720757999108606	25.60457928576406	41.05911696126947	21.215192390093318	20.871156174279736
s_58388	TOR1AIP2	114.19472879679097	35.846411000069686	5.027646974849323	28.59438974316926	0.0
s_63698	ZNF326	149.08756259581043	91.53637094660652	170.1020559824021	131.90315268623235	53.12657935271207
s_32456	MAL	214.11511649398307	212.5180080718417	227.91999619316934	229.67751761448855	1132.7345669131826
s_33271	MDK	182.39435849487447	197.15526050038326	238.81323130534284	186.78593299973468	191.63516123656854
s_33324	MECR	172.87813109514187	156.18793364316073	205.2955848063474	193.70393051824337	166.9692493942379
s_10851	CDK15	512.290241685604	462.1626561080413	451.65028657396414	487.4882251375792	349.1175214606793
s_41941	PIK3C3	185.56643429478527	21.76389239289945	12.569117437123305	43.352784449321135	17.076400506228882
s_41804	PI4KB	669.3079937811915	512.0915857152812	489.3576388853341	479.647827949936	453.473302332078
s_27070	IL16	323.55173159090776	408.39303960793677	612.5349897691425	381.41226318711256	667.8769975769518
s_36073	NAPSA	44.40906119875204	85.1352261251655	111.44617460916001	69.64117501965416	102.45840303737327
s_64173	ZNF565	210.94304069407218	300.21369212558363	288.2517598913612	326.068283039043	347.22014362665385
s_4697	AXDND1	195.0826616945179	111.37991989307365	170.1020559824021	158.1915432565654	62.61346852283922
s_55318	TAGLN2	9.51622739973258	10.241831714305622	0.0	22.598791893795056	1.897377834025431
s_62237	XIRP1	344.17022429032835	323.25781348277127	361.9905821891512	298.8574927995755	189.7377834025431
s_61125	VASH1	306.105314691398	330.2990727863564	438.243227974366	337.5982789032241	208.7115617427974
s_41864	PIGM	187.15247219474077	113.94037782165006	135.7464683209317	136.0539511973376	184.0456499004668
s_43490	PPM1L	128.46906989638984	124.8223240180998	23.462352549296842	54.882780313502295	39.844934514534046
s_45890	RAD50	103.09246349710294	56.97018891082503	31.84176417404571	79.32637154556633	41.74231234855947
s_23925	GPRIN1	72.95774339794978	99.21774473233572	98.87705717203669	68.71877535051968	49.33182368466121
s_6897	C19orf33	171.29209319518645	171.55068121461917	157.53293854527882	146.20034755781703	159.37973805813618
s_11390	CERS3	85.64604659759323	45.448128232231205	76.25264578521472	35.51238726167795	20.871156174279736
s_29095	KIAA0196	87.23208449754866	54.40973098224863	11.731176274648421	49.34838229869533	18.97377834025431
s_5884	BTBD11	85.64604659759323	103.05843162520034	20.11058789939729	77.48157220729735	45.537068016610355
s_5908	BTBD6	118.95284249665724	150.42690330386384	89.65970438481294	143.43314855041353	41.74231234855947
s_17439	EDNRA	115.78076669674641	115.22060678593829	124.01529204628328	125.44635500229093	250.45387409135688
s_9404	CC2D2A	793.018949977715	897.4405039660303	1127.030863528723	860.137691467914	897.4597154940287
s_53784	SQLE	157.0177520955876	125.46243850024388	128.20499785865772	111.1491601307063	214.4036952448737
s_25944	HOXD13	144.32944889594413	107.53923300020905	83.79411624748872	121.29555649118572	214.4036952448737
s_42801	PNKD	122.12491829656813	168.3501088038987	184.34705574447517	163.26474143680514	104.35578087139872
s_8369	C8orf48	95.1622739973258	127.3827819466762	196.07823201912362	124.98515516772369	26.563289676356035
s_46728	REEP5	104.67850139705837	108.81946196449724	50.27646974849322	106.9983616196011	110.047914373475
s_48481	RRP8	115.78076669674641	77.45385233943628	114.79793925905952	114.83875880724428	43.63969018258491
s_16388	DNAJB4	209.35700279411682	181.79251292892482	239.65117246781773	257.3495076885233	225.7879622490263
s_38078	NT5C1B	279.1426703921557	364.22514033999374	455.0020512238637	305.77549031808417	273.2224080996621
s_27460	INF2	523.3925069852919	401.3517803043517	439.9191102993158	461.1998345672461	580.5976172117819
s_2807	AP2A1	423.4721192881	423.1156726972511	387.1288170633979	483.33742662647387	516.0867708549173
s_10629	CDC42BPA	95.1622739973258	42.2475558215107	32.6797053365206	30.900388916005486	41.74231234855947
s_2621	ANKRD6	1218.0771071657705	1734.7102466105152	1775.597323284286	1647.8670089087705	2149.7290859508134
s_9124	CARD8	90.40416029745951	87.69568405374191	68.71117532294075	101.46396360479416	292.1961864399164
s_46514	RBMS2	80.88793289772694	37.12663996435789	41.05911696126947	28.133189908602013	0.0
s_15520	DEF8	553.5272270844451	804.6239040551355	755.8229285523482	778.0441209149443	998.0207406973767
s_29575	KLB	60.26944019830634	21.12377791075535	9.217352787223758	9.685196525912168	3.794755668050862
s_12566	CMTM8	172.87813109514187	66.57190614298655	65.3594106730412	87.16676873320951	64.51084635686465
s_37045	NIP7	340.99814849041746	72.97305096442757	55.304116723342545	219.9923210885764	170.76400506228882
s_42418	PLCZ1	166.53397949532015	128.0228964288203	124.85323320875818	144.81674805411532	75.89511336101724
s_23782	GPR171	233.14757129344827	316.2165541791861	431.53969867456686	370.8046669920659	645.1084635686466
s_44289	PROX1	179.2222826949636	91.53637094660652	62.00764602314165	108.84316095787008	87.27938036516983
s_27725	IPO9	185.56643429478527	345.6618203578148	390.48058171329734	295.6290939576048	375.6808111370352
s_29256	KIAA1274	71.37170549799436	124.8223240180998	142.4499976207308	121.29555649118572	58.81871285478836
s_30766	LECT1	320.3796557909969	355.26353758997635	397.18411101309647	438.60104267345116	658.3901084068245
s_14231	CTSD	177.63624479500817	109.45957644664136	74.57676346026496	105.15356228133213	111.94529220750044
s_20568	FBXO4	371.1328685895706	85.77534060730959	135.7464683209317	62.723177501145464	18.97377834025431
s_31466	LRBA	274.3845566922894	273.96899835767545	391.3185228757723	320.99508485880335	669.7743754109772
s_48597	RTKN	597.9362882831972	412.23372650080137	444.94675727416507	403.5498552463404	734.2852217678418
s_35882	N6AMT2	250.593988192958	301.49392108987183	382.1011700885485	316.84428634769813	199.2246725726703
s_13495	CRADD	160.18982789549844	130.5833543573967	92.17352787223759	134.6703516936359	214.4036952448737
s_6940	C19orf54	45.99509909870746	75.53350889300398	59.493822535716994	64.56797683941446	68.30560202491553
s_14161	CTLA4	477.39740788658446	540.8967374117658	533.7685204965031	452.8982375450357	485.7287255105104
s_41421	PFKM	58.683402298350906	32.005724107205076	8.379411624748872	22.137592059227813	0.0
s_62779	ZC4H2	386.9932475891249	321.3374700363389	394.6702875256718	363.8866694735572	656.4927305727991
s_13407	CPS1	190.3245479946516	104.33866058948854	149.1535269205299	97.31316509368892	64.51084635686465
s_7699	C2orf65	82.47397079768237	77.45385233943628	67.03529299799098	56.266379817204026	11.384267004152589
s_11148	CELF2	1941.3103895454465	2756.332960112501	2595.1037801847256	2825.3101865589497	7545.871645919139
s_1154	ADCK5	65.02755389817264	106.25900403592085	113.95999809658467	80.70997104926806	165.0718715602125
s_21946	GABARAPL2	52.339250698529185	94.09682887518291	79.60441043511427	71.48597435792314	36.050178846483185
s_25285	HIF1A	428.2302329879661	192.67445912537454	195.24029085664867	175.71713697012078	81.58724686309355
s_56858	TM2D2	120.53888039661268	91.53637094660652	58.6558813732421	104.23116261219762	79.68986902906809
s_3253	ARHGAP12	145.91548679589957	94.09682887518291	84.63205740996361	108.84316095787008	275.1197859336875
s_4931	BAIAP2L2	79.3018949977715	27.52492273219637	54.466175560867654	42.430384780186635	28.460667510381466
s_54779	SURF2	68.1996296980835	121.62175160737928	71.2249988103654	102.84756310849589	72.10035769296637
s_5199	BCL2L15	101.50642559714753	140.18507158955822	206.13352596882225	112.99395946897529	111.94529220750044
s_891	ACVR1B	196.6686995944733	389.1896051436137	507.79234445978165	510.54821686594147	1967.580813884372
s_30439	LAMB3	367.9607927896597	531.2950201796042	594.9382253571699	517.9274142190175	301.68307561004355
s_48195	RPL3L	42.82302329879661	6.401144821441015	1.6758823249497743	5.534398014806953	0.0
s_11845	CHRNB2	95.1622739973258	83.85499716087729	45.2488227736439	65.49037650854896	7.589511336101724
s_8624	CABLES1	55.51132649844006	51.84927305367222	90.4976455472878	82.09357055296981	72.10035769296637
s_40715	PCID2	542.4249617847571	640.7545966262456	698.004988341581	851.3748946111364	1104.2738994028011
s_59111	TRMT2A	307.69135259135345	349.5025072506794	299.9829361660096	332.5250807229845	341.52801012457763
s_44975	PTGER2	87.23208449754866	66.57190614298655	45.2488227736439	58.111179155473	37.94755668050862
s_41974	PIK3R3	90.40416029745951	123.5420950538116	76.25264578521472	100.08036410109241	72.10035769296637
s_63404	ZNF185	158.603789995543	305.9747224648805	318.4176417404571	242.59111298237144	216.30107307889915
s_53455	SPEF1	131.6411456963007	110.09969092878546	129.8808801836075	125.44635500229093	146.0980932199582
s_49704	SELE	118.95284249665724	128.6630109109644	85.46999857243848	186.78593299973468	140.4059597178819
s_48670	RUFY1	142.74341099598868	165.78965087532228	79.60441043511427	132.82555235536688	187.8404055685177
s_56028	TECPR2	168.1200173952756	125.46243850024388	98.87705717203669	126.82995450599267	254.24862975940772
s_22305	GATA5	55.51132649844006	42.887670303654794	36.86941114889503	24.443591232064048	41.74231234855947
s_49885	6-Sep	421.88608138814436	559.4600573939447	399.69793450052117	617.0853786509753	1013.1997633695802
s_19482	FAM154A	193.49662379456245	281.65037214340464	213.67499643109628	285.94389743169256	98.66364736932242
s_56002	TEAD1	85.64604659759323	78.09396682158037	44.410881611169025	77.48157220729735	106.25315870542414
s_14213	CTSA	529.7366585851137	633.7133373226603	612.5349897691425	584.8013902312681	1125.1450555770807
s_36503	NDUFB11	172.87813109514187	129.9432398752526	77.09058694768963	219.0699214194419	768.4380227802995
s_20325	FAS	582.0759092836429	729.7305096442758	705.546458803855	831.0821018901775	1240.885103452632
s_45423	PYCR2	87.23208449754866	60.81087580368964	93.01146903471249	63.64557717027997	43.63969018258491
s_54226	STAP1	52.339250698529185	53.129502017960434	72.0629399728403	87.62796856777676	239.06960708720433
s_49070	SAT1	25.37660639928688	17.28309101789074	1.6758823249497743	9.685196525912168	11.384267004152589
s_54997	SYNPO2	588.4200608834645	822.5471095551704	780.9611634265947	837.5388995741188	1016.9945190376311
s_59013	TRIM69	84.0600086976378	108.81946196449724	59.493822535716994	146.20034755781703	396.55196731131514
s_9900	CCDC99	60.26944019830634	21.76389239289945	48.60058742354345	30.439189081438247	28.460667510381466
s_6397	C14orf1	269.6264429924231	401.3517803043517	392.9944052007221	393.4034588858609	480.03659200843407
s_10371	CD300LD	155.43171419563214	157.46816260744896	194.4023496941738	192.78153084910892	442.0890353279254
s_33847	MGST2	220.4592680938048	108.81946196449724	57.81794021076721	121.29555649118572	212.50631741084828
s_14976	DARC	214.11511649398307	155.54781916101666	256.40999571731544	155.8855440837292	73.9977355269918
s_20196	FAM83H	180.80832059491902	277.16957076839594	476.7885214482108	351.43427394024155	540.7526826972478
s_64432	ZNF671	17.44641689950973	51.20915857152812	85.46999857243848	67.79637568138517	85.38200253114441
s_49497	SDCBP2	166.53397949532015	208.67732117897708	136.5844094834066	157.73034342199816	123.32955921165302
s_55268	TAF4	198.25473749442875	143.38564400027875	189.3747027193245	122.67915599488748	56.92133502076293
s_34149	MLXIPL	767.6423435784282	569.0617746261063	414.7808754250692	537.2978072708419	813.97509079691
s_21038	FHL1	253.7660639928688	225.3202977147237	284.0620540789868	202.00552754045376	233.37747358512803
s_11040	CDX2	68.1996296980835	133.78392676811723	144.1258799456806	128.2135540096944	106.25315870542414
s_62953	ZFAND2B	74.54378129790521	79.37419578586858	96.36323368461204	99.61916426652516	220.09582874695
s_212	ABCC5	263.2822913926014	337.9804465720856	356.12499405182706	401.70505590807136	1195.3480354360215
s_11432	CETN2	28.548682199197746	39.04698341079018	21.786470224347067	37.81838643451418	30.358045344406897
s_35462	MVD	125.29699409647898	109.45957644664136	74.57676346026496	140.20474970844282	149.89284888800904
s_62148	WRNIP1	122.12491829656813	97.29740128590343	56.979999048292335	77.48157220729735	32.25542317843232
s_23005	GLIS3	237.9056849933145	136.98449917883772	89.65970438481294	198.31592886391581	214.4036952448737
s_9565	CCDC142	253.7660639928688	160.02862053602541	191.8885262067492	179.86793548122597	813.97509079691
s_40219	PAQR3	256.9381397927797	92.81659991089472	125.69117437123309	91.31756724431473	170.76400506228882
s_35425	MUL1	85.64604659759323	77.45385233943628	84.63205740996361	73.33077369619213	320.65685395029783
s_49801	SEMA7A	114.19472879679097	147.86644537528744	164.23646784507787	196.93232936021408	218.19845091292459
s_2502	ANKRD2	306.105314691398	305.33460798273643	293.27940686621054	320.0726851896688	398.4493451453405
s_23373	GNS	222.04530599376025	190.75411567894227	153.34323273290434	216.30272241203843	221.99320658097545
s_39692	OSGIN1	112.60869089683555	217.63892392899447	188.5367615568496	213.5355234046349	332.04112095445043
s_22884	GJB5	337.82607269050663	295.7328907505749	273.1688189668132	272.1079023946752	197.32729473864484
s_30790	LEMD1	196.6686995944733	257.3260218219288	202.7817613189227	200.62192803675202	432.6021461577983
s_34804	MRPL9	217.2871922938939	145.30598744671101	120.66352739638376	186.32473316516743	237.17222925317887
s_47697	RNF212	47.5811369986629	23.04412135718765	13.407058599598196	43.352784449321135	30.358045344406897
s_35693	MYLK4	141.1573730960333	151.06701778600797	156.6949973828039	158.1915432565654	324.4516096183487
s_53717	SPRYD7	364.7887169897488	229.16098460758838	299.1449950035347	253.1987091774181	1178.2716349297928
s_607	ACER1	25.37660639928688	64.01144821441015	42.73499928621924	66.8739760122507	134.7138262158056
s_20276	FANCE	72.95774339794978	42.887670303654794	25.13823487424661	47.9647827949936	55.0239571867375
s_37934	NRIP1	103.09246349710294	48.64870064295172	93.01146903471249	86.70556889864227	106.25315870542414
s_30150	KRT76	17.44641689950973	46.0882427143753	26.814117199196392	36.89598676537969	15.179022672203448
s_16462	DNAJC28	106.2645392970138	103.69854610734444	111.44617460916001	89.47276790604575	36.050178846483185
s_24792	HBE1	191.91058589460704	156.82804812530486	154.18117389537926	158.65274309113266	214.4036952448737
s_37671	NPHS2	74.54378129790521	76.81373785729218	79.60441043511427	70.10237485422141	36.050178846483185
s_36933	NFXL1	125.29699409647898	177.31171155391613	158.37087970775366	94.0847662517182	153.6876045560599
s_59953	TXNDC5	233.14757129344827	220.83949633971505	264.78940734206435	255.0435085156871	258.0433854274586
s_29501	KIF7	69.78566759803893	49.288815125095816	67.87323416046586	67.79637568138517	26.563289676356035
s_37413	NOC2L	80.88793289772694	32.005724107205076	16.758823249497745	15.680794375286366	0.0
s_48973	SAMD4A	350.51437589015006	332.2194162327886	328.47293569015574	373.1106661649021	1388.8805745066156
s_33802	MGAT4A	169.706055295231	170.270452250331	235.46146665544327	201.5443277058866	246.65911842330604
s_7834	C3orf32	50.75321279857376	57.61030339296914	33.51764649899549	58.57237899004026	185.94302773449226
s_5359	BEX2	101.50642559714753	90.25614198231831	70.38705764789051	123.1403558294547	123.32955921165302
s_38220	NUDCD1	258.5241776927351	195.23491705395097	171.7779383073519	185.86353333060018	201.12205040669568
s_17915	ELAC1	206.18492699420588	204.19651980396839	206.97146713129712	227.8327182762196	239.06960708720433
s_30667	LCN15	158.603789995543	106.25900403592085	86.30793973491336	107.9207612887356	100.56102520334784
s_25773	HNRPDL	77.71585709781607	58.250417875113236	28.489999524146167	60.41717832830924	125.22693704567844
s_26995	IKZF2	459.95099098707465	574.8228049654032	647.7285185930878	631.3825735225599	1047.3525643820378
s_64074	ZNF519	250.593988192958	104.33866058948854	105.5805864718358	129.59715351339614	125.22693704567844
s_25219	HGFAC	96.74831189728123	78.73408130372448	87.14588089738827	88.089168402344	66.40822419089007
s_18621	EREG	307.69135259135345	283.57071558983694	224.56823154326972	369.4210674883642	1030.276163875809
s_64287	ZNF609	183.98039639482985	82.5747681965891	116.4738215840093	104.23116261219762	127.12431487970389
s_11738	CHMP7	38.06490959893032	31.36560962506097	56.142057885817444	15.219594540719124	5.6921335020762935
s_43816	PRAMEF1	126.8830319964344	65.93179166084246	72.90088113531519	91.77876707888196	111.94529220750044
s_46108	RAPH1	166.53397949532015	124.18220953595569	118.98764507143395	95.9295655899872	32.25542317843232
s_47279	RIC8B	199.8407753943842	236.84235839331757	313.3899947656078	274.41390156751146	377.5781889710608
s_27416	IMPACT	106.2645392970138	54.40973098224863	13.407058599598196	67.79637568138517	1.897377834025431
s_5152	BCL11A	601.108364083108	476.88528919735563	450.81234541148933	481.9538271227722	654.5953527387737
s_28036	ITGAD	114.19472879679097	134.4240412502613	118.14970390895908	115.29995864181153	216.30107307889915
s_46135	RARRES2	111.02265299688013	122.90198057166748	83.79411624748872	132.36435252079963	119.53480354360217
s_22076	GAL3ST1	126.8830319964344	89.6160275001742	141.6120564582559	150.81234590348947	1377.496307502463
s_58437	TP53BP1	432.9883466878324	273.3288838755313	251.38234874246612	350.05067443653985	2231.3163328139067
s_62558	ZBED6	147.501524695855	67.21202062513065	46.924705098593684	71.0247745233559	51.22920151868664
s_13554	CREB3L3	85.64604659759323	162.58907846460178	106.41852763431066	135.59275136277034	41.74231234855947
s_20835	FEZ2	198.25473749442875	74.89339441085987	152.50529157042945	102.38636327392864	134.7138262158056
s_4961	BARD1	82.47397079768237	80.65442475015679	145.80176227063038	104.69236244676485	41.74231234855947
s_23223	GNAL	229.97549549353732	148.50655985743154	140.77411529578103	154.50194458002744	140.4059597178819
s_54399	STK25	323.55173159090776	517.8526160545781	674.5426357922843	543.2934051202159	1030.276163875809
s_27135	IL1A	137.9852972961224	125.46243850024388	140.77411529578103	142.97194871584628	30.358045344406897
s_40359	PATE1	249.00795029300247	227.8807556433001	180.15734993210074	374.0330658340366	8107.4954847906665
s_3742	ARSB	466.29514258689653	235.5621294290293	190.21264388179938	169.26033928617932	151.79022672203448
s_48338	RPS6KA1	52.339250698529185	55.689959946536824	38.545293473844815	83.93836989123879	125.22693704567844
s_57971	TMSB15B	3.17207579991086	5.761030339296912	13.407058599598196	17.525593713555352	146.0980932199582
s_50746	SIM1	139.57133519607785	233.64178598259704	207.809408293772	198.7771286984831	146.0980932199582
s_24291	GSN	439.3324982876541	508.25089882241656	563.0964611831241	547.9054034658884	842.4357583072914
s_46413	RBM20	103.09246349710294	48.64870064295172	46.08676393611879	65.95157634311619	32.25542317843232
s_17141	DYDC2	241.07776079322537	195.8750315360951	174.29176179477653	183.09633432319671	187.8404055685177
s_3180	ARCN1	153.84567629567672	90.25614198231831	66.19735183551609	110.22676046157179	68.30560202491553
s_12507	CMC2	90.40416029745951	72.33293648228347	76.25264578521472	100.08036410109241	89.17675819919528
s_64399	ZNF655	82.47397079768237	122.26186608952337	87.98382205986314	112.53275963440805	225.7879622490263
s_18835	ETS2	137.9852972961224	131.86358332168493	128.20499785865772	240.74631364410251	662.1848640748755
s_16783	DPY19L1	111.02265299688013	65.93179166084246	108.93235112173531	62.261977666578225	43.63969018258491
s_7509	C21orf56	380.6490959893033	400.71166582220746	362.8285233516261	424.76504763643374	734.2852217678418
s_57611	TMEM37	126.8830319964344	118.42117919665877	105.5805864718358	126.36875467142544	165.0718715602125
s_27112	IL17REL	126.8830319964344	163.86930742888995	96.36323368461204	331.1414812192827	79809.4038326117
s_55331	TAL2	164.94794159536474	193.95468808966274	294.95528919116026	204.77272654785727	258.0433854274586
s_38312	NUDT9	93.57623609737036	152.34724675029616	139.93617413330617	131.44195285166515	254.24862975940772
s_62888	ZDHHC22	253.7660639928688	217.63892392899447	232.1097020055437	261.0391063650613	111.94529220750044
s_4172	ATG4A	363.2026790897935	186.91342878607762	179.31940876962585	201.0831278713193	195.4299169046194
s_55784	TCEB3	91.99019819741493	117.7810647145147	112.28411577163489	120.37315682205124	170.76400506228882
s_57384	TMEM184C	226.80341969362652	311.73575280417737	414.7808754250692	426.1486471401353	2033.9890380752622
s_46882	RFC4	134.81322149621155	86.4154550894537	103.06676298441113	137.43755070103936	104.35578087139872
s_58553	TPMT	77.71585709781607	181.1523984467807	165.91235017002762	185.4023334960329	421.2178791536457
s_28102	ITIH1	103.09246349710294	164.50942191103408	151.6673504079546	138.8211502047411	94.86889170127155
s_18632	ERGIC1	122.12491829656813	107.53923300020905	191.0505850442743	113.91635913810978	130.91907054775473
s_25177	HEXIM2	318.79361789104144	355.90365207212045	387.9667582258728	379.56746384884354	339.63063229055217
s_10315	CD226	131.6411456963007	110.09969092878546	147.47764459558013	135.13155152820312	127.12431487970389
s_20538	FBXO30	315.62154209113066	525.5339898403073	563.0964611831241	461.1998345672461	466.75494717025606
s_49911	SERF2	558.2853407843114	559.4600573939447	502.76469748493236	509.62581719680696	434.49952399182365
s_28300	JMJD6	103.09246349710294	115.86072126808236	98.03911600956181	125.9075548368582	77.79249119504267
s_28734	KCNK12	88.81812239750408	67.85213510727476	70.38705764789051	53.037980975233296	89.17675819919528
s_54334	STEAP1B	6.34415159982172	24.96446480361996	19.272646736922407	35.973587096245204	18.97377834025431
s_43781	PQLC1	214.11511649398307	244.52373217904682	208.6473494562469	285.48269759712537	201.12205040669568
s_37003	NHS	218.87323019384937	197.15526050038326	114.79793925905952	203.38912704415557	413.628367817544
s_22859	GIT2	1259.3140925646114	2042.605312521828	1670.01673681245	2033.430070606988	8524.918608276259
s_16100	DLG2	82.47397079768237	25.60457928576406	20.11058789939729	30.439189081438247	18.97377834025431
s_50948	SLC10A3	112.60869089683555	64.65156269655425	71.2249988103654	54.882780313502295	68.30560202491553
s_11232	CENPP	117.36680459670185	77.45385233943628	39.383234636319706	59.49477865917475	18.97377834025431
s_12319	CLIC4	117.36680459670185	84.4951116430214	82.95617508501383	81.17117088383532	155.58498239008534
s_30139	KRT72	539.2528859848462	442.95922164371837	416.4567577500188	440.90704184628726	462.9601915022052
s_50217	SFRP2	161.77586579545388	147.22633089314334	146.63970343310527	139.2823500393083	45.537068016610355
s_41039	PDGFA	160.18982789549844	117.7810647145147	144.1258799456806	143.89434838498082	79.68986902906809
s_27843	IRF1	215.70115439393848	343.7414769113825	372.8838173013248	308.0814894909204	523.6762821910189
s_12436	CLRN3	114.19472879679097	129.3031253931085	125.69117437123309	101.00276377022688	26.563289676356035
s_10926	CDKL1	217.2871922938939	250.28476251834368	364.50440567657586	278.1035002440494	345.3227657926284
s_46901	RFNG	163.36190369540932	65.29167717869835	34.35558766147037	52.11558130609881	45.537068016610355
s_18175	EMR3	217.2871922938939	135.70427021454952	154.18117389537926	112.0715597998408	159.37973805813618
s_29043	KHDC1	258.5241776927351	250.28476251834368	316.7417594155073	320.0726851896688	417.4231234855948
s_10140	CCR4	7.930189499777152	12.16217516073793	22.62441138682195	20.753992555526075	11.384267004152589
s_63953	ZNF460	39.65094749888575	54.40973098224863	50.27646974849322	37.81838643451418	41.74231234855947
s_9074	CAPS2	353.6864516900609	442.95922164371837	377.9114642761741	414.6186512759543	648.9032192366974
s_41862	PIGL	98.3343497972367	74.25327992871577	51.952352073443	89.01156807147852	72.10035769296637
s_6488	C14orf43	79.3018949977715	124.18220953595569	155.01911505785412	115.76115847637877	94.86889170127155
s_7972	C4orf40	144.32944889594413	130.5833543573967	222.0544080558451	150.35114606892222	305.47783127809436
s_50454	SH3BP5L	84.0600086976378	51.84927305367222	61.16970486066676	63.64557717027997	32.25542317843232
s_49848	1-Sep	69.78566759803893	39.04698341079018	12.569117437123305	31.822788585139985	11.384267004152589
s_19192	FADS6	0.0	13.442404125026133	2.513823487424661	7.379197353075937	36.050178846483185
s_37124	NKIRAS2	114.19472879679097	144.66587296456694	90.4976455472878	92.23996691344921	123.32955921165302
s_4351	ATP5A1	688.3404485806567	535.1357070724689	568.1241081579735	705.1745470533192	1316.780216813649
s_26810	IGDCC4	36.47887169897489	26.24469376790816	24.300293711771733	27.21079023946752	55.0239571867375
s_32507	MAN1B1	107.85057719696924	112.66014885736185	90.4976455472878	166.0319404442086	129.0216927137293
s_24969	HEATR2	234.73360919340362	260.5265942326493	201.94382015644783	264.267505207032	58.81871285478836
s_34720	MRPL35	455.19287728720843	464.7231140366177	593.2623430322202	536.3754076017073	868.9990479836473
s_27049	IL13RA1	228.38945759358197	188.83377223250994	245.516760605142	141.58834921214458	129.0216927137293
s_61893	WDR93	107.85057719696924	33.285953071493275	23.462352549296842	34.58998759254346	11.384267004152589
s_60372	UBXN6	125.29699409647898	144.02575848242284	59.493822535716994	114.37755897267704	24.665911842330605
s_4642	AURKA	58.683402298350906	18.563319982178946	64.5214695105663	25.827190735765786	1.897377834025431
s_31181	LITAF	382.2351338892586	516.5723870902898	475.95058028573584	694.5669508582727	15892.436737797008
s_33446	MEF2D	125.29699409647898	195.8750315360951	212.83705526862133	178.02313614295701	149.89284888800904
s_4273	ATP13A5	103.09246349710294	122.90198057166748	172.61587946982672	151.73474557262398	151.79022672203448
s_59958	TXNDC9	99.9203876971921	32.64583858934917	57.81794021076721	33.66758792340897	56.92133502076293
s_35673	MYLIP	93.57623609737036	120.34152264309108	77.09058694768963	112.53275963440805	15.179022672203448
s_13026	COLEC12	128.46906989638984	31.36560962506097	28.489999524146167	25.365990901198536	0.0
s_61703	WDR3	120.53888039661268	94.09682887518291	169.26411481992722	170.18273895531382	618.5451738922907
s_32503	MAN1A2	310.8634283912643	219.55926737542683	197.75411434407337	307.15908982178587	271.32503026563666
s_57459	TMEM206	326.72380739081865	339.90079001851785	347.7455824270781	340.8266777451949	390.8598338092388
s_20069	FAM65A	288.65889779188825	199.7157184289597	156.6949973828039	202.00552754045376	326.3489874523742
s_26532	ICAM4	442.504574087565	223.39995426829142	263.11352501711457	292.40069511563405	396.55196731131514
s_54533	STRN	90.40416029745951	17.923205500034843	30.16588184909594	17.986793548122602	5.6921335020762935
s_14918	DAD1	118.95284249665724	85.1352261251655	105.5805864718358	89.93396774061299	41.74231234855947
s_60306	UBP1	158.603789995543	143.38564400027875	259.761760367215	117.60595781464777	117.63742570957672
s_8953	CAMSAP1	28.548682199197746	13.442404125026133	9.217352787223758	3.2283988419707232	1.897377834025431
s_17835	EIF4A1	201.4268132943396	33.285953071493275	28.489999524146167	83.0159702221043	123.32955921165302
s_28105	ITIH1	112.60869089683555	83.21488267873319	117.3117627464842	122.21795616032024	409.8336121494931
s_57577	TMEM247	104.67850139705837	87.0555695715978	82.11823392253893	83.0159702221043	110.047914373475
s_34506	MPO	169.706055295231	222.75983978614727	173.45382063230164	259.1943070267924	318.75947611627237
s_57413	TMEM194B	109.43661509692468	113.94037782165006	107.25646879678557	141.58834921214458	58.81871285478836
s_31594	LRPPRC	168.1200173952756	176.671597071772	74.57676346026496	212.61312373550044	180.250894232416
s_29749	KLHL21	212.5290785940276	203.55640532182431	184.34705574447517	235.2119156292955	290.29880860589094
s_61425	VRK1	99.9203876971921	89.6160275001742	76.25264578521472	137.89875053560658	79.68986902906809
s_36114	NAT16	195.0826616945179	222.11972530400325	173.45382063230164	267.0347042144355	17782.22506048634
s_32985	MAZ	710.5449791800328	610.6692159654729	628.4558718561652	653.5201655817878	738.0799774358928
s_55050	SYT13	120.53888039661268	99.21774473233572	73.73882229779007	92.70116674801649	341.52801012457763
s_64001	ZNF490	187.15247219474077	135.70427021454952	124.85323320875818	142.97194871584628	110.047914373475
s_61003	UTF1	157.0177520955876	106.89911851806495	120.66352739638376	130.51955318253064	89.17675819919528
s_1160	ADCY10	69.78566759803893	8.961602750017422	15.08294092454797	5.9955978493742	1.897377834025431
s_61754	WDR48	80.88793289772694	37.76675444650199	30.16588184909594	23.059991728362302	28.460667510381466
s_14061	CTAGE5	72.95774339794978	56.97018891082503	38.545293473844815	33.20638808884172	26.563289676356035
s_18459	EPHB4	96.74831189728123	120.34152264309108	153.34323273290434	104.69236244676485	127.12431487970389
s_21197	FLNA	726.405358179587	617.070360786914	764.2023401770972	624.4645760040513	1658.3082269382267
s_31692	LRRC36	91.99019819741493	110.73980541092956	93.01146903471249	122.21795616032024	149.89284888800904
s_29326	KIAA1671	214.11511649398307	261.1667087147934	367.01822916400056	238.90151430583347	563.521216705553
s_42325	PLAC9	153.84567629567672	122.90198057166748	99.71499833451159	117.60595781464777	77.79249119504267
s_29319	KIAA1614	190.3245479946516	149.14667433957564	186.86087923189984	112.99395946897529	43.63969018258491
s_33676	MEX3C	55.51132649844006	113.94037782165006	146.63970343310527	101.00276377022688	593.87926204996
s_754	ACSL5	291.8309735917992	319.4171265899067	213.67499643109628	254.58230868111986	176.4561385643651
s_45105	PTPMT1	95.1622739973258	12.16217516073793	10.893235112173533	43.352784449321135	11.384267004152589
s_47013	RGL4	234.73360919340362	289.971860411278	380.42528776359876	311.3098883328912	330.143743120425
s_60978	USP6NL	182.39435849487447	80.65442475015679	98.03911600956181	149.42874639978774	288.4014307718656
s_26100	HS2ST1	317.207579991086	359.74433896498505	359.4767587017265	366.19266864639343	398.4493451453405
s_8986	CAND2	282.3147461920665	524.8938753581632	490.1955800478089	378.1838643451417	366.1939219669082
s_21700	FSIP2	31.720757999108606	22.404006875043553	71.2249988103654	31.822788585139985	5.6921335020762935
s_42851	PNP	161.77586579545388	183.07274189321305	168.42617365745232	157.2691435874309	113.84267004152586
s_53249	SPAG17	169.706055295231	161.94896398245768	115.63588042153442	163.26474143680514	161.27711589216162
s_43901	PRDM12	344.17022429032835	379.5878879114522	439.9191102993158	337.5982789032241	529.3684156930951
s_3173	ARAP2	174.4641689950973	95.37705783947114	165.07440900755276	141.1271493775773	199.2246725726703
s_22136	GALNT14	428.2302329879661	558.8199429118006	607.5073427942932	416.9246504487905	349.1175214606793
s_24160	GRK7	80.88793289772694	98.57763025019163	76.25264578521472	99.61916426652516	79.68986902906809
s_42191	PKN2	188.73851009469615	220.19938185757093	338.52822963985443	307.6202896563532	134.7138262158056
s_49618	SEC16A	36.47887169897489	8.961602750017422	30.16588184909594	17.525593713555352	24.665911842330605
s_10595	CDC23	120.53888039661268	72.97305096442757	62.00764602314165	62.261977666578225	45.537068016610355
s_56926	TMBIM4	164.94794159536474	99.85785921447984	129.8808801836075	143.89434838498082	36.050178846483185
s_63312	ZNF135	769.2283814783838	1168.2089299129852	1289.5914490488512	1215.7227639192606	2145.9343302827624
s_48336	RPS6KA1	99.9203876971921	87.0555695715978	105.5805864718358	115.29995864181153	117.63742570957672
s_38517	O3FAR1	139.57133519607785	134.4240412502613	176.8055852822012	166.49314027877585	178.35351639839055
s_51464	SLC25A44	182.39435849487447	118.42117919665877	168.42617365745232	112.0715597998408	89.17675819919528
s_20253	FAM9B	271.21248089237855	243.88361769690263	299.9829361660096	225.98791893795058	239.06960708720433
s_17649	EGLN2	269.6264429924231	225.3202977147237	244.67881944266705	199.6995283676176	193.532539070594
s_27431	IMPDH2	112.60869089683555	44.167899267943	19.272646736922407	63.18437733571272	18.97377834025431
s_43018	POLL	340.99814849041746	216.9988094468504	183.50911458200028	251.35390983914917	235.27485141915344
s_468	AC069257.9	439.3324982876541	395.5907499650547	347.7455824270781	452.43703771046836	449.6785466640272
s_1257	ADI1	31.720757999108606	37.12663996435789	31.003823011570827	35.973587096245204	34.152801012457765
s_23962	GPT2	293.41701149175464	196.51514601823916	236.29940781791817	204.31152671329	220.09582874695
s_30180	KRT9	65.02755389817264	30.72549514291687	21.786470224347067	22.598791893795056	43.63969018258491
s_16590	DNTTIP1	60.26944019830634	33.285953071493275	28.489999524146167	35.51238726167795	75.89511336101724
s_18986	EXOC7	872.3208449754866	339.90079001851785	229.59587851811904	404.47225491547476	282.7092972697892
s_28892	KCTD15	452.0208014872976	126.74266746453208	123.17735088380842	270.26310305640624	259.94076326148405
s_6086	C10orf25	172.87813109514187	194.59480257180687	249.7064664175164	212.15192390093318	267.53027459758584
s_60712	UPK1B	115.78076669674641	124.8223240180998	39.383234636319706	69.64117501965416	41.74231234855947
s_35094	MST1R	469.4672183868073	467.9236864473382	528.7408735216538	401.70505590807136	366.1939219669082
s_54739	SUN2	366.3747548897044	478.80563264378793	457.51587471128835	550.6726024732918	658.3901084068245
s_3734	ARRDC5	220.4592680938048	202.9162908396802	164.23646784507787	217.68632191574017	178.35351639839055
s_50437	SH3BP2	126.8830319964344	158.10827708959306	122.33940972133352	113.45515930354254	100.56102520334784
s_10282	CD2	65.02755389817264	34.56618203578148	24.300293711771733	31.361588750572732	79.68986902906809
s_2586	ANKRD46	145.91548679589957	179.87216948249252	158.37087970775366	147.58394706151876	134.7138262158056
s_39037	OR2B11	153.84567629567672	124.18220953595569	85.46999857243848	144.35554821954804	125.22693704567844
s_2831	AP3D1	344.17022429032835	467.2835719651941	579.8552844326218	490.2554241449826	591.9818842159344
s_19360	FAM123A	101.50642559714753	182.43262741106886	161.72264435765322	232.444716621892	443.9864131619509
s_27143	IL1B	242.6637986931808	193.3145736075186	244.67881944266705	231.0611171181903	383.27032247313707
s_7995	C4orf51	82.47397079768237	65.29167717869835	132.39470367103218	91.31756724431473	92.97151386724613
s_57501	TMEM219	214.11511649398307	225.3202977147237	235.46146665544327	166.95434011334308	157.48236022411078
s_59495	TSTA3	199.8407753943842	209.95755014326528	196.07823201912362	170.6439387898811	197.32729473864484
s_33876	MICAL1	302.9332388914871	452.5609388758797	555.5549907208501	436.29504350061484	779.8222897844522
s_47009	RGL3	350.51437589015006	264.3672811255139	296.6311715161101	323.7622838662068	237.17222925317887
s_61580	WASF2	185.56643429478527	129.9432398752526	100.55293949698644	121.75675632575295	170.76400506228882
s_8617	CAB39	39.65094749888575	20.483663428611244	10.893235112173533	7.840397187643183	3.794755668050862
s_26754	IFRD2	242.6637986931808	191.3942301610864	179.31940876962585	186.32473316516743	275.1197859336875
s_19406	FAM131A	49.16717489861835	41.6074413393666	45.2488227736439	53.037980975233296	3.794755668050862
s_51269	SLC22A3	141.1573730960333	161.94896398245768	160.04676203270344	178.48433597752427	157.48236022411078
s_31563	LRP2	187.15247219474077	256.6859073397847	280.7102894290872	225.52671910338336	239.06960708720433
s_33803	MGAT4A	84.0600086976378	35.846411000069686	47.762646261068575	37.81838643451418	32.25542317843232
s_3272	ARHGAP21	28.548682199197746	48.00858616080761	10.055293949698646	18.90919321725709	18.97377834025431
s_36513	NDUFB4	183.98039639482985	143.38564400027875	94.68735135966223	210.30712456266426	271.32503026563666
s_22939	GLB1L	183.98039639482985	280.37014317911644	289.08970105383605	229.67751761448855	172.6613828963142
s_12028	CKAP2L	122.12491829656813	42.2475558215107	64.5214695105663	61.339577997443726	5.6921335020762935
s_58975	TRIM55	853.2883901760214	1174.6100747344262	1180.659097927116	1198.6583700402728	2263.5717559923387
s_16920	DSG4	394.9234370889021	481.3660905723643	297.46911267858496	414.157451441387	443.9864131619509
s_32821	10-Mar	120.53888039661268	195.8750315360951	194.4023496941738	131.90315268623235	191.63516123656854
s_34080	MLH1	49.16717489861835	39.04698341079018	50.27646974849322	42.430384780186635	127.12431487970389
s_23582	GPHA2	147.501524695855	90.89625646446241	122.33940972133352	104.69236244676485	89.17675819919528
s_29116	KIAA0284	269.6264429924231	290.61197489342214	244.67881944266705	239.823913974968	132.81644838178013
s_20343	FASTKD1	153.84567629567672	56.97018891082503	45.2488227736439	49.80958213326258	55.0239571867375
s_15120	DCAF8L1	223.63134389371564	223.39995426829142	140.77411529578103	218.14752175030742	191.63516123656854
s_50244	SFTA3	77.71585709781607	139.54495710741412	107.25646879678557	81.63237071840257	53.12657935271207
s_9107	CARD16	150.67360049576587	183.71285637535712	155.85705622032899	179.86793548122597	110.047914373475
s_31861	LRRIQ3	191.91058589460704	160.66873501816946	121.50146855885865	153.11834507632568	149.89284888800904
s_19735	FAM194A	36.47887169897489	8.321488267873319	13.407058599598196	11.068796029613907	0.0
s_45486	QPCTL	131.6411456963007	58.89053235725735	44.410881611169025	77.9427720418646	212.50631741084828
s_7046	C1QTNF6	139.57133519607785	166.42976535746638	134.07058599598196	214.45792307376945	155.58498239008534
s_54056	SSU72	136.399259396167	99.21774473233572	82.11823392253893	118.9895573183495	64.51084635686465
s_30534	LARP6	388.57928548908035	366.1454837864261	336.85234731490465	425.6874473055682	442.0890353279254
s_37574	NOX1	729.5774339794979	722.0491358585465	699.6808706665307	729.6181382853833	1235.1929699505556
s_19827	FAM20B	109.43661509692468	129.3031253931085	132.39470367103218	125.9075548368582	15.179022672203448
s_20019	FAM54B	301.34720099153174	340.540904500662	299.9829361660096	273.9527017329442	320.65685395029783
s_62207	WWTR1	164.94794159536474	97.29740128590343	31.84176417404571	71.0247745233559	24.665911842330605
s_44534	PRSS45	120.53888039661268	115.22060678593829	124.85323320875818	123.60155566402194	159.37973805813618
s_37279	NLRP9	447.26268778743133	493.52826573310233	462.5435216861377	526.6902110757951	333.9384987884758
s_14879	DAAM2	283.90078409202204	442.31910716157415	621.7523425563662	499.0182210017603	857.614780979495
s_47503	RNF103	174.4641689950973	190.11400119679814	204.45764364387244	219.0699214194419	197.32729473864484
s_15558	DEFB116	126.8830319964344	81.93465371444498	180.9952910945756	124.06275549858921	252.35125192538231
s_28142	ITM2C	291.8309735917992	226.60052667901192	359.4767587017265	209.3847248935297	104.35578087139872
s_18880	ETV7	125.29699409647898	65.93179166084246	46.924705098593684	55.80517998263679	24.665911842330605
s_61461	VSTM1	69.78566759803893	35.846411000069686	29.32794068662105	64.56797683941446	49.33182368466121
s_11460	CFH	217.2871922938939	209.31743566112118	178.48146760715096	296.55149362673933	369.9886776349591
s_39819	OVCA2	57.09736439839549	35.20629651792558	36.86941114889503	24.443591232064048	75.89511336101724
s_16325	DNAH3	325.1377694908632	411.5936120186572	410.5911696126947	391.09745971302465	398.4493451453405
s_59323	TSGA10	137.9852972961224	132.503697803829	241.32705479276748	133.28675218993413	259.94076326148405
s_55062	SYT15	298.17512519162085	235.5621294290293	352.7732294019275	401.70505590807136	637.5189522325447
s_47051	RGS12	76.12981919786064	32.005724107205076	54.466175560867654	64.1067770048472	81.58724686309355
s_31170	LIPN	172.87813109514187	63.371333732266045	125.69117437123309	144.81674805411532	149.89284888800904
s_44347	PRPS1	201.4268132943396	204.19651980396839	272.3308778043384	198.7771286984831	345.3227657926284
s_61396	VPS39	161.77586579545388	118.42117919665877	134.90852715845682	181.71273481949498	79.68986902906809
s_16380	DNAJB14	136.399259396167	49.288815125095816	51.952352073443	47.0423831258591	87.27938036516983
s_42905	POC1A	564.6294923841332	773.2582944300747	789.3405750513436	778.5053207495114	886.0754484898763
s_59354	TSLP	228.38945759358197	202.2761763575361	176.8055852822012	178.9455358120915	81.58724686309355
s_22126	GALNT13	301.34720099153174	262.4469376790816	320.0935240654069	243.9747124860732	199.2246725726703
s_13452	CPT1C	358.4445653899272	466.64345748305	511.98205027215613	428.4546463129717	480.03659200843407
s_5920	BTBD9	282.3147461920665	403.27212375078386	474.2746979607861	532.6858089251692	880.3833149878
s_34774	MRPL49	84.0600086976378	129.3031253931085	67.87323416046586	143.89434838498082	311.1699647801707
s_31644	LRRC20	155.43171419563214	208.03720669683295	225.40617270574464	291.0170956119323	2417.259360548399
s_4714	AZGP1	109.43661509692468	144.66587296456694	104.74264530936091	117.60595781464777	322.5542317843233
s_19967	FAM46A	177.63624479500817	176.03148258962793	201.94382015644783	109.30436079243735	56.92133502076293
s_18919	EVX2	172.87813109514187	149.78678882171974	165.07440900755276	141.1271493775773	125.22693704567844
s_14474	CXorf22	144.32944889594413	145.94610192885514	191.8885262067492	168.79913945161206	117.63742570957672
s_62602	ZBTB25	30.13472009915317	55.04984546439273	88.82176322233803	100.54156393565964	354.80965496275564
s_25075	HEPACAM2	172.87813109514187	110.09969092878546	124.01529204628328	101.00276377022688	45.537068016610355
s_63317	ZNF138	33.306795899064035	27.52492273219637	45.2488227736439	19.831592886391586	32.25542317843232
s_57042	TMED8	371.1328685895706	186.91342878607762	137.4223506458815	167.87673978247759	421.2178791536457
s_2883	APBA2	23.79056849933145	21.76389239289945	31.84176417404571	26.288390570333032	9.486889170127156
s_60610	UMPS	66.61359179812807	18.563319982178946	0.8379411624748871	22.598791893795056	77.79249119504267
s_53111	SOSTDC1	247.4219123930471	190.75411567894227	180.15734993210074	220.45352092314363	233.37747358512803
s_14305	CUL1	280.72870829211115	270.12831146481085	208.6473494562469	259.6555068613596	165.0718715602125
s_28314	JMJD8	123.71095619652357	99.85785921447984	115.63588042153442	84.8607695603733	94.86889170127155
s_36212	NCAPG	128.46906989638984	40.96732685722249	67.87323416046586	71.0247745233559	77.79249119504267
s_30385	LACTB2	77.71585709781607	122.90198057166748	129.8808801836075	118.52835748378227	111.94529220750044
s_40263	PARD6G	42.82302329879661	35.846411000069686	55.304116723342545	50.73198180239707	64.51084635686465
s_43185	POPDC2	153.84567629567672	211.8778935896976	282.38617175403704	193.70393051824337	91.07413603322071
s_2644	ANKS1B	131.6411456963007	108.17934748235315	137.4223506458815	148.50634673065323	204.91680607474652
s_54510	STRA6	309.27739049130884	257.3260218219288	465.8952863360372	246.2807116589094	233.37747358512803
s_11663	CHIA	63.44151599821721	82.5747681965891	135.7464683209317	128.67475384426166	176.4561385643651
s_28024	ITGA7	548.7691133845788	611.9494449297612	595.7761665196448	619.3913778238117	3250.2082296855633
s_52576	SMCR8	171.29209319518645	75.53350889300398	103.904704146886	100.08036410109241	37.94755668050862
s_51521	SLC26A7	144.32944889594413	44.167899267943	41.05911696126947	72.40837402705766	58.81871285478836
s_58630	TRA2A	50.75321279857376	39.04698341079018	33.51764649899549	23.9823913974968	94.86889170127155
s_13258	COX7C	152.25963839572128	139.54495710741412	88.82176322233803	156.8079437528637	510.39463735284096
s_4340	ATP2C2	57.09736439839549	7.041259303585115	8.379411624748872	5.9955978493742	1.897377834025431
s_54598	STX8	130.05510779634523	136.34438469669362	125.69117437123309	108.84316095787008	102.45840303737327
s_1003	ADAM7	137.9852972961224	95.37705783947114	68.71117532294075	98.23556476282343	49.33182368466121
s_36240	NCDN	201.4268132943396	187.55354326822172	204.45764364387244	213.07432357006766	146.0980932199582
s_44448	PRRG2	160.18982789549844	159.38850605388126	240.48911363029262	116.68355814551329	138.50858188385644
s_412	AC004381.6	242.6637986931808	71.05270751799526	121.50146855885865	54.882780313502295	106.25315870542414
s_48244	RPP38	77.71585709781607	17.28309101789074	57.81794021076721	59.955978493742	7.589511336101724
s_15815	DGUOK	158.603789995543	128.6630109109644	155.01911505785412	132.82555235536688	157.48236022411078
s_35075	MSRB1	106.2645392970138	102.41831714305624	54.466175560867654	64.56797683941446	0.0
s_41898	PIGV	177.63624479500817	117.14095023237057	124.85323320875818	105.15356228133213	237.17222925317887
s_11197	CENPF	63.44151599821721	26.24469376790816	6.703529299799098	27.21079023946752	1.897377834025431
s_45174	PTPRA	301.34720099153174	335.41998864350916	243.0029371177173	253.65990901198532	294.0935642739418
s_14243	CTSG	223.63134389371564	230.44121357187652	291.60352454126075	228.29391811078682	578.7002393777565
s_14478	CXorf23	271.21248089237855	79.37419578586858	105.5805864718358	80.24877121470081	104.35578087139872
s_43401	PPID	109.43661509692468	124.18220953595569	128.20499785865772	166.49314027877585	462.9601915022052
s_16822	DQX1	195.0826616945179	100.49797369662392	94.68735135966223	89.93396774061299	163.1744937261871
s_6269	C11orf88	323.55173159090776	230.44121357187652	229.59587851811904	282.2542987551546	326.3489874523742
s_42689	PLXNA2	258.5241776927351	222.11972530400325	220.37852573089526	244.43591232064045	383.27032247313707
s_37364	NMRK2	122.12491829656813	76.81373785729218	78.76646927263941	112.0715597998408	216.30107307889915
s_13686	CRMP1	471.05325628676286	457.6818547330326	323.44528871530645	447.3638395302288	235.27485141915344
s_13430	CPSF4	321.9656936909523	97.29740128590343	77.09058694768963	151.73474557262398	153.6876045560599
s_16050	DKK1	191.91058589460704	187.55354326822172	234.6235254929684	203.8503268787228	83.48462469711895
s_60837	USP14	280.72870829211115	361.6646824114174	264.78940734206435	358.8134712933175	278.91454160173834
s_14339	CUTC	318.79361789104144	327.09850037563587	356.12499405182706	285.0214977625581	341.52801012457763
s_33357	MED15	282.3147461920665	323.25781348277127	438.243227974366	446.4414398610943	1660.2056047722522
s_23639	GPR110	190.3245479946516	138.26472814312592	222.89234921832002	140.66594954301007	51.22920151868664
s_30813	LEO1	50.75321279857376	24.96446480361996	9.217352787223758	10.146396360479416	0.0
s_11804	CHRNA1	291.8309735917992	285.4910590362693	245.516760605142	272.1079023946752	487.62610334453575
s_6678	C16orf87	177.63624479500817	126.74266746453208	297.46911267858496	140.20474970844282	320.65685395029783
s_57309	TMEM17	136.399259396167	62.091104767977846	76.25264578521472	118.52835748378227	349.1175214606793
s_26315	HSPB7	60.26944019830634	34.56618203578148	44.410881611169025	41.0467852764849	11.384267004152589
s_51963	SLC44A5	225.2173817936711	225.3202977147237	184.34705574447517	225.0655192688161	165.0718715602125
s_57251	TMEM151B	68.1996296980835	47.36847167866351	64.5214695105663	23.52119156292955	3.794755668050862
s_55324	TAGLN3	185.56643429478527	248.36441907191139	237.97529014286798	253.65990901198532	155.58498239008534
s_63981	ZNF48	14.274341099598873	49.92892960723992	15.920882087022855	15.680794375286366	9.486889170127156
s_30225	KRTAP13-4	120.53888039661268	181.1523984467807	191.8885262067492	154.0407447454602	212.50631741084828
s_49499	SDCCAG3	103.09246349710294	37.12663996435789	87.98382205986314	48.42598262956084	75.89511336101724
s_19810	FAM208A	66.61359179812807	64.65156269655425	48.60058742354345	60.41717832830924	56.92133502076293
s_16448	DNAJC21	458.3649530871193	546.6577677510627	832.9135155000379	627.6929748460219	552.1369497014006
s_49414	SCRIB	366.3747548897044	209.95755014326528	277.35852477918763	177.56193630838973	178.35351639839055
s_16896	DSCR3	191.91058589460704	171.55068121461917	312.55205360313283	224.60431943424885	506.5998816847901
s_49539	SDHC	458.3649530871193	261.8068231969375	206.97146713129712	356.50747212048117	438.29427965987463
s_18922	EWSR1	567.8015681840441	411.5936120186572	299.1449950035347	501.32422017459646	702.0297985894093
s_439	AC013461.1	275.9705945922448	223.39995426829142	239.65117246781773	191.8591311799744	504.70250385076463
s_1007	ADAM8	291.8309735917992	390.46983410790193	336.01440615242973	429.83824581667335	529.3684156930951
s_143	ABCA9	98.3343497972367	33.92606755363738	97.2011748470869	63.64557717027997	91.07413603322071
s_38615	ODF2L	490.0857110862279	339.2606755363738	298.3070538410598	312.23228800202565	931.6125165064867
s_64849	ZNRF2	95.1622739973258	36.486525482213786	25.9761760367215	73.79197353075938	32.25542317843232
s_44344	PRPH2	114.19472879679097	55.689959946536824	78.76646927263941	100.54156393565964	136.61120404983106
s_26538	ICAM5	134.81322149621155	124.18220953595569	127.36705669618284	160.0363425948344	1813.893209328312
s_50973	SLC11A2	662.9638421813697	838.5499716087729	1102.7305698169514	864.7496898135864	1183.9637684318689
s_39849	OXNAD1	271.21248089237855	263.0870521612257	222.89234921832002	267.0347042144355	495.2156146806375
s_40318	PARP3	386.9932475891249	581.8640642689883	573.1517551328227	575.116193705356	738.0799774358928
s_16765	DPP9	60.26944019830634	79.37419578586858	64.5214695105663	86.24436906407502	75.89511336101724
s_2877	APBA1	38.06490959893032	55.04984546439273	27.65205836167128	38.740786103648674	85.38200253114441
s_33374	MED19	136.399259396167	120.9816371252352	70.38705764789051	132.36435252079963	1043.557808713987
s_27455	INCENP	591.5921366833754	451.92082439373564	431.53969867456686	449.66983870306495	313.06734261419615
s_52785	SNIP1	72.95774339794978	12.16217516073793	5.8655881373242105	7.379197353075937	0.0
s_41530	PGM3	418.7140055882335	446.1597940544388	350.2594059145028	426.6098469747025	352.9122771287302
s_9112	CARD18	144.32944889594413	176.671597071772	192.72646736922403	159.57514276026717	151.79022672203448
s_60730	UPP2	45.99509909870746	27.52492273219637	25.9761760367215	30.439189081438247	9.486889170127156
s_28477	KBTBD3	222.04530599376025	190.11400119679814	294.95528919116026	178.9455358120915	277.0171637677129
s_43214	POU1F1	291.8309735917992	218.2790384111386	274.0067601292881	226.9103186070851	157.48236022411078
s_21229	FLT3LG	79.3018949977715	49.288815125095816	36.86941114889503	73.33077369619213	64.51084635686465
s_56582	THUMPD3	137.9852972961224	139.54495710741412	217.86470224347062	111.61035996527357	51.22920151868664
s_11765	CHPF	309.27739049130884	411.5936120186572	392.9944052007221	395.7094580586972	462.9601915022052
s_54366	STK10	249.00795029300247	285.4910590362693	276.5205836167128	228.75511794535407	599.5713955520363
s_46000	RALY	268.04040509246767	199.07560394681562	267.303230829489	244.43591232064045	341.52801012457763
s_63215	ZMIZ2	14.274341099598873	17.28309101789074	18.43470557444752	8.30159702221043	0.0
s_15763	DGCR2	421.88608138814436	299.5735776434395	207.809408293772	343.1326769180311	254.24862975940772
s_47529	RNF115	82.47397079768237	139.54495710741412	105.5805864718358	80.24877121470081	56.92133502076293
s_34601	MRFAP1	153.84567629567672	99.85785921447984	163.398526682603	121.75675632575295	149.89284888800904
s_51316	SLC24A4	407.6117402885456	604.908185626176	685.4358709044578	545.1382044584849	709.6193099255113
s_52779	SNED1	131.6411456963007	176.671597071772	113.95999809658467	114.37755897267704	176.4561385643651
s_8772	CACTIN	261.69625349264595	252.84522044692008	268.1411719919639	285.94389743169256	174.55876073033966
s_7072	C1orf100	126.8830319964344	121.62175160737928	92.17352787223759	105.15356228133213	123.32955921165302
s_22254	GART	253.7660639928688	98.57763025019163	85.46999857243848	160.9587422639689	127.12431487970389
s_18480	EPHX4	123.71095619652357	124.18220953595569	88.82176322233803	126.82995450599267	123.32955921165302
s_21538	FPGS	76.12981919786064	77.45385233943628	93.84941019718737	112.0715597998408	233.37747358512803
s_44835	PSMG2	125.29699409647898	38.40686892864609	56.142057885817444	42.89158461475389	96.766269535297
s_12482	CLVS1	171.29209319518645	188.19365775036582	218.70264340594554	176.178336804688	108.15053653944958
s_12702	CNOT7	152.25963839572128	49.288815125095816	77.92852811016449	34.12878775797621	24.665911842330605
s_54909	SYDE2	103.09246349710294	59.530646839401435	107.25646879678557	74.25317336532662	68.30560202491553
s_2401	ANK2	1021.408407571297	1173.969960252282	982.9049835830426	1179.2879769884482	1764.5613856436512
s_7817	C3orf25	226.80341969362652	122.26186608952337	155.01911505785412	147.58394706151876	472.44708067233233
s_15014	DBC1	125.29699409647898	140.82518607170232	97.2011748470869	88.55036823691125	70.20297985894095
s_51799	SLC37A1	122.12491829656813	175.39136810748383	93.84941019718737	169.72153912074654	210.60893957682285
s_5717	BRD2	439.3324982876541	166.42976535746638	124.01529204628328	235.6731154638628	442.0890353279254
s_51990	SLC46A3	106.2645392970138	119.06129367880287	156.6949973828039	87.16676873320951	26.563289676356035
s_53163	SOX6	375.89098228943686	300.8538066077277	277.35852477918763	410.0066529302818	1252.2693704567846
s_18157	EML6	101.50642559714753	88.97591301803011	111.44617460916001	125.9075548368582	622.3399295603414
s_28569	KCNC4	231.56153339349282	245.16384666119086	292.4414657037356	262.8839057033303	294.0935642739418
s_29741	KLHL2	174.4641689950973	132.503697803829	108.09440995926045	184.94113366146567	174.55876073033966
s_63982	ZNF480	72.95774339794978	60.81087580368964	87.98382205986314	73.33077369619213	45.537068016610355
s_1703	AIP	19.03245479946516	58.250417875113236	52.79029323591789	83.93836989123879	130.91907054775473
s_37609	NPAS4	198.25473749442875	204.19651980396839	134.90852715845682	119.911956987484	39.844934514534046
s_15833	DHDH	101.50642559714753	62.091104767977846	36.86941114889503	29.0555895777365	3.794755668050862
s_55924	TCTA	42.82302329879661	46.0882427143753	62.00764602314165	56.266379817204026	20.871156174279736
s_27770	IQCF5	166.53397949532015	119.70140816094698	133.23264483350707	62.723177501145464	140.4059597178819
s_28235	JAGN1	147.501524695855	189.47388671465404	271.4929366418634	199.23832853305032	178.35351639839055
s_61466	VSTM2A	109.43661509692468	163.22919294674588	149.1535269205299	102.38636327392864	113.84267004152586
s_42969	POLD1	25.37660639928688	23.684235839331755	3.3517646498995486	44.27518411845563	13.281644838178018
s_52716	SNAI3	101.50642559714753	147.22633089314334	87.14588089738827	92.70116674801649	56.92133502076293
s_2895	APBB1IP	155.43171419563214	139.54495710741412	168.42617365745232	107.45956145416835	58.81871285478836
s_4500	ATP6V1G2	139.57133519607785	164.50942191103408	169.26411481992722	168.33793961704484	478.13921417440866
s_53623	SPOCK3	629.6570462823057	541.5368518939099	502.76469748493236	511.9318163696432	470.54970283830687
s_46679	RDH16	353.6864516900609	204.19651980396839	165.07440900755276	178.02313614295701	140.4059597178819
s_31658	LRRC25	183.98039639482985	249.6446480361996	332.66264150253016	292.8618949502013	629.9294408964431
s_34169	MMADHC	249.00795029300247	279.08991421482824	253.05823106741596	287.3274969353943	322.5542317843233
s_35496	MXRA7	249.00795029300247	135.06415573240542	180.15734993210074	117.14475798008051	136.61120404983106
s_53580	SPINT3	125.29699409647898	142.10541503599052	87.14588089738827	150.81234590348947	180.250894232416
s_44701	PSMB1	142.74341099598868	35.846411000069686	15.920882087022855	20.753992555526075	13.281644838178018
s_45384	PXDC1	141.1573730960333	92.81659991089472	80.44235159758917	88.089168402344	110.047914373475
s_17953	ELF3	20.618492699420592	35.20629651792558	3.3517646498995486	23.9823913974968	20.871156174279736
s_988	ADAM29	99.9203876971921	87.0555695715978	52.79029323591789	70.56357468878865	85.38200253114441
s_41567	PHACTR3	226.80341969362652	149.14667433957564	185.18499690695012	181.71273481949498	288.4014307718656
s_42207	PKP1	440.9185361876096	544.0973098224863	521.1994030593798	445.0578403573925	333.9384987884758
s_12567	CMTM8	77.71585709781607	83.21488267873319	81.28029276006406	66.41277617768344	39.844934514534046
s_53974	SRSF9	104.67850139705837	64.65156269655425	36.03146998642015	88.089168402344	73.9977355269918
s_25311	HINT1	139.57133519607785	211.8778935896976	230.43381968059398	191.8591311799744	91.07413603322071
s_983	ADAM23	177.63624479500817	126.102552982388	79.60441043511427	136.0539511973376	191.63516123656854
s_56605	TIAM2	180.80832059491902	124.8223240180998	213.67499643109628	148.50634673065323	278.91454160173834
s_11893	CHST6	203.01285119429505	289.3317459291339	280.7102894290872	250.89271000458191	81.58724686309355
s_53430	SPDEF	317.207579991086	482.00620505450837	290.76558337878583	388.33026070562124	510.39463735284096
s_50106	SETD2	212.5290785940276	219.55926737542683	218.70264340594554	167.4155399479103	290.29880860589094
s_4889	BAG2	382.2351338892586	387.9093761793255	325.95911220273115	355.12387261677947	443.9864131619509
s_15367	DDX18	88.81812239750408	22.404006875043553	1.6758823249497743	14.29719487158463	1.897377834025431
s_19001	EXOSC10	242.6637986931808	83.21488267873319	114.79793925905952	136.0539511973376	161.27711589216162
s_5252	BCO2	396.5094749888575	275.8893418041077	211.1611729436716	309.0038891600549	652.6979749047482
s_22286	GAS7	471.05325628676286	447.44002301872695	467.5711686609871	422.9202482981647	277.0171637677129
s_45373	PWWP2A	350.51437589015006	276.52945628625184	250.54440757999126	219.53112125400918	320.65685395029783
s_3081	APOO	50.75321279857376	78.73408130372448	106.41852763431066	71.48597435792314	174.55876073033966
s_24265	GSG1	152.25963839572128	141.4653005538464	80.44235159758917	105.61476211589935	182.14827206644142
s_30831	LEPREL1	191.91058589460704	224.68018323257962	220.37852573089526	293.78429461933575	1035.9682973778854
s_34633	MRO	799.3631015775368	675.3207786620271	579.8552844326218	548.3666033004556	783.617045452503
s_18989	EXOC7	1268.830319964344	1163.7281285379765	1230.9355676756093	1111.491601307063	1823.380098498439
s_17117	DUT	615.3827051827069	714.3677620728172	672.0288123048595	742.070533818699	836.7436248052152
s_58244	TNNT3	393.3373991889467	426.95635959011565	413.1049931001194	373.57186599946937	633.7241965644939
s_6127	C10orf76	182.39435849487447	203.55640532182431	167.58823249497743	166.49314027877585	265.63289676356027
s_20238	FAM96B	101.50642559714753	23.04412135718765	15.08294092454797	33.66758792340897	3.794755668050862
s_63931	ZNF445	226.80341969362652	235.5621294290293	235.46146665544327	179.86793548122597	322.5542317843233
s_5139	BCKDK	269.6264429924231	347.58216380424716	430.701757512092	371.7270666612004	1948.6070355441175
s_32455	MAL	91.99019819741493	103.05843162520034	129.0429390211326	104.23116261219762	396.55196731131514
s_46406	RBM19	91.99019819741493	96.6572868037593	103.904704146886	69.17997518508692	43.63969018258491
s_39687	OSGEPL1	231.56153339349282	332.8595307149328	299.9829361660096	359.27467112788474	292.1961864399164
s_23930	GPS1	360.03060328988266	134.4240412502613	150.82940924547967	130.05835334796342	62.61346852283922
s_4531	ATP8B2	72.95774339794978	428.876703036548	373.7217584637997	495.78982215978965	536.957927029197
s_45223	PTPRN	144.32944889594413	117.14095023237057	113.12205693410976	196.0099296910796	933.5098943405119
s_34835	MRPS18B	158.603789995543	120.34152264309108	82.11823392253893	159.57514276026717	127.12431487970389
s_50737	SIK3	47.5811369986629	22.404006875043553	81.28029276006406	48.887182464128095	81.58724686309355
s_41939	PIK3C3	120.53888039661268	160.66873501816946	80.44235159758917	115.76115847637877	62.61346852283922
s_20349	FASTKD2	77.71585709781607	77.45385233943628	32.6797053365206	110.22676046157179	233.37747358512803
s_35980	NADKD1	131.6411456963007	62.73121925012194	37.70735231136992	56.266379817204026	55.0239571867375
s_14996	DAXX	288.65889779188825	324.5380424470595	356.9629352143019	351.8954737748088	256.1460075934332
s_31040	LILRB2	558.2853407843114	612.5895594119052	521.1994030593798	581.1117915547302	878.4859371537746
s_9575	CCDC147	266.45436719251234	414.79418442937776	451.65028657396414	387.40786103648674	305.47783127809436
s_7823	C3orf27	4.75811369986629	67.85213510727476	77.09058694768963	140.20474970844282	512.2920151868664
s_59121	TRMT5	60.26944019830634	56.97018891082503	46.08676393611879	52.576781140666064	41.74231234855947
s_25569	HM13	869.1487691755757	1045.9470638234618	1119.4893930664493	1157.1503849292205	1462.8783100336072
s_38035	NSMAF	275.9705945922448	400.0715513400634	261.4376426921648	403.5498552463404	1853.738143842846
s_47180	RHCE	596.3502503832417	828.9482543766113	709.7361646162294	814.4789078457567	1737.9980959672946
s_50063	SERTAD1	65.02755389817264	49.288815125095816	31.003823011570827	34.12878775797621	39.844934514534046
s_35111	MSX1	91.99019819741493	147.22633089314334	181.83323225705053	94.0847662517182	49.33182368466121
s_11332	CEP76	84.0600086976378	87.0555695715978	66.19735183551609	79.78757138013358	73.9977355269918
s_4678	AVPR1A	91.99019819741493	71.69282200013937	110.60823344668509	90.39516757518022	100.56102520334784
s_41219	PDZRN3	231.56153339349282	258.606250786217	251.38234874246612	269.801903221839	358.6044106308065
s_11139	CELA3A	41.236985398841185	52.48938753581632	48.60058742354345	71.48597435792314	18.97377834025431
s_36741	NEU1	179.2222826949636	231.08132805402062	288.2517598913612	222.7595200959799	352.9122771287302
s_40947	PDE4B	95.1622739973258	102.41831714305624	76.25264578521472	83.93836989123879	189.7377834025431
s_55211	TADA2B	76.12981919786064	60.81087580368964	34.35558766147037	220.91472075771088	7843.759965861132
s_32989	MB	578.903833483732	471.1242588580587	532.9305793340283	663.6665619422672	461.06281366817973
s_27424	IMPDH1	1344.9601391622048	820.6267661087381	811.9649864381656	710.7089450681262	576.8028615437312
s_21938	GABARAP	144.32944889594413	201.636061875392	202.7817613189227	202.92792720958832	506.5998816847901
s_41024	PDE8A	488.4996731862725	392.3901775543343	496.0611681851332	413.69625160681977	432.6021461577983
s_13127	COQ3	130.05510779634523	78.09396682158037	9.217352787223758	122.67915599488748	45.537068016610355
s_24119	GRIN2A	203.01285119429505	185.63319982178945	186.0229380694249	256.8883078539561	134.7138262158056
s_23052	GLRX3	183.98039639482985	165.78965087532228	138.26029180835638	122.21795616032024	79.68986902906809
s_35187	MTF1	85.64604659759323	19.843548946467145	25.13823487424661	21.215192390093318	1.897377834025431
s_41168	PDSS2	131.6411456963007	71.69282200013937	24.300293711771733	121.75675632575295	70.20297985894095
s_20748	FCRLA	269.6264429924231	288.0515169648457	285.7379364039365	235.6731154638628	250.45387409135688
s_14524	CXorf65	166.53397949532015	210.59766462540938	214.51293759357108	229.67751761448855	388.9624559752134
s_32297	MAB21L3	277.55663249220027	169.6303377681869	217.02676108099575	178.48433597752427	159.37973805813618
s_49178	SCAPER	118.95284249665724	117.14095023237057	168.42617365745232	128.67475384426166	168.86662722826338
s_40893	PDE10A	47.5811369986629	35.846411000069686	25.13823487424661	28.59438974316926	32.25542317843232
s_19891	FAM221A	172.87813109514187	161.94896398245768	142.4499976207308	108.38196112330284	163.1744937261871
s_5860	BST1	112.60869089683555	67.85213510727476	99.71499833451159	63.18437733571272	111.94529220750044
s_42331	PLAG1	88.81812239750408	164.50942191103408	165.91235017002762	126.82995450599267	56.92133502076293
s_18028	ELOVL1	68.1996296980835	48.64870064295172	25.13823487424661	42.89158461475389	24.665911842330605
s_23652	GPR114	84.0600086976378	73.61316544657167	130.7188213460824	82.55477038753705	157.48236022411078
s_41366	PEX5L	943.6925504734807	793.741957858686	797.7199866760927	754.5229293520148	1432.5202646892005
s_59837	TUBGCP2	577.3177955837765	62.73121925012194	67.03529299799098	71.0247745233559	7.589511336101724
s_61927	WFDC10B	556.6993028843558	477.5254036794997	364.50440567657586	400.78265623893685	550.239571867375
s_57845	TMEM9	188.73851009469615	75.53350889300398	51.952352073443	96.85196525912168	102.45840303737327
s_36819	NFATC1	161.77586579545388	145.94610192885514	100.55293949698644	133.7479520245014	193.532539070594
s_17932	ELAVL3	226.80341969362652	163.22919294674588	129.8808801836075	139.2823500393083	153.6876045560599
s_26122	HS3ST6	34.89283379901946	58.89053235725735	55.304116723342545	71.94717419249041	445.8837909959763
s_57767	TMEM69	96.74831189728123	94.09682887518291	72.0629399728403	81.63237071840257	32.25542317843232
s_33352	MED14	157.0177520955876	51.20915857152812	49.43852858601834	67.33517584681793	28.460667510381466
s_22223	GAP43	107.85057719696924	92.81659991089472	218.70264340594554	107.9207612887356	77.79249119504267
s_11235	CENPQ	176.05020689505275	54.40973098224863	40.22117579879458	36.434786930812436	7.589511336101724
s_44017	PRG4	891.3532997749518	732.9310820549962	689.6255767168321	744.3765329915352	1791.1246753200066
s_53290	SPANXN3	6.34415159982172	22.404006875043553	25.9761760367215	16.60319404442086	5.6921335020762935
s_37668	NPHS1	117.36680459670185	110.73980541092956	85.46999857243848	95.0071659208527	189.7377834025431
s_20427	FBXL12	57.09736439839549	37.12663996435789	40.22117579879458	67.79637568138517	127.12431487970389
s_37547	NOTCH4	122.12491829656813	132.503697803829	113.95999809658467	109.30436079243735	102.45840303737327
s_11923	CHTOP	58.683402298350906	44.808013750087106	28.489999524146167	30.439189081438247	43.63969018258491
s_30284	KRTAP4-7	95.1622739973258	119.70140816094698	52.79029323591789	88.55036823691125	110.047914373475
s_31519	LRIG1	115.78076669674641	172.8309101789074	194.4023496941738	121.29555649118572	56.92133502076293
s_16530	DNASE2B	103.09246349710294	122.26186608952337	195.24029085664867	148.50634673065323	53.12657935271207
s_23663	GPR119	147.501524695855	140.18507158955822	139.93617413330617	115.76115847637877	62.61346852283922
s_17824	EIF3K	142.74341099598868	210.59766462540938	263.95146617958943	178.9455358120915	185.94302773449226
s_53131	SOX13	166.53397949532015	105.61888955377674	124.01529204628328	76.09797270359563	191.63516123656854
s_30090	KRT32	17.44641689950973	23.04412135718765	29.32794068662105	27.671990074034767	1.897377834025431
s_31981	LSR	550.3551512845343	421.83544373296286	467.5711686609871	529.9186099177658	514.1893930208918
s_12088	CLCF1	179.2222826949636	103.69854610734444	109.7702922842102	64.1067770048472	24.665911842330605
s_50610	SHMT1	261.69625349264595	187.55354326822172	184.34705574447517	260.57790653049403	3295.745297702173
s_12701	CNOT7	407.6117402885456	473.044602304491	713.9258704286038	458.89383539440985	724.7983325977146
s_59595	TTC36	95.1622739973258	76.17362337514808	86.30793973491336	95.0071659208527	18.97377834025431
s_27090	IL17F	80.88793289772694	32.64583858934917	69.54911648541564	61.80077783201097	117.63742570957672
s_19939	FAM32A	53.92528859848462	24.96446480361996	18.43470557444752	23.059991728362302	13.281644838178018
s_4056	ASXL3	130.05510779634523	72.97305096442757	77.09058694768963	54.882780313502295	75.89511336101724
s_9795	CCDC7	391.7513612889912	498.6491815902551	631.8076365060649	498.0958213326258	1117.5555442409786
s_39752	OTOP1	171.29209319518645	83.85499716087729	84.63205740996361	80.24877121470081	98.66364736932242
s_50870	SKI	74.54378129790521	62.091104767977846	49.43852858601834	97.31316509368892	184.0456499004668
s_56350	TGFBI	193.49662379456245	197.15526050038326	180.9952910945756	162.80354160223789	174.55876073033966
s_32643	MAP3K2	157.0177520955876	92.81659991089472	60.33176369819188	64.56797683941446	98.66364736932242
s_15141	DCD	106.2645392970138	117.7810647145147	104.74264530936091	135.59275136277034	214.4036952448737
s_62033	WIZ	106.2645392970138	82.5747681965891	57.81794021076721	89.93396774061299	248.55649625733147
s_45596	RAB13	145.91548679589957	58.89053235725735	82.95617508501383	56.266379817204026	17.076400506228882
s_30462	LAMP2	377.4770201893924	433.9976188937008	451.65028657396414	441.3682416808545	12439.209079870725
s_34755	MRPL46	122.12491829656813	227.8807556433001	206.97146713129712	188.1695325034364	246.65911842330604
s_64159	ZNF562	130.05510779634523	77.45385233943628	93.01146903471249	73.33077369619213	49.33182368466121
s_21903	G3BP1	66.61359179812807	74.89339441085987	44.410881611169025	85.78316922950778	134.7138262158056
s_42867	PNPLA3	101.50642559714753	86.4154550894537	46.08676393611879	56.266379817204026	26.563289676356035
s_13280	CPA3	455.19287728720843	419.91510028653056	361.1526410266764	327.91308237731204	267.53027459758584
s_23914	GPRC5C	26.96264429924231	45.448128232231205	36.86941114889503	50.73198180239707	13.281644838178018
s_56472	THBS2	104.67850139705837	138.26472814312592	76.25264578521472	83.93836989123879	81.58724686309355
s_25672	HMX2	66.61359179812807	107.53923300020905	119.82558623390888	95.46836575541994	92.97151386724613
s_36379	NDNF	66.61359179812807	126.74266746453208	96.36323368461204	141.1271493775773	53.12657935271207
s_53872	SRP19	63.44151599821721	43.5277847857989	5.027646974849323	59.955978493742	204.91680607474652
s_46709	RECQL5	961.1389673729907	1077.312673448523	1184.0108625770156	1008.182838364	1664.000360440303
s_29999	KRAS	222.04530599376025	109.45957644664136	88.82176322233803	98.6967645973907	102.45840303737327
s_46950	RFX2	420.30004348818903	503.7700974474079	472.59881563583633	546.5218039621867	591.9818842159344
s_92	AASDHPPT	130.05510779634523	60.81087580368964	36.86941114889503	42.89158461475389	41.74231234855947
s_27767	IQCF3	147.501524695855	141.4653005538464	170.1020559824021	121.29555649118572	70.20297985894095
s_36211	NCAPG	87.23208449754866	35.20629651792558	46.924705098593684	47.50358296042635	9.486889170127156
s_17395	EDARADD	203.01285119429505	223.39995426829142	200.267937831498	198.31592886391581	216.30107307889915
s_4498	ATP6V1G2	256.9381397927797	313.6560962506097	346.06970010212837	339.4430782414932	474.34445850635774
s_35539	MYBPHL	90.40416029745951	68.49224958941886	49.43852858601834	67.79637568138517	18.97377834025431
s_18368	EPB41L2	410.7838160884563	252.84522044692008	289.9276422163109	292.8618949502013	413.628367817544
s_37872	NR5A1	152.25963839572128	313.6560962506097	215.350878756046	209.84592472809697	292.1961864399164
s_20470	FBXL5	125.29699409647898	120.34152264309108	177.6435264446761	100.54156393565964	45.537068016610355
s_3868	ASB18	22.20453059937602	53.76961650010453	87.98382205986314	63.18437733571272	34.152801012457765
s_26158	HSD11B2	79.3018949977715	69.13236407156296	21.786470224347067	64.1067770048472	45.537068016610355
s_46289	RASSF9	111.02265299688013	64.01144821441015	103.904704146886	125.44635500229093	47.434445850635775
s_17965	ELFN1	195.0826616945179	304.05437901844823	217.02676108099575	226.9103186070851	256.1460075934332
s_20665	FCAR	1094.3661509692467	845.5912309123581	884.8658675734807	837.0776997395517	977.1495845230969
s_33367	MED18	42.82302329879661	48.64870064295172	51.11441091096811	61.339577997443726	22.768534008305174
s_17194	DYRK1B	450.4347635873422	655.4772297155598	567.2861669954985	574.6549938707886	768.4380227802995
s_3408	ARHGEF16	98.3343497972367	174.1111391431956	158.37087970775366	189.09193217257086	79.68986902906809
s_53996	SSBP2	804.1212152774029	486.4870064295171	376.2355819512243	394.32585855499536	390.8598338092388
s_45096	PTPLB	298.17512519162085	343.10136242923835	289.08970105383605	277.6423004094822	233.37747358512803
s_60367	UBXN4	176.05020689505275	40.327212375078396	40.22117579879458	39.66318577278317	55.0239571867375
s_38628	ODF3L2	128.46906989638984	82.5747681965891	112.28411577163489	117.14475798008051	96.766269535297
s_15452	DDX50	137.9852972961224	72.97305096442757	46.924705098593684	76.09797270359563	58.81871285478836
s_20469	FBXL4	134.81322149621155	203.55640532182431	254.73411339236569	192.32033101454164	263.7355189295349
s_3913	ASCC3	264.86832929255684	260.5265942326493	327.6349945276809	287.78869676996163	214.4036952448737
s_32662	MAP3K8	104.67850139705837	101.13808817876804	140.77411529578103	114.37755897267704	121.4321813776276
s_25421	HIST1H4C	20.618492699420592	26.24469376790816	58.6558813732421	25.365990901198536	26.563289676356035
s_3789	ARTN	241.07776079322537	273.3288838755313	142.4499976207308	172.94993796271729	146.0980932199582
s_62294	XPO5	47.5811369986629	42.2475558215107	24.300293711771733	31.822788585139985	36.050178846483185
s_30724	LDHAL6A	177.63624479500817	144.02575848242284	133.23264483350707	154.50194458002744	30.358045344406897
s_31991	LST1	317.207579991086	378.307658947164	338.52822963985443	399.8602565698024	407.9362343154677
s_1034	ADAMTS13	547.1830754846234	393.67040651862237	274.0067601292881	337.13707906865693	607.1609068881379
s_59702	TTLL2	44.40906119875204	33.285953071493275	17.59676441197263	60.41717832830924	132.81644838178013
s_55015	SYNPR	226.80341969362652	239.402816321894	306.6864654658087	213.07432357006766	280.8119194357638
s_7998	C4orf51	282.3147461920665	161.30884950031358	165.07440900755276	186.32473316516743	157.48236022411078
s_51802	SLC37A1	125.29699409647898	117.14095023237057	113.95999809658467	107.9207612887356	92.97151386724613
s_62088	WNT4	128.46906989638984	142.74552951813465	106.41852763431066	141.1271493775773	138.50858188385644
s_64698	ZNF799	467.881180486852	227.240641161156	424.83616937476785	249.0479106663129	218.19845091292459
s_3827	ASB1	195.0826616945179	193.3145736075186	145.80176227063038	179.40673564665875	73.9977355269918
[truncated: 62,077 more rows]
