# Supplementary material for: VISPR-online: a web-based interactive tool to visualize CRISPR screening experiments
Source: BMC Bioinformatics. 2021 Jun 24;22:344. doi: 10.1186/s12859-021-04275-5 (PMC8223366; doi:10.1186/s12859-021-04275-5)
Supplement: Supplementary file 1 — Additional file 1. VISPR-online source code and sample data. Code and sample data used for test. [file 12859_2021_4275_MOESM1_ESM.gz › AddFile1_code-and-sample-data/master/uploaded/demo/sgrnas.bed]

chr2	11143961	11143981	s_7648	-
chr3	186801168	186801188	s_46884	+
chr20	46053591	46053611	s_50992	+
chr3	46705812	46705832	s_57876	+
chr19	46634669	46634689	s_23309	-
chr7	108514201	108514221	s_42887	+
chr17	45999339	45999359	s_54352	+
chr10	89402807	89402827	s_26674	-
chr17	41315395	41315415	s_30231	+
chr8	86739643	86739663	s_12617	+
chr19	19271053	19271073	s_56896	-
chr3	50353528	50353548	s_14546	-
chr1	42536584	42536604	s_9686	-
chr8	39918882	39918902	s_26611	+
chr5	33982318	33982338	s_51974	-
chr1	30967270	30967290	s_45297	-
chr3	35689363	35689383	s_3701	+
chr11	57317817	57317837	s_58207	+
chr5	157052592	157052612	s_24773	+
chr6	30932035	30932055	s_50241	+
chr15	78438348	78438368	s_27841	-
chr17	42987374	42987394	s_48681	+
chr7	5072457	5072477	s_46315	-
chr6	125881123	125881143	s_36325	-
chr4	48634375	48634395	s_21655	-
chr7	25168373	25168393	s_8242	-
chr4	5866665	5866685	s_13680	+
chr21	30755241	30755261	s_30249	-
chrX	43958497	43958517	s_36389	+
chr1	15717944	15717964	s_42540	-
chr19	56822825	56822845	s_41259	-
chr3	160300947	160300967	s_26789	+
chr5	132752873	132752893	s_10075	+
chr22	46262700	46262720	s_42157	+
chr9	34234310	34234330	s_60090	-
chr2	111164191	111164211	s_5182	+
chr10	27231756	27231776	s_575	+
chr1	1181749	1181769	s_59685	+
chr4	140949364	140949384	s_47608	-
chr2	99173948	99173968	s_34004	+
chr7	4877974	4877994	s_45935	+
chr10	17230694	17230714	s_61267	-
chr6	168311208	168311228	s_14912	+
chr7	2362746	2362766	s_17804	-
chr9	74948088	74948108	s_8480	-
chr3	124228029	124228049	s_28376	-
chr9	134053449	134053469	s_5719	-
chr6	155137203	155137223	s_56608	+
chr17	35577245	35577265	s_41334	+
chr7	47969281	47969301	s_26442	+
chr8	70734197	70734217	s_62267	+
chr4	119027424	119027444	s_54997	-
chr5	149300289	149300309	s_1409	-
chr5	73774016	73774036	s_47946	-
chr9	72059330	72059350	s_8501	+
chr5	114473111	114473131	s_28808	-
chr5	59185232	59185252	s_40971	+
chr3	158819664	158819684	s_33733	+
chr1	53220316	53220336	s_7135	-
chr14	59486729	59486749	s_28284	+
chr12	123712672	123712692	s_4427	-
chr7	16465515	16465535	s_53109	+
chr19	1585062	1585082	s_33010	-
chr5	21842256	21842276	s_10728	-
chr1	18857596	18857616	s_55414	-
chr6	143942361	143942381	s_42332	-
chr8	24917281	24917301	s_36641	-
chrX	17006322	17006342	s_46803	+
chr10	46014514	46014534	s_36313	+
chr17	38715704	38715724	s_34128	+
chr6	28126868	28126888	s_64900	+
chr18	49491432	49491452	s_47892	-
chr6	158787189	158787209	s_19076	-
chr16	1350957	1350977	s_59469	-
chr19	57876994	57877014	s_64730	-
chr20	23493060	23493080	s_14011	-
chr20	45939085	45939105	s_40719	+
chr4	68191502	68191522	s_57915	-
chr18	12951879	12951899	s_49692	+
chr19	3547523	3547543	s_33743	-
chr4	81440894	81440914	s_46192	+
chr5	94520826	94520846	s_29170	+
chrX	116441036	116441056	s_52124	+
chr19	3251059	3251079	s_11158	-
chr17	40097384	40097404	s_37785	-
chr7	100548885	100548905	s_1495	+
chr2	73265483	73265503	s_20575	+
chr11	11897670	11897690	s_60949	-
chr19	991117	991137	s_61669	+
chr15	101277404	101277424	s_61273	-
chr17	82460023	82460043	s_36077	-
chr2	30966205	30966225	s_22135	+
chr1	159440405	159440425	s_38874	+
chr2	227611486	227611506	s_7759	-
chr2	225408942	225408962	s_38509	-
chr3	156553700	156553720	s_54032	-
chr10	79432691	79432711	s_62806	+
chr1	1574506	1574526	s_54059	-
chr20	47736705	47736725	s_54664	+
chr7	116700152	116700172	s_33541	-
chr17	76137999	76138019	s_21454	+
chr16	28869360	28869380	s_50363	+
chr18	11888682	11888702	s_34530	-
chr13	20142890	20142910	s_22865	+
chr1	99748637	99748657	s_21642	+
chr5	1232866	1232886	s_52139	+
chr18	59312740	59312760	s_13343	-
chr10	48555506	48555526	s_3274	-
chrX	37440811	37440831	s_44444	+
chr11	4946235	4946255	s_39242	+
chr5	79291214	79291234	s_28318	-
chr7	151056946	151056966	s_10891	+
chr4	37829984	37830004	s_41524	+
chr2	209776023	209776043	s_60665	+
chr2	26176355	26176375	s_20042	-
chr7	76513955	76513975	s_60722	-
chr5	115179997	115180017	s_58908	-
chr4	77005668	77005688	s_49854	-
chr15	81269619	81269639	s_27069	-
chr1	2529490	2529510	s_25143	-
chr20	32428147	32428167	s_4052	+
chr1	86146151	86146171	s_12916	-
chr13	49560041	49560061	s_46594	-
chr2	85028025	85028045	s_28503	-
chr5	132762504	132762524	s_49895	+
chr3	11559347	11559367	s_61250	-
chr9	87971143	87971163	s_10874	+
chrX	103331531	103331551	s_55765	+
chr4	55411815	55411835	s_57290	-
chr19	55376844	55376864	s_57404	+
chr20	37256418	37256438	s_22763	-
chr19	14042484	14042504	s_27251	+
chr11	6608130	6608150	s_27388	+
chr1	16294772	16294792	s_20577	+
chr14	104738391	104738411	s_1378	+
chr1	190234407	190234427	s_20050	-
chr10	17230688	17230708	s_61269	+
chr4	100465477	100465497	s_18106	+
chr4	44717181	44717201	s_23345	+
chr1	20724451	20724471	s_50407	+
chr4	70523894	70523914	s_2281	-
chr16	74984965	74984985	s_61782	-
chr15	52149907	52149927	s_23271	-
chr10	86959652	86959672	s_52771	+
chr7	37950305	37950325	s_18400	+
chr1	40763036	40763056	s_36945	-
chr19	56223686	56223706	s_64938	+
chr14	77109855	77109875	s_29343	+
chr1	233295405	233295425	s_40761	-
chr8	78678656	78678676	s_62702	+
chr2	127337749	127337769	s_32641	-
chr6	30671105	30671125	s_15898	+
chr11	65794626	65794646	s_39824	-
chr4	112145618	112145638	s_7953	+
chr9	89605494	89605514	s_22051	-
chr1	45508261	45508281	s_34164	+
chr12	16363887	16363907	s_33844	-
chr2	112547146	112547166	s_43034	+
chr19	32646577	32646597	s_2520	-
chr20	17633516	17633536	s_48435	-
chr22	16590962	16590982	s_10203	-
chr16	57466184	57466204	s_43061	+
chr8	11850929	11850949	s_14220	+
chr1	212618188	212618208	s_4102	+
chr1	117060503	117060523	s_59660	+
chr7	51190915	51190935	s_12818	-
chr2	24031129	24031149	s_7632	-
chr3	15766271	15766291	s_2525	-
chr9	112574336	112574356	s_29355	-
chr5	79082852	79082872	s_5402	+
chr13	38976575	38976595	s_54475	-
chr19	15010907	15010927	s_9446	-
chr20	142675	142695	s_15582	-
chr22	37751801	37751821	s_59054	+
chr12	111781965	111781985	s_1938	+
chr14	99517090	99517110	s_9849	+
chr4	163350561	163350581	s_37766	-
chr19	580670	580690	s_5840	+
chr1	1738982	1739002	s_51754	-
chr12	4349814	4349834	s_6329	+
chr10	38017375	38017395	s_63717	-
chr12	47879054	47879074	s_61202	+
chr4	67544181	67544201	s_11189	-
chr3	46895851	46895871	s_45032	-
chr1	66926172	66926192	s_33926	-
chr2	189753996	189754016	s_39690	+
chr15	48158214	48158234	s_35575	-
chr7	77794152	77794172	s_57723	+
chr2	69040064	69040084	s_2714	-
chrX	152914761	152914781	s_63401	+
chr6	35231821	35231841	s_49455	-
chr1	225530613	225530633	s_18202	+
chr12	53487246	53487266	s_32636	+
chr19	3789315	3789335	s_32949	-
chr17	18256514	18256534	s_21194	+
chr14	94380889	94380909	s_49945	-
chr9	132587343	132587363	s_4967	+
chr17	39218148	39218168	s_54195	+
chr17	79080261	79080281	s_18232	+
chr9	7799680	7799700	s_8419	+
chr19	12828874	12828894	s_48575	+
chr19	1206990	1207010	s_54370	+
chr8	56316043	56316063	s_49556	-
chrX	120875291	120875311	s_14050	-
chr19	36114660	36114680	s_43085	-
chr19	902023	902043	s_45552	+
chr10	119820851	119820871	s_27558	+
chr6	49786298	49786318	s_41495	-
chr22	38782651	38782671	s_16501	+
chr22	26443139	26443159	s_4006	+
chr9	124414866	124414886	s_44736	+
chr15	73740405	73740425	s_6569	+
chr12	46229248	46229268	s_51808	-
chr3	23954674	23954694	s_37788	-
chr6	33080924	33080944	s_25513	-
chr19	2097486	2097506	s_28226	-
chr14	74091273	74091293	s_31098	+
chr1	182604246	182604266	s_47061	-
chr15	73988745	73988765	s_54467	-
chr11	75851915	75851935	s_61050	+
chr3	50577122	50577142	s_25056	-
chr1	84325653	84325673	s_48956	+
chr16	87726781	87726801	s_29683	+
chr11	67352794	67352814	s_42979	-
chr1	109487124	109487144	s_4622	-
chr3	136854944	136854964	s_51782	-
chr2	187380468	187380488	s_8837	-
chr1	51112547	51112567	s_7214	+
chr3	51978034	51978054	s_290	+
chr13	49936168	49936188	s_53716	-
chr14	73519121	73519141	s_24974	+
chr8	23568352	23568372	s_51434	-
chr5	112767268	112767288	s_2909	+
chr14	20999544	20999564	s_51875	-
chr7	36396269	36396289	s_2666	+
chr3	138397455	138397475	s_34589	+
chr8	133465895	133465915	s_54086	-
chr21	37013596	37013616	s_16903	+
chr17	36602567	36602587	s_34627	+
chr5	162095544	162095564	s_22006	-
chr4	8415884	8415904	s_683	+
chr15	89649336	89649356	s_29503	-
chr19	19025686	19025706	s_54655	-
chr14	105478493	105478513	s_13633	-
chr7	24717268	24717288	s_15733	-
chr7	83155946	83155966	s_40731	-
chr17	75131576	75131596	s_38070	+
chr9	34405925	34405945	s_19882	+
chr3	49131376	49131396	s_30434	+
chr1	21895953	21895973	s_26335	-
chr12	9599768	9599788	s_29910	-
chr13	110213980	110214000	s_12938	-
chr3	27452476	27452496	s_52040	-
chr5	157163519	157163539	s_20103	+
chr19	13073057	13073077	s_36875	+
chr1	226888082	226888102	s_44627	+
chr5	11732197	11732217	s_14186	+
chr1	16391402	16391422	s_7166	+
chr7	135571220	135571240	s_38365	-
chr22	38688936	38688956	s_28322	-
chr3	52855406	52855426	s_57106	-
chr22	41216184	41216204	s_30366	-
chr2	141810336	141810356	s_31559	-
chr12	107756887	107756907	s_43922	-
chr9	35660451	35660471	s_9453	-
chr1	152664228	152664248	s_30627	+
chr1	155188277	155188297	s_35375	-
chr16	27352636	27352656	s_27335	-
chr2	218960404	218960424	s_10895	+
chr16	11897860	11897880	s_24296	-
chr19	45420388	45420408	s_18588	-
chr11	6205626	6205646	s_6187	+
chr3	168048309	168048329	s_23407	+
chr16	30505388	30505408	s_28040	+
chr4	122927670	122927690	s_53374	-
chr12	56107007	56107027	s_39956	-
chr9	127925855	127925875	s_42050	+
chr15	86154466	86154486	s_1468	+
chr17	75516769	75516789	s_59311	-
chr6	137044633	137044653	s_27196	+
chr1	155459798	155459818	s_3943	-
chr19	35512590	35512610	s_16241	+
chr5	40852449	40852469	s_9114	-
chr2	183133568	183133588	s_38379	-
chr11	35663284	35663304	s_58941	+
chr12	122191539	122191559	s_31739	+
chr7	100098189	100098209	s_33181	-
chr11	63466231	63466251	s_26061	-
chr11	6027691	6027711	s_39325	-
chr5	80438720	80438740	s_63084	-
chr3	46676697	46676717	s_2142	-
chr11	6270193	6270213	s_9920	-
chr7	122302841	122302861	s_20842	+
chr19	36914992	36915012	s_64751	+
chr6	88053959	88053979	s_53229	+
chr8	53829463	53829483	s_4509	-
chr8	143938197	143938217	s_42445	+
chr6	41937285	41937305	s_10041	-
chr4	31142550	31142570	s_40516	-
chr19	4182496	4182516	s_50817	-
chr6	8026387	8026407	s_35452	-
chr22	21934073	21934093	s_43465	+
chr3	169977029	169977049	s_49676	+
chr7	107793799	107793819	s_51507	-
chr1	36091917	36091937	s_1335	-
chr1	24379813	24379833	s_7240	-
chr1	246335388	246335408	s_52694	-
chr12	52238735	52238755	s_30132	-
chr3	120002057	120002077	s_24290	+
chr12	93479426	93479446	s_34747	+
chr19	46019296	46019316	s_41501	+
chr7	128030398	128030418	s_31721	+
chr9	21077295	21077315	s_26731	+
chr11	55820307	55820327	s_39373	+
chr9	132582883	132582903	s_4968	+
chr1	230243374	230243394	s_22137	+
chr12	50104590	50104610	s_23569	-
chr16	1771381	1771401	s_37311	+
chr10	104275298	104275318	s_24343	+
chr3	49017738	49017758	s_14937	+
chr7	96486219	96486239	s_477	+
chr1	68494418	68494438	s_15678	+
chr9	136863330	136863350	s_17422	-
chr22	48646678	48646698	s_19784	+
chr4	3518957	3518977	s_31591	-
chr1	27428757	27428777	s_61578	+
chr7	121046974	121046994	s_13327	-
chr7	56116023	56116043	s_48015	+
chr5	52801665	52801685	s_41275	-
chr1	27347800	27347820	s_55102	+
chr7	47658736	47658756	s_8298	-
chr20	43513965	43513985	s_30359	-
chr4	78776699	78776719	s_5529	+
chr6	52576872	52576892	s_58705	-
chr1	181050193	181050213	s_34573	+
chr17	78223546	78223566	s_5450	-
chr8	144360693	144360713	s_52057	-
chrX	72186453	72186473	s_42012	+
chr11	587371	587391	s_41745	-
chr5	169300612	169300632	s_52411	+
chr13	36825448	36825468	s_46980	+
chr7	130427963	130427983	s_11295	-
chr8	43169207	43169227	s_25226	-
chr18	79863774	79863794	s_28605	+
chr5	9337780	9337800	s_49780	+
chr5	98774189	98774209	s_47022	-
chr14	24240703	24240723	s_56717	+
chr20	47623925	47623945	s_36311	+
chr4	17579892	17579912	s_30496	+
chr18	31093566	31093586	s_16881	-
chr19	56103133	56103153	s_64675	+
chr14	35310734	35310754	s_44688	+
chr8	20179175	20179195	s_51143	+
chr12	98595773	98595793	s_51410	+
chr2	130356142	130356162	s_45126	-
chr12	49069767	49069787	s_47191	-
chr11	130238480	130238500	s_62645	+
chr5	148174348	148174368	s_53541	-
chr10	122456917	122456937	s_3656	-
chr11	86556598	86556618	s_33302	-
chr7	105388650	105388670	s_53896	+
chr17	6760563	6760583	s_62213	+
chr16	66963218	66963238	s_11416	+
chr15	64040182	64040202	s_14963	-
chr8	89981408	89981428	s_36178	+
chr5	173325980	173326000	s_54327	+
chr17	44913268	44913288	s_22618	+
chr6	26198841	26198861	s_25364	+
chr5	177304842	177304862	s_43975	-
chr12	44875269	44875289	s_36712	-
chr17	63713457	63713477	s_54516	+
chr5	77637206	77637226	s_39774	-
chr17	6996896	6996916	s_2076	-
chr11	85696355	85696375	s_55106	+
chr1	248272911	248272931	s_39120	-
chr2	72891399	72891419	s_53659	-
chr8	100713144	100713164	s_39963	-
chr6	36019511	36019531	s_51524	+
chr8	27420721	27420741	s_45055	-
chr5	45645444	45645464	s_24851	+
chr5	132060963	132060983	s_27275	+
chr11	62678555	62678575	s_60346	+
chr17	39670268	39670288	s_42837	-
chr12	111937160	111937180	s_57118	+
chr7	95416263	95416283	s_43167	-
chr14	24574736	24574756	s_14246	+
chr1	44832011	44832031	s_44914	-
chr2	120971987	120972007	s_22973	+
chr8	26766074	26766094	s_1340	-
chr3	196554615	196554635	s_61766	-
chr6	26271173	26271193	s_25409	-
chr3	185496879	185496899	s_57638	-
chr12	107005182	107005202	s_13740	+
chr12	75312849	75312869	s_9073	-
chr20	3660827	3660847	s_22662	+
chr16	58487762	58487782	s_36409	-
chr6	96896831	96896851	s_36488	-
chr19	16203570	16203590	s_2792	+
chr7	97024323	97024343	s_16199	+
chr12	29270628	29270648	s_20305	-
chr14	87982195	87982215	s_22094	+
chr2	186495223	186495243	s_62739	+
chr9	99137990	99138010	s_56355	-
chr19	13768837	13768857	s_34623	+
chr6	142402025	142402045	s_23675	-
chr17	42227632	42227652	s_54296	-
chr13	49376989	49377009	s_8619	+
chr7	143724480	143724500	s_19312	-
chr16	57022250	57022270	s_37225	+
chr19	43639718	43639738	s_8792	+
chr6	35231829	35231849	s_49454	+
chr7	28494918	28494938	s_13562	+
chr1	32327035	32327055	s_24884	+
chr4	88393504	88393524	s_25109	-
chr2	191679105	191679125	s_35945	+
chr19	54124559	54124579	s_44312	+
chr14	32117164	32117184	s_3352	+
chr9	126833072	126833092	s_62644	-
chr3	49115486	49115506	s_60850	+
chr6	72233805	72233825	s_47325	-
chr12	51242407	51242427	s_15002	+
chr15	35538361	35538381	s_4559	-
chr4	67854069	67854089	s_57921	-
chr5	151669687	151669707	s_53302	-
chr5	115811268	115811288	s_10996	-
chr19	58246406	58246426	s_64113	-
chr6	72235641	72235661	s_47315	+
chr17	36949182	36949202	s_98	-
chr20	4724742	4724762	s_44228	-
chr19	47802812	47802832	s_58601	+
chrX	151970345	151970365	s_22000	-
chr11	78174528	78174548	s_28915	-
chrX	149715645	149715665	s_32372	+
chr16	70509373	70509393	s_12845	-
chr1	76412164	76412184	s_54135	-
chr22	35387085	35387105	s_25656	+
chr19	17022047	17022067	s_13292	+
chr7	149455991	149456011	s_64642	+
chr7	100416378	100416398	s_62828	+
chr15	43836205	43836225	s_61840	-
chr6	20649295	20649315	s_10921	+
chr1	210241779	210241799	s_50068	-
chr4	88457333	88457353	s_25104	-
chr7	31338919	31338939	s_36783	+
chr12	69251205	69251225	s_13435	+
chr17	35750213	35750233	s_22265	+
chr9	123363152	123363172	s_13514	-
chr19	11174622	11174642	s_28386	-
chr1	207091808	207091828	s_7920	-
chr10	59852546	59852566	s_9756	+
chr16	30700868	30700888	s_53804	-
chr5	1208794	1208814	s_52144	-
chr17	76001941	76001961	s_10885	-
chr4	67859612	67859632	s_57922	-
chr15	27026776	27026796	s_22010	+
chr3	48990828	48990848	s_39955	+
chr1	219193113	219193133	s_32206	-
chr3	184375880	184375900	s_56540	+
chr4	70158504	70158524	s_7972	+
chr19	40472700	40472720	s_53762	+
chr11	5351920	5351940	s_39251	-
chr8	23114728	23114748	s_58057	-
chr5	160093698	160093718	s_45373	-
chr1	160084146	160084166	s_28714	+
chr18	2954553	2954573	s_31427	-
chr11	56613402	56613422	s_39401	+
chr7	64979382	64979402	s_63284	-
chr2	38569822	38569842	s_25777	+
chr6	116806594	116806614	s_23922	+
chr1	59378777	59378797	s_21008	+
chr6	89343678	89343698	s_60175	+
chr17	7858409	7858429	s_14558	-
chr1	28553714	28553734	s_59140	+
chr16	3091783	3091803	s_64896	-
chr14	50116098	50116118	s_33616	-
chr1	228424964	228424984	s_25449	+
chr18	7079988	7080008	s_30407	-
chr18	54273949	54273969	s_43013	+
chr6	73242056	73242076	s_29040	-
chr18	55275633	55275653	s_55840	+
chr16	1862046	1862066	s_6656	+
chr22	20585804	20585824	s_33355	+
chr6	75353704	75353724	s_21094	-
chr3	112335995	112336015	s_10288	+
chr2	189719662	189719682	s_2413	+
chr18	74446631	74446651	s_20092	+
chr4	968806	968826	s_15807	+
chr8	109586081	109586101	s_54878	+
chr7	140411982	140412002	s_45608	+
chr22	46464154	46464174	s_11168	+
chr3	87245774	87245794	s_11708	-
chr6	31963947	31963967	s_50880	-
chr1	35764594	35764614	s_12440	-
chr1	205772522	205772542	s_45781	+
chr15	72350543	72350563	s_25163	-
chr2	43225077	43225097	s_63015	+
chr20	34951780	34951800	s_24304	-
chr3	36721622	36721642	s_15176	-
chr16	50716931	50716951	s_37427	+
chr4	39081217	39081237	s_29824	+
chr2	96972539	96972559	s_19640	-
chr8	28520743	28520763	s_21875	-
chr10	89383855	89383875	s_26676	+
chr20	3779719	3779739	s_53457	+
chr14	92033236	92033256	s_59066	-
chr1	205771467	205771487	s_45778	+
chr19	15529767	15529787	s_14798	-
chr22	19964253	19964273	s_13066	-
chr16	634595	634615	s_6592	+
chr2	74472355	74472375	s_34787	+
chr1	169613630	169613650	s_49723	+
chr6	147260641	147260661	s_54610	-
chr12	6773909	6773929	s_30393	-
chr2	238140747	238140767	s_29792	+
chr3	5122571	5122591	s_3596	-
chr6	28232690	28232710	s_63417	+
chr17	74704653	74704673	s_10374	-
chr3	179067724	179067744	s_63201	+
chr16	67667378	67667398	s_6672	+
chr1	38911365	38911385	s_47172	-
chr2	132646239	132646259	s_32172	+
chr1	179335648	179335668	s_52992	-
chrX	53214683	53214703	s_29005	+
chr16	29780323	29780343	s_63121	+
chr7	1233631	1233651	s_60673	+
chr21	32612156	32612176	s_7516	+
chr6	130908828	130908848	s_18368	+
chr10	5499239	5499259	s_8868	-
chr16	31087676	31087696	s_44550	+
chr13	73994991	73995011	s_29617	+
chr17	2299836	2299856	s_52596	-
chr12	108292208	108292228	s_12514	-
chr19	54256962	54256982	s_31049	-
chr3	36899189	36899209	s_58708	-
chr16	4845100	4845120	s_23131	+
chr1	15633520	15633540	s_15322	+
chr6	34539349	34539369	s_53433	+
chr1	109751327	109751347	s_18531	-
chr1	180182211	180182231	s_45516	+
chr10	32305812	32305832	s_18389	-
chr17	34256775	34256795	s_9952	+
chr3	184380311	184380331	s_11785	+
chr11	1883986	1884006	s_31978	-
chr6	137206175	137206195	s_26738	+
chr14	47301521	47301541	s_33254	+
chr5	109379022	109379042	s_42129	+
chr7	124851867	124851887	s_43201	+
chr1	205918883	205918903	s_51530	-
chrX	131544360	131544380	s_38947	-
chr19	3094718	3094738	s_23193	+
chr3	44594903	44594923	s_64408	-
chr1	37686438	37686458	s_7098	-
chr1	15716334	15716354	s_42539	-
chr19	327125	327145	s_33935	+
chr15	73751121	73751141	s_6570	-
chr2	47375276	47375296	s_18395	-
chrX	54465834	54465854	s_20858	-
chr1	107779449	107779469	s_61155	-
chr10	114684320	114684340	s_364	+
chr8	71842697	71842717	s_34992	+
chr3	50286824	50286844	s_7863	+
chr9	129098553	129098573	s_13505	+
chr4	169992087	169992107	s_33694	+
chr17	30379096	30379116	s_13305	+
chr15	76804579	76804599	s_49180	-
chr5	35968063	35968083	s_60539	+
chr1	202137962	202137982	s_3591	+
chr1	16023884	16023904	s_12124	-
chr4	8582630	8582650	s_23875	-
chr10	33263676	33263696	s_37961	-
chr7	101006534	101006554	s_35383	+
chr5	7883251	7883271	s_35333	-
chr16	3983226	3983246	s_1199	+
chr20	46054943	46054963	s_50993	-
chr2	45006182	45006202	s_50836	+
chr17	81823490	81823510	s_19747	+
chr14	96420839	96420859	s_1742	-
chr16	84149102	84149122	s_16297	+
chr11	115240304	115240324	s_8783	-
chr20	36609642	36609662	s_7460	+
chr19	50217727	50217747	s_35600	-
chr17	77281536	77281556	s_49897	-
chr19	57641801	57641821	s_63455	-
chr4	133163167	133163187	s_40484	+
chr1	8013597	8013617	s_18710	+
chr1	156745061	156745081	s_24936	+
chr6	143136981	143137001	s_1683	-
chr1	15584835	15584855	s_1513	+
chr19	5951548	5951568	s_46030	-
chr16	88865556	88865576	s_39979	+
chr6	28327417	28327437	s_63690	+
chr2	218668136	218668156	s_47733	-
chr16	4272733	4272753	s_56240	-
chr1	37998993	37999013	s_21051	-
chr6	27255121	27255141	s_44489	-
chr5	26915767	26915787	s_10811	-
chr19	51372172	51372192	s_37116	+
chr21	33546357	33546377	s_53047	+
chr21	38403533	38403553	s_18625	+
chr8	38057111	38057131	s_17861	-
chr11	6440499	6440519	s_26045	-
chr21	14186034	14186054	s_31157	-
chr7	127582252	127582272	s_22414	-
chr10	116591860	116591880	s_42818	-
chr12	122981837	122981857	s_3581	+
chr1	158355979	158355999	s_10278	+
chr9	116651627	116651647	s_4044	+
chr12	66302680	66302700	s_25034	+
chr17	7858787	7858807	s_14557	+
chr17	66879043	66879063	s_8759	-
chrX	115015790	115015810	s_27053	+
chr2	203870877	203870897	s_14160	+
chr2	170949691	170949711	s_23444	+
chr8	42870076	42870096	s_47644	+
chr16	3020450	3020470	s_58070	+
chr8	30996600	30996620	s_45310	-
chr16	66477584	66477604	s_5291	-
chr5	119098023	119098043	s_16288	+
chr17	77190938	77190958	s_49594	-
chr13	43412871	43412891	s_18258	-
chr7	87585640	87585660	s_149	-
chr1	145846182	145846202	s_38265	-
chr15	75854392	75854412	s_60209	+
chr17	40780391	40780411	s_30077	-
chr10	93758319	93758339	s_30905	-
chr2	127654463	127654483	s_31087	-
chr22	40354275	40354295	s_1372	-
chr16	88657966	88657986	s_35462	+
chr22	46308403	46308423	s_24477	-
chr21	29159949	29159969	s_7522	-
chr2	75198643	75198663	s_55189	-
chr4	106325020	106325040	s_1698	+
chr11	64255304	64255324	s_42367	-
chr15	40105788	40105808	s_5503	+
chr2	201193030	201193050	s_9198	+
chr1	247451400	247451420	s_39037	+
chr11	72758583	72758603	s_54235	-
chr20	50891431	50891451	s_1288	+
chr10	87862017	87862037	s_29907	-
chr5	145859824	145859844	s_24237	+
chr7	139483170	139483190	s_29943	+
chr3	149966532	149966552	s_41434	+
chr1	27334260	27334280	s_57514	-
chr12	6970184	6970204	s_41587	+
chr20	63931549	63931569	s_16475	-
chr11	67434217	67434237	s_48362	+
chr14	76462574	76462594	s_18769	+
chr19	22403376	22403396	s_64821	+
chr13	28177913	28177933	s_40152	-
chr4	42962940	42962960	s_24234	-
chr11	118581319	118581339	s_3181	-
chr10	68073073	68073093	s_25098	-
chr2	68577880	68577900	s_2957	+
chr1	37762840	37762860	s_18409	-
chr9	123757778	123757798	s_15631	+
chr1	181577844	181577864	s_8692	-
chr1	36307812	36307832	s_50464	-
chr7	137253482	137253502	s_45070	-
chr2	203251981	203252001	s_14661	+
chr3	47113949	47113969	s_50109	+
chr3	42908049	42908069	s_64411	-
chr7	149454113	149454133	s_64644	-
chr18	58939577	58939597	s_64094	+
chr1	5967292	5967312	s_37667	+
chr11	12002335	12002355	s_16060	+
chr3	195888522	195888542	s_58202	+
chr2	86232769	86232789	s_46714	+
chr14	63281007	63281027	s_47232	-
chr6	30555093	30555113	s_23319	-
chr1	111499970	111499990	s_1314	+
chr3	94043082	94043102	s_3532	-
chr16	52034874	52034894	s_47903	-
chr17	49207400	49207420	s_23316	-
chr13	114325123	114325143	s_11551	+
chr3	138622353	138622373	s_19218	+
chr1	179847552	179847572	s_58389	-
chr3	52840553	52840573	s_57102	+
chr3	129301960	129301980	s_7848	-
chr1	197927659	197927679	s_31000	-
chr8	132186167	132186187	s_28830	-
chr16	50025689	50025709	s_12589	-
chr1	232493644	232493664	s_50768	-
chr16	20860274	20860294	s_15281	-
chr11	16748087	16748107	s_6214	+
chr12	118019718	118019738	s_46889	-
chr18	62161134	62161154	s_41867	-
chr6	37658322	37658342	s_33246	-
chr8	54459409	54459429	s_53138	+
chr1	26797760	26797780	s_41897	-
chr2	112782718	112782738	s_27136	+
chr7	73552187	73552207	s_5227	+
chr3	120770787	120770807	s_24392	-
chr11	8111084	8111104	s_47274	-
chr3	188484620	188484640	s_31446	-
chr9	37692727	37692747	s_21633	-
chr17	57257525	57257545	s_35025	+
chr4	42656843	42656863	s_4523	+
chr1	115033400	115033420	s_59328	-
chr14	36520121	36520141	s_37135	-
chr11	2149163	2149183	s_27573	+
chr1	964386	964406	s_29730	-
chr17	63932234	63932254	s_10511	+
chr1	27960165	27960185	s_62264	+
chr4	74381033	74381053	s_18619	-
chrX	7257353	7257373	s_54544	-
chr12	26832726	26832746	s_28178	-
chr10	114601870	114601890	s_363	+
chr1	112616825	112616845	s_54157	-
chr12	6653318	6653338	s_27479	+
chr9	16552612	16552632	s_5577	+
chr1	116949266	116949286	s_45010	+
chr20	63862352	63862372	s_312	+
chrX	50911032	50911052	s_5519	+
chr11	69816354	69816374	s_20936	-
chr19	3586569	3586589	s_22847	+
chr17	81847316	81847336	s_39947	-
chr22	19812307	19812327	s_23255	+
chr6	89153152	89153172	s_42726	+
chr8	144524838	144524858	s_31652	+
chr20	45891703	45891723	s_14215	-
chr19	55048661	55048681	s_46671	-
chr2	9845305	9845325	s_55243	-
chr18	3214935	3214955	s_35803	+
chr18	21702387	21702407	s_319	-
chr17	81682058	81682078	s_3545	-
chr1	54018093	54018113	s_30744	-
chr13	108727507	108727527	s_35711	-
chr1	32248560	32248580	s_19557	+
chr16	22309468	22309488	s_43115	-
chr17	10547486	10547506	s_35606	-
chr5	138345068	138345088	s_20011	-
chr16	3057386	3057406	s_34233	-
chr1	30721689	30721709	s_32954	-
chr9	136395736	136395756	s_52751	-
chr16	1963144	1963164	s_48290	+
chr6	110358029	110358049	s_33629	+
chr13	40799156	40799176	s_51349	-
chr6	41336393	41336413	s_36340	+
chr8	66076814	66076834	s_16478	-
chr1	206584443	206584463	s_46266	-
chr4	1723489	1723509	s_55184	-
chr3	151744114	151744134	s_34	-
chr12	70430603	70430623	s_28802	-
chr10	69343872	69343892	s_25469	+
chr3	63836346	63836366	s_56531	-
chr10	80081935	80081955	s_6113	-
chr3	69941310	69941330	s_34009	-
chr7	155458901	155458921	s_18194	+
chr4	105937029	105937049	s_37689	+
chr9	136669655	136669675	s_17623	-
chr1	6465511	6465531	s_58111	+
chr4	143187832	143187852	s_60918	+
chr9	113211473	113211493	s_21134	+
chr7	118188330	118188350	s_35912	-
chr16	23638071	23638091	s_40107	-
chr3	3102666	3102686	s_27340	+
chr11	66643565	66643585	s_46386	-
chr12	131719511	131719531	s_50228	+
chr1	247039483	247039503	s_64428	+
chr11	10564204	10564224	s_32249	-
chr7	150337111	150337131	s_31794	-
chr7	27110604	27110624	s_25834	+
chr10	106956517	106956537	s_53074	-
chr12	84885923	84885943	s_52127	+
chr13	41311566	41311586	s_35899	-
chr7	112455852	112455872	s_26749	-
chr17	2042155	2042175	s_39820	+
chr2	199348991	199349011	s_49085	+
chr1	25543699	25543719	s_30755	-
chr18	45952390	45952410	s_18403	+
chr5	43453687	43453707	s_8029	+
chr6	158191988	158192008	s_24416	+
chr1	63402308	63402328	s_2030	-
chr17	74582288	74582308	s_10370	-
chr6	42974945	42974965	s_41367	+
chr19	9126666	9126686	s_39507	-
chr3	125576288	125576308	s_39632	+
chr8	27879576	27879596	s_49189	-
chr9	35906388	35906408	s_26066	-
chr4	1989806	1989826	s_61987	+
chr3	98811499	98811519	s_15133	+
chr20	47625412	47625432	s_36309	+
chr3	197820345	197820365	s_31477	+
chr15	79889203	79889223	s_35227	-
chr8	141425118	141425138	s_45081	+
chr4	75556562	75556582	s_7940	-
chr2	119494506	119494526	s_49448	-
chr2	231711880	231711900	s_45064	+
chr20	37254285	37254305	s_22761	-
chr4	83334646	83334666	s_26039	-
chrX	154999539	154999559	s_19130	+
chr1	156246184	156246204	s_40234	+
chr2	45975	45995	s_19289	+
chr3	15330518	15330538	s_50449	+
chr18	3255734	3255754	s_35637	+
chr16	72073918	72073938	s_26011	-
chr1	153457799	153457819	s_48845	+
chr5	69424612	69424632	s_32897	-
chr1	26029264	26029284	s_19044	+
chr17	1771167	1771187	s_50042	-
chr1	8958947	8958967	s_8593	+
chr1	81936770	81936790	s_31410	+
chr16	77431552	77431572	s_1049	+
chr8	30797587	30797607	s_43651	-
chr20	31844571	31844591	s_21535	-
chr10	11742577	11742597	s_17343	+
chr11	34451074	34451094	s_9274	-
chr12	105073893	105073913	s_1936	+
chr12	132142165	132142185	s_15457	+
chr6	31615551	31615571	s_1658	-
chr8	144829471	144829491	s_64513	+
chr4	6923744	6923764	s_55525	-
chr15	42287772	42287792	s_22221	-
chr19	34194486	34194506	s_31942	-
chr11	8138294	8138314	s_47269	-
chr4	51843258	51843278	s_15284	-
chr9	35685740	35685760	s_58542	-
chr1	9982399	9982419	s_37337	-
chr1	26553443	26553463	s_48336	+
chr12	53411172	53411192	s_53177	-
chr10	117244156	117244176	s_51149	-
chr7	100435916	100435936	s_43602	-
chr3	49862084	49862104	s_8939	+
chr12	71944429	71944449	s_58529	-
chrX	119663536	119663556	s_49887	+
chr3	16433897	16433917	s_46927	+
chr5	119356095	119356115	s_58039	+
chr1	15743103	15743123	s_57800	-
chr11	62423072	62423092	s_49240	-
chr7	108884460	108884480	s_8301	-
chr3	149375435	149375455	s_56868	+
chr4	155789718	155789738	s_24513	-
chr3	149330394	149330414	s_56872	-
chr20	31606048	31606068	s_26559	+
chr2	202467580	202467600	s_5564	+
chr19	648215	648235	s_47544	-
chr2	172961206	172961226	s_46091	+
chr3	191218911	191218931	s_39731	+
chr22	29260377	29260397	s_47155	-
chr1	8655990	8656010	s_46812	-
chr17	6786808	6786828	s_20563	-
chr20	15885764	15885784	s_32312	+
chr1	67125806	67125826	s_7161	-
chr2	27257281	27257301	s_51648	-
chr17	58542914	58542934	s_6742	+
chr10	45382484	45382504	s_2091	+
chr4	105396295	105396315	s_43268	-
chr19	4298030	4298050	s_57883	-
chr13	48253867	48253887	s_28138	+
chr2	201477775	201477795	s_54524	-
chr10	102421485	102421505	s_20437	+
chr19	7624360	7624380	s_62211	-
chr1	27383229	27383249	s_10235	-
chr6	150020952	150020972	s_45946	-
chr19	41709945	41709965	s_11079	+
chr1	6574971	6574991	s_55405	+
chr22	20115065	20115085	s_59109	-
chr17	28747215	28747235	s_58671	+
chr6	36373508	36373528	s_18878	-
chr1	236806197	236806217	s_35314	+
chr19	32711851	32711871	s_38270	-
chr17	66880654	66880674	s_8756	+
chr1	85358770	85358790	s_15300	-
chr12	106971150	106971170	s_6292	-
chr1	155015583	155015603	s_62681	+
chr7	99916706	99916726	s_58924	-
chr4	1079677	1079697	s_47696	-
chr2	16588092	16588112	s_19992	-
chr19	3765267	3765287	s_34795	+
chr3	39102776	39102796	s_23439	+
chr4	4459373	4459393	s_54570	-
chr4	188003626	188003646	s_63027	+
chr9	122213988	122214008	s_30988	-
chr8	42768382	42768402	s_11828	-
chrX	80023098	80023118	s_55714	-
chr6	30554824	30554844	s_23318	-
chr19	36060008	36060028	s_61796	+
chr1	111318004	111318024	s_11665	+
chr6	169744185	169744205	s_55933	-
chr5	36039624	36039644	s_60551	+
chr17	8254265	8254285	s_41383	+
chr3	51986628	51986648	s_916	+
chr8	56966228	56966248	s_27421	-
chr1	151288694	151288714	s_64471	-
chr1	85706250	85706270	s_64836	-
chr16	1827302	1827322	s_19208	+
chr17	81704260	81704280	s_34648	+
chr17	18119925	18119945	s_35706	+
chr6	18121853	18121873	s_36986	-
chr8	116863162	116863182	s_45877	+
chr1	156333598	156333618	s_10181	+
chr3	38274269	38274289	s_51228	+
chr10	49391193	49391213	s_16866	-
chr7	150793234	150793254	s_57343	-
chr1	108852139	108852159	s_1823	-
chr6	112201669	112201689	s_30423	-
chr7	127588508	127588528	s_3198	+
chr1	42762334	42762354	s_30823	+
chr1	153547779	153547799	s_48824	-
chr19	577981	578001	s_5833	+
chr4	185657448	185657468	s_53057	-
chr14	24332847	24332867	s_1178	+
chr10	80427456	80427476	s_19855	+
chr3	187262545	187262565	s_32910	-
chr20	33082940	33082960	s_5678	-
chr15	66716463	66716483	s_52469	+
chr1	155131488	155131508	s_17566	-
chr9	84707855	84707875	s_38166	-
chr3	149572854	149572874	s_62203	+
chr11	75605941	75605961	s_32687	-
chr4	102760731	102760751	s_32536	-
chr3	129532408	129532428	s_47196	-
chr1	2193865	2193885	s_7365	+
chr4	84495709	84495729	s_37176	-
chr5	177409472	177409492	s_19088	-
chr10	71344279	71344299	s_51572	-
chr17	21198702	21198722	s_57097	-
chr15	43813077	43813097	s_33682	+
chr3	170432698	170432718	s_12142	-
chr10	119902963	119902983	s_49634	-
chr10	91951549	91951569	s_5875	-
chr11	61437701	61437721	s_49528	+
chr9	99221548	99221568	s_2021	-
chr2	131484058	131484078	s_35855	+
chr12	91151655	91151675	s_15198	-
chr3	17014875	17014895	s_42400	-
chr20	38146754	38146774	s_56386	-
chr11	61393234	61393254	s_57490	+
chr5	179841898	179841918	s_8056	+
chr2	27632658	27632678	s_23612	-
chr14	67397765	67397785	s_42450	+
chr5	139481223	139481243	s_57325	+
chr5	169883477	169883497	s_19752	-
chr2	55364020	55364040	s_9859	-
chr4	47031934	47031954	s_21982	+
chr10	5525395	5525415	s_8863	-
chr3	196660734	196660754	s_31684	-
chr22	32857292	32857312	s_56701	-
chr7	30500577	30500597	s_22685	+
chr5	40691811	40691831	s_44990	-
chr3	101727428	101727448	s_11355	-
chr14	36320555	36320575	s_33033	+
chr19	2873600	2873620	s_64144	+
chr5	140194591	140194611	s_14844	+
chr13	39037206	39037226	s_44285	+
chr5	95768056	95768076	s_47215	-
chr14	69796949	69796969	s_50939	-
chr19	51824464	51824484	s_21557	+
chr8	17684382	17684402	s_35349	-
chrX	119903528	119903548	s_1766	+
chr4	22473760	22473780	s_23672	+
chr7	92581496	92581516	s_19419	+
chr10	13298212	13298232	s_41755	+
chr1	87084238	87084258	s_26101	-
chr19	54279369	54279389	s_31038	+
chr20	2859744	2859764	s_61347	+
chr11	1923038	1923058	s_58244	+
chr3	98087665	98087685	s_39341	+
chr11	61115072	61115092	s_10449	+
chr7	42924720	42924740	s_44673	-
chr22	40869051	40869071	s_62286	+
chr2	156549665	156549685	s_23576	+
chr12	10909151	10909171	s_55427	+
chr13	19851356	19851376	s_63240	-
chr7	123169149	123169169	s_51015	-
chr11	5489607	5489627	s_39292	-
chr8	38057241	38057261	s_17860	-
chr2	136115522	136115542	s_14441	+
chr11	66000065	66000085	s_17722	-
chr16	89845313	89845333	s_53593	+
chr12	22055578	22055598	s_12497	-
chr10	89705432	89705452	s_29431	-
chr2	56193310	56193330	s_9845	-
chr2	27054017	27054037	s_1482	-
chr20	37931743	37931763	s_61474	-
chr6	89595986	89596006	s_2621	+
chr7	2554313	2554333	s_5700	+
chr15	67190438	67190458	s_52463	-
chr9	35802258	35802278	s_37716	-
chr3	97959163	97959183	s_33959	-
chr1	161038598	161038618	s_59500	+
chr1	15944698	15944718	s_62582	-
chr9	34402712	34402732	s_19881	+
chr4	48897800	48897820	s_38585	+
chr17	28330444	28330464	s_26764	-
chr2	24121173	24121193	s_41437	+
chr16	57525928	57525948	s_9433	+
chr1	1757190	1757210	s_35978	+
chr2	45605410	45605430	s_53799	-
chr3	94043227	94043247	s_3536	-
chr7	101215934	101215954	s_42624	-
chr10	72475233	72475253	s_33906	+
chr3	14164826	14164846	s_62277	-
chr19	804430	804450	s_44887	-
chr11	116770211	116770231	s_6007	-
chr1	29011883	29011903	s_18358	-
chr5	151566378	151566398	s_20361	+
chr1	39901835	39901855	s_35553	+
chr16	71284158	71284178	s_21746	+
chr11	6480012	6480032	s_3222	-
chr1	43452293	43452313	s_26483	+
chrX	30308558	30308578	s_37776	+
chr18	46704584	46704604	s_54178	-
chr15	68402929	68402949	s_27993	-
chr6	151365612	151365632	s_62587	+
chr7	150974852	150974872	s_28624	-
chr1	247039515	247039535	s_64431	-
chr20	45515538	45515558	s_53579	+
chr2	190060251	190060271	s_35108	+
chr3	45110772	45110792	s_10703	+
chr19	18938740	18938760	s_25792	-
chr19	48895024	48895044	s_59864	-
chr15	96337513	96337533	s_37834	+
chr17	34287195	34287215	s_9928	-
chr19	49428100	49428120	s_14110	-
chr10	102137932	102137952	s_43748	+
chr7	139911213	139911233	s_55736	+
chr6	31505623	31505643	s_33901	-
chr12	42237698	42237718	s_62366	-
chr14	52678440	52678460	s_18688	+
chr17	46082442	46082462	s_28396	-
chr21	31873795	31873815	s_26437	+
chr1	145975414	145975434	s_43126	+
chr16	2460317	2460337	s_6637	-
chr13	99970726	99970746	s_63160	-
chr1	26061155	26061175	s_59002	+
chr6	135947501	135947521	s_41020	+
chr6	39725280	39725300	s_29499	-
chr17	41715825	41715845	s_22293	-
chr6	53654449	53654469	s_29797	+
chr14	74245273	74245293	s_61486	-
chr15	90221416	90221436	s_49762	-
chr16	19711430	19711450	s_6682	-
chr10	49161593	49161613	s_6072	+
chr8	131040304	131040324	s_1197	-
chr3	98521655	98521675	s_12205	-
chr10	71819547	71819567	s_44591	-
chr14	89412187	89412207	s_21485	+
chr9	21350700	21350720	s_26719	-
chr7	118234536	118234556	s_2633	-
chr5	146701091	146701111	s_43668	+
chr13	32340090	32340110	s_5706	+
chr21	33426959	33426979	s_26743	+
chr20	64049261	64049281	s_53143	-
chr19	37599620	37599640	s_64105	+
chr12	91104248	91104268	s_32058	+
chr5	102498823	102498843	s_52369	+
chr9	129040643	129040663	s_20134	-
chrX	70282557	70282577	s_45741	-
chr3	58210822	58210842	s_16519	-
chr1	17044810	17044830	s_49532	+
chr22	29720440	29720460	s_8652	+
chr7	7969723	7969743	s_22948	-
chr1	200900171	200900191	s_7093	-
chr14	55013486	55013506	s_61642	-
chr19	48591622	48591642	s_54698	+
chr5	132384158	132384178	s_51276	+
chr11	56470125	56470145	s_39405	+
chr6	32589647	32589667	s_25534	+
chr1	15911096	15911116	s_53475	+
chr20	1228499	1228519	s_45879	-
chr19	47883734	47883754	s_54695	+
chr20	18515708	18515728	s_49632	-
chr3	119105145	119105165	s_26935	-
chr2	175179233	175179253	s_4377	-
chr16	30763440	30763460	s_47764	+
chr10	35179242	35179262	s_13596	-
chr1	13610476	13610496	s_41149	-
chr17	42120705	42120725	s_28413	+
chr9	129640702	129640722	s_3890	-
chr22	20052576	20052596	s_7539	-
chr6	24653078	24653098	s_55965	+
chr6	2623672	2623692	s_8153	+
chr19	12696542	12696562	s_20655	-
chr7	8232724	8232744	s_26514	+
chr2	95177586	95177606	s_63431	+
chr11	65720400	65720420	s_47480	-
chr16	55532860	55532880	s_31392	+
chr19	42302249	42302269	s_40040	-
chr4	121821063	121821083	s_10009	+
chr22	31266999	31267019	s_31079	-
chr12	48525680	48525700	s_39546	+
chr2	197462556	197462576	s_13120	+
chr3	74486537	74486557	s_12770	-
chr8	143276670	143276690	s_22981	+
chr20	18056658	18056678	s_39830	-
chr17	28340423	28340443	s_58019	+
chr1	43273342	43273362	s_57136	-
chr21	45531664	45531684	s_51158	-
chr9	112689558	112689578	s_27510	+
chr7	5214591	5214611	s_62012	+
chr2	17764899	17764919	s_22610	+
chr1	110951855	110951875	s_31513	-
chr11	55343325	55343345	s_39158	-
chr10	112460560	112460580	s_61501	+
chr1	1331736	1331756	s_55418	+
chr2	219540053	219540073	s_11769	-
chr8	10831681	10831701	s_42018	-
chr11	61133289	61133309	s_61389	-
chr16	1793643	1793663	s_26840	-
chr4	44448162	44448182	s_28934	-
chr1	171783848	171783868	s_33573	+
chr1	22661301	22661321	s_7004	+
chr5	75694651	75694671	s_42916	+
chr16	4959355	4959375	s_49614	+
chr8	144333850	144333870	s_49434	+
chr9	136523046	136523066	s_37531	-
chr11	20367206	20367226	s_26342	+
chrX	63785124	63785144	s_3476	+
chr3	114295771	114295791	s_56642	+
chr8	10301543	10301563	s_35070	+
chr9	35606825	35606845	s_56125	+
chr8	22692303	22692323	s_17668	-
chr9	106923581	106923601	s_63958	+
chr2	168889420	168889440	s_53419	+
chrX	154781298	154781318	s_34512	-
chr11	68804031	68804051	s_13444	-
chr19	9473192	9473212	s_64153	-
chr11	65862011	65862031	s_35436	-
chr11	45907157	45907177	s_6282	+
chr2	26562623	26562643	s_7716	-
chr3	17014826	17014846	s_42403	-
chr11	17474874	17474894	s_217	+
chr1	39666181	39666201	s_38073	-
chr3	113017548	113017568	s_7789	+
chr1	56792316	56792336	s_7190	+
chr16	29817270	29817290	s_6618	+
chr3	150544468	150544488	s_49939	+
chrX	37782077	37782097	s_14595	+
chr22	39415017	39415037	s_55151	-
chr1	200760931	200760951	s_8957	+
chr18	76851892	76851912	s_63527	-
chr17	10710979	10710999	s_6746	-
chr16	11281205	11281225	s_44194	-
chr1	145788930	145788950	s_47525	+
chr1	109753173	109753193	s_18534	+
chr11	3371017	3371037	s_63421	+
chr19	8334337	8334357	s_28390	-
chr22	38213867	38213887	s_32357	+
chr5	80040192	80040212	s_56479	+
chr15	51236893	51236913	s_14647	-
chr2	215996322	215996342	s_34599	-
chr12	32294124	32294144	s_5410	+
chr16	56639262	56639282	s_35121	+
chr12	57489056	57489076	s_32887	-
chr8	27828143	27828163	s_40430	-
chr1	35015011	35015031	s_63244	+
chr19	10626263	10626283	s_51948	+
chr12	9832315	9832335	s_29935	+
chr15	64162134	64162154	s_43395	-
chr5	74841644	74841664	s_19570	+
chr8	72567955	72567975	s_28553	-
chr22	32493118	32493138	s_20612	-
chr1	34089001	34089021	s_13890	+
chr2	9412270	9412290	s_28057	-
chr3	49554690	49554710	s_5845	-
chr21	46161947	46161967	s_7511	-
chr9	136804610	136804630	s_29365	-
chr1	228413847	228413867	s_58840	-
chrX	110144826	110144846	s_57288	+
chr7	23300974	23300994	s_32464	+
chr2	26188130	26188150	s_20044	-
chrX	107982082	107982102	s_56166	+
chr19	12074135	12074155	s_64782	+
chr1	205729613	205729633	s_38217	-
chr7	35017931	35017951	s_16783	+
chr2	50236920	50236940	s_37985	-
chr11	105003368	105003388	s_9222	-
chr4	104472337	104472357	s_14461	+
chr1	169876015	169876035	s_49467	-
chr1	182399725	182399745	s_56044	-
chr3	109117983	109118003	s_34391	+
chr7	100358815	100358835	s_41998	+
chr4	84493404	84493424	s_37173	-
chr22	29570183	29570203	s_37074	-
chr12	6232655	6232675	s_10543	-
chr2	169872225	169872245	s_60327	+
chr12	66304786	66304806	s_25035	-
chr4	4471640	4471660	s_54569	-
chr2	124025677	124025697	s_12800	+
chr6	12293935	12293955	s_17426	+
chr11	5755195	5755215	s_39319	-
chr2	230444251	230444271	s_53181	+
chrX	119675643	119675663	s_49884	-
chr1	152410524	152410544	s_13693	-
chr3	121644897	121644917	s_24847	-
chr11	20036066	20036086	s_36145	+
chr22	45408883	45408903	s_52547	-
chr19	50831443	50831463	s_29870	+
chr2	237493493	237493513	s_34137	+
chrX	71148840	71148860	s_37203	+
chr2	112324446	112324466	s_62756	-
chr3	31747899	31747919	s_39625	+
chr16	2019992	2020012	s_37752	-
chr9	98076992	98077012	s_36045	-
chr15	73332236	73332256	s_24863	-
chr5	6632725	6632745	s_38047	-
chr4	121823464	121823484	s_10012	-
chr19	52613125	52613145	s_64752	-
chr1	28460243	28460263	s_41576	-
chr12	10826033	10826053	s_55426	+
chr1	227734788	227734808	s_28295	-
chr8	24299996	24300016	s_985	-
chr1	202966750	202966770	s_14568	+
chr5	176238509	176238529	s_8025	-
chr9	128203537	128203557	s_16549	-
chr14	32546098	32546118	s_1784	-
chr3	49362497	49362517	s_47201	-
chr7	116912130	116912150	s_9086	-
chr11	33058080	33058100	s_55920	-
chr12	111702236	111702256	s_511	-
chr16	86579727	86579747	s_21469	-
chr20	32453718	32453738	s_7405	-
chr9	32405520	32405540	s_636	+
chr3	126343723	126343743	s_29624	+
chr19	44060805	44060825	s_63486	+
chr3	136623196	136623216	s_54207	+
chr2	158123855	158123875	s_60728	+
chr8	142331771	142331791	s_59357	+
chr4	99318807	99318827	s_1235	-
chr10	97499251	97499271	s_60338	+
chr3	189995414	189995434	s_30829	+
chr13	111328206	111328226	s_56195	+
chr1	109298243	109298263	s_35535	-
chr15	65271000	65271020	s_40310	+
chr11	128936604	128936624	s_58431	-
chr1	54758842	54758862	s_40337	-
chr4	39755683	39755703	s_60184	+
chr8	144505452	144505472	s_23959	-
chr19	52160505	52160525	s_64763	+
chr4	1699571	1699591	s_50938	+
chr14	88263311	88263331	s_28726	-
chr16	67197624	67197644	s_17243	+
chr1	109066216	109066236	s_55231	-
chr11	69673285	69673305	s_39576	-
chr2	3513926	3513946	s_1255	+
chr17	28524740	28524760	s_21478	+
chr1	42762371	42762391	s_30825	-
chr1	248816620	248816640	s_50457	-
chrX	119240298	119240318	s_41553	+
chr4	139016150	139016170	s_10162	-
chr2	96986271	96986291	s_19638	-
chr6	33069272	33069292	s_25512	+
chr22	37825227	37825247	s_22203	-
chr19	691919	691939	s_44558	+
chr6	83524152	83524172	s_44513	+
chr1	34197338	34197358	s_7381	+
chr7	28494898	28494918	s_13563	+
chr9	124854265	124854285	s_61722	+
chr9	66908639	66908659	s_64403	+
chrX	69957063	69957083	s_17379	+
chr5	132579362	132579382	s_45888	+
chr6	160249288	160249308	s_51254	+
chr14	77769633	77769653	s_6456	+
chr1	179864985	179865005	s_1887	+
chr6	36291476	36291496	s_42860	+
chr8	100268782	100268802	s_47673	+
chr10	61902391	61902411	s_3506	+
chr7	99622543	99622563	s_64018	+
chr1	53461532	53461552	s_16272	-
chr2	73293296	73293316	s_17669	+
chr12	119193755	119193775	s_26318	+
chr3	52202612	52202632	s_1897	-
chr3	190310159	190310179	s_12137	+
chr2	171965464	171965484	s_24743	-
chr14	74493784	74493804	s_27924	-
chr19	40757348	40757368	s_52825	+
chr1	151160957	151160977	s_32227	-
chr9	65284120	65284140	s_21426	-
chr8	74844014	74844034	s_41777	+
chr1	15440581	15440601	s_14208	-
chr17	44363672	44363692	s_19589	+
chr16	3493859	3493879	s_6683	+
chr1	154273437	154273457	s_24782	+
chr14	93348069	93348089	s_13261	+
chr12	85876679	85876699	s_38173	+
chr8	98127584	98127604	s_43172	+
chr8	32595891	32595911	s_37914	-
chr12	4720748	4720768	s_22161	-
chr2	183133592	183133612	s_38380	-
chr4	86031403	86031423	s_32721	-
chr1	9982475	9982495	s_37339	+
chr5	173910532	173910552	s_13326	-
chr16	53434547	53434567	s_46365	+
chr5	134225749	134225769	s_43650	+
chr11	62648608	62648628	s_27643	-
chr1	202881153	202881173	s_45839	-
chr2	73641576	73641596	s_36122	-
chr19	12696203	12696223	s_20654	+
chr22	29354659	29354679	s_2782	+
chr11	123057794	123057814	s_26288	-
chr17	6812940	6812960	s_56061	+
chr1	228212311	228212331	s_38565	-
chr1	27283357	27283377	s_61904	+
chr5	132734437	132734457	s_29480	+
chr16	48609875	48609895	s_35861	+
chr10	102260061	102260081	s_22354	+
chr3	45035908	45035928	s_12259	-
chr6	29588161	29588181	s_39069	-
chr14	23378406	23378426	s_12550	-
chr19	12880995	12881015	s_16522	+
chr4	174508750	174508770	s_25999	+
chr3	179358897	179358917	s_33717	-
chr3	44357748	44357768	s_7810	+
chr1	20553332	20553352	s_19961	-
chr5	114363961	114363981	s_28806	-
chr2	223991794	223991814	s_50035	+
chr11	129093622	129093642	s_3324	-
chr7	44208146	44208166	s_62442	+
chr17	28902691	28902711	s_15859	-
chr6	33417130	33417150	s_14335	-
chr21	25698738	25698758	s_28260	+
chr7	100572676	100572696	s_49014	+
chr11	1759578	1759598	s_14230	+
chr5	132763861	132763881	s_49891	+
chr20	62910828	62910848	s_15972	-
chrX	151974558	151974578	s_22001	+
chr3	52943377	52943397	s_50196	+
chr2	25928981	25929001	s_29484	+
chr6	30561907	30561927	s_44410	+
chr2	17817032	17817052	s_34997	-
chr3	183817988	183818008	s_32691	+
chr2	112979303	112979323	s_27310	+
chr14	24192209	24192229	s_56904	+
chr6	132694053	132694073	s_61322	+
chr9	34521648	34521668	s_18235	-
chr2	33188625	33188645	s_32008	+
chr16	68249414	68249434	s_42239	-
chr4	15935935	15935955	s_20967	+
chr15	38696659	38696679	s_6557	-
chr1	246507045	246507065	s_52696	+
chr3	124737566	124737586	s_60611	+
chr5	170878117	170878137	s_46026	+
chr10	32453367	32453387	s_9797	+
chr6	47786602	47786622	s_38812	+
chr1	109413106	109413126	s_44683	+
chr8	41530271	41530291	s_22827	-
chr18	80034554	80034574	s_46343	-
chr12	47750401	47750421	s_46090	+
chr12	141273	141293	s_27816	-
chr8	22125633	22125653	s_26049	-
chr19	6733649	6733669	s_23635	+
chr19	15696165	15696185	s_14790	+
chr17	35741110	35741130	s_46230	-
chr17	41732366	41732386	s_24700	+
chr1	37999057	37999077	s_21049	-
chr9	84710642	84710662	s_38168	-
chr20	33034216	33034236	s_5679	+
chr2	80393237	80393257	s_14167	-
chr7	143026219	143026239	s_39549	+
chr16	8629088	8629108	s_33621	+
chr7	156836854	156836874	s_31214	+
chr20	44355805	44355825	s_25697	-
chr7	100641193	100641213	s_56318	+
chr11	32601756	32601776	s_17834	+
chr15	64088776	64088796	s_20233	-
chr12	41191522	41191542	s_41226	+
chr2	70943691	70943711	s_4467	-
chr2	231206267	231206287	s_3639	+
chr16	281881	281901	s_3380	+
chr1	32204005	32204025	s_9679	+
chrX	12885921	12885941	s_56838	-
chr12	54500566	54500586	s_36278	-
chr14	99516187	99516207	s_9850	+
chr1	161323653	161323673	s_49539	-
chr10	96319380	96319400	s_16587	-
chr9	137241404	137241424	s_59814	-
chr9	116335004	116335024	s_40206	-
chr6	42173720	42173740	s_24486	-
chr5	178867034	178867054	s_63746	+
chr7	98617724	98617744	s_37745	+
chrX	104189708	104189728	s_19764	-
chr16	3606609	3606629	s_52451	+
chr20	18056727	18056747	s_39829	+
chr15	34038960	34038980	s_4660	-
chr7	44206387	44206407	s_62440	+
chr15	50529864	50529884	s_60963	-
chr4	139678616	139678636	s_33847	-
chr19	48956227	48956247	s_5002	+
chr13	101399046	101399066	s_36023	+
chr15	24967927	24967947	s_52875	+
chr3	138759174	138759194	s_41949	-
chrX	139629769	139629789	s_33129	+
chr22	38716024	38716044	s_24453	+
chr3	50326407	50326427	s_59878	-
chr9	33998788	33998808	s_60096	-
chr20	50794984	50795004	s_5110	+
chr2	112752293	112752313	s_12026	+
chr22	45008541	45008561	s_41659	+
chr17	76344706	76344726	s_44355	-
chr9	95480555	95480575	s_44910	+
chr7	108571796	108571816	s_16399	-
chr5	161546568	161546588	s_21986	-
chr3	328254	328274	s_11692	-
chr12	45731289	45731309	s_3488	-
chr17	37284862	37284882	s_503	-
chr4	8286629	8286649	s_26426	+
chr11	82928916	82928936	s_6251	+
chr10	125721272	125721292	s_6080	-
chr19	7623762	7623782	s_62210	+
chr3	51984097	51984117	s_917	-
chrX	133324237	133324257	s_23555	+
chr6	114062824	114062844	s_26117	+
chr19	4652294	4652314	s_58041	-
chr15	40358381	40358401	s_16046	-
chr16	67868537	67868557	s_38432	-
chr19	19677979	19677999	s_63279	-
chr2	165764885	165764905	s_22143	-
chr19	54594902	54594922	s_31026	-
chr2	233322990	233323010	s_48919	-
chr12	12465646	12465666	s_31315	+
chr1	229500788	229500808	s_38349	+
chrX	64224417	64224437	s_3845	+
chr19	47021637	47021657	s_37598	+
chr22	17581115	17581135	s_51358	+
chr1	37509517	37509537	s_33310	-
chr21	42076141	42076161	s_60607	-
chr19	3969723	3969743	s_14966	-
chr11	60402948	60402968	s_34942	-
chr19	56574725	56574745	s_63970	-
chr1	158466130	158466150	s_38882	+
chr6	158895225	158895245	s_8221	+
chr14	23055303	23055323	s_10772	-
chr4	57109965	57109985	s_26872	-
chr18	24066072	24066092	s_59615	-
chr6	30061626	30061646	s_64840	+
chr16	30091162	30091182	s_55727	-
chr12	122702754	122702774	s_24822	+
chr3	9810647	9810667	s_59706	+
chr10	100545961	100545981	s_25289	-
chr14	100545022	100545042	s_5299	-
chrX	77988709	77988729	s_4511	+
chr19	48832674	48832694	s_26182	+
chr16	71879937	71879957	s_64735	-
chr5	179344062	179344082	s_1053	+
chr1	32330836	32330856	s_24882	+
chr8	70706980	70707000	s_62266	+
chr17	67552323	67552343	s_42081	+
chr9	114592570	114592590	s_4494	+
chr11	8911471	8911491	s_1809	-
chr17	78828956	78828976	s_60909	-
chr18	79966607	79966627	s_26139	+
chr3	98518941	98518961	s_12203	-
chr2	74481032	74481052	s_9564	+
chr11	68812475	68812495	s_13445	-
chr5	121962022	121962042	s_53842	+
chr16	5072978	5072998	s_1992	+
chr9	38016069	38016089	s_50529	-
chr1	74752299	74752319	s_60024	-
chr8	42157967	42157987	s_2834	-
chr5	176626389	176626409	s_52768	+
chr20	45480033	45480053	s_61943	+
chr8	116657295	116657315	s_17816	-
chr1	243225244	243225264	s_11277	+
chr1	78080825	78080845	s_22842	-
chr1	12759373	12759393	s_7175	+
chr1	246591714	246591734	s_12740	+
chr22	50076870	50076890	s_34065	+
chr1	204273614	204273634	s_42469	+
chr6	83097071	83097091	s_16675	-
chr19	50362177	50362197	s_36074	-
chr19	48240979	48240999	s_9123	+
chr20	45420347	45420367	s_41890	-
chrX	80442908	80442928	s_19979	-
chr2	60546060	60546080	s_5148	-
chr5	94629141	94629161	s_2536	+
chr16	631395	631415	s_61962	+
chr1	117153262	117153282	s_61499	+
chr3	37993912	37993932	s_61265	+
chr19	2278609	2278629	s_6900	+
chr3	186786218	186786238	s_17837	-
chr4	55364062	55364082	s_53822	+
chr1	89147624	89147644	s_22387	+
chr6	31545446	31545466	s_4501	-
chr11	44267577	44267597	s_2167	+
chr9	34379710	34379730	s_8473	-
chr1	209796347	209796367	s_27870	+
chr4	139073455	139073475	s_17948	-
chr21	36387652	36387672	s_11550	-
chr9	136013853	136013873	s_35967	+
chr7	143444371	143444391	s_55460	+
chr16	57771352	57771372	s_29521	-
chr5	36201145	36201165	s_35980	-
chr13	108727542	108727562	s_35709	-
chr5	31983628	31983648	s_41192	+
chr14	20590594	20590614	s_47453	-
chr14	81203926	81203946	s_24378	-
chr3	54924726	54924746	s_31906	-
chr19	51338021	51338041	s_61444	-
chr18	23463071	23463091	s_47374	-
chr17	34287638	34287658	s_9927	+
chr14	55435911	55435931	s_55664	-
chr2	111150066	111150086	s_5176	-
chr10	84237584	84237604	s_31529	-
chr11	46084200	46084220	s_41654	-
chr2	15945847	15945867	s_35560	+
chr22	39243951	39243971	s_41042	-
chr12	8123951	8123971	s_12264	-
chr19	544118	544138	s_24594	-
chr5	154941106	154941126	s_34683	+
chr2	10142287	10142307	s_7641	-
chr2	72143990	72144010	s_14676	-
chr11	6458227	6458247	s_58878	+
chr8	18804749	18804769	s_44614	-
chr11	86386104	86386124	s_9829	-
chr3	47840961	47840981	s_15911	-
chr19	2244743	2244763	s_50174	-
chr4	2261783	2261803	s_35484	+
chr4	76384568	76384588	s_9611	-
chr20	37767977	37767997	s_14182	+
chr9	75133367	75133387	s_39724	+
chr4	25314046	25314066	s_62809	+
chr1	164563289	164563309	s_40440	+
chr12	10634575	10634595	s_54622	+
chr17	15987265	15987285	s_64967	+
chr4	121801476	121801496	s_19024	-
chr3	23208689	23208709	s_60148	+
chr15	66308710	66308730	s_16027	+
chr11	128998329	128998349	s_3327	-
chrX	154295983	154296003	s_56763	-
chr17	79737218	79737238	s_18291	-
chr2	119367399	119367419	s_15028	+
chr2	46512301	46512321	s_4484	+
chr11	6877420	6877440	s_38841	-
chr4	42018162	42018182	s_51673	-
chr3	160300892	160300912	s_26790	+
chr1	77044308	77044328	s_54145	+
chr17	58280432	58280452	s_34506	+
chr2	216859901	216859921	s_58246	+
chr1	27382654	27382674	s_10236	-
chr8	94253055	94253075	s_22584	-
chr6	27457344	27457364	s_63399	-
chr4	38773295	38773315	s_56819	+
chr11	47573581	47573601	s_28484	+
chr22	24313454	24313474	s_53452	-
chr4	83334666	83334686	s_26035	+
chr22	25032628	25032648	s_29326	-
chr4	74794310	74794330	s_5927	-
chr21	32453365	32453385	s_19624	+
chr2	218583064	218583084	s_48414	+
chr3	50318357	50318377	s_26462	-
chr4	70366769	70366789	s_52653	-
chr7	35018573	35018593	s_16785	-
chr22	29767504	29767524	s_60741	-
chr6	29942864	29942884	s_25483	+
chr14	77453313	77453333	s_6427	+
chr1	145750444	145750464	s_47527	+
chr14	91175974	91175994	s_6439	+
chr3	184358976	184358996	s_12093	-
chr1	46671957	46671977	s_4550	-
chr1	16155922	16155942	s_18416	-
chr9	32493898	32493918	s_15475	+
chr17	63972446	63972466	s_49344	+
chr19	6718285	6718305	s_7778	+
chr2	45008761	45008781	s_50835	+
chr2	197187050	197187070	s_2579	+
chr9	96935429	96935449	s_19916	-
chr10	68749603	68749623	s_9413	+
chr9	136717670	136717690	s_20087	-
chr9	101540509	101540529	s_47683	+
chr17	43781147	43781167	s_6712	-
chr8	22692917	22692937	s_17664	+
chr18	3255751	3255771	s_35636	-
chr6	119302070	119302090	s_32499	-
chr1	78497922	78497942	s_45003	+
chr1	197144077	197144097	s_4010	+
chr3	111126277	111126297	s_45359	+
chr10	116325357	116325377	s_9652	+
chr1	203497063	203497083	s_38829	+
chr21	41918187	41918207	s_7574	-
chr2	241651267	241651287	s_4176	+
chr8	100613038	100613058	s_52957	-
chr2	160033109	160033129	s_42306	+
chr20	44406137	44406157	s_25693	+
chr7	2360770	2360790	s_17806	+
chr17	61861450	61861470	s_5770	+
chr3	151457144	151457164	s_26928	-
chr19	41419226	41419246	s_5135	-
chr4	41650395	41650415	s_31061	+
chr3	12503717	12503737	s_59299	-
chr9	93450507	93450527	s_19340	+
chr11	118168201	118168221	s_49332	-
chr1	160152078	160152098	s_4293	-
chr11	61509466	61509486	s_31608	-
chr1	1180106	1180126	s_59683	-
chr12	56311296	56311316	s_12719	+
chr3	122463960	122463980	s_29976	-
chr6	128242520	128242540	s_45216	+
chr4	26489453	26489473	s_9917	+
chrX	114731382	114731402	s_26371	-
chr3	136194973	136194993	s_35036	-
chr6	121317628	121317648	s_8151	-
chr20	62418441	62418461	s_7420	+
chr8	56441558	56441578	s_41284	-
chr16	67174752	67174772	s_37447	-
chr1	43655756	43655776	s_28983	-
chr4	183259706	183259726	s_62177	+
chr15	66387389	66387409	s_32599	+
chr15	43640428	43640448	s_9279	+
chr5	176352696	176352716	s_29229	+
chr13	51866067	51866087	s_9798	-
chr11	45926120	45926140	s_24557	+
chr10	94132321	94132341	s_42381	+
chr19	50798184	50798204	s_6931	-
chr9	122291832	122291852	s_34907	-
chr8	86222990	86223010	s_52200	-
chr9	127937453	127937473	s_16739	+
chr1	31579245	31579265	s_56709	+
chr14	20429598	20429618	s_29803	-
chr8	18061392	18061412	s_3806	-
chr16	70784151	70784171	s_61066	+
chr12	11309371	11309391	s_43865	-
chr11	5679159	5679179	s_58961	-
chr6	27400608	27400628	s_63802	+
chr4	90308947	90308967	s_19718	-
chr1	22563714	22563734	s_18444	-
chr8	94642076	94642096	s_18762	-
chr12	53989292	53989312	s_25893	+
chr3	42525939	42525959	s_61280	+
chr9	137030802	137030822	s_21799	-
chr19	52547577	52547597	s_64719	-
chr6	36959296	36959316	s_41780	-
chr17	79047991	79048011	s_7030	-
chr2	98380182	98380202	s_12604	+
chr6	139167220	139167240	s_25004	-
chr12	119869082	119869102	s_12012	+
chr6	17282906	17282926	s_46422	+
chr14	45136378	45136398	s_20291	+
chr1	149977463	149977483	s_39808	-
chr19	18938962	18938982	s_25791	+
chr8	97029396	97029416	s_13404	+
chr4	186156080	186156100	s_19465	+
chr17	40487183	40487203	s_58289	+
chr2	74427192	74427212	s_48598	-
chr1	150417634	150417654	s_48256	-
chr11	113768903	113768923	s_64975	-
chr5	150756412	150756432	s_15261	+
chr4	56307575	56307595	s_29238	+
chr19	1487975	1487995	s_40791	-
chr1	229500777	229500797	s_38348	-
chr20	19281032	19281052	s_51309	+
chr3	23217304	23217324	s_60150	-
chr16	1367745	1367765	s_60686	+
chr1	89117121	89117141	s_22366	+
chr1	26551669	26551689	s_48337	+
chr12	66908	66928	s_27815	+
chr2	177233284	177233304	s_36851	-
chr3	28435122	28435142	s_62833	+
chr7	151050894	151050914	s_3959	+
chr1	52041577	52041597	s_59934	-
chr1	6475112	6475132	s_42512	+
chr1	31619613	31619633	s_24873	+
chr1	5969136	5969156	s_37663	+
chr17	59389384	59389404	s_62460	+
chr15	83268188	83268208	s_5574	-
chr2	241033831	241033851	s_52776	-
chr9	84309658	84309678	s_51563	+
chr1	11058801	11058821	s_53862	-
chr12	117311536	117311556	s_37505	+
chr4	2957674	2957694	s_37486	+
chr19	12885406	12885426	s_29600	+
chr14	103534575	103534595	s_59127	-
chr22	23779309	23779329	s_34193	-
chr3	65493609	65493629	s_32424	-
chr4	13479499	13479519	s_45646	+
chr7	149014925	149014945	s_41083	-
chr17	4941106	4941126	s_47634	+
chr6	43454817	43454837	s_16156	-
chr1	956895	956915	s_37413	-
chr11	18103276	18103296	s_48898	-
chr12	106138608	106138628	s_38183	-
chr3	197026661	197026681	s_33714	-
chr5	176238510	176238530	s_8027	+
chr2	218661504	218661524	s_5264	-
chr17	70176300	70176320	s_28695	-
chr13	60163748	60163768	s_15964	-
chr1	241996281	241996301	s_32586	-
chr9	129014836	129014856	s_50489	+
chr11	33545197	33545217	s_6180	-
chr3	194670028	194670048	s_31930	-
chr19	9860717	9860737	s_38713	+
chr7	23611510	23611530	s_9519	+
chr3	130745002	130745022	s_41979	+
chr4	88652062	88652082	s_25096	+
chr20	35123973	35123993	s_17415	+
chr9	104569373	104569393	s_38936	-
chr10	43201809	43201829	s_46186	-
chr22	46738106	46738126	s_11369	-
chr11	67290163	67290183	s_2486	+
chr7	76429611	76429631	s_64863	+
chr19	39471412	39471432	s_54760	+
chr12	54567065	54567085	s_40912	+
chr11	68070285	68070305	s_11681	-
chr3	69063456	69063476	s_60060	-
chr19	48327552	48327572	s_18169	-
chr14	104597044	104597064	s_57357	-
chr1	44801871	44801891	s_42600	+
chr15	23039502	23039522	s_59844	+
chr9	125153950	125153970	s_43735	+
chr3	187229760	187229780	s_32909	+
chr7	935442	935462	s_1107	+
chr21	44612122	44612142	s_30206	-
chr2	128097542	128097562	s_60453	+
chr19	51644003	51644023	s_50702	+
chr11	72230005	72230025	s_27567	-
chr5	33881419	33881439	s_1027	-
chr20	25079481	25079501	s_61484	+
chr2	152694567	152694587	s_44327	-
chr20	34075963	34075983	s_46000	-
chr1	27109734	27109754	s_52267	-
chr5	3600670	3600690	s_27900	-
chr19	41357958	41357978	s_4847	-
chr2	130190512	130190532	s_35857	+
chr5	38424989	38425009	s_17634	+
chr14	91947203	91947223	s_20398	+
chr17	37642274	37642294	s_15459	-
chrX	10194925	10194945	s_12104	+
chr17	63932206	63932226	s_10513	+
chr2	169608720	169608740	s_43414	+
chr3	46988741	46988761	s_36166	-
chr11	124570570	124570590	s_39510	-
chr16	83978474	83978494	s_36597	-
chr3	101304265	101304285	s_27442	+
chr16	67943936	67943956	s_30610	+
chr16	30609557	30609577	s_64480	-
chr6	89603029	89603049	s_2620	+
chr21	14186007	14186027	s_31156	-
chr20	13728385	13728405	s_18733	+
chr1	110167019	110167039	s_52134	-
chr12	50925412	50925432	s_33653	+
chr10	49611335	49611355	s_51151	-
chr5	56913862	56913882	s_50131	+
chr8	103375776	103375796	s_14149	-
chr3	129061977	129061997	s_23484	+
chr1	70974316	70974336	s_44981	-
chr22	37241617	37241637	s_45855	+
chr6	101621970	101621990	s_24100	+
chr5	170234176	170234196	s_8083	+
chr11	5603324	5603344	s_58897	-
chr3	180987014	180987034	s_16440	-
chr4	165994496	165994516	s_56803	+
chr2	159478593	159478613	s_5020	+
chr5	56913933	56913953	s_50135	+
chr2	196058055	196058075	s_16331	-
chr17	15613954	15613974	s_11008	-
chr13	114323862	114323882	s_11552	+
chr11	31307842	31307862	s_15143	-
chr19	48405335	48405355	s_24128	-
chr17	61921726	61921746	s_27630	-
chrX	53214807	53214827	s_29004	+
chr4	42018100	42018120	s_51674	+
chr3	184101497	184101517	s_26393	+
chr5	180591443	180591463	s_49259	-
chr14	22924263	22924283	s_44215	+
chr21	42492984	42493004	s_48530	-
chr2	218340056	218340076	s_42802	-
chr2	62771344	62771364	s_17675	-
chr13	25321071	25321091	s_38417	+
chr18	63796341	63796361	s_50010	+
chr8	56168192	56168212	s_42330	+
chr6	33319414	33319434	s_14996	+
chr3	13608077	13608097	s_20396	-
chr11	47425877	47425897	s_44753	+
chr11	118613831	118613851	s_41712	+
chr8	27772501	27772521	s_9666	+
chr17	51931028	51931048	s_8556	+
chr12	6969540	6969560	s_41585	-
chr3	58267293	58267313	s_331	-
chr13	93545382	93545402	s_23563	+
chrX	154019256	154019276	s_27821	-
chr8	43122501	43122521	s_50310	+
chr17	81653156	81653176	s_41011	+
chr3	14445842	14445862	s_52166	-
chr4	151014487	151014507	s_31467	-
chr6	116463569	116463589	s_19936	-
chr17	41308048	41308068	s_30228	+
chr19	50548691	50548711	s_31763	+
chr1	1356682	1356702	s_35501	-
chr14	64550041	64550061	s_43606	+
chr16	66923878	66923898	s_48418	+
chr18	24468816	24468836	s_26084	-
chr1	56854928	56854948	s_8316	+
chr19	11554004	11554024	s_18020	+
chr18	77256162	77256182	s_22194	-
chr19	3179270	3179290	s_48885	-
chr3	49057171	49057191	s_45499	-
chr3	38059762	38059782	s_16086	+
chr1	84325690	84325710	s_48955	+
chr9	100104572	100104592	s_27667	+
chr1	219179224	219179244	s_32211	+
chr6	79215006	79215026	s_25629	-
chr8	28070278	28070298	s_38328	+
chr8	138310851	138310871	s_19438	-
chr11	62839123	62839143	s_61834	-
chr2	112980057	112980077	s_27309	+
chr4	16595744	16595764	s_30710	+
chr10	73427722	73427742	s_35090	+
chr2	28869998	28870018	s_59130	-
chr3	15085001	15085021	s_63091	-
chr1	221702588	221702608	s_17027	+
chr2	102165172	102165192	s_27151	-
chr2	44342464	44342484	s_43993	-
chr17	75507619	75507639	s_9182	-
chr17	44385825	44385845	s_28000	-
chr17	43953098	43953118	s_45463	+
chr6	44312210	44312230	s_73	+
chr1	118931689	118931709	s_55689	+
chr6	31659870	31659890	s_8191	+
chr1	12580632	12580652	s_15865	-
chr5	181199096	181199116	s_59017	-
chr12	68809238	68809258	s_33281	-
chr11	59422017	59422037	s_39337	+
chr8	106359614	106359634	s_39863	+
chr17	67866669	67866689	s_5689	-
chr12	110134940	110134960	s_26798	+
chr1	151167176	151167196	s_49366	-
chrX	75076554	75076574	s_175	+
chr2	219227788	219227808	s_4195	+
chr7	101318990	101319010	s_45848	+
chr4	26637254	26637274	s_55537	+
chr6	122717871	122717891	s_42169	-
chr4	145539859	145539879	s_52458	+
chr16	3384732	3384752	s_63895	-
chr4	73836779	73836799	s_14424	-
chr1	214414630	214414650	s_45123	-
chr4	1096802	1096822	s_47693	+
chr7	140139114	140139134	s_28278	+
chr22	38108281	38108301	s_4933	+
chr12	57953605	57953625	s_62328	+
chr19	14516069	14516089	s_16366	-
chr3	56753526	56753546	s_3437	+
chr5	141200073	141200093	s_40585	+
chr4	79325272	79325292	s_35890	-
chr11	64320895	64320915	s_43965	-
chrY	14829868	14829888	s_37215	+
chr1	158354635	158354655	s_10273	-
chrX	100701270	100701290	s_55116	+
chr17	38731326	38731346	s_12003	+
chr18	46447593	46447613	s_47621	-
chr6	117570894	117570914	s_23430	-
chr1	56511971	56511991	s_43289	+
chr22	24225575	24225595	s_22723	+
chr7	64260279	64260299	s_64444	-
chr1	216519289	216519309	s_18774	-
chr1	159587973	159587993	s_2921	-
chr3	3179622	3179642	s_13520	-
chr12	8515248	8515268	s_12271	+
chr17	76479152	76479172	s_47166	-
chr7	100103503	100103523	s_2854	-
chr1	212442563	212442583	s_36717	+
chr8	23448839	23448859	s_18323	+
chr20	49374676	49374696	s_28549	-
chr1	57145283	57145303	s_14884	+
chr17	76721833	76721853	s_28298	+
chr3	111594030	111594050	s_62553	-
chr10	97452174	97452194	s_62863	+
chrX	40077845	40077865	s_5257	-
chr5	10442186	10442206	s_47860	-
chr1	236269876	236269896	s_18690	-
chr2	197459995	197460015	s_13121	-
chr19	41958793	41958813	s_45798	-
chr9	127714666	127714686	s_45260	-
chr3	42176812	42176832	s_58693	+
chr17	12666216	12666236	s_35786	-
chr6	134174503	134174523	s_50301	+
chr1	8013626	8013646	s_18708	+
chr14	94128544	94128564	s_26648	+
chr18	63499159	63499179	s_50002	-
chr4	169635951	169635971	s_12100	-
chr14	36663026	36663046	s_40421	-
chr7	151064254	151064274	s_52016	+
chr1	151838531	151838551	s_7589	+
chr1	26897471	26897491	s_23509	+
chr12	93479394	93479414	s_34749	+
chr5	16177852	16177872	s_32826	-
chr1	100266578	100266598	s_48582	-
chr22	37665671	37665691	s_41181	-
chr20	62195869	62195889	s_24469	+
chr11	840437	840457	s_43093	-
chr3	38630409	38630429	s_49352	-
chr9	215109	215129	s_8509	-
chr11	4803554	4803574	s_39323	+
chr2	138550268	138550288	s_53635	-
chr18	43277238	43277258	s_55081	+
chr1	64777887	64777907	s_46295	+
chr10	44977891	44977911	s_6031	-
chr20	35057510	35057530	s_59176	+
chr14	54865341	54865361	s_22444	+
chr12	70701292	70701312	s_45241	+
chr5	134763906	134763926	s_15437	-
chr20	13221766	13221786	s_27947	+
chr8	20179139	20179159	s_51144	-
chr19	45368982	45369002	s_18594	-
chr3	131109899	131109919	s_36671	+
chr3	147413352	147413372	s_63148	+
chr17	18054135	18054155	s_6736	+
chr1	156233629	156233649	s_42745	+
chr9	77431408	77431428	s_23202	+
chr11	66975613	66975633	s_6265	-
chr14	102140096	102140116	s_61682	-
chr5	169251376	169251396	s_52410	+
chr4	107895692	107895712	s_50322	-
chr16	21159392	21159412	s_16325	-
chr6	155311223	155311243	s_56243	+
chr11	89047203	89047223	s_24182	+
chr14	73986874	73986894	s_18326	-
chr17	61401781	61401801	s_55701	+
chr17	63436104	63436124	s_14532	-
chr11	66511036	66511056	s_5043	+
chr2	6887138	6887158	s_48497	+
chr17	73084832	73084852	s_51860	-
chr3	48970637	48970657	s_3518	-
chr17	2172704	2172724	s_52597	-
chr14	24339258	24339278	s_47385	-
chrX	96685144	96685164	s_15962	+
chr10	133183372	133183392	s_29959	+
chr15	32030940	32030960	s_11830	+
chr1	47373054	47373074	s_12518	-
chr1	201957274	201957294	s_56661	+
chr6	45431972	45431992	s_48700	-
chr4	99589650	99589670	s_35342	+
chr3	112011822	112011842	s_55323	-
chrX	154487682	154487702	s_50949	-
chr6	75152393	75152413	s_12871	-
chr5	35628457	35628477	s_53458	+
chr19	57927785	57927805	s_63855	-
chr9	16552630	16552650	s_5580	-
chr20	56359151	56359171	s_19836	-
chr14	67619985	67620005	s_3234	-
chr2	175970756	175970776	s_29335	+
chr3	186582707	186582727	s_16369	+
chr16	4343281	4343301	s_40141	-
chr16	67003068	67003088	s_11422	+
chr3	50295160	50295180	s_26469	+
chr19	17559310	17559330	s_23072	+
chrX	139646790	139646810	s_33130	-
chr20	63733299	63733319	s_63135	+
chr15	64688694	64688714	s_38552	+
chr2	232456397	232456417	s_2101	-
chr2	214797062	214797082	s_4962	-
chr17	79796074	79796094	s_9388	+
chr1	242113926	242113946	s_42436	-
chr1	203128882	203128902	s_1296	+
chr1	37762773	37762793	s_18413	+
chr15	38299378	38299398	s_53664	+
chr12	5432320	5432340	s_38115	+
chr19	51338034	51338054	s_61445	+
chr1	115072949	115072969	s_59405	-
chr13	114027390	114027410	s_46156	-
chr12	12787080	12787100	s_3075	-
chr3	160756501	160756521	s_43489	-
chr9	83313651	83313671	s_21599	+
chr1	31633279	31633299	s_41252	+
chr12	9922209	9922229	s_12244	+
chr11	122903953	122903973	s_6216	+
chr8	120693722	120693742	s_52857	+
chr17	43661524	43661544	s_33500	-
chr9	137189209	137189229	s_54017	+
chr10	125852559	125852579	s_15913	-
chr10	93062152	93062172	s_14683	-
chr14	68890127	68890147	s_839	+
chr16	727984	728004	s_24674	-
chr22	23752974	23752994	s_61330	+
chr10	124484312	124484332	s_30967	-
chr19	22664880	22664900	s_64007	-
chr7	8751129	8751149	s_38482	-
chr8	23258811	23258831	s_11737	-
chr17	39225402	39225422	s_54197	+
chr1	85190184	85190204	s_54908	-
chr7	73861231	73861251	s_61622	+
chr1	247101153	247101173	s_64426	-
chr12	48108181	48108201	s_41422	-
chr4	68236152	68236172	s_57912	-
chr13	52112357	52112377	s_36683	-
chr12	102118394	102118414	s_38384	+
chr9	136410219	136410239	s_49500	-
chr11	62708700	62708720	s_23296	-
chr4	170005716	170005736	s_33693	+
chr1	161328475	161328495	s_49538	+
chr15	69028348	69028368	s_37585	-
chr15	89669494	89669514	s_42574	+
chr1	236142691	236142711	s_23696	-
chr20	45904974	45904994	s_42667	+
chr8	38993624	38993644	s_56856	+
chr20	14326514	14326534	s_21219	+
chr13	113444577	113444597	s_1330	-
chr1	152676223	152676243	s_30625	+
chr13	33053830	33053850	s_29572	+
chr8	143839931	143839951	s_37891	-
chr17	48529578	48529598	s_25857	-
chr9	35556038	35556058	s_48722	+
chr12	49752494	49752514	s_56929	-
chr2	113132823	113132843	s_27184	-
chr20	63929337	63929357	s_16474	-
chr5	127052604	127052624	s_8093	+
chr12	2940604	2940624	s_59866	+
chr1	11502837	11502857	s_44926	+
chr3	40400930	40400950	s_18318	-
chr14	104586491	104586511	s_6458	-
chr1	156624059	156624079	s_24707	-
[truncated: 61,966 more rows]
