# Supplementary material for: VISPR-online: a web-based interactive tool to visualize CRISPR screening experiments
Source: BMC Bioinformatics. 2021 Jun 24;22:344. doi: 10.1186/s12859-021-04275-5 (PMC8223366; doi:10.1186/s12859-021-04275-5)
Supplement: Supplementary file 1 — Additional file 1. VISPR-online source code and sample data. Code and sample data used for test. [file 12859_2021_4275_MOESM1_ESM.gz › AddFile1_code-and-sample-data/master/vispr_screen/common.py]

# coding: utf-8
from __future__ import absolute_import, division, print_function

__author__ = "Johannes Köster"
__copyright__ = "Copyright 2015, Johannes Köster, Liu lab"
__email__ = "koester@jimmy.harvard.edu"
__license__ = "MIT"


class VisprError(Exception):
    pass
