# Supplementary material for: VISPR-online: a web-based interactive tool to visualize CRISPR screening experiments
Source: BMC Bioinformatics. 2021 Jun 24;22:344. doi: 10.1186/s12859-021-04275-5 (PMC8223366; doi:10.1186/s12859-021-04275-5)
Supplement: Supplementary file 1 — Additional file 1. VISPR-online source code and sample data. Code and sample data used for test. [file 12859_2021_4275_MOESM1_ESM.gz › AddFile1_code-and-sample-data/master/vispr_screen/example.config.yaml]

# ------------------------------------------------------------
# Example VISPR config
# Save this config to a file and edit according to your needs.
# ------------------------------------------------------------

# Provide a reasonable name for your experiment
experiment: myexperiment
# set the species (any identifier accepted by ensembl.org)
species: homo_sapiens
# set the assembly
assembly: hg19

# This section configures the result view in VISPR
targets:
    # per gene results (can be obtained from "mageck test" or "mageck mle")
    results: myexperiment.gene_summary.txt

    # specify if targets are genes (enabling various link-outs)
    genes: true

    # list of targets to hide per default
    # (optional, comment in to use)
    #controls: ribosomal_genes.txt

# This section configures the sample and read count level QC view and the
# RNA count panel in the result view of VISPR
sgrnas:
    # normalized read counts (can be obtained from mageck count)
    counts: myexperiment.count_normalized.txt

    # position and score (e.g. efficiency score) for each sgRNA
    # (optional, comment in to use)
    #annotation: myexperiment.sgrna.bed

    # mapping statistics (can be obtained from mageck count)
    # (optional, comment in to use)
    #mapstats: myexperiment.countsummary.txt

# This section configures the sequence level QC view in VISPR
# (optional, comment in to use)
#fastqc:
#    sample1:
#        # fastqc output for sample1
#        # you can add multiple lines for technical replicates
#        - fastqc/sample1/fastqc_data.txt
#    sample2:
#        # fastqc output for sample2
#        # you can add multiple lines for technical replicates
#        - fastqc/sample2/fastqc_data.txt

# ------------------------------------------------------------
# End example VISPR config
# Save this config to a file and edit according to your needs.
# ------------------------------------------------------------
