# Supplementary material for: VISPR-online: a web-based interactive tool to visualize CRISPR screening experiments
Source: BMC Bioinformatics. 2021 Jun 24;22:344. doi: 10.1186/s12859-021-04275-5 (PMC8223366; doi:10.1186/s12859-021-04275-5)
Supplement: Supplementary file 1 — Additional file 1. VISPR-online source code and sample data. Code and sample data used for test. [file 12859_2021_4275_MOESM1_ESM.gz › AddFile1_code-and-sample-data/master/vispr_screen/templates/plots/pvals.json]

{
    "width": 200,
    "height": 200,
    "data": [
        {
            "name": "pvals",
            "values": {{ pvals }}
        },
        {
            "name": "highlight",
            "values": {{ highlight }}
        },
        {
            "name": "fdrs",
            "values": {{ fdrs }}
        }
    ],
    "scales": [
        {
            "name": "x",
            "type": "linear",
            "range": "width",
            "zero": false,
            "domain": {"data": "pvals", "field": "data.p-value"}
        },
        {
            "name": "y",
            "type": "linear",
            "range": "height",
            "nice": true,
            "zero": false,
            "domain": {"data": "pvals", "field": "data.cdf"}
        },
        {
            "name": "c",
            "type": "ordinal",
            "domain": {"data": "highlight", "field": "data.target"},
            "range": "category20"
        }
    ],
    "axes": [
        {"type": "x", "scale": "x", "nice": true, "offset": 5, "title": "-log10 p-value"},
        {"type": "y", "scale": "y", "nice": true, "offset": 5, "title": "CDF"}
    ],
    "marks": [
        {
            "type": "line",
            "from": {"data": "pvals"},
            "properties": {
                "enter": {
                    "x": {"scale": "x", "field": "data.p-value"},
                    "y": {"scale": "y", "field": "data.cdf"},
                    "stroke": {"value": "steelblue"},
                    "strokeWidth": {"value": 2}
                }
            }
        },
        {
            "type": "symbol",
            "from": {"data": "highlight"},
            "properties": {
                "enter": {
                    "x": {"scale": "x", "field": "data.p-value"},
                    "y": {"scale": "y", "field": "data.cdf"},
                    "fill": {"scale": "c", "field": "data.target"},
                    "stroke": {"value": "transparent"},
                    "size": {"value": 50}
                }
            }
        },
        {
            "type": "rect",
            "from": {"data": "fdrs"},
            "properties": {
                "enter": {
                    "y": {"value": 200},
                    "y2": {"scale": "y", "field": "data.cdf"},
                    "x": {"scale": "x", "field": "data.p-value"},
                    "x2": {"scale": "x", "field": "data.p-value", "offset": 1},
                    "stroke": {"value": "grey"},
                    "strokeWidth": {"value": 1},
                    "strokeDash": {"value": [2,1]}
                }
            }
        },
        {
            "type": "text",
            "from": {"data": "fdrs"},
            "properties": {
                "enter": {
                    "y": {"value": 200},
                    "x": {"scale": "x", "field": "data.p-value"},
                    "dx": {"value": 2},
                    "text": {"field": "data.label"},
                    "align": {"value": "left"},
                    "fill": {"value": "grey"},
                    "angle": {"value": -90},
                    "baseline": {"value": "top"}
                }
            }
        }
    ],
    "legends": [
        {
            "fill": "c",
            "title": "                  ",
            "properties": {
                "symbols": {
                    "stroke": {"value": "transparent"}
                }
            }
        }
    ]
}
