# Supplementary material for: VISPR-online: a web-based interactive tool to visualize CRISPR screening experiments
Source: BMC Bioinformatics. 2021 Jun 24;22:344. doi: 10.1186/s12859-021-04275-5 (PMC8223366; doi:10.1186/s12859-021-04275-5)
Supplement: Supplementary file 1 — Additional file 1. VISPR-online source code and sample data. Code and sample data used for test. [file 12859_2021_4275_MOESM1_ESM.gz › AddFile1_code-and-sample-data/master/vispr_screen/templates/plots/zerocounts.json]

{
  "width": {{ width }},
  "height": 150,
  "data": [
    {
      "name": "mapstats",
      "values": {{ data }}
    }
  ],
  "scales": [
    {
      "name": "x",
      "type": "ordinal",
      "range": "width",
      "domain": {"data": "mapstats", "field": "data.label"},
      "padding": {{ padding }}
    },
    {
      "name": "y",
      "type": "linear",
      "range": "height",
      "nice": true,
      "domain": {"data": "mapstats", "field": "data.zerocounts"}
    }
  ],
  "axes": [
    {
        "type": "x",
        "scale": "x",
        "properties": {
            "axis": { "stroke": { "value": "transparent" } },
            "ticks": { "stroke": { "value": "transparent" } },
            "labels": {
                "angle": { "value": -45 },
                "baseline": { "value": "middle" },
                "align": {"value": "right"}
            }
        }
    },
    {
        "type": "y",
        "scale": "y",
        "ticks": 6,
        "offset": 5,
        "nice": true,
        "title": "log10 missed gRNAs"
    }
  ],
  "marks": [
    {
      "type": "group",
      "from": {
        "data": "mapstats",
        "transform": [{"type": "facet", "keys": ["data.label"]}]
      },
      "properties": {
        "enter": {
          "x": {"scale": "x", "field": "key"},
          "width": {"scale": "x", "band": true}
        }
      },
      "scales": [
        {
          "name": "file",
          "range": "width",
          "domain": {"field": "data.file"},
          "type": "ordinal"
        }
      ],
      "marks": [
        {
          "type": "rect",
          "properties": {
            "enter": {
              "x": {"scale": "file", "field": "data.file"},
              "width": {"scale": "file", "band": true, "offset": -1},
              "y": {"scale": "y", "field": "data.zerocounts"},
              "y2": {"scale": "y", "value": 0},
              "fill": {"value": "steelblue"}
            }
          }
        }
      ]
    }
  ]
}
