# Supplementary material for: VISPR-online: a web-based interactive tool to visualize CRISPR screening experiments
Source: BMC Bioinformatics. 2021 Jun 24;22:344. doi: 10.1186/s12859-021-04275-5 (PMC8223366; doi:10.1186/s12859-021-04275-5)
Supplement: Supplementary file 1 — Additional file 1. VISPR-online source code and sample data. Code and sample data used for test. [file 12859_2021_4275_MOESM1_ESM.gz › AddFile1_code-and-sample-data/master/vispr_screen/templates/plots/normalization.json]

{
    "width": {{ width }},
    "height": 150,
    "data": [
        {
            "name": "counts",
            "values": {{ data }}
        }
    ],
    "scales": [
        {
            "name": "x",
            "type": "ordinal",
            "range": "width",
            "domain": {"data": "counts", "field": "index"}
        },
        {
            "name": "xl",
            "type": "ordinal",
            "range": "width",
            "domain": {"data": "counts", "field": "data.label"}
        },
        {
            "name": "y",
            "type": "linear",
            "range": "height",
            "ticks": 5,
            "nice": true,
            "domain": {"data": "counts", "field": "data.q90"}
        }
    ],
    "axes": [
        {"type": "y", "scale": "y", "ticks": 6, "offset": 5, "title": "log10 count"},
        {
            "type": "x",
            "scale": "xl",
            "offset": 5,
            "properties": {
                "axis": { "stroke": { "value": "transparent" } },
                "ticks": { "stroke": { "value": "transparent" } },
                "labels": {
                    "angle": { "value": -45 },
                    "baseline": { "value": "middle" },
                    "align": {"value": "right"}
                }
            }
        }
    ],
    "marks": [
        {
            "type": "rect",
            "from": {"data": "counts"},
            "properties": {
                "enter": {
                    "y": {"scale": "y", "field": "data.q10"},
                    "y2": {"scale": "y", "field": "data.q90"},
                    "x": {"scale": "x", "field": "index", "offset": 10},
                    "width": {"value": 1},
                    "fill": {"value": "black"}
                }
            }
        },
        {
            "type": "rect",
            "from": {"data": "counts"},
            "properties": {
                "enter": {
                    "y": {"scale": "y", "field": "data.q10"},
                    "x": {"scale": "x", "field": "index", "offset": 9},
                    "width": {"value": 3},
                    "height": {"value": 1},
                    "fill": {"value": "black"}
                }
            }
        },
        {
            "type": "rect",
            "from": {"data": "counts"},
            "properties": {
                "enter": {
                    "y": {"scale": "y", "field": "data.q90"},
                    "x": {"scale": "x", "field": "index", "offset": 9},
                    "width": {"value": 3},
                    "height": {"value": 1},
                    "fill": {"value": "black"}
                }
            }
        },
        {
            "type": "rect",
            "from": {
                "data": "counts"
            },
            "properties": {
                "enter": {
                    "y": {"scale": "y", "field": "data.lo"},
                    "y2": {"scale": "y", "field": "data.hi"},
                    "x": {"scale": "x", "field": "index", "offset": 0},
                    "width": {"scale": "x", "band": true, "offset": -1},
                    "fill": {"value": "steelblue"},
                    "stroke": {"value": "transparent"}
                }
            }
        },
        {
            "type": "rect",
            "from": {"data": "counts"},
            "properties": {
                "enter": {
                    "y": {"scale": "y", "field": "data.median"},
                    "height": {"value": 1},
                    "x": {"scale": "x", "field": "index", "offset": 0},
                    "width": {"scale": "x", "band": true, "offset": -1},
                    "fill": {"value": "black"}
                }
            }
        }
    ]
}
