# Supplementary material for: VISPR-online: a web-based interactive tool to visualize CRISPR screening experiments
Source: BMC Bioinformatics. 2021 Jun 24;22:344. doi: 10.1186/s12859-021-04275-5 (PMC8223366; doi:10.1186/s12859-021-04275-5)
Supplement: Supplementary file 1 — Additional file 1. VISPR-online source code and sample data. Code and sample data used for test. [file 12859_2021_4275_MOESM1_ESM.gz › AddFile1_code-and-sample-data/master/vispr_screen/templates/plots/pca.json]

{
    "width": 150,
    "height": 150,
    "data": [
        {
            "name": "pca",
            "values": {{ data }}
        }
    ],
    "scales": [
        {
            "name": "x",
            "type": "linear",
            "range": "width",
            "domain": {"data": "pca", "field": "data.x"}
        },
        {
            "name": "y",
            "type": "linear",
            "range": "height",
            "domain": {"data": "pca", "field": "data.y"}
        },
        {
            "name": "c",
            "type": "ordinal",
            "domain": {"data": "pca", "field": "data.label"},
            "range": "category20"
        }
    ],
    "axes": [
        {
            "type": "x",
            "scale": "x",
            "nice": true,
            "offset": 5,
            "title": "{{ xlabel }}",
            "ticks": 6,
            "properties": {
                "labels": {
                    "angle": { "value": -45 },
                    "baseline": { "value": "middle" },
                    "align": {"value": "right"}
                }
            }
        },
        {
            "type": "y",
            "scale": "y",
            "nice": true,
            "offset": 5,
            "title": "{{ ylabel }}",
            "ticks": 6
        }
    ],
    "marks": [
        {
            "type": "symbol",
            "from": {"data": "pca"},
            "properties": {
                "enter": {
                    "x": {"scale": "x", "field": "data.x"},
                    "y": {"scale": "y", "field": "data.y"},
                    "fill": {"scale": "c", "field": "data.label"},
                    "stroke": {"value": "transparent"},
                    "size": {"value": 50}
                }
            }
        }
    ]
    {% if show_legend %}
    ,"legends": [
        {
            "fill": "c",
            "title": "samples",
            "properties": {
                "symbols": {
                    "stroke": {"value": "transparent"}
                }
            }
        }
    ]
    {% endif %}
}
