# Supplementary material for: VISPR-online: a web-based interactive tool to visualize CRISPR screening experiments
Source: BMC Bioinformatics. 2021 Jun 24;22:344. doi: 10.1186/s12859-021-04275-5 (PMC8223366; doi:10.1186/s12859-021-04275-5)
Supplement: Supplementary file 1 — Additional file 1. VISPR-online source code and sample data. Code and sample data used for test. [file 12859_2021_4275_MOESM1_ESM.gz › AddFile1_code-and-sample-data/master/vispr_screen/templates/plots/base_quality.json]

{
    "width": 150,
    "height": 150,
    "data": [
        {
            "name": "basequal",
            "values": {{ data }}
        }
    ],
    "scales": [
        {
            "name": "x",
            "type": "linear",
            "range": "width",
            "domain": {"data": "basequal", "field": "data.base"}
        },
        {
            "name": "y",
            "type": "linear",
            "range": "height",
            "nice": true,
            "domain": {"data": "basequal", "field": "data.median"}
        },
        {
            "name": "c",
            "type": "ordinal",
            "domain": {"data": "basequal", "field": "data.sample"},
            "range": "category20"
        }
    ],
    "axes": [
        {"type": "x", "scale": "x", "nice": true, "ticks": 6, "offset": 5, "title": "base"},
        {"type": "y", "scale": "y", "nice": true, "ticks": 6, "offset": 5, "title": "median quality"}
    ],
    "marks": [
        {
            "type": "group",
            "from": {
                "data": "basequal",
                "transform": [{"type": "facet", "keys": ["data.filename"]}]
            },
            "marks": [
                {
                    "type": "line",
                    "properties": {
                        "enter": {
                            "x": {"scale": "x", "field": "data.base"},
                            "y": {"scale": "y", "field": "data.median"},
                            "opacity": {"value": 0.5},
                            "stroke": {"scale": "c", "field": "data.sample"},
                            "strokeWidth": {"value": 2}
                        }
                    }
                }
            ]
        }
    ]
    {% if show_legend %}
    ,"legends": [
        {
            "fill": "c",
            "title": "samples",
            "properties": {
                "symbols": {
                    "stroke": {"value": "transparent"},
                    "opacity": {"value": 0.5}
                }
            }
        }
    ]
    {% endif %}
}
