# Supplementary material for: VISPR-online: a web-based interactive tool to visualize CRISPR screening experiments
Source: BMC Bioinformatics. 2021 Jun 24;22:344. doi: 10.1186/s12859-021-04275-5 (PMC8223366; doi:10.1186/s12859-021-04275-5)
Supplement: Supplementary file 1 — Additional file 1. VISPR-online source code and sample data. Code and sample data used for test. [file 12859_2021_4275_MOESM1_ESM.gz › AddFile1_code-and-sample-data/master/vispr_screen/templates/plots/target_clustering.json]

{
    "width": 500,
    "height": 600,
    "padding": "strict",
    "data": [
        {
            "name": "clustering",
            "values": {{ data }}
        }
    ],
    "scales": [
        {
            "name": "layout_x",
            "range": "width",
            "type": "linear",
            "domain": [0, 1]
        },
        {
            "name": "layout_y",
            "range": "height",
            "type": "ordinal",
            "domain": [0]
        },
        {
            "name": "y",
            "type": "ordinal",
            "range": "height",
            "domain": {
                "data": "clustering",
                "field": "data.target"
            }
        },
        {
            "name": "c",
            "type": "quantile",
            "range": ["#4860d1",
                         "#5775e1",
                         "#6788ed",
                         "#779af6",
                         "#87aafc",
                         "#99bafe",
                         "#aac6fd",
                         "#b9d0f8",
                         "#c8d7ef",
                         "#d6dbe4",
                         "#e3d9d3",
                         "#edd0c1",
                         "#f3c5af",
                         "#f6b79c",
                         "#f6a789",
                         "#f29375",
                         "#eb7f63",
                         "#e16852",
                         "#d44f42",
                         "#c53233"],
            "domain": {
                "data": "clustering",
                "field": "data.beta"
            },
            "domainMin": {{ beta_min }},
            "domainMax": {{ beta_max }}
        }
    ],
    "marks": [
        {
            "type": "group",
            "properties": {
                "enter": {
                    "x": {"scale": "layout_x", "value": 0},
                    "y": {"scale": "layout_y", "value": 0},
                    "width": {"scale": "layout_x", "value": 0.1},
                    "height": {"scale": "layout_y", "band": true}
                }
            },
            "scales": [
                {
                    "name": "c",
                    "type": "ordinal",
                    "range": "category20",
                    "domain": { "data": "clustering", "field": "data.cluster" }
                }
            ],
            "marks": [
                {
                    "type": "rect",
                    "from": {
                        "data": "clustering"
                    },
                    "properties": {
                        "enter": {
                            "x": {"scale": "layout_x", "value": 0},
                            "width": {"scale": "layout_x", "value": 0.1},
                            "y": {
                                "scale": "y",
                                "field": "data.target"
                            },
                            "height": {
                                "scale": "y",
                                "band": true
                            },
                            "fill": {
                                "scale": "c",
                                "field": "data.cluster"
                            },
                            "stroke": {
                                "value": "transparent"
                            }
                        }
                    }
                }
            ]
        },
        {
            "type": "group",
            "properties": {
                "enter": {
                    "x": {"scale": "layout_x", "value": 0.1},
                    "y": {"scale": "layout_y", "value": 0},
                    "width": {"scale": "layout_x", "value": 1},
                    "height": {"scale": "layout_y", "band": true}
                }
            },
            "scales": [
                {
                    "name": "x",
                    "type": "ordinal",
                    "range": "width",
                    "domain": {
                        "data": "clustering",
                        "field": "data.condition"
                    }
                }
            ],
            "axes": [
                {
                    "type": "x",
                    "scale": "x",
                    "orient": "bottom",
                    "properties": {
                        "axis": { "stroke": { "value": "transparent" } },
                        "ticks": { "stroke": { "value": "transparent" } },
                        "labels": {
                            "angle": { "value": -45 },
                            "baseline": { "value": "middle" },
                            "align": {"value": "right"}
                        }
                    }
                }
            ],
            "marks": [
                {
                    "type": "rect",
                    "from": {
                        "data": "clustering"
                    },
                    "properties": {
                        "enter": {
                            "x": {
                                "scale": "x",
                                "field": "data.condition"
                            },
                            "width": {
                                "scale": "x",
                                "band": true
                            },
                            "y": {
                                "scale": "y",
                                "field": "data.target"
                            },
                            "height": {
                                "scale": "y",
                                "band": true
                            },
                            "fill": {
                                "scale": "c",
                                "field": "data.beta"
                            },
                            "stroke": {
                                "value": "transparent"
                            }
                        }
                    }
                }
            ]
        }
    ],
    "legends": [
        {
            "fill": "c",
            "values": [{{ beta_min }}, {{ beta_max }}],
            "title": "beta scores",
            "properties": {
                "symbols": {
                    "stroke": {"value": "transparent"}
                }
            }
        }
    ]
}
