# Supplementary material for: VISPR-online: a web-based interactive tool to visualize CRISPR screening experiments
Source: BMC Bioinformatics. 2021 Jun 24;22:344. doi: 10.1186/s12859-021-04275-5 (PMC8223366; doi:10.1186/s12859-021-04275-5)
Supplement: Supplementary file 1 — Additional file 1. VISPR-online source code and sample data. Code and sample data used for test. [file 12859_2021_4275_MOESM1_ESM.gz › AddFile1_code-and-sample-data/master/vispr_screen/templates/plots/correlation.json]

{
    "width": {{ size + 0.1 * size }},
    "height": {{ size }},
    "padding": "strict",
    "data": [
        {
            "name": "correlation",
            "values": {{ data }}
        },
        {
            "name": "dendrogram",
            "values": {{ dendrogram }}
        }
    ],
    "scales": [
        {
            "name": "layout_x",
            "range": "width",
            "type": "linear",
            "domain": [0, 1]
        },
        {
            "name": "layout_y",
            "range": "height",
            "type": "ordinal",
            "domain": [0]
        },
        {
            "name": "y",
            "type": "ordinal",
            "range": "height",
            "domain": {
                "data": "correlation",
                "field": "data.b"
            }
        }
    ],
    "marks": [
        {
            "type": "group",
            "properties": {
                "enter": {
                    "x": {"scale": "layout_x", "value": 0},
                    "y": {"scale": "layout_y", "value": 0},
                    "width": {"scale": "layout_x", "value": 0.9},
                    "height": {"scale": "layout_y", "band": true}
                }
            },
            "scales": [
                {
                    "name": "x",
                    "type": "ordinal",
                    "range": "width",
                    "domain": {
                        "data": "correlation",
                        "field": "data.a"
                    }
                },
                {
                    "name": "c",
                    "type": "linear",
                    "range": ["white", "steelblue"],
                    "domain": {
                        "data": "correlation",
                        "field": "data.value"
                    }
                }
            ],
            "axes": [
                {
                    "type": "x",
                    "scale": "x",
                    "orient": "bottom",
                    "properties": {
                        "axis": { "stroke": { "value": "transparent" } },
                        "ticks": { "stroke": { "value": "transparent" } },
                        "labels": {
                            "angle": { "value": -45 },
                            "baseline": { "value": "middle" },
                            "align": {"value": "right"}
                        }
                    }
                },
                {
                    "type": "y",
                    "scale": "y",
                    "orient": "left",
                    "properties": {
                        "axis": { "stroke": { "value": "transparent" } },
                        "ticks": { "stroke": { "value": "transparent" } }
                    }
                }
            ],
            "marks": [
                {
                    "type": "rect",
                    "from": {
                        "data": "correlation"
                    },
                    "properties": {
                        "enter": {
                            "x": {
                                "scale": "x",
                                "field": "data.a"
                            },
                            "width": {
                                "scale": "x",
                                "band": true
                            },
                            "y": {
                                "scale": "y",
                                "field": "data.b"
                            },
                            "height": {
                                "scale": "y",
                                "band": true
                            },
                            "fill": {
                                "scale": "c",
                                "field": "data.value"
                            },
                            "stroke": {
                                "value": "transparent"
                            }
                        }
                    }
                }
                {% if show_labels %}
                ,{
                    "type": "text",
                    "from": {"data": "correlation"},
                    "properties": {
                        "enter": {
                            "x": {"scale": "x", "field": "data.a"},
                            "dx": {"scale": "x", "band": true, "mult": 0.5},
                            "y": {"scale": "y", "field": "data.b"},
                            "dy": {"scale": "y", "band": true, "mult": 0.5},
                            "align": {"value": "center"},
                            "baseline": {"value": "middle"},
                            "fill": {"value": "#000"},
                            "text": {"field": "data.value"},
                            "fontSize": {"value": 9}
                        }
                    }
                }
                {% endif %}
            ]
        },
        {
            "type": "group",
            "properties": {
                "enter": {
                    "x": {"scale": "layout_x", "value": 0.9},
                    "y": {"scale": "layout_y", "value": 0, "offset": {{ dendrogram_offset }}},
                    "width": {"scale": "layout_x", "value": 0.1},
                    "height": {"scale": "layout_y", "band": true, "offset": {{ - 2 * dendrogram_offset }}}
                }
            },
            "scales": [
                {
                    "name": "dx",
                    "type": "linear",
                    "range": "height",
                    "reverse": true,
                    "round": true,
                    "domain": {"data": "dendrogram", "field": "data.x"}
                },
                {
                    "name": "dy",
                    "type": "linear",
                    "range": "width",
                    "domain": {"data": "dendrogram", "field": "data.y"}
                }
            ],
            "marks": [
                {
                    "type": "group",
                    "from": {
                        "data": "dendrogram",
                        "transform": [{"type": "facet", "keys": ["data.k"]}]
                    },
                    "marks": [
                        {
                            "type": "line",
                            "properties": {
                                "enter": {
                                    "y": {"scale": "dx", "field": "data.x"},
                                    "x": {"scale": "dy", "field": "data.y"},
                                    "strokeWidth": {"value": 1},
                                    "stroke": {"value": "black"}
                                }
                            }
                        }
                    ]
                }
            ]
        }
    ]
}
