# Supplementary material for: VISPR-online: a web-based interactive tool to visualize CRISPR screening experiments
Source: BMC Bioinformatics. 2021 Jun 24;22:344. doi: 10.1186/s12859-021-04275-5 (PMC8223366; doi:10.1186/s12859-021-04275-5)
Supplement: Supplementary file 1 — Additional file 1. VISPR-online source code and sample data. Code and sample data used for test. [file 12859_2021_4275_MOESM1_ESM.gz › AddFile1_code-and-sample-data/master/vispr_screen/templates/plots/pval_hist_two.json]

{
    "width": 170,
    "height": 170,
    "data": [
        {
            "name": "hist",
            "values": {{ hist }}
        }
    ],
    "scales": [
        {
            "name": "x",
            "type": "ordinal",
            "range": "width",
            "domain": {"data": "hist", "field": "data.bin"}
        },
        {
            "name": "xl",
            "type": "linear",
            "range": "width",
            "domain": {"data": "hist", "field": "data.bin"}
        },
        {
            "name": "y",
            "range": "height",
            "nice": true,
            "domain": {"data": "hist", "field": "data.count"}
        }
    ],
    "axes": [
        {
            "type": "x",
            "scale": "xl",
            "title":  "{{colname}}",
            "offset": 5,
            "properties": {
                "labels": {
                    "angle": { "value": -45 },
                    "baseline": { "value": "middle" },
                    "align": {"value": "right"}
                }
            }
        },
        {"type": "y", "scale": "y", "title": "count", "offset": 5, "titleOffset": 50}
    ],
    "marks": [
        {
            "type": "rect",
            "from": {"data": "hist"},
            "properties": {
                "enter": {
                    "x": {"scale": "x", "field": "data.bin"},
                    "width": {"scale": "x", "band": true, "offset": -1},
                    "y": {"scale": "y", "field": "data.count"},
                    "y2": {"scale": "y", "value": 0},
                    "fill": {"value": "steelblue"}
                }
            }
        }
    ]
}
