# Supplementary material for: VISPR-online: a web-based interactive tool to visualize CRISPR screening experiments
Source: BMC Bioinformatics. 2021 Jun 24;22:344. doi: 10.1186/s12859-021-04275-5 (PMC8223366; doi:10.1186/s12859-021-04275-5)
Supplement: Supplementary file 1 — Additional file 1. VISPR-online source code and sample data. Code and sample data used for test. [file 12859_2021_4275_MOESM1_ESM.gz › AddFile1_code-and-sample-data/master/vispr_screen/templates/igv/session.xml]

<?xml version="1.0" encoding="UTF-8"?>
<!--
<Global genome="{{ screen.assembly }}" version="3">
    <Resources>
        <Resource name="{{ screen.name }}" path="{{ request.url_root }}igv/track/rnas/{{ screen.name }}.gct"/>
    </Resources>
    <Panel height="391" name="DataPanel" width="1581">
        <Track height="50" autoScale="true" id="{{ request.url_root }}igv/track/rnas/{{ screen.name }}.gct_efficiency" name="efficiency" renderer="BAR_CHART" color="0,153,51" altColor="255,0,0">
        </Track>
{% for sample in screen.rnas.samples %}
        <Track height="50" autoScale="true" id="{{ request.url_root }}igv/track/rnas/{{ screen.name }}.gct_{{ sample }}" name="{{ sample }}" renderer="BAR_CHART">
        </Track>
{% endfor %}
    </Panel>
</Global>
-->
