# Supplementary material for: VISPR-online: a web-based interactive tool to visualize CRISPR screening experiments
Source: BMC Bioinformatics. 2021 Jun 24;22:344. doi: 10.1186/s12859-021-04275-5 (PMC8223366; doi:10.1186/s12859-021-04275-5)
Supplement: Supplementary file 1 — Additional file 1. VISPR-online source code and sample data. Code and sample data used for test. [file 12859_2021_4275_MOESM1_ESM.gz › AddFile1_code-and-sample-data/master/vispr_screen/static/bootstrap-select.min.css]

/*!
 * Bootstrap-select v1.7.0 (http://silviomoreto.github.io/bootstrap-select)
 *
 * Copyright 2013-2015 bootstrap-select
 * Licensed under MIT (https://github.com/silviomoreto/bootstrap-select/blob/master/LICENSE)
 */.bootstrap-select{width:220px \0}.bootstrap-select>.dropdown-toggle{width:100%;padding-right:25px}.error .bootstrap-select .dropdown-toggle,.has-error .bootstrap-select .dropdown-toggle{border-color:#b94a48}.bootstrap-select.fit-width{width:auto!important}.bootstrap-select:not([class*=col-]):not([class*=form-control]):not(.input-group-btn){width:220px}.bootstrap-select .dropdown-toggle:focus{outline:thin dotted #333!important;outline:5px auto -webkit-focus-ring-color!important;outline-offset:-2px}.bootstrap-select.form-control{margin-bottom:0;padding:0;border:none}.bootstrap-select.form-control:not([class*=col-]){width:100%}.bootstrap-select.form-control.input-group-btn{z-index:auto}.bootstrap-select.btn-group:not(.input-group-btn),.bootstrap-select.btn-group[class*=col-]{float:none;display:inline-block;margin-left:0}.bootstrap-select.btn-group.dropdown-menu-right,.bootstrap-select.btn-group[class*=col-].dropdown-menu-right,.row .bootstrap-select.btn-group[class*=col-].dropdown-menu-right{float:right}.form-group .bootstrap-select.btn-group,.form-horizontal .bootstrap-select.btn-group,.form-inline .bootstrap-select.btn-group{margin-bottom:0}.form-group-lg .bootstrap-select.btn-group.form-control,.form-group-sm .bootstrap-select.btn-group.form-control{padding:0}.form-inline .bootstrap-select.btn-group .form-control{width:100%}.bootstrap-select.btn-group.disabled,.bootstrap-select.btn-group>.disabled{cursor:not-allowed}.bootstrap-select.btn-group.disabled:focus,.bootstrap-select.btn-group>.disabled:focus{outline:0!important}.bootstrap-select.btn-group .dropdown-toggle .filter-option{display:inline-block;overflow:hidden;width:100%;text-align:left}.bootstrap-select.btn-group .dropdown-toggle .caret{position:absolute;top:50%;right:12px;margin-top:-2px;vertical-align:middle}.bootstrap-select.btn-group[class*=col-] .dropdown-toggle{width:100%}.bootstrap-select.btn-group .dropdown-menu{min-width:100%;z-index:1035;-webkit-box-sizing:border-box;-moz-box-sizing:border-box;box-sizing:border-box}.bootstrap-select.btn-group .dropdown-menu.inner{position:static;float:none;border:0;padding:0;margin:0;border-radius:0;-webkit-box-shadow:none;box-shadow:none}.bootstrap-select.btn-group .dropdown-menu li{position:relative}.bootstrap-select.btn-group .dropdown-menu li.active small{color:#fff}.bootstrap-select.btn-group .dropdown-menu li.disabled a{cursor:not-allowed}.bootstrap-select.btn-group .dropdown-menu li a{cursor:pointer}.bootstrap-select.btn-group .dropdown-menu li a.opt{position:relative;padding-left:2.25em}.bootstrap-select.btn-group .dropdown-menu li a span.check-mark{display:none}.bootstrap-select.btn-group .dropdown-menu li a span.text{display:inline-block}.bootstrap-select.btn-group .dropdown-menu li small{padding-left:.5em}.bootstrap-select.btn-group .dropdown-menu .notify{position:absolute;bottom:5px;width:96%;margin:0 2%;min-height:26px;padding:3px 5px;background:#f5f5f5;border:1px solid #e3e3e3;-webkit-box-shadow:inset 0 1px 1px rgba(0,0,0,.05);box-shadow:inset 0 1px 1px rgba(0,0,0,.05);pointer-events:none;opacity:.9;-webkit-box-sizing:border-box;-moz-box-sizing:border-box;box-sizing:border-box}.bootstrap-select.btn-group .no-results{padding:3px;background:#f5f5f5;margin:0 5px}.bootstrap-select.btn-group.fit-width .dropdown-toggle .filter-option{position:static}.bootstrap-select.btn-group.fit-width .dropdown-toggle .caret{position:static;top:auto;margin-top:-1px}.bootstrap-select.btn-group.show-tick .dropdown-menu li.selected a span.check-mark{position:absolute;display:inline-block;right:15px;margin-top:5px}.bootstrap-select.btn-group.show-tick .dropdown-menu li a span.text{margin-right:34px}.bootstrap-select.show-menu-arrow.open>.dropdown-toggle{z-index:1036}.bootstrap-select.show-menu-arrow .dropdown-toggle:before{content:'';border-left:7px solid transparent;border-right:7px solid transparent;border-bottom:7px solid rgba(204,204,204,.2);position:absolute;bottom:-4px;left:9px;display:none}.bootstrap-select.show-menu-arrow .dropdown-toggle:after{content:'';border-left:6px solid transparent;border-right:6px solid transparent;border-bottom:6px solid #fff;position:absolute;bottom:-4px;left:10px;display:none}.bootstrap-select.show-menu-arrow.dropup .dropdown-toggle:before{bottom:auto;top:-3px;border-top:7px solid rgba(204,204,204,.2);border-bottom:0}.bootstrap-select.show-menu-arrow.dropup .dropdown-toggle:after{bottom:auto;top:-3px;border-top:6px solid #fff;border-bottom:0}.bootstrap-select.show-menu-arrow.pull-right .dropdown-toggle:before{right:12px;left:auto}.bootstrap-select.show-menu-arrow.pull-right .dropdown-toggle:after{right:13px;left:auto}.bootstrap-select.show-menu-arrow.open>.dropdown-toggle:after,.bootstrap-select.show-menu-arrow.open>.dropdown-toggle:before{display:block}.bs-actionsbox,.bs-donebutton,.bs-searchbox{padding:4px 8px}.bs-actionsbox{float:left;width:100%;-webkit-box-sizing:border-box;-moz-box-sizing:border-box;box-sizing:border-box}.bs-actionsbox .btn-group button{width:50%}.bs-donebutton{float:left;width:100%;-webkit-box-sizing:border-box;-moz-box-sizing:border-box;box-sizing:border-box}.bs-donebutton .btn-group button{width:100%}.bs-searchbox+.bs-actionsbox{padding:0 8px 4px}.bs-searchbox input.form-control{margin-bottom:0;width:100%}.mobile-device{position:absolute!important;top:0;left:0;display:block!important;width:100%;height:100%!important;opacity:0}select.bs-select-hidden{display:none!important}
