# Supplementary material for: VISPR-online: a web-based interactive tool to visualize CRISPR screening experiments
Source: BMC Bioinformatics. 2021 Jun 24;22:344. doi: 10.1186/s12859-021-04275-5 (PMC8223366; doi:10.1186/s12859-021-04275-5)
Supplement: Supplementary file 1 — Additional file 1. VISPR-online source code and sample data. Code and sample data used for test. [file 12859_2021_4275_MOESM1_ESM.gz › AddFile1_code-and-sample-data/master/vispr_screen/static/d3.parcoords.css]

.parcoords > svg, .parcoords > canvas { 
  font: 14px sans-serif;
  position: absolute;
}
.parcoords > canvas {
  pointer-events: none;
}

.parcoords text.label {
  cursor: default;
}

.parcoords rect.background {
  fill: transparent;
}
.parcoords rect.background:hover {
  fill: rgba(120,120,120,0.2);
}
.parcoords .resize rect {
  fill: rgba(0,0,0,0.1);
}
.parcoords rect.extent {
  fill: rgba(255,255,255,0.25);
  stroke: rgba(0,0,0,0.6);
}
.parcoords .axis line, .parcoords .axis path {
  fill: none;
  stroke: #222;
  shape-rendering: crispEdges;
}
.parcoords canvas {
  opacity: 1;
  -moz-transition: opacity 0.3s;
  -webkit-transition: opacity 0.3s;
  -o-transition: opacity 0.3s;
}
.parcoords canvas.faded {
  opacity: 0.25;
}
.parcoords {
	-webkit-touch-callout: none;
	-webkit-user-select: none;
	-khtml-user-select: none;
	-moz-user-select: none;
	-ms-user-select: none;
	user-select: none;
}
