# Supplementary material for: VISPR-online: a web-based interactive tool to visualize CRISPR screening experiments
Source: BMC Bioinformatics. 2021 Jun 24;22:344. doi: 10.1186/s12859-021-04275-5 (PMC8223366; doi:10.1186/s12859-021-04275-5)
Supplement: Supplementary file 1 — Additional file 1. VISPR-online source code and sample data. Code and sample data used for test. [file 12859_2021_4275_MOESM1_ESM.gz › AddFile1_code-and-sample-data/master/vispr_screen/static/feature-viewer.js]

var FeatureViewer = (function () {

    function FeatureViewer(sequence, div, options) {
//        var nxSeq = sequence.startsWith('NX_') ? true : false;
        var self = this;
        // if (!div) var div = window;
        this.events = {
          FEATURE_SELECTED_EVENT: "feature-viewer-position-selected",
            FEATURE_DESELECTED_EVENT: "feature-viewer-position-deselected",
          ZOOM_EVENT: "feature-viewer-zoom-altered"
        };

        // if (!div) var div = window;
        var div = div;
        var el = document.getElementById(div.substring(1));
        var svgElement;
        var sequence = sequence;
        var intLength = Number.isInteger(sequence) ? sequence : null;
        var fvLength = intLength | sequence.length;
        var features = [];
        var SVGOptions = {
            showSequence: false,
            brushActive: false,
            verticalLine: false,
            dottedSequence: true
        };
        var offset = {start:1,end:fvLength};
        if (options && options.offset) {
            offset = options.offset;
            if (offset.start < 1) {
                offset.start = 1;
                console.warn("WARNING ! offset.start should be > 0. Thus, it has been reset to 1.");
            }
        }
        var pathLevel = 0;
        var svg;
        var svgContainer;
        var filter;
        var yData = [];
        var yAxisSVG;
        var yAxisSVGgroup;
        var Yposition = 20;
        var level = 0;
        var seqShift = 0;
        var zoom = false;
        var zoomMax = 50;
        var current_extend = { 
                    length : offset.end - offset.start,
                    start : offset.start,
                    end : offset.end
                }
        var featureSelected = {};
        var animation = true;

        function colorSelectedFeat(feat, object) {
            //change color && memorize
            if (featureSelected !== {}) d3.select(featureSelected.id).style("fill", featureSelected.originalColor);
            if (object.type !== "path" && object.type !== "line"){
                featureSelected = {"id": feat, "originalColor": d3.select(feat).style("fill") || object.color};
                d3.select(feat).style("fill", "orangered");
            }
        }

        /**
         * Private Methods
         */

            //Init box & scaling
        d3.select(div)
            .style("position", "relative")
            .style("padding", "0px")
            .style("z-index", "2");

        var margin = {
                top: 10,
                right: 20,
                bottom: 20,
                left: 110
            },
            width = $(div).width() - margin.left - margin.right - 17,
            height = 600 - margin.top - margin.bottom;
        var scaling = d3.scale.linear()
            .domain([offset.start, offset.end])
            .range([5, width-5]);
        var scalingPosition = d3.scale.linear()
            .domain([0, width])
            .range([offset.start, offset.end]);
        
        
        

        function updateLineTooltip(mouse,pD){
            var xP = mouse-110;
            var elemHover = "";
            for (var l=0; l<pD.length;l++) {
                if (scaling(pD[l].x) < xP && scaling(pD[l+1].x) > xP) {
                    if ((xP - scaling(pD[l].x)) < (scaling(pD[l+1].x) - xP )) {
                        elemHover = pD[l];
                    }
                    else elemHover = pD[l+1];
                    break;
                }
            }
            return elemHover;
        }
        
        d3.helper = {};

        d3.helper.tooltip = function (object) {
            var tooltipDiv;
            var selectedRect;
            var bodyNode = d3.select(div).node();
            var tooltipColor = options.tooltipColor ? options.tooltipColor : "orangered";

            function tooltip(selection) {

                selection.on('mouseover.tooltip', function (pD, pI) {
                    // Clean up lost tooltips
                    d3.select('body').selectAll('div.tooltip').remove();
                    // Append tooltip
                    var absoluteMousePos = d3.mouse(bodyNode);
                    var rightside = (absoluteMousePos[0] > width);
                    if (rightside) {
                        tooltipDiv = d3.select(div)
                            .append('div')
                            .attr('class', 'tooltip3');
                    } else {
                        tooltipDiv = d3.select(div)
                            .append('div')
                            .attr('class', 'tooltip2');
                        tooltipDiv.style({
                            left: (absoluteMousePos[0] - 15) + 'px'
                        });
                    }
                    tooltipDiv.style({
                        bottom: (bodyNode.offsetHeight - absoluteMousePos[1] + 16) + 'px',
                        'background-color': '#eee',
                        width: 'auto',
                        'max-width': '170px',
                        height: 'auto',
                        'max-height': '68px',
                        padding: '5px',
                        "font": '10px sans-serif',
                        'text-align': 'center',
                        position: 'absolute',
                        'z-index': 45,
                        'box-shadow': '0 1px 2px 0 #656565' 
                    });
                    if (object.type === "path") {
                        var first_line = '<p style="margin:2px;font-weight:700;color:' + tooltipColor +'">' + pD[0].x + '&#x256d;&#x256e;' + pD[1].x + '</p>';
                        if (pD.description) var second_line = '<p style="margin:2px;color:' + tooltipColor +';font-size:9px">' + pD.description + '</p>';
                        else var second_line = '';
                    } else if (object.type === "line") {
                        var elemHover = updateLineTooltip(absoluteMousePos[0],pD);
                        if (elemHover.description) {
                            var first_line = '<p style="margin:2px;font-weight:700;color:' + tooltipColor +'">' + elemHover.x + ' : <span> ' + elemHover.y + '</span></p>';
                            var second_line = '<p style="margin:2px;color:' + tooltipColor +';font-size:9px">' + elemHover.description + '</p>';
                        }
                        else {
                            var first_line = '<p style="margin:2px;color:' + tooltipColor +'">position : <span id="tLineX">' + elemHover.x + '</span></p>';
                            var second_line = '<p style="margin:2px;color:' + tooltipColor +'">count : <span id="tLineC">' + elemHover.y + '</span></p>';
                        }
                    } else if (object.type === "unique" || pD.x === pD.y) {
                        var first_line = '<p style="margin:2px;font-weight:700;color:' + tooltipColor +'">' + pD.x + '</p>';
                        if (pD.description) var second_line = '<p style="margin:2px;color:' + tooltipColor +';font-size:9px">' + pD.description + '</p>';
                        else var second_line = '';
                    } else {
                        var first_line = '<p style="margin:2px;font-weight:700;color:' + tooltipColor +'">' + pD.x + ' - ' + pD.y + '</p>';
                        if (pD.description) var second_line = '<p style="margin:2px;color:' + tooltipColor +';font-size:9px">' + pD.description + '</p>';
                        else var second_line = '';
                    }

                    tooltipDiv.html(first_line + second_line);
                    if (rightside) {
                        tooltipDiv.style({
                            left: (absoluteMousePos[0] + 10 - (tooltipDiv.node().getBoundingClientRect().width)) + 'px'
                        })
                    }
                })
                    .on('mousemove.tooltip', function (pD, pI) {
                    
                        if (object.type === "line") {
                            var absoluteMousePos = d3.mouse(bodyNode);
                            var elemHover = updateLineTooltip(absoluteMousePos[0],pD);
                            if (elemHover.description) {
                                var first_line = '<p style="margin:2px;color:' + tooltipColor +'">' + elemHover.x + ' : <span> ' + elemHover.y + '</span></p>';
                                var second_line = '<p style="margin:2px;color:' + tooltipColor +';font-size:9px">' + elemHover.description + '</p>';
                            }
                            else {
                                var first_line = '<p style="margin:2px;color:' + tooltipColor +'">position : <span id="tLineX">' + elemHover.x + '</span></p>';
                                var second_line = '<p style="margin:2px;color:' + tooltipColor +'">count : <span id="tLineC">' + elemHover.y + '</span></p>';
                            }
                            tooltipDiv.html(first_line + second_line);
//                            $('#tLineX').text(elemHover.x);
//                            $('#tLineC').text(elemHover.y);  
                        }
                        // Move tooltip
                        // IE 11 sometimes fires mousemove before mouseover
                        if (tooltipDiv === undefined) { return; }
                        var absoluteMousePos = d3.mouse(bodyNode);
                        var rightside = (absoluteMousePos[0] > width);
                        if (rightside) {
                            tooltipDiv.attr("class", "tooltip3");
                            tooltipDiv.style({
                                left: (absoluteMousePos[0] + 10 - (tooltipDiv.node().getBoundingClientRect().width)) + 'px',
                                bottom: (bodyNode.offsetHeight - absoluteMousePos[1] + 16) + 'px'
                            });
                        } else {
                            tooltipDiv.attr("class", "tooltip2");
                            tooltipDiv.style({
                                left: (absoluteMousePos[0] - 15) + 'px',
                                bottom: (bodyNode.offsetHeight - absoluteMousePos[1] + 16) + 'px'
                            })
                        }
                    })
                    .on('mouseout.tooltip', function (pD, pI) {
                        // Remove tooltip
                        tooltipDiv.remove();
                    })
                    .on('click', function (pD, pI) {
                        var xTemp;
                        var yTemp;
                        var xRect;
                        var widthRect;
                        var elemHover;

                        if(this.nodeName === "text") {
                            var rect = "#"+this.previousSibling.id;
                            if(rect.nodeName !== "#") colorSelectedFeat(rect, object);
                        }
                        else colorSelectedFeat(this, object);

                        var svgWidth = SVGOptions.brushActive ? d3.select(".background").attr("width") : svgContainer.node().getBBox().width;
                        d3.select('body').selectAll('div.selectedRect').remove();
                        // Append tooltip
                        selectedRect = d3.select(div)
                            .append('div')
                            .attr('class', 'selectedRect');
                        if (object.type === "path") {
                            xTemp = pD[0].x;
                            yTemp = pD[1].x;
                        } else if (object.type === "line") {
                            var absoluteMousePos = d3.mouse(bodyNode);
                            elemHover = updateLineTooltip(absoluteMousePos[0],pD);
                            xTemp = elemHover.x - 0.5;
                            yTemp = elemHover.x + 0.5;
                        } else if (object.type === "unique" || pD.x === pD.y) {
                            xTemp = pD.x - 0.4;
                            yTemp = pD.y + 0.4;
                        } else {
                            xTemp = pD.x;
                            yTemp = pD.y;
                        }

                        if (scaling(xTemp) < 0 && scaling(yTemp) > svgWidth) {
                            xRect = margin.left;
                            widthRect = parseInt(svgWidth) + 5;
                        } else if (scaling(xTemp) < 0) {
                            xRect = margin.left;
                            widthRect = (scaling(yTemp));
                        } else if (scaling(yTemp) > svgWidth) {
                            xRect = scaling(xTemp) + margin.left;
                            widthRect = parseInt(svgWidth) - scaling(xTemp);
                            widthRect =  widthRect + 5;
                        } else {
                            xRect = scaling(xTemp) + margin.left;
                            widthRect = (scaling(yTemp) - scaling(xTemp));
                        }
                        selectedRect.style({
                            left: (xRect+8) + 'px',
                            top: ($(div + " .svgHeader").length) ? 60 + 'px' : 10 + 'px',
                            'background-color': 'rgba(0, 0, 0, 0.2)',
                            width: widthRect + 'px',
                            height: (Yposition + 50) + 'px',
                            position: 'absolute',
                            'z-index': -1,
                            'box-shadow': '0 1px 2px 0 #656565'
                        });

                        if (CustomEvent) {
                            var event = new CustomEvent(self.events.FEATURE_SELECTED_EVENT, {
                                detail: {
                                    start: object.type === "path" ? pD[0].x : object.type === "line" ? elemHover.x : pD.x,
                                    end: object.type === "path" ? pD[1].x : object.type === "line" ? elemHover.y : pD.y,
                                    id: object.type === "path" ? pD[0].id : object.type === "line" ? elemHover.id : pD.id,
                                    description:object.type === "path" ? pD[0].description : object.type === "line" ? elemHover.description : pD.description
                                }
                            });
                            svgElement.dispatchEvent(event);
                        } else {
                            console.warn("CustomEvent is not defined....");
                        }
                        if (self.trigger) self.trigger(self.events.FEATURE_SELECTED_EVENT, {
                            start: object.type === "path" ? pD[0].x : object.type === "line" ? elemHover.x : pD.x,
                            end: object.type === "path" ? pD[1].x : object.type === "line" ? elemHover.y : pD.y,
                            id: object.type === "path" ? pD[0].id : object.type === "line" ? elemHover.id : pD.id,
                            description:object.type === "path" ? pD[0].description : object.type === "line" ? elemHover.description : pD.description
                        });

                    });
            }

            tooltip.attr = function (_x) {
                if (!arguments.length) return attrs;
                attrs = _x;
                return this;
            };

            tooltip.style = function (_x) {
                if (!arguments.length) return styles;
                styles = _x;
                return this;
            };

            return tooltip;
        };

        //COMPUTING FUNCTION
        var X = function (d) {
            return scaling(d.x);
        };
        var displaySequence = function (seq) {
            return width / seq > 5;
        };
        var rectWidth = function (d) {
            return (scaling(d.y) - scaling(d.x));
        };
        function rectX(object) {
            if (object.x === object.y) {
                return scaling(object.x-0.4);
            }
            return scaling(object.x);
        };
        function rectWidth2(d){
            if (d.x === d.y) {
                if (scaling(d.x + 0.4) - scaling(d.x - 0.4) < 2) return 2;
                else return scaling(d.x + 0.4) - scaling(d.x - 0.4);
            }
            return (scaling(d.y) - scaling(d.x));
        };
        var uniqueWidth = function (d) {
            return (scaling(1));
        };

        this.onFeatureSelected = function (listener) {
            svgElement.addEventListener(self.events.FEATURE_SELECTED_EVENT, listener);
        };
        this.onFeatureDeselected = function (listener) {
            svgElement.addEventListener(self.events.FEATURE_DESELECTED_EVENT, listener);
        };

      this.onZoom = function (listener) {
            svgElement.addEventListener(self.events.ZOOM_EVENT, listener);
        };

        function addLevel(array) {
            var leveling = [];
            array.forEach(function (d) {
                if (leveling === []) {
                    leveling.push(d.y);
                    d.level = 0;
                } else {
                    var placed = false;
                    for (var k = 0; k < leveling.length; k++) {
                        if (d.x > leveling[k]) {
                            placed = true;
                            d.level = k;
                            leveling[k] = d.y;
                            break;
                        }
                    }
                    if (placed === false) {
                        leveling.push(d.y);
                        d.level = leveling.length - 1;
                    }
                }
            });
            return leveling.length;
        }

        function addLevelToBond(array) {
            var leveling = [];
            var newArray = [];
            array.forEach(function (d) {
                if (leveling === []) {
                    leveling.push(d[2].x);
                    d[1].y = 1;
                } else {
                    var placed = false;
                    for (var k = 0; k < leveling.length; k++) {
                        if (d[0].x > leveling[k]) {
                            placed = true;
                            d[1].y = k + 1;
                            leveling[k] = d[2].x;
                            break;
                        }
                    }
                    if (placed === false) {
                        leveling.push(d[2].x);
                        d[1].y = leveling.length;
                    }
                }
            });
            return leveling.length;
        }

        var lineBond = d3.svg.line()
            .interpolate("step-before")
            .x(function (d) {
                return scaling(d.x);
            })
            .y(function (d) {
                return -d.y * 10 + pathLevel;
            });
        var lineGen = d3.svg.line()
          
//          .interpolate("cardinal")
          .x(function(d) {
            return scaling(d.x);
          })
          .y(function (d) {
                return lineYscale(-d.y) * 10 + pathLevel;
            });
        var lineYscale = d3.scale.linear()
            .domain([0,-30])
            .range([0,-20]);
        var line = d3.svg.line()
            .interpolate("linear")
            .x(function (d) {
                return scaling(d.x);
            })
            .y(function (d) {
                return d.y + 6;
            });

        //Create Axis
        var xAxis = d3.svg.axis()
            .scale(scaling)
            .tickFormat(d3.format("d"))
            .orient("bottom");
        
        function shadeBlendConvert(p, from, to) {
            if(typeof(p)!="number"||p<-1||p>1||typeof(from)!="string"||(from[0]!='r'&&from[0]!='#')||(typeof(to)!="string"&&typeof(to)!="undefined"))return null; //ErrorCheck
            if(!this.sbcRip)this.sbcRip=function(d){
                var l=d.length,RGB=new Object();
                if(l>9){
                    d=d.split(",");
                    if(d.length<3||d.length>4)return null;//ErrorCheck
                    RGB[0]=i(d[0].slice(4)),RGB[1]=i(d[1]),RGB[2]=i(d[2]),RGB[3]=d[3]?parseFloat(d[3]):-1;
                }else{
                    if(l==8||l==6||l<4)return null; //ErrorCheck
                    if(l<6)d="#"+d[1]+d[1]+d[2]+d[2]+d[3]+d[3]+(l>4?d[4]+""+d[4]:""); //3 digit
                    d=i(d.slice(1),16),RGB[0]=d>>16&255,RGB[1]=d>>8&255,RGB[2]=d&255,RGB[3]=l==9||l==5?r(((d>>24&255)/255)*10000)/10000:-1;
                }
                return RGB;}
            var i=parseInt,r=Math.round,h=from.length>9,h=typeof(to)=="string"?to.length>9?true:to=="c"?!h:false:h,b=p<0,p=b?p*-1:p,to=to&&to!="c"?to:b?"#000000":"#FFFFFF",f=sbcRip(from),t=sbcRip(to);
            if(!f||!t)return null; //ErrorCheck
            if(h)return "rgb("+r((t[0]-f[0])*p+f[0])+","+r((t[1]-f[1])*p+f[1])+","+r((t[2]-f[2])*p+f[2])+(f[3]<0&&t[3]<0?")":","+(f[3]>-1&&t[3]>-1?r(((t[3]-f[3])*p+f[3])*10000)/10000:t[3]<0?f[3]:t[3])+")");
            else return "#"+(0x100000000+(f[3]>-1&&t[3]>-1?r(((t[3]-f[3])*p+f[3])*255):t[3]>-1?r(t[3]*255):f[3]>-1?r(f[3]*255):255)*0x1000000+r((t[0]-f[0])*p+f[0])*0x10000+r((t[1]-f[1])*p+f[1])*0x100+r((t[2]-f[2])*p+f[2])).toString(16).slice(f[3]>-1||t[3]>-1?1:3);
        }

        function addXAxis(position) {
            svgContainer.append("g")
                .attr("class", "x axis Xaxis")
                .attr("transform", "translate(0," + (position + 20) + ")")
                .call(xAxis)
		.selectAll("text")
			.style("text-anchor", "end")
			.attr("transform", function(d) {return "rotate(-12)"});
        }

        function updateXaxis(position) {
            svgContainer.selectAll(".Xaxis")
                .attr("transform", "translate(0," + (position + 20) + ")")
		.selectAll("text")
			.style("text-anchor", "end")
			.attr("transform", function(d) {return "rotate(-12)"});
        }

        function updateSVGHeight(position) {
            svg.attr("height", position + 60 + "px");
            svg.select("clippath rect").attr("height", position + 60 + "px");
        }

        var yAxisScale = d3.scale.ordinal()
            .domain([0, yData.length])
            .rangeRoundBands([0, 500], .1);
        var yAxis = d3.svg.axis()
            .scale(yAxisScale)
            .tickValues(yData) //specify an array here for values
            .tickFormat(function (d) {
                return d
            })
            .orient("left");

        function addYAxis() {
            yAxisSVG = svg.append("g")
                .attr("class", "pro axis")
                .attr("transform", "translate(0," + margin.top + ")");
            updateYaxis();
        }

        function updateYaxis() {

            yAxisSVGgroup = yAxisSVG
                .selectAll(".yaxis")
                .data(yData)
                .enter()
                .append("g");
            yAxisSVGgroup
                .append("polygon") // attach a polygon
                .attr("class", function (d) {
                    if (d.filter) return d.filter.split(" ").join("_") + "Arrow";
                    return "Arrow";
                })
                .style("stroke", "") // colour the line
                .style("fill", "#DFD5D3") // remove any fill colour
                .attr("points", function (d) {
                    return (margin.left - 105) + "," + (d.y - 3) + ", " + (margin.left - 105) + "," + (d.y + 12) + ", " + (margin.left - 15) + "," + (d.y + 12) + ", " + (margin.left - 7) + "," + (d.y + 4.5) + ", " + (margin.left - 15) + "," + (d.y -3); // x,y points
                });
            yAxisSVGgroup
                .append("text")
                .attr("class", "yaxis")
                .attr("text-anchor", "start")
                .attr("x", function () {
                    return margin.left - 102
                })
                .attr("y", function (d) {
                    return d.y + 8
                })
                .text(function (d) {
                    return d.title
                });
        }

        function forcePropagation(item) {
            item.on('mousedown', function () {
                brush_elm = svg.select(".brush").node();
                new_click_event = new Event('mousedown');
                new_click_event.pageX = d3.event.pageX;
                new_click_event.clientX = d3.event.clientX;
                new_click_event.pageY = d3.event.pageY;
                new_click_event.clientY = d3.event.clientY;
                if (brush_elm) {
                    brush_elm.dispatchEvent(new_click_event);
                }
            });
        }

        /** export to new utils file  */
        var preComputing = {
            path: function (object) {
                object.data.sort(function (a, b) {
                    return a.x - b.x;
                });
                var level = addLevel(object.data);
                object.data = object.data.map(function (d) {
                    return [{
                        x: d.x,
                        y: 0,
                        id: d.id,
                        description: d.description,
                        color: d.color
                    }, {
                        x: d.y,
                        y: d.level + 1,
                        id: d.id
                    }, {
                        x: d.y,
                        y: 0,
                        id: d.id
                    }]
                })
                pathLevel = level * 10 + 5;
                object.height = level * 10 + 5;
            },
            line: function (object) {
                if (!object.height) object.height = 10;
                var shift = parseInt(object.height);
                var level = 0;
                for (var i in object.data) {
                    object.data[i].sort(function (a, b) {
                        return a.x - b.x;
                    });
                    if (object.data[i][0].y !== 0) {
                        object.data[i].unshift({
                            x:object.data[i][0].x-1,
                            y:0
                        })
                    }
                    if (object.data[i][object.data[i].length -1].y !== 0){
                        object.data[i].push({
                            x:object.data[i][object.data[i].length -1].x+1,
                            y:0
                        })
                    }
                    var maxValue = Math.max.apply(Math,object.data[i].map(function(o){return Math.abs(o.y);}));
                    level = maxValue > level ? maxValue : level;
                    

                    object.data[i] = [object.data[i].map(function (d) {
                        return {
                            x: d.x,
                            y: d.y,
                            id: d.id,
                            description: d.description
                        }
                    })]
                }
                lineYscale.range([0, -(shift)]).domain([0, -(level)]);
                pathLevel = shift * 10 +5;
                object.level = level;
                object.shift = shift * 10 +5;
            },
            multipleRect: function (object) {
                object.data.sort(function (a, b) {
                    return a.x - b.x;
                });
                level = addLevel(object.data);
                pathLevel = level * 10 + 5;
            }
        };

        var fillSVG = {
            typeIdentifier: function (object) {
                if (object.type === "rect") {
                    preComputing.multipleRect(object);
                    yData.push({
                        title: object.name,
                        y: Yposition,
                        filter: object.filter
                    });
                    fillSVG.rectangle(object, Yposition);
                } else if (object.type === "text") {
                    fillSVG.sequence(object.data, Yposition);
                    yData.push({
                        title: object.name,
                        y: Yposition,
                        filter: object.filter
                    });
                    scaling.range([5, width-5]);
                } else if (object.type === "unique") {
                    fillSVG.unique(object, Yposition);
                    yData.push({
                        title: object.name,
                        y: Yposition,
                        filter: object.filter
                    });
                } else if (object.type === "multipleRect") {
                    preComputing.multipleRect(object);
                    fillSVG.multipleRect(object, Yposition, level);
                    yData.push({
                        title: object.name,
                        y: Yposition,
                        filter: object.filter
                    });
                    Yposition += (level - 1) * 10;
                } else if (object.type === "path") {
                    preComputing.path(object);
                    fillSVG.path(object, Yposition);
                    Yposition += pathLevel;
                    yData.push({
                        title: object.name,
                        y: Yposition - 10,
                        filter: object.filter
                    });
                } else if (object.type === "line") {
                    if (!(Array.isArray(object.data[0]))) object.data = [object.data];
                    if (!(Array.isArray(object.color))) object.color = [object.color];
                    var negativeNumbers = false;
                    object.data.forEach(function(d){
                        if (d.filter(function(l){ return l.y < 0}).length) negativeNumbers = true;
                    });
                    preComputing.line(object);
                    fillSVG.line(object, Yposition);
                    Yposition += pathLevel;
                    yData.push({
                        title: object.name,
                        y: Yposition - 10,
                        filter: object.filter
                    });
                    Yposition += negativeNumbers ? pathLevel-5 : 0;
                }
            },
            sequence: function (seq, position, start) {
                //Create group of sequence
                if (!start) var start = 0;
                svgContainer.append("g")
                    .attr("class", "seqGroup")
                    .selectAll(".AA")
                    .data(seq)
                    .enter()
                    .append("text")
                    .attr("clip-path", "url(#clip)")
                    .attr("class", "AA")
                    .attr("text-anchor", "middle")
                    .attr("x", function (d, i) {
                        return scaling.range([5, width-5])(i + start)
                    })
                    .attr("y", position)
                    .attr("font-size", "10px")
                    .attr("font-family", "monospace")
                    .text(function (d, i) {
                        return d
                    });
            },
            sequenceLine: function () {
                //Create line to represent the sequence
                if (SVGOptions.dottedSequence){
                    var dottedSeqLine = svgContainer.selectAll(".sequenceLine")
                        .data([[{x:1,y:12},{x:fvLength,y:12}]])
                        .enter()
                        .append("path")
                        .attr("clip-path", "url(#clip)")
                        .attr("d", line)
                        .attr("class","sequenceLine")
                        .style("z-index", "0")
                        .style("stroke", "black")
                        .style("stroke-dasharray","1,3")
                        .style("stroke-width", "1px")
                        .style("stroke-opacity",0);

                    dottedSeqLine
                        .transition()
                        .duration(500)
                        .style("stroke-opacity", 1);
                }
            },
            rectangle: function (object, position) {
                //var rectShift = 20;
                if (!object.height) object.height = 12;
                var rectHeight = object.height;
                
                var rectShift = rectHeight + rectHeight/3;
                var lineShift = rectHeight/2 - 6;
//                var lineShift = rectHeight/2 - 6;

                var rectsPro = svgContainer.append("g")
                    .attr("class", "rectangle")
                    .attr("clip-path", "url(#clip)")
                    .attr("transform", "translate(0," + position + ")");
                
                var dataline=[];
                for (var i = 0; i < level; i++) {
                    dataline.push([{
                            x: 1,
                            y: (i * rectShift + lineShift)
                        }, {
                            x: fvLength,
                            y: (i * rectShift + lineShift)
                        }]);
                }
                rectsPro.selectAll(".line" + object.className)
                    .data(dataline)
                    .enter()
                    .append("path")
                    .attr("d", line)
                    .attr("class", function () {
                        return "line" + object.className
                    })
                    .style("z-index", "0")
                    .style("stroke", object.color)
                    .style("stroke-width", "1px");


                var rectsProGroup = rectsPro.selectAll("." + object.className + "Group")
                    .data(object.data)
                    .enter()
                    .append("g")
                    .attr("class", object.className + "Group")
                    .attr("transform", function (d) {
                        return "translate(" + rectX(d) + ",0)"
                    });

                rectsProGroup
                    .append("rect")
                    .attr("class", "element " + object.className)
                    .attr("id", function (d) {
                        return "f" + d.id
                    })
                    .attr("y", function (d) {
                        return d.level * rectShift
                    })
                    .attr("width", rectWidth2)
                    .attr("height", rectHeight)
                    .style("fill", function(d) { return d.color || object.color })
                    .style("z-index", "13")
                    .call(d3.helper.tooltip(object));

                rectsProGroup
                    .append("text")
                    .attr("class", "element " + object.className + "Text")
                    .attr("y", function (d) {
                        return d.level * rectShift + rectHeight/2
                    })
                    .attr("dy", "0.35em")
                    .style("font-size", "10px")
                    .text(function (d) {
                        return d.description
                    })
                    .style("fill", "black")
                    .style("z-index", "15")
                    .style("visibility", function (d) {
                        if (d.description) {
                            return (scaling(d.y) - scaling(d.x)) > d.description.length * 8 && rectHeight > 11 ? "visible" : "hidden";
                        } else return "hidden";
                    })
                    .call(d3.helper.tooltip(object));


                //rectsPro.selectAll("." + object.className)
                //    .data(object.data)
                //    .enter()
                //    .append("rect")
                //    .attr("clip-path", "url(#clip)")
                //    .attr("class", "element "+object.className)
                //    .attr("id", function(d) { return "f"+d.id })
                //    .attr("x", X)
                //    .attr("width", rectWidth)
                //    .attr("height", 12)
                //    .style("fill", object.color)
                //    .style("z-index", "13")
                //    .call(d3.helper.tooltip(object));

                forcePropagation(rectsProGroup);
                var uniqueShift = rectHeight > 12 ? rectHeight - 6 : 0;
                Yposition += level < 2 ? uniqueShift : (level-1) * rectShift + uniqueShift;
            },
            unique: function (object, position) {
                var rectsPro = svgContainer.append("g")
                    .attr("class", "uniquePosition")
                    .attr("transform", "translate(0," + position + ")");

                var dataline=[];
                dataline.push([{
                        x: 1,
                        y: 0
                    }, {
                        x: fvLength,
                        y: 0
                    }]);
                
                rectsPro.selectAll(".line" + object.className)
                    .data(dataline)
                    .enter()
                    .append("path")
                    .attr("clip-path", "url(#clip)")
                    .attr("d", line)
                    .attr("class", "line" + object.className)
                    .style("z-index", "0")
                    .style("stroke", object.color)
                    .style("stroke-width", "1px");

                rectsPro.selectAll("." + object.className)
                    .data(object.data)
                    .enter()
                    .append("rect")
                    .attr("clip-path", "url(#clip)")
                    .attr("class", "element " + object.className)
                    .attr("id", function (d) {
                        return "f" + d.id
                    })
                    .attr("x", function (d) {
                        return scaling(d.x - 0.4)
                    })
                    .attr("width", function (d) {
                        if (scaling(d.x + 0.4) - scaling(d.x - 0.4) < 2) return 2;
                        else return scaling(d.x + 0.4) - scaling(d.x - 0.4);
                    })
                    .attr("height", 12)
                    .style("fill", function(d) {return d.color ||  object.color})
                    .style("z-index", "3")
                    .call(d3.helper.tooltip(object));

                forcePropagation(rectsPro);
            },
            path: function (object, position) {
                var pathsDB = svgContainer.append("g")
                    .attr("class", "pathing")
                    .attr("transform", "translate(0," + position + ")");

                var dataline=[];
                dataline.push([{
                        x: 1,
                        y: 0
                    }, {
                        x: fvLength,
                        y: 0
                    }]);
                
                pathsDB.selectAll(".line" + object.className)
                    .data(dataline)
                    .enter()
                    .append("path")
                    .attr("clip-path", "url(#clip)")
                    .attr("d", lineBond)
                    .attr("class", "line" + object.className)
                    .style("z-index", "0")
                    .style("stroke", object.color)
                    .style("stroke-width", "1px");

                pathsDB.selectAll("." + object.className)
                    .data(object.data)
                    .enter()
                    .append("path")
                    .attr("clip-path", "url(#clip)")
                    .attr("class", "element " + object.className)
                    .attr("id", function (d) {
                        return "f" + d[0].id
                    })
                    .attr("d", lineBond)
                    .style("fill", "none")
                    .style("stroke", function(d) {return d[0].color || object.color})
                    .style("z-index", "3")
                    .style("stroke-width", "2px")
                    .call(d3.helper.tooltip(object));

                forcePropagation(pathsDB);
            },
            line: function (object, position) {
                if (!object.interpolation) object.interpolation = "monotone";
                if (object.fill === undefined) object.fill = true;
                var histog = svgContainer.append("g")
                    .attr("class", "lining")
                    .attr("transform", "translate(0," + position + ")");

                var dataline=[];
                dataline.push([{
                        x: 1,
                        y: 0
                    }, {
                        x: fvLength,
                        y: 0
                    }]);
                
                histog.selectAll(".line" + object.className)
                    .data(dataline)
                    .enter()
                    .append("path")
                    .attr("clip-path", "url(#clip)")
                    .attr("d", lineBond)
                    .attr("class", "line" + object.className)
                    .style("z-index", "0")
                    .style("stroke", "black")
                    .style("stroke-width", "1px");
                object.data.forEach(function(dd,i,array){
                    histog.selectAll("." + object.className + i)
                    .data(dd)
                    .enter()
                    .append("path")
                    .attr("clip-path", "url(#clip)")
                    .attr("class", "element " + object.className + " " + object.className + i)
                    .attr("d", lineGen.interpolate(object.interpolation))
                    .style("fill", object.fill ? shadeBlendConvert(0.6, object.color[i]) || shadeBlendConvert(0.6, "#000") : "none")
                    .style("stroke", object.color[i] || "#000")
                    .style("z-index", "3")
                    .style("stroke-width", "2px")
//                    .style("shape-rendering", "crispEdges")
                    .call(d3.helper.tooltip(object));
                })
                
                forcePropagation(histog);
            },
            multipleRect: function (object, position, level) {
                var rectHeight = 8;
                var rectShift = 10;
                var rects = svgContainer.append("g")
                    .attr("class", "multipleRects")
                    .attr("transform", "translate(0," + position + ")");

                for (var i = 0; i < level; i++) {
                    rects.append("path")
                        .attr("d", line([{
                            x: 1,
                            y: (i * rectShift - 2)
                        }, {
                            x: fvLength,
                            y: (i * rectShift - 2)
                        }]))
                        .attr("class", function () {
                            return "line" + object.className
                        })
                        .style("z-index", "0")
                        .style("stroke", object.color)
                        .style("stroke-width", "1px");
                }

                rects.selectAll("." + object.className)
                    .data(object.data)
                    .enter()
                    .append("rect")
                    .attr("clip-path", "url(#clip)")
                    .attr("class", "element " + object.className)
                    .attr("id", function (d) {
                        return "f" + d.id
                    })
                    .attr("x", X)
                    .attr("y", function (d) {
                        return d.level * rectShift
                    })
                    .attr("width", rectWidth)
                    .attr("height", rectHeight)
                    .style("fill", function(d) { return d.color || object.color })
                    .style("z-index", "13")
                    .call(d3.helper.tooltip(object));

                forcePropagation(rects);
            }
        };

        this.showFilteredFeature = function(className, color, baseUrl){
            var featureSelected = yAxisSVG.selectAll("."+className+"Arrow");
            var minY = margin.left - 105;
            var maxY = margin.left - 7;

            var gradient = svg
                .append("linearGradient")
                .attr("y1", "0")
                .attr("y2", "0")
                .attr("x1", minY)
                .attr("x2", maxY)
                .attr("id", "gradient")
                .attr("spreadMethod", "pad")
                .attr("gradientUnits", "userSpaceOnUse");

            gradient
                .append("stop")
                .attr("offset", "0.3")
                .attr("stop-color", "#DFD5D3")
                .attr("stop-opacity", 1);


            var redgrad = gradient
                .append("stop")
                .attr("offset", "1")
                .attr("stop-opacity", 1)
                .attr("stop-color", "#DFD5D3");

            redgrad
                .attr("stop-color", color);

            var url_gradient = "url(#gradient)";
            var url_dropshadow = "url(#dropshadow)";
            if (baseUrl) {
                url_gradient = "url(" + baseUrl + "#gradient)";
                url_dropshadow = "url(" + baseUrl +"#dropshadow)";
            }

            var selection = yAxisSVG.selectAll("."+className+"Arrow")
                .style("fill", url_gradient)
                .style("stroke", "")
                .attr("filter", url_dropshadow);
            selection
                .attr("points", function (d) {
                    return (margin.left - 105) + "," + (d.y - 3) + ", " + (margin.left - 105) + "," + (d.y + 12) + ", " + (margin.left - 10) + "," + (d.y + 12) + ", " + (margin.left - 2) + "," + (d.y + 4.5) + ", " + (margin.left - 10) + "," + (d.y -3); // x,y points
                });
        };
        this.hideFilteredFeature = function(className){
            yAxisSVG.selectAll("."+className+"Arrow")
                .style("fill", "rgba(95,46,38,0.2)")
                .attr("filter", "")
                .attr("points", function (d) {
                    return (margin.left - 105) + "," + (d.y - 3) + ", " + (margin.left - 105) + "," + (d.y + 12) + ", " + (margin.left - 15) + "," + (d.y + 12) + ", " + (margin.left - 7) + "," + (d.y + 4.5) + ", " + (margin.left - 15) + "," + (d.y -3); // x,y points
                });
        };

        var transition = {
            rectangle: function (object) {
                svgContainer.selectAll(".line" + object.className)
                    .attr("d",line.x(function (d) {
                    return scaling(d.x);
                }));
                var transit;
                if (animation) {
                    transit1 = svgContainer.selectAll("." + object.className + "Group")
    //                    .data(object.data)
                        .transition()
                        .duration(500);
                    transit2 = svgContainer.selectAll("." + object.className)
                        .transition()
                        .duration(500);
                }
                else {
                    transit1 = svgContainer.selectAll("." + object.className + "Group");
                    transit2 = svgContainer.selectAll("." + object.className);
                }
                transit1.attr("transform", function (d) {
                            return "translate(" + rectX(d) + ",0)"
                        });

                transit2
                    .attr("width", rectWidth2);
                svgContainer.selectAll("." + object.className + "Text")
                    .style("visibility", function (d) {
                        if (d.description) {
                            return (scaling(d.y) - scaling(d.x)) > d.description.length * 8 && object.height > 11 ? "visible" : "hidden";
                        } else return "hidden";
                    });
            },
            multiRec: function (object) {
                svgContainer.selectAll("." + object.className)
//                    .data(object.data)
                    //.transition()
                    //.duration(500)
                    .attr("x", function (d) {
                        return scaling(d.x)
                    })
                    .attr("width", function (d) {
                        return scaling(d.y) - scaling(d.x)
                    });
            },
            unique: function (object) {
                svgContainer.selectAll(".line" + object.className)
                    .attr("d",line.x(function (d) {
                    return scaling(d.x);
                }));
                var transit;
                if (animation) {
                    transit = svgContainer.selectAll("." + object.className)
    //                    .data(object.data)
                        .transition()
                        .duration(500);
                }
                else {
                    transit = svgContainer.selectAll("." + object.className);
                }
                transit
//                    .data(object.data)
                    //.transition()
                    //.duration(500)
                    .attr("x", function (d) {
                        return scaling(d.x - 0.4)
                    })
                    .attr("width", function (d) {
                        if (scaling(d.x + 0.4) - scaling(d.x - 0.4) < 2) return 2;
                        else return scaling(d.x + 0.4) - scaling(d.x - 0.4);
                    });
            },
            path: function (object) {
                svgContainer.selectAll(".line" + object.className)
                    .attr("d",lineBond.x(function (d) {
                                            return scaling(d.x);
                                        })
                                      .y(function (d) {
                                            return -d.y * 10 + object.height;
                                        })
                         );
                var transit;
                if (animation) {
                    transit = svgContainer.selectAll("." + object.className)
    //                    .data(object.data)
                        .transition()
                        .duration(500);
                }
                else {
                    transit = svgContainer.selectAll("." + object.className);
                }
                transit
                    .attr("d", lineBond.y(function (d) {
                        return -d.y * 10 + object.height;
                    }));
            },
            line: function (object) {
                lineYscale.range([0, -(object.height)]).domain([0, -(object.level)]);
                svgContainer.selectAll(".line" + object.className)
                    .attr("d", lineGen.y(function (d) {
                        return lineYscale(-d.y) * 10 + object.shift;
                    }));
                var transit;
                if (animation) {
                    transit = svgContainer.selectAll("." + object.className)
    //                    .data(object.data)
                        .transition()
                        .duration(500);
                }
                else {
                    transit = svgContainer.selectAll("." + object.className);
                }
                
                transit
                    .attr("d", lineGen.y(function (d) {
                        return lineYscale(-d.y) * 10 + object.shift;
                    })
                          .interpolate(object.interpolation)
                         );
            },
            text: function (object, start) {
                var transit;
                if (animation) {
                    transit = svgContainer.selectAll("." + object.className)
    //                    .data(object.data)
                        .transition()
                        .duration(500);
                }
                else {
                    transit = svgContainer.selectAll("." + object.className);
                }
                transit
                    .attr("x", function (d, i) {
                        return scaling(i + start)
                    });
            }
        };

        var brush = d3.svg.brush()
            .x(scaling)
            //.on("brush", brushmove)
            .on("brushend", brushend);

        function addBrush() {
            svgContainer.append("g")
                .attr("class", "brush")
                .call(brush)
                .selectAll("rect")
                .attr('height', Yposition + 50);
        }
        
        this.zoom = function(start, end){
            var zoomInside = current_extend.start<start && current_extend.end>end;
            if (!zoomInside) {
                svgContainer.selectAll(".seqGroup").remove();
            }
            brush.extent([start,end]);
            brushend();
        }
        this.resetZoom = function(start, end){
            resetAll();
        }

        function brushend() {
            d3.select(div).selectAll('div.selectedRect').remove();
            if (Object.keys(featureSelected).length !== 0 && featureSelected.constructor === Object) {
                d3.select(featureSelected.id).style("fill", featureSelected.originalColor);
                featureSelected = {};
                if (CustomEvent) {
                    var event = new CustomEvent(self.events.FEATURE_DESELECTED_EVENT, {
                        detail: {info:"feature-deselected"}
                    });
                    svgElement.dispatchEvent(event);
                } else {
                    console.warn("CustomEvent is not defined....");
                }
                if (self.trigger) self.trigger(self.events.FEATURE_DESELECTED_EVENT, {info:"feature-deselected"});
            }
            // Check if brush is big enough before zooming
            var extent = brush.extent();
            var extentLength = Math.abs(extent[0] - extent[1]);

            if (extent[0] < extent[1]) var start = parseInt(extent[0] - 1),
                end = parseInt(extent[1] + 1);
            else var start = parseInt(extent[1] + 1),
                end = parseInt(extent[0] - 1);

            var seq = displaySequence(extentLength);
            if (!brush.empty() && extentLength > zoomMax) {
                current_extend.length = extentLength;
                var zoomScale = (fvLength / extentLength).toFixed(1);
                $(div + " .zoomUnit").text(zoomScale.toString());
                
//                scaling.range([5,width-5]); 
                if (SVGOptions.showSequence && !(intLength) && seq && svgContainer.selectAll(".AA").empty()) {
                    current_extend = { 
                    length : extentLength,
                    start : start,
                    end : end
                    }
                    seqShift = start;
                    svgContainer.selectAll(".sequenceLine").remove();
                    fillSVG.sequence(sequence.substring(start-1, end), 20, seqShift-1);
                }

                //modify scale
//                scaling.range([5,width-5]);
                scaling.domain(extent);
                scalingPosition.range(extent);
                var currentShift = seqShift ? seqShift : offset.start;
                

                transition_data(features, currentShift);
                reset_axis();

                if (CustomEvent) {
                  svgElement.dispatchEvent(new CustomEvent(
                    self.events.ZOOM_EVENT,
                    {detail: { start: start, end: end, zoom: zoomScale }}
                    ));
                }
                if (self.trigger) self.trigger(self.events.ZOOM_EVENT, {
                            start: start,
                            end: end,
                            zoom: zoomScale
                        });

                //rectsPep2.classed("selected", false);
                d3.select(div).selectAll(".brush").call(brush.clear());
            } else {
                d3.select(div).selectAll(".brush").call(brush.clear());
                //resetAll();
            }
        }
//        
        var resizeCallback = function(){
            
            updateWindow();
        }
        
        $(window).on("resize", resizeCallback);
        
        function updateWindow(){
//            var new_width = $(div).width() - margin.left - margin.right - 17;
//            var width_larger = (width < new_width);
            
            width = $(div).width() - margin.left - margin.right - 17;
            d3.select(div+" svg")
                .attr("width", width + margin.left + margin.right);
            d3.select(div+" #clip>rect").attr("width", width);
            if (SVGOptions.brushActive) {
                d3.select(div+" .background").attr("width", width);
            }
            d3.select(div).selectAll(".brush").call(brush.clear());
            
//            var currentSeqLength = svgContainer.selectAll(".AA").size();
            var seq = displaySequence(current_extend.length);
            if (SVGOptions.showSequence && !(intLength)){
                if (seq === false && !svgContainer.selectAll(".AA").empty()) {
                    svgContainer.selectAll(".seqGroup").remove();
                    fillSVG.sequenceLine();
                }
                else if (seq === true && svgContainer.selectAll(".AA").empty()){
                    svgContainer.selectAll(".sequenceLine").remove();
                    fillSVG.sequence(sequence.substring(current_extend.start-1, current_extend.end), 20, current_extend.start-1);
                    
                }
            }
            
            scaling.range([5,width-5]);
            scalingPosition.domain([0, width]);
            
            transition_data(features, current_extend.start);
            reset_axis();
            
        }

        // If brush is too small, reset view as origin
        function resetAll() {

            //reset scale

            $(".zoomUnit").text("1");
            scaling.domain([offset.start, offset.end]);
            scalingPosition.range([offset.start, offset.end]);
            var seq = displaySequence(offset.end - offset.start);
            
            if (SVGOptions.showSequence && !(intLength)){
                if (seq === false && !svgContainer.selectAll(".AA").empty()){
                    svgContainer.selectAll(".seqGroup").remove();
                    fillSVG.sequenceLine();
                }
                else if (current_extend.length !== fvLength && seq === true && !svgContainer.selectAll(".AA").empty()) {
                    svgContainer.selectAll(".seqGroup").remove();
                    fillSVG.sequence(sequence.substring(offset.start-1,offset.end), 20, offset.start);
                }
            }

            current_extend={ 
                    length : offset.end-offset.start,
                    start : offset.start,
                    end : offset.end
                };
            seqShift=0;
            
            transition_data(features, offset.start);
            reset_axis();

            // Fire Event
            if (CustomEvent) {
              svgElement.dispatchEvent(new CustomEvent(self.events.ZOOM_EVENT,
                { detail: { start: 1, end: sequence.length, zoom: 1 }}));
            };
            if (self.trigger) self.trigger(self.events.ZOOM_EVENT, {
                            start: 1,
                            end: sequence.length,
                            zoom: 1
                        });

            d3.select(div).selectAll(".brush").call(brush.clear());
        }

        function transition_data(features, start) {
            features.forEach(function (o) {
                if (o.type === "rect") {
                    transition.rectangle(o);
                } else if (o.type === "multipleRect") {
                    transition.multiRec(o);
                } else if (o.type === "unique") {
                    transition.unique(o);
                } else if (o.type === "path") {
                    transition.path(o);
                } else if (o.type === "line") {
                    transition.line(o);
                } else if (o.type === "text") {
                    transition.text(o, start);
                }
            });
        }

        /** export to new axis file? */
        function reset_axis() {
            svgContainer
                .transition().duration(500)
                .select(".x.axis")
                .call(xAxis)
		.selectAll("text")
		                        .style("text-anchor", "end")
					                        .attr("transform", function(d) {return "rotate(-12)"});
        }

        function addVerticalLine() {
            var vertical = d3.select(".chart")
                .append("div")
                .attr("class", "Vline")
                .style("position", "absolute")
                .style("z-index", "19")
                .style("width", "1px")
                .style("height", (Yposition + 50) + "px")
                .style("top", "30px")
                // .style("left", "0px")
                .style("background", "#000");

            d3.select(".chart")
                .on("mousemove.Vline", function () {
                    mousex = d3.mouse(this)[0] - 2;
                    vertical.style("left", mousex + "px")
                });
            //.on("click", function(){
            //    mousex = d3.mouse(this);
            //    mousex = mousex[0] + 5;
            //    vertical.style("left", mousex + "px")});
        }

        this.addRectSelection = function (svgId) {
            var featSelection = d3.select(svgId);
            var elemSelected = featSelection.data();
            var xTemp;
            var yTemp;
            var xRect;
            var widthRect;
            var svgWidth = SVGOptions.brushActive ? d3.select(".background").attr("width") : svgContainer.node().getBBox().width;
            d3.select('body').selectAll('div.selectedRect').remove();

            var objectSelected = {type:featSelection[0][0].tagName, color:featSelection.style("fill")};
            colorSelectedFeat(svgId, objectSelected);

            // Append tooltip
            var selectedRect = d3.select(div)
                .append('div')
                .attr('class', 'selectedRect');

            if (elemSelected[0].length === 3) {
                xTemp = elemSelected[0][0].x;
                yTemp = elemSelected[0][1].x;
            } else if (elemSelected[0].x === elemSelected[0].y) {
                xTemp = elemSelected[0].x - 0.5;
                yTemp = elemSelected[0].y + 0.5;
            } else {
                xTemp = elemSelected[0].x;
                yTemp = elemSelected[0].y;
            }
            if (scaling(xTemp) < 0) {
                xRect = margin.left;
                widthRect = (scaling(yTemp));
            } else if (scaling(yTemp) > svgWidth) {
                xRect = scaling(xTemp) + margin.left;
                widthRect = svgWidth - scaling(xTemp);
            } else {
                xRect = scaling(xTemp) + margin.left;
                widthRect = (scaling(yTemp) - scaling(xTemp));
            }
            selectedRect.style({
                left: xRect + 'px',
                top: 60 + 'px',
                'background-color': 'rgba(0, 0, 0, 0.2)',
                width: widthRect + 'px',
                height: (Yposition + 50) + 'px',
                position: 'absolute',
                'z-index': -1,
                'box-shadow': '0 1px 2px 0 #656565'
            });
        };

        function initSVG(div, options) {

            if (typeof options === 'undefined') {
                var options = {
                    'showAxis': false,
                    'showSequence': false,
                    'brushActive': false,
                    'verticalLine': false,
                    'toolbar': false,
                    'bubbleHelp': false,
                    'unit': "units",
                    'zoomMax': 50
                }
            }

            if (!$.fn.popover) {
                options.bubbleHelp = false;
                console.warn("The bubble help requires tooltip and popover bootstrap js libraries. The feature viewer will continue to work, but without the info bubble");
            }

            // Create SVG
            if (options.zoomMax) {
                zoomMax = options.zoomMax;
            }
            if (!options.unit) {
                options.unit = "units";
            }
            if (options.animation) {
                animation = options.animation;
            }

            if (options.toolbar === true) {
                
                var headerOptions = $(div + " .svgHeader").length ? d3.select(div + " .svgHeader") : d3.select(div).append("div").attr("class", "svgHeader");
                
//                if (options.toolbarTemplate && options.toolbarTemplate === 2) {

                    if (!$(div + ' .header-position').length) {
                        var headerPosition = headerOptions
                            .append("div")
                            .attr("class", "header-position")
                            .style("display", "inline-block")
                            .style("margin", "15px 10px 0px")
                            .style("padding", "0px")
                            .style("line-height","32px");
                        headerPosition
                            .append("div")
                            .attr("class", "position-label")
                            .style("padding", "0px 5px")
                            .style("display", "inline-block")
                            .style("padding", "0px")
                            .style("font-weight","700")
                            .text("Position  :  ");
                        headerPosition
                            .append("div")
                            .style("display", "inline-block")
                            .style("padding", "0px")
                            .style("padding-left", "5px")
                            .append("div")
                            .style("min-width","50px")
                            .attr("id", "zoomPosition")
                            .text("0");
                    }
                    if (!$(div + ' .header-zoom').length) {
                        var headerZoom = headerOptions
                            .append("div")
                            .attr("class", "header-zoom")
                            .style("display", "inline-block")
                            .style("margin", "15px 0px 0px")
                            .style("padding", "0px")
                            .style("line-height","32px");
                        headerZoom
                            .append("div")
                            .attr("class", "zoom-label")
                            .style("padding", "0px 5px")
                            .style("display", "inline-block")
                            .style("padding", "0px")
                            .style("font-weight","700")
                            .text("Zoom : ");

                        headerZoom
                            .append("div")
                            .style("display", "inline-block")
                            .style("padding", "0px")
                            .append("div")
                            .style("min-width","50px")
                            .style("padding-left", "5px")
                            .append("span")
                            .text("x ")
                            .append("span")
                            .attr("class", "zoomUnit")
                            .text("1");
                    }
//                }
//                else{
//                    if (!$(div + ' .header-zoom').length) {
//                        var headerZoom = headerOptions
//                            .append("div")
//                            .attr("class", "panel panel-default header-zoom")
//                            .style("display", "inline-block")
//                            .style("width", "150px")
//                            .style("margin", "20px 0px 0px")
//                            .style("padding", "0px");
//                        headerZoom
//                            .append("div")
//                            .attr("class", "panel-heading")
//                            .style("padding", "0px 15px")
//                            .style("border-right", "1px solid #DDD")
//                            .style("display", "inline-block")
//                            .style("width", "80px")
//                            .append("h5")
//                            .style("padding", "0px")
//                            .style("height", "10px")
//                            .style("color", "#777")
//                            .text("ZOOM");
//                        headerZoom
//                            .append("div")
//                            .attr("class", "panel-body")
//                            .style("display", "inline-block")
//                            .style("padding", "0px")
//                            .append("h5")
//                            .style("padding-left", "15px")
//                            .style("height", "10px")
//                            .text("x ")
//                            .append("span")
//                            .attr("class", "zoomUnit")
//                            .text("1");
//                    }
//                    if (!$(div + ' .header-position').length) {
//                        var headerPosition = headerOptions
//                            .append("div")
//                            .attr("class", "panel panel-default header-position")
//                            .style("display", "inline-block")
//                            .style("width", "175px")
//                            .style("margin", "20px 20px 0px")
//                            .style("padding", "0px");
//                        headerPosition
//                            .append("div")
//                            .attr("class", "panel-heading")
//                            .style("padding", "0px 15px")
//                            .style("border-right", "1px solid #DDD")
//                            .style("display", "inline-block")
//                            .append("h5")
//                            .style("padding", "0px")
//                            .style("height", "10px")
//                            .style("color", "#777")
//                            .text("POSITION");
//                        headerPosition
//                            .append("div")
//                            .attr("class", "panel-body")
//                            .style("display", "inline-block")
//                            .style("padding", "0px")
//                            .append("h5")
//                            .style("padding-left", "15px")
//                            .style("height", "10px")
//                            .append("span")
//                            .attr("id", "zoomPosition")
//                            .text("0");
//                    }
//                }
                var headerZoom = $(div + ' .header-zoom').length ? d3.select(div + ' .header-zoom') : headerOptions;
                if (options.bubbleHelp === true) {
                    if (!$(div + ' .header-help').length) {
                        var helpContent = "<div><strong>To zoom in :</strong> Left click to select area of interest</div>" +
                            "<div><strong>To zoom out :</strong> Right click to reset the scale</div>" +
                            "<div><strong>Zoom max  :</strong> Limited to <strong>" + zoomMax.toString() + " " + options.unit +"</strong></div>";
//                        var headerHelp = headerOptions
                        var headerHelp = headerZoom
                            .append("div")
//                            .insert("div",":first-child")
//                            .attr("class", "pull-right")
                            .style("display", "inline-block")
//                            .style("margin", "15px 35px 0px 0px")
                            .style("margin", "0px")
                            .style("margin-right", "5px")
//                            .style("line-height","32px")
                            .style("padding", "0px");
                        var buttonHelp = headerHelp
                            .append("a")
                            .attr("type", "button")
                            .attr("class", "header-help")
                            .attr("data-toggle", "popover")
                            .attr("data-placement", "auto left")
                            .attr("title", "Help")
                            .attr("data-content", helpContent)
                            .style("font-size", "14px");
//                            .style("margin-bottom", "2px");
                        buttonHelp
                            .append("span")
                            .attr("class", "label label-as-badge label-info")
                            .style("font-weight","500")
//                            .style("border-radius","3px")
                            .style("border-radius","3px")
//                            .style("background-color","#f8f8f8")
//                            .style("background-color","#108D9F")
//                            .style("border","1px solid #ddd")
//                            .style("border","1px solid #0C6B78")
//                            .style("color","#777")
                            .style("box-shadow","inset 0px 0px 4px rgba(0,0,0,0.10)")
                            .style("color","#fff")
//                            .style("padding","2px 6px")
                            .html("<span class='state'>Show</span> help");
                        $(function () {
                            $('[data-toggle="popover"]').popover({html: true});
                            $(div + ' .header-help').on('hide.bs.popover', function () {
                              $(this).find(".state").text("Show");
                            });
                            $(div + ' .header-help').on('show.bs.popover', function () {
                              $(this).find(".state").text("Hide");
                            });
                        })
                    }
                }
            }
            
            svg = d3.select(div).append("svg")
                .attr("width", width + margin.left + margin.right)
                .attr("height", height + margin.top + margin.bottom)
                .style("z-index", "2")
                .on("contextmenu", function (d, i) {
                    d3.event.preventDefault();
                    resetAll();
                    // react on right-clicking
                });
            svgElement = el.getElementsByTagName("svg")[0];


            svgContainer = svg
                .append("g")
                .attr("transform", "translate(" + margin.left + "," + margin.top + ")");

            //Create Clip-Path
            var defs = svgContainer.append("defs");

            defs.append("clipPath")
                .attr("id", "clip")
                .append("rect")
                .attr("width", width)
                .attr("height", height);

            var filter = defs.append("filter")
                .attr("id", "dropshadow")
                .attr("height", "200%");

            filter.append("feGaussianBlur")
                .attr("in", "SourceAlpha")
                .attr("stdDeviation", 3)
                .attr("result", "blur");
            filter.append("feOffset")
                .attr("in", "blur")
                .attr("dx", -2)
                .attr("dy", 2)
                .attr("result", "offsetBlur");

            var feMerge = filter.append("feMerge");

            feMerge.append("feMergeNode")
                .attr("in", "offsetBlur");
            feMerge.append("feMergeNode")
                .attr("in", "SourceGraphic");

            svgContainer.on('mousemove', function () {
                var absoluteMousePos = SVGOptions.brushActive ? d3.mouse(d3.select(".background").node()) : d3.mouse(svgContainer.node());;          
                var pos = Math.round(scalingPosition(absoluteMousePos[0]));
                if (!options.positionWithoutLetter) {
                    pos += sequence[pos-1] || "";
                }
                $(div + " #zoomPosition").text(pos);
            });
            
            if (typeof options.dottedSequence !== "undefined"){
                SVGOptions.dottedSequence = options.dottedSequence;
            }
            if (options.showSequence && !(intLength)) {
                SVGOptions.showSequence = true;
                if (displaySequence(offset.end - offset.start)) {
                    fillSVG.sequence(sequence.substring(offset.start-1, offset.end), Yposition, offset.start);
                }
                else{
                    fillSVG.sequenceLine();
                }
                features.push({
                    data: sequence,
                    name: "Sequence",
                    className: "AA",
                    color: "black",
                    type: "text"
                });
                yData.push({
                    title: "Sequence",
                    y: Yposition - 8
                });
            }
            if (options.showAxis) addXAxis(Yposition);
            addYAxis();
            if (options.brushActive) {
                SVGOptions.brushActive = true;
                zoom = true;
                addBrush();
            }
            if (options.verticalLine) {
                SVGOptions.verticalLine = true;
                addVerticalLine();
            }

            updateSVGHeight(Yposition);

        }

        initSVG(div, options);

        this.addFeature = function (object) {
            Yposition += 20;
            features.push(object);
            fillSVG.typeIdentifier(object);
            updateYaxis();
            updateXaxis(Yposition);
            updateSVGHeight(Yposition);
            if (SVGOptions.brushActive) {
                svgContainer.selectAll(".brush rect")
                    .attr('height', Yposition + 50);
            }
            if (SVGOptions.verticalLine) d3.selectAll(".Vline").style("height", (Yposition + 50) + "px");
            if (d3.selectAll(".element")[0].length > 1500) animation = false;

        }
        
        this.clearInstance = function (){
            $(window).off("resize", resizeCallback);
            svg = null;
            svgElement = null;
            svgContainer = null;
            yAxisSVGgroup = null;
            yAxisSVG = null;
            features = null;
            sbcRip = null;
            d3.helper = {};
        }

    }

    return FeatureViewer;
})();
if ( typeof module === "object" && typeof module.exports === "object" ) {
    module.exports = FeatureViewer;
}
