# Supplementary material for: VISPR-online: a web-based interactive tool to visualize CRISPR screening experiments
Source: BMC Bioinformatics. 2021 Jun 24;22:344. doi: 10.1186/s12859-021-04275-5 (PMC8223366; doi:10.1186/s12859-021-04275-5)
Supplement: Supplementary file 1 — Additional file 1. VISPR-online source code and sample data. Code and sample data used for test. [file 12859_2021_4275_MOESM1_ESM.gz › AddFile1_code-and-sample-data/master/vispr_screen/results/rna.py]

# coding: utf-8
from __future__ import absolute_import, division, print_function

__author__ = "Johannes Köster"
__copyright__ = "Copyright 2015, Johannes Köster, Liu lab"
__email__ = "koester@jimmy.harvard.edu"
__license__ = "MIT"

import json
import pandas as pd
from pandas.io.common import EmptyDataError
import numpy as np
from sklearn.decomposition import PCA
from scipy.cluster.hierarchy import average, leaves_list, dendrogram
from scipy.spatial.distance import pdist, squareform

from ..results.common import lru_cache, AbstractResults, templates
from ..common import VisprError


class Results(AbstractResults):
    def __init__(self, dataframe, info=None, posterior_results=None):
        super(Results, self).__init__(dataframe)
        columns = list(self.df.columns[:2]) + sorted(self.df.columns[2:])
        self.df = self.df[columns]
        self.df.columns = ["rna", "target"] + list(self.samples)
        self.df.index = self.df["target"]
        self.info = None
        self.posterior_efficiency = None
        if info is not None:
            try:
                self.info = pd.read_table(info,
                                          na_filter=False,
                                          index_col=3,
                                          header=None,
                                          low_memory=False).iloc[:, :5]
                if len(self.info.columns) == 4:
                    self.info.insert(loc=3, column="score", value='')
                self.info.columns = ["chrom", "start", "stop", "score",
                                     "strand"][:len(self.info.columns)]
                self.info.loc[:, "chrom"] = self.info.loc[:, "chrom"].str.lower()
            except EmptyDataError:
                # if annotation file is empty, assume that no info was given
                pass
            except (Exception, BaseException) as e:
                raise VisprError(
                    "Failed to parse sgRNA annotation "
                    "(sgrnas->annotation in config): {}".format(e))
        if posterior_results is not None:
            try:
                posterior_efficiency = pd.read_table(posterior_results,
                                                     na_filter=False,
                                                     index_col=1,
                                                     low_memory=False)
            except (Exception, BaseException) as e:
                raise VisprError(
                    "Failed to parse sgRNA results "
                    "(sgrnas->results in config): {}".format(e))

            if posterior_efficiency.shape[1] == 2: #MLE sgRNA summary
                posterior_efficiency.columns = ["gene", "eff"]
                posterior_efficiency = posterior_efficiency["eff"]
                if not (posterior_efficiency == 1).all():
                    self.posterior_efficiency = posterior_efficiency

    @property
    def samples(self):
        return list(self.df.columns[2:])

    def by_target(self, target):
        first_sample = self.df.columns[2]
        data = self.df.ix[[target], self.df.columns != "target"]

        data.sort_values(first_sample, inplace=True)
        data.index = data["rna"]
        #if self.info is not None:
        if None: #disable view of prior efficiency and chrom pos
            info = self.info.ix[data["rna"]]
            if not info["score"].isnull().any() and not info["start"].isnull(
            ).any():
                data.insert(1, "prior efficiency", info["score"])
                data["chrom pos"] = info["start"]
                data.sort_values("prior efficiency", inplace=True)
        if self.posterior_efficiency is not None:
            efficiency = self.posterior_efficiency.ix[data["rna"]]
            data["posterior efficiency"] = efficiency
        return data

    def track(self):
        exp = self.df.ix[:, self.df.columns != "target"]
        info = self.info.ix[:, ["chrom", "start", "stop", "score"]]
        data = pd.merge(info, exp, how="left", left_index=True, right_on="rna")
        data["desc"] = data.apply(
            lambda row: "na|@{rna[chrom]}:{rna[start]}-{rna[stop]}|".format(rna=row),
            axis=1)
        gct = "#1.2\n{rnas}\t{samples}\n{data}".format(
            rnas=data.shape[0],
            samples=data.shape[1] - 3,
            data=data.to_csv(sep="\t",
                             index=False,
                             columns=["rna", "desc", "score"] + self.samples,
                             header=["Name", "Description", "efficiency"
                                     ] + self.samples))
        return gct

    def target_locus(self, target):
        loci = self.info.ix[self.df.ix[[target], "rna"], ["chrom", "start",
                                                          "stop"]]
        if loci.loc[:, "start"].isnull().any():
            return None
        return loci.loc[:, "chrom"][0], loci.loc[:, "start"].min(
        ), loci.loc[:, "stop"].max()

    def rnas_locus(self, target):
        loci = self.info.ix[self.df.ix[[target], "rna"], ["start", "stop"]]
        loci.sort_index(inplace=True)
        if loci.loc[:, "start"].isnull().any():
            return None
        return {"rna": loci.index.values,"start": list(loci["start"]), "stop": list(loci["stop"])}

    def plot_normalization(self):
        _, leaves, _, _ = self.clustering()

        counts = np.log10(self.counts() + 1)
        # sort columns by clustering results
        counts = counts.ix[:, leaves]
        data = pd.DataFrame({
            "label": counts.columns,
            "median": counts.median(),
            "lo": counts.quantile(0.25),
            "hi": counts.quantile(0.75),
            "q10": counts.quantile(0.1),
            "q90": counts.quantile(0.9),
        })
        width = 20 * counts.shape[1]
        return templates.get_template("plots/normalization.json").render(
            data=data.to_json(orient="records"),
            width=width)

    def plot_readcount_cdf(self):
        _, leaves, _, _ = self.clustering()
        counts = np.log10(self.counts() + 1)
        n_samples = counts.shape[1]

        data = []
        for sample in counts.columns[leaves]:
            d = counts[sample].value_counts(normalize=True,
                                            sort=False,
                                            bins=100).cumsum()
            data.append(pd.DataFrame({"density": d,
                                      "count": d.index,
                                      "sample": sample}))
        data = pd.concat(data)
        return templates.get_template("plots/readcounts.json").render(
            data=data.to_json(orient="records"),
            show_legend=n_samples <= 20)

    def counts(self):
        return self.df.ix[:, 2:]

    @lru_cache()
    def pca(self, n_components=3):
        _, leaves, _, _ = self.clustering()

        counts = np.log10(self.counts().transpose() + 1)
        pca = PCA(n_components=3)
        data = pd.DataFrame(pca.fit_transform(counts))
        min_coeff = data.min().min()
        max_coeff = data.max().max()
        fields = ["PC{} ({:.0%})".format(i + 1, expl_var)
                  for i, expl_var in enumerate(pca.explained_variance_ratio_)]
        data.columns = fields
        data["sample"] = counts.index
        data = data.ix[leaves, :]
        return data

    def plot_pca(self, comp_x=1, comp_y=2, legend=True):
        pca = self.pca(3)
        n_samples = pca.shape[0]
        data = pd.DataFrame({
            "label": pca["sample"],
            "x": pca[pca.columns[comp_x - 1]],
            "y": pca[pca.columns[comp_y - 1]],
        })

        plt = templates.get_template("plots/pca.json").render(
            data=data.to_json(orient="records"),
            xlabel=pca.columns[comp_x - 1],
            ylabel=pca.columns[comp_y - 1],
            show_legend=legend and n_samples <= 20)
        return plt

    @lru_cache()
    def clustering(self):
        counts = np.log10(self.counts().transpose() + 1)
        labels = counts.index.values
        # calculate correlation distance
        dist = pdist(counts, 'correlation')
        # calculate correlation from distance
        corr = 1 - dist
        dist = np.clip(dist, 0, 1)
        # cluster
        clustering = average(dist)
        #import matplotlib.pyplot as plt
        d = dendrogram(clustering,
                       labels=labels,
                       get_leaves=True,
                       no_plot=True)
        #plt.savefig("/tmp/ddg.pdf")
        leaves = d["leaves"]

        # calculate correlation matrix
        corr = np.round(squareform(corr), 2)
        # fix diagonal, that will contain zeros because squareform expects a dist
        np.fill_diagonal(corr, 1)
        return corr, leaves, labels, d

    def plot_correlation(self):
        corr, leaves, labels, dendrogram = self.clustering()

        # convert to json records
        data = [{"a": labels[i],
                 "b": labels[j],
                 "value": corr[i, j]} for i in leaves for j in leaves]

        xmin = min(min(xk) for xk in dendrogram["icoord"])
        links = []
        for k, (xk, yk) in enumerate(zip(dendrogram["icoord"], dendrogram[
                "dcoord"])):
            for xki, yki in zip(xk, yk):
                links.append({"x": xki - xmin, "y": yki, "k": k})

        size = max(min(50 * len(labels), 700), 300)

        plt = templates.get_template("plots/correlation.json").render(
            data=json.dumps(data),
            dendrogram=json.dumps(links),
            size=size,
            dendrogram_offset=size / len(labels) / 2,
            show_labels=len(labels) <= 25)
        return plt
