# Supplementary material for: VISPR-online: a web-based interactive tool to visualize CRISPR screening experiments
Source: BMC Bioinformatics. 2021 Jun 24;22:344. doi: 10.1186/s12859-021-04275-5 (PMC8223366; doi:10.1186/s12859-021-04275-5)
Supplement: Supplementary file 1 — Additional file 1. VISPR-online source code and sample data. Code and sample data used for test. [file 12859_2021_4275_MOESM1_ESM.gz › AddFile1_code-and-sample-data/master/vispr_screen/results/common.py]

# coding: utf-8
from __future__ import absolute_import, division, print_function

__author__ = "Johannes Köster"
__copyright__ = "Copyright 2015, Johannes Köster, Liu lab"
__email__ = "koester@jimmy.harvard.edu"
__license__ = "MIT"


import os
import pandas as pd
from jinja2 import Environment, FileSystemLoader

TEMPLATES_DATA_DIR = os.path.join(os.path.dirname(os.path.dirname(os.path.realpath(__file__))),'templates')
templates = Environment(loader=FileSystemLoader(TEMPLATES_DATA_DIR))

#templates = Environment(loader=PackageLoader('vispr', 'templates'))


try:
    from functools import lru_cache
except ImportError:
    # dummy cache, i.e. Python 2 version will be a bit slower.
    def lru_cache():
        def dummy(func):
            return func

        return dummy


class AbstractResults(object):
    def __init__(self, dataframe):
        """
        Arguments:
        dataframe -- a pandas data frame or its path consisting of per gene results as produced by MAGeCK
        """
        self.df = pd.read_table(dataframe, na_filter=False, low_memory=False)

    def __getitem__(self, slice):
        return self.df.__getitem__(slice)
