# Supplementary material for: VISPR-online: a web-based interactive tool to visualize CRISPR screening experiments
Source: BMC Bioinformatics. 2021 Jun 24;22:344. doi: 10.1186/s12859-021-04275-5 (PMC8223366; doi:10.1186/s12859-021-04275-5)
Supplement: Supplementary file 1 — Additional file 1. VISPR-online source code and sample data. Code and sample data used for test. [file 12859_2021_4275_MOESM1_ESM.gz › AddFile1_code-and-sample-data/testdata/JACKS/test_43_logfoldchange_std.txt]

gRNA	gene	DMSO	Eto
A1BG_CATCTTCTTTCACCTGAACG	A1BG	nan	nan
A1BG_CTCCGGGGAGAACTCCGGCG	A1BG	nan	nan
A1BG_TCTCCATGGTGCATCAGCAC	A1BG	nan	nan
A1BG_TGGAAGTCCACTCCACTCAG	A1BG	nan	nan
A1CF_ACAGGAAGAATTCAGTTATG	A1CF	nan	nan
A1CF_AGTTATGTTAGGTATACCCG	A1CF	nan	nan
A1CF_CTTCATTTCCCAGCCACCAA	A1CF	nan	nan
A1CF_GAATTCAACAATATCAAACC	A1CF	nan	nan
A2ML1_AAATACTTACTGGTATCGAG	A2M	nan	nan
A2ML1_ACCCTGGTTACTGATAACAA	A2M	nan	nan
A2ML1_GGTGGATTATTACATCGACC	A2M	nan	nan
A2ML1_TGGTCACTACCCCTATCAAG	A2M	nan	nan
A2M_ACTGCATCTGTGCAAACGGG	A2ML1	nan	nan
A2M_ATGTCTCATGAACTACCCTG	A2ML1	nan	nan
A2M_TGAAATGAAACTTCACACTG	A2ML1	nan	nan
A2M_TTACTCATATAGGATCCCAA	A2ML1	nan	nan
A3GALT2_AAATAATGGGAGCCCCCCAG	A3GALT2	nan	nan
A3GALT2_ACACGTAGTACATCACGCTC	A3GALT2	nan	nan
A3GALT2_AGAACATGAAGTGCGCCTCG	A3GALT2	nan	nan
A3GALT2_GCGCTGGCAAGACGTGTCGA	A3GALT2	nan	nan
A4GALT_AACGTGCCAGTAGATCATGA	A4GALT	nan	nan
A4GALT_AGGCCAGGAACGCGCCGTTG	A4GALT	nan	nan
A4GALT_CCACATGAGTGCGATCCTGG	A4GALT	nan	nan
A4GALT_GCCGCGTACCAGTCGGCCAG	A4GALT	nan	nan
A4GNT_ACGGAACAGGAGACCAAATG	A4GNT	nan	nan
A4GNT_CAGCCAAAAAGTTCTCCTCA	A4GNT	nan	nan
A4GNT_CAGCTCGGATGCATCCCGCC	A4GNT	nan	nan
A4GNT_TGCATTCCCACAAAAAGGGG	A4GNT	nan	nan
AAAS_CCCAGGGTGAGACAGCACTT	AAAS	nan	nan
AAAS_GCCAAGACAGAGGCACTAAG	AAAS	nan	nan
AAAS_GGCCCATCGACAGAGTGCCA	AAAS	nan	nan
AAAS_TGACAGCGCCCTGATAGAGT	AAAS	nan	nan
AACS_AGAGCTACGAGTATGTCTAC	AACS	nan	nan
AACS_CACATTCACACCGAAGTCCG	AACS	nan	nan
AACS_CATCCTCCTGTGCTACACCA	AACS	nan	nan
AACS_CTTCTCACGTGTGTATGATG	AACS	nan	nan
AADACL2_AAAGAAAGTCAGAAACCCGA	AADAC	nan	nan
AADACL2_GAAAAAATTTGACTGCAGCA	AADAC	nan	nan
AADACL2_GTGATGTATTCATCTGAAAG	AADAC	nan	nan
AADACL2_TGGGGGCAATTTAGCAACAG	AADAC	nan	nan
AADACL3_ACTTATGCTTAGGTAACTTG	AADACL2	nan	nan
AADACL3_CTGCGGTGACAGTTTCGGAG	AADACL2	nan	nan
AADACL3_GGCATCGTGTACTACCACGG	AADACL2	nan	nan
AADACL3_TCGGGGTCATACTTTAGCGG	AADACL2	nan	nan
AADACL4_CAAGGTAGCAGGGATATCCG	AADACL3	nan	nan
AADACL4_GTAAACTCACCAAAGTGACC	AADACL3	nan	nan
AADACL4_TAGAAGATGATGCCTCGCCG	AADACL3	nan	nan
AADACL4_TATCGTCCCAAAACGCAGGT	AADACL3	nan	nan
AADAC_AAGTCTGAAGCACTAAGAAG	AADACL4	nan	nan
AADAC_ATGTATATAATGCCTTAAGG	AADACL4	nan	nan
AADAC_ATTTCTATCCAAATCACTCA	AADACL4	nan	nan
AADAC_GGTATTTCTGGAGATAGTGC	AADACL4	nan	nan
AADAT_AGATCCATTTGTCCTTGACT	AADAT	nan	nan
AADAT_ATTGATACTTACCCAGCACT	AADAT	nan	nan
AADAT_GTAGCTGACATATTGAGCAG	AADAT	nan	nan
AADAT_TAATAATGTTGCAGCCCAGT	AADAT	nan	nan
AAED1_CATCTGCAAGGAATACGTAG	AAED1	nan	nan
AAED1_GACATGTTATGTCTTACCTG	AAED1	nan	nan
AAED1_GTCATCCTACCATCATATTG	AAED1	nan	nan
AAED1_TCCCGGAACAGCGCGCCGAA	AAED1	nan	nan
AAGAB_AGCAGACATCAATCTATGTG	AAGAB	nan	nan
AAGAB_CAAGAATGGTGCATCAAACA	AAGAB	nan	nan
AAGAB_CACTACATTGGACCACACAT	AAGAB	nan	nan
AAGAB_GCCATGAGGAGACACTATCA	AAGAB	nan	nan
AAK1_CAAAACTCCTATTATCCACC	AAK1	nan	nan
AAK1_CAAAAGGCCGGATATTTACC	AAK1	nan	nan
AAK1_GGGTGCAATTGAAGTCTCTG	AAK1	nan	nan
AAK1_TGGCAAAATCATCACTACGA	AAK1	nan	nan
AAMDC_AAATTGCTTCCTTATCATGG	AAMDC	nan	nan
AAMDC_AAGTATGGCCAGGGGGTAGT	AAMDC	nan	nan
AAMDC_AGGTACTCCACAGTTGATGA	AAMDC	nan	nan
AAMDC_GATTGGCCGAGGGATGAGTG	AAMDC	nan	nan
AAMP_AAGATGACAAAGCCTTCGTA	AAMP	nan	nan
AAMP_AGGTGACCTCGCTATCGTCG	AAMP	nan	nan
AAMP_TGAGTGGCCTCTTGAAAGTG	AAMP	nan	nan
AAMP_TGGATGTGGAAAGTCCCGAA	AAMP	nan	nan
AANAT_ACCTTCACGCTCGATCTCAA	AANAT	nan	nan
AANAT_GCCCTCCTCGAACCAGCCCA	AANAT	nan	nan
AANAT_GGTGAGGCAGCGAAACTCAC	AANAT	nan	nan
AANAT_GTGGCGCCGCTGACAGCTCG	AANAT	nan	nan
AAR2_CATGTTCAGGATGACCACAG	AAR2	nan	nan
AAR2_CTTGGTTATCTCAGCTGGCG	AAR2	nan	nan
AAR2_GGGGTAGATTCTGCCCCACG	AAR2	nan	nan
AAR2_TAAGGAAGAAACCCATACGA	AAR2	nan	nan
AARD_GCAGAGCTGGACGGGCGTTG	AARD	nan	nan
AARD_GGGAAATTCTCTCTCTGCAG	AARD	nan	nan
AARD_GTCCCCGAAGAAGTCGCACG	AARD	nan	nan
AARD_TGCTGGAGGACCTCAGACGA	AARD	nan	nan
AARS2_AGCAAACTGGGGTCGCCGCG	AARS	nan	nan
AARS2_CCAACTTCTACGCAGAACAG	AARS	nan	nan
AARS2_GCTGAGCCAGTTCAGAAGCA	AARS	nan	nan
AARS2_TCGTAGTGGATCTCAGTACA	AARS	nan	nan
AARSD1_ACCTCCGCTCCCAATCTACC	AARS2	nan	nan
AARSD1_CATTCGGGTTGTTAACATCG	AARS2	nan	nan
AARSD1_CCCAGACAGAAATATCAGGT	AARS2	nan	nan
AARSD1_GTGCTGAGAGTGACTCGCCG	AARS2	nan	nan
AARS_CCAAGAAAAGCATTGACACA	AARSD1	nan	nan
AARS_GGAGGCCAGATCTATGACGA	AARSD1	nan	nan
AARS_TCAGAATGTGCGTAGCTGTG	AARSD1	nan	nan
AARS_TTGGTGCTGAGGATGCCGAT	AARSD1	nan	nan
AASDHPPT_AGGAAAACCAGTTCTTGCAA	AASDH	nan	nan
AASDHPPT_CCCGAGGAGAAGGAGCGCAT	AASDH	nan	nan
AASDHPPT_CTGCCAGCAGCCATTCGGCT	AASDH	nan	nan
AASDHPPT_GCTGAACCTGAGCTGCAAGT	AASDH	nan	nan
AASDH_AAATGAGTTGATAATGACGG	AASDHPPT	nan	nan
AASDH_GACAGTCAGATCAAACGTCA	AASDHPPT	nan	nan
AASDH_TGTGAATTGCCTGTACAACT	AASDHPPT	nan	nan
AASDH_TTGTTGGTACATCAGTACCT	AASDHPPT	nan	nan
AASS_AAGACCTCAGAAAAGTGTAT	AASS	nan	nan
AASS_CATCACAAACAAAGTTAACA	AASS	nan	nan
AASS_CGTGCTCAGTCACTTTCAAT	AASS	nan	nan
AASS_GGGTAGTGGCATTTGGACAG	AASS	nan	nan
AATF_AAACCACCTCTAGAAAAGCA	AATF	nan	nan
AATF_AGAAACTTTGACACTAGAGA	AATF	nan	nan
AATF_AGGCACTTAAAGCATTGTTG	AATF	nan	nan
AATF_GAATATGATGAGGACGACCT	AATF	nan	nan
AATK_AGCACCGGAACCACGCCCGG	AATK	nan	nan
AATK_CTCCTCAAGTCCACAGACGT	AATK	nan	nan
AATK_GCATAGCAACCTGCTCGTCG	AATK	nan	nan
AATK_GTGTCAGCCAACAACAACAG	AATK	nan	nan
ABAT_CCTTAAAGACCATCTTCATG	ABAT	nan	nan
ABAT_GAAAGAAGTCATCGGATGCG	ABAT	nan	nan
ABAT_GTGAATGGCTTTAGAGTGCG	ABAT	nan	nan
ABAT_TGCAATTACGAAGAGAGCCG	ABAT	nan	nan
ABCA10_ACTCTCTGAAATAACTGACA	ABCA1	nan	nan
ABCA10_GACACTTCAGTGAATGCACG	ABCA1	nan	nan
ABCA10_GGGTACTGAAGAGGATAAGT	ABCA1	nan	nan
ABCA10_TCCTTATTAAAACACTCATG	ABCA1	nan	nan
ABCA12_ACGGTCATATAATACACAAG	ABCA10	nan	nan
ABCA12_ATGGTGCTAAATGATCCTTG	ABCA10	nan	nan
ABCA12_GAGGTGATACCCATCGCCAA	ABCA10	nan	nan
ABCA12_GGCAGCTATAAATACAACCC	ABCA10	nan	nan
ABCA13_ACAATTTAGCTGATTCGGCG	ABCA12	nan	nan
ABCA13_CAATGACTTCCATAATTGGG	ABCA12	nan	nan
ABCA13_GGCTTCATTTAATAACACTG	ABCA12	nan	nan
ABCA13_TATCAGGAAGACTTGCGAAG	ABCA12	nan	nan
ABCA1_AATGCAGAGAAAGCTATCTG	ABCA13	nan	nan
ABCA1_GGACACGCCCAGCTTCAAGT	ABCA13	nan	nan
ABCA1_GTGGCATGGCAGGACTACGT	ABCA13	nan	nan
ABCA1_TTGGACAGCCCAAGACATCG	ABCA13	nan	nan
ABCA2_CATGTACGTGGCGATCCGAG	ABCA2	nan	nan
ABCA2_CTTGTGTGGCAACAACCGGT	ABCA2	nan	nan
ABCA2_GATGTCGTGCCCGTAGATGG	ABCA2	nan	nan
ABCA2_TAGGGGATGAAATTGCCACG	ABCA2	nan	nan
ABCA3_AATGCGCATTTACTGACCGA	ABCA3	nan	nan
ABCA3_ACCTACGGTTCAGTTACACA	ABCA3	nan	nan
ABCA3_AGTGGACGGGCATACATCAG	ABCA3	nan	nan
ABCA3_CCTCCTGAGTCCCGTCAACG	ABCA3	nan	nan
ABCA4_AAAGACCGAGCCCCTAACAG	ABCA4	nan	nan
ABCA4_AGCACCATACCCGCAAACAG	ABCA4	nan	nan
ABCA4_AGGGTGTTGAGTTGCCACAG	ABCA4	nan	nan
ABCA4_GATCCGAATGGACATAGACG	ABCA4	nan	nan
ABCA5_AAAATGAATGATACCTCAGG	ABCA5	nan	nan
ABCA5_AAATTATGAGGAGTTATCAG	ABCA5	nan	nan
ABCA5_GAAATAGATACCTTTCCCCG	ABCA5	nan	nan
ABCA5_TGACAGTGACTATGTATCCG	ABCA5	nan	nan
ABCA6_AACCAATCACCCTGTGATGG	ABCA6	nan	nan
ABCA6_CAGACAGCTGTGAGTGACAT	ABCA6	nan	nan
ABCA6_GGCACCAAATAAAACACACA	ABCA6	nan	nan
ABCA6_TTGTATATGAGTCTCCTGAA	ABCA6	nan	nan
ABCA7_AGTACGGGATCCCTGAACCA	ABCA7	nan	nan
ABCA7_CTGGCCTAGACGTAACCCTA	ABCA7	nan	nan
ABCA7_TCAAACAGCACGTTGTACTG	ABCA7	nan	nan
ABCA7_TGGACATTGACGTGGTCACG	ABCA7	nan	nan
ABCA8_AAATTATCAGCCAAAAGCGA	ABCA8	nan	nan
ABCA8_CTGTTAATGTCACAAGAGAG	ABCA8	nan	nan
ABCA8_GACACCCCCAAAAGACAGTG	ABCA8	nan	nan
ABCA8_GCAAATCTGCGCAATTGCAA	ABCA8	nan	nan
ABCA9_ATATCAGAAAAGTTACCCGT	ABCA9	nan	nan
ABCA9_CTTGATAGATGTTCTAACCA	ABCA9	nan	nan
ABCA9_TGGCAGGAAGAACAATCATG	ABCA9	nan	nan
ABCA9_TTATTTCTAACTAGACAGGA	ABCA9	nan	nan
ABCB10_ACAGCAATGATTGACACTGG	ABCB1	nan	nan
ABCB10_CTCAGTGCCGTGTTTCTGTG	ABCB1	nan	nan
ABCB10_GAGTTCACCCACGGTCATGT	ABCB1	nan	nan
ABCB10_TATCGCCGTTCACTGGCCTG	ABCB1	nan	nan
ABCB11_GAGCTCCCCAGATTTAGCAA	ABCB10	nan	nan
ABCB11_GATTCTTTACTGGATTCGTG	ABCB10	nan	nan
ABCB11_TCAACATGGTCATTAAACCA	ABCB10	nan	nan
ABCB11_TTTCAGAATCCTCCTAACTG	ABCB10	nan	nan
ABCB1_ATTGACAGCTATTCGAAGAG	ABCB11	nan	nan
ABCB1_CTGGAGAGATCCTCACCAAG	ABCB11	nan	nan
ABCB1_TAGGTGATATCAATGATACA	ABCB11	nan	nan
ABCB1_TTTATAGTAGGATTTACACG	ABCB11	nan	nan
ABCB4_ACACCACTGAACTCAATACG	ABCB4	nan	nan
ABCB4_CATTTCGGACCGTAGACAGT	ABCB4	nan	nan
ABCB4_CCCTTCTCGAGCTAACGTCA	ABCB4	nan	nan
ABCB4_TGGCCGTGGAAATGTAACCA	ABCB4	nan	nan
ABCB5_AGACGTGGATAGAGTCACTA	ABCB5	nan	nan
ABCB5_CAAAGGTCGGACTACAATCG	ABCB5	nan	nan
ABCB5_GAAACCTTCGCAATAGCCCG	ABCB5	nan	nan
ABCB5_TTTGGATTGGCAGATCATGG	ABCB5	nan	nan
ABCB6_CGAAGTGGAACGCTATCGAG	ABCB6	nan	nan
ABCB6_GCACGTAGGGAGAGATGCGA	ABCB6	nan	nan
ABCB6_GGAACGGGCACTCAATGTGT	ABCB6	nan	nan
ABCB6_TAGGTGCCAAACCAATTGAG	ABCB6	nan	nan
ABCB7_AGTCATTAAAAAGTATCACA	ABCB7	nan	nan
ABCB7_CACACCACAGACAGCTACCG	ABCB7	nan	nan
ABCB7_GATTAAATACCAAAGCACTC	ABCB7	nan	nan
ABCB7_TCACAGTTGCAGTCACACGG	ABCB7	nan	nan
ABCB8_AAGTACACAAGGGACCACGT	ABCB8	nan	nan
ABCB8_CCTGCCCAAACAGGACAGAG	ABCB8	nan	nan
ABCB8_CTTGGAACAAGGCGATGCCG	ABCB8	nan	nan
ABCB8_TCTTTGACGCCAATAAGACA	ABCB8	nan	nan
ABCB9_GCCCCAGACGTAGTACATGT	ABCB9	nan	nan
ABCB9_TGGACACCATCATGATGATG	ABCB9	nan	nan
ABCB9_TGTCCTGGGAGATTGTATGG	ABCB9	nan	nan
ABCB9_TTTGCCGCAGGTATTCGGGG	ABCB9	nan	nan
ABCC10_AAGGGTGTCACCCTTAGCGG	ABCC1	nan	nan
ABCC10_CAAGATGAGACCACCCACGA	ABCC1	nan	nan
ABCC10_CGTGTACCAAGCTTACTGGA	ABCC1	nan	nan
ABCC10_GGGCCCTGAGAATCCCAACA	ABCC1	nan	nan
ABCC11_AATACACATCACCTCAGGAG	ABCC10	nan	nan
ABCC11_CAAAGACCAGAGCTTTGCTG	ABCC10	nan	nan
ABCC11_GACGGTCGGAATAGACGGCG	ABCC10	nan	nan
ABCC11_TAAGCTTTGGATCATGAGCG	ABCC10	nan	nan
ABCC12_AAAGACCATTAGGATCGGGA	ABCC11	nan	nan
ABCC12_ACGTACATTAAGGCTTCTGG	ABCC11	nan	nan
ABCC12_GAGTCATATGTCGACAATGG	ABCC11	nan	nan
ABCC12_GCCAACCCAGACTTTCCCAG	ABCC11	nan	nan
ABCC1_AAAATGTGATTGGCCCCAAG	ABCC12	nan	nan
ABCC1_AACCTGACAGCATCGAGCGA	ABCC12	nan	nan
ABCC1_AGTACACGGAAAGCTTGACC	ABCC12	nan	nan
ABCC1_TCTGCTTCGTCAGTGGCATG	ABCC12	nan	nan
ABCC2_CAGAATTCATCACAAACGCA	ABCC2	nan	nan
ABCC2_CAGGGTATAAATCTTAGTGG	ABCC2	nan	nan
ABCC2_CATTATGGCAGGCCAACTTG	ABCC2	nan	nan
ABCC2_GATTGGTATATCGAACAGCA	ABCC2	nan	nan
ABCC3_CCACGTACACGTACACCCAG	ABCC3	nan	nan
ABCC3_GCAGGGCGTACAGTCTTCGG	ABCC3	nan	nan
ABCC3_GGCCACATGAGAGTCCACCG	ABCC3	nan	nan
ABCC3_TGAACCACCAGAAAAACAGG	ABCC3	nan	nan
ABCC4_AAGCACGGGTAAACCTTGCA	ABCC4	nan	nan
ABCC4_CAGATTGACTATCTGGCCTG	ABCC4	nan	nan
ABCC4_GAAGGTACGATTCCTTAGTG	ABCC4	nan	nan
ABCC4_GCGTCACTGCCACGAACACG	ABCC4	nan	nan
ABCC5_TACGGAAAGAGGCACCCATG	ABCC5	nan	nan
ABCC5_TGAAAAGGGCCATAATAACC	ABCC5	nan	nan
ABCC5_TGTTAAGACTAGAGAGACTG	ABCC5	nan	nan
ABCC5_TTTATTCATAGAAATCCGCG	ABCC5	nan	nan
ABCC6_ACTATGATCCAATCAGCCTG	ABCC6	nan	nan
ABCC6_CAGACCACGATCCAGACGAG	ABCC6	nan	nan
ABCC6_GAGAACTGTGAGAGTCACAA	ABCC6	nan	nan
ABCC6_GGACAGCATCCAATACGGCA	ABCC6	nan	nan
ABCC8_CAGACCAACGAGATGCTCCG	ABCC8	nan	nan
ABCC8_CTACCGTCAAAGCTCTAGTG	ABCC8	nan	nan
ABCC8_GATGTTGTGATAGTAGACCA	ABCC8	nan	nan
ABCC8_TCAACGCCAGCGAATCAGTG	ABCC8	nan	nan
ABCC9_AGAGAGGAAAACTCTCCGAC	ABCC9	nan	nan
ABCC9_ATACACTATCGATGTTGTAG	ABCC9	nan	nan
ABCC9_GACTGCAAATCTGACCACCG	ABCC9	nan	nan
ABCC9_TAAAGTACTGAATTGGCGCA	ABCC9	nan	nan
ABCD1_AGTTCCTCATGAAGTATGTG	ABCD1	nan	nan
ABCD1_CTACATGCACTCGCGTGTGG	ABCD1	nan	nan
ABCD1_GATCATGTCGTCGTACAAGG	ABCD1	nan	nan
ABCD1_GGCCACATACACCGACAGGA	ABCD1	nan	nan
ABCD2_ATTACCTCTCAGTGACACAT	ABCD2	nan	nan
ABCD2_CCCTGACCAATCTCTTACGG	ABCD2	nan	nan
ABCD2_CCTTATTGCACTGTTGACGA	ABCD2	nan	nan
ABCD2_CTGGAGCTGATGCTATTGAA	ABCD2	nan	nan
ABCD3_AATTAAACTTACAAGAGGCA	ABCD3	nan	nan
ABCD3_ACTCGACTTCGAAGACCCAT	ABCD3	nan	nan
ABCD3_TGGCAAATATGAGCGCACAA	ABCD3	nan	nan
ABCD3_TGTGTACTCTTGAGATGTCG	ABCD3	nan	nan
ABCD4_AGCCACATCTGAGAGCGTCG	ABCD4	nan	nan
ABCD4_GATCCCCAGTCAGTACTATG	ABCD4	nan	nan
ABCD4_GTAGTAGACGAGGGTGAACG	ABCD4	nan	nan
ABCD4_TTGCGATGACAACGTAACTC	ABCD4	nan	nan
ABCE1_AGTTGTCCTGTAGTTCGAAT	ABCE1	nan	nan
ABCE1_CAATTGATAAGGCGCCAAAG	ABCE1	nan	nan
ABCE1_CCAAAACTTCACCTGGACGA	ABCE1	nan	nan
ABCE1_TTTCAGATATATCATTGTGG	ABCE1	nan	nan
ABCF1_CTGCAGAGGCCAAAGCACGG	ABCF1	nan	nan
ABCF1_GATGGAGTATGAGCGCCAAG	ABCF1	nan	nan
ABCF1_GCAACACATCAATGTTGGGA	ABCF1	nan	nan
ABCF1_TGTAATTGCCCCTATAGTAG	ABCF1	nan	nan
ABCF2_AACCAATGAGGCCATAACGA	ABCF2	nan	nan
ABCF2_ATGATCAGTACGTGAAGACG	ABCF2	nan	nan
ABCF2_CAGTCCATGCAAGATCCGCG	ABCF2	nan	nan
ABCF2_GGGTCGTGAGCGATAAGGTG	ABCF2	nan	nan
ABCF3_ACTTCCAGGACTGCTAAAGA	ABCF3	nan	nan
ABCF3_CAGCGGCTAGATGGTTACCG	ABCF3	nan	nan
ABCF3_GCAGAGTGTTGTACATGCGC	ABCF3	nan	nan
ABCF3_TGCGAGAGGATTTGCTACGG	ABCF3	nan	nan
ABCG1_ATGAAAGGGCTCGCTCAAGG	ABCG1	nan	nan
ABCG1_CTTCAGGAACCGAATAGGAA	ABCG1	nan	nan
ABCG1_GACCACAAGAGAGACCTCGG	ABCG1	nan	nan
ABCG1_GAGGCCGATCCCAATGTGCG	ABCG1	nan	nan
ABCG2_AAAAAACGAACGGATTAACA	ABCG2	nan	nan
ABCG2_GAATTACATCAACTTTCCGG	ABCG2	nan	nan
ABCG2_GGAAGGCTCTATGATCTCTG	ABCG2	nan	nan
ABCG2_TAACTTAGGATGTCTAAGCA	ABCG2	nan	nan
ABCG4_CTCTGTGTCCCCAGTCATCG	ABCG4	nan	nan
ABCG4_GGTGGAGAGAACTACCTGGT	ABCG4	nan	nan
ABCG4_GTGGGACATGAACCGTAGGT	ABCG4	nan	nan
ABCG4_TGGAGCTGTCCTATTCCGTG	ABCG4	nan	nan
ABCG5_ACACCTGAAAACGTTACCAA	ABCG5	nan	nan
ABCG5_GGCTCGCAGGAACCGAATTG	ABCG5	nan	nan
ABCG5_GGTGCTATCCAGGACCGCGT	ABCG5	nan	nan
ABCG5_TGATTGGCAACTACAGCTTG	ABCG5	nan	nan
ABCG8_CACCCCCATCTACTTAGGGG	ABCG8	nan	nan
ABCG8_CAGTGCGCTGACACCCGCGT	ABCG8	nan	nan
ABCG8_CTCAAACCAAGGGACCTGAG	ABCG8	nan	nan
ABCG8_GAGTCCTACGAAGATGCCTG	ABCG8	nan	nan
ABHD10_TAATTGATGACTTAGCTGAT	ABHD1	nan	nan
ABHD10_TACCTCAGCGGGCGCCACGG	ABHD1	nan	nan
ABHD10_TCATATAAGAAAGATAGCCA	ABHD1	nan	nan
ABHD10_TGCACGACCAGAGAAGGTCG	ABHD1	nan	nan
ABHD11_ACGGTGGATGCTCGTAACCA	ABHD10	nan	nan
ABHD11_CTGCCACATAGGTTGCAAAG	ABHD10	nan	nan
ABHD11_GAGCCCGTGCAAAAAGACGA	ABHD10	nan	nan
ABHD11_GCTGTGGCCAACGACGACGC	ABHD10	nan	nan
ABHD12B_CCAAGACAATAGCATCAACT	ABHD11	nan	nan
ABHD12B_GTCTTGTCTGTTGACTACAG	ABHD11	nan	nan
ABHD12B_TAATTGGGTTCCCATCACGA	ABHD11	nan	nan
ABHD12B_TTGTGTCTATGAGTGGACCA	ABHD11	nan	nan
ABHD12_AGGTGACCACATGGTAACCA	ABHD12	nan	nan
ABHD12_CCTACGCCTGACGGGCCCGG	ABHD12	nan	nan
ABHD12_GAGTGGCCCCAGATGTACAC	ABHD12	nan	nan
ABHD12_GCAGGTACAGAATGATAGGG	ABHD12	nan	nan
ABHD13_AATAGCCACTGCTCCACCCA	ABHD12B	nan	nan
ABHD13_CATGGGAATGCAGGCAACAT	ABHD12B	nan	nan
ABHD13_GGGAACATAAAGACGTGAAG	ABHD12B	nan	nan
ABHD13_TAGGATTTCAGCCATTATGG	ABHD12B	nan	nan
ABHD14A_AGGCCTTTAACTCTCACACG	ABHD13	nan	nan
ABHD14A_CTGGCAGCCCCACATACAGT	ABHD13	nan	nan
ABHD14A_GGAGGTACAGAATGCCGTGT	ABHD13	nan	nan
ABHD14A_TCCCACTCAACCAGGCACAC	ABHD13	nan	nan
ABHD14B_AGAACCTGGGTACACTGCAC	ABHD14A	nan	nan
ABHD14B_GAGAGGCCCTGCCCGGCAGT	ABHD14A	nan	nan
ABHD14B_TGATGGACTGATCACAACCG	ABHD14A	nan	nan
ABHD14B_TGCAGGTCTGGGGCACTCCA	ABHD14A	nan	nan
ABHD15_CAAACAAGGCTGCACCCTCC	ABHD14B	nan	nan
ABHD15_CTGGTGATCCCCAATGCGTG	ABHD14B	nan	nan
ABHD15_GGCCGGCCTCGAACCACTCT	ABHD14B	nan	nan
ABHD15_TGTATGTGACCGCCTCCTTG	ABHD14B	nan	nan
ABHD16A_ACCATGTTTGTGGACCGGCG	ABHD15	nan	nan
ABHD16A_ATCTACGCCTGGTCCATCGG	ABHD15	nan	nan
ABHD16A_CCATCTTGGAAGCAACACAT	ABHD15	nan	nan
ABHD16A_CTCAGGAAGGAGTCTCGAGG	ABHD15	nan	nan
ABHD16B_CAGACCAGCCGTAGACCACC	ABHD16A	nan	nan
ABHD16B_CATCTGCTGCGAAGGCAACG	ABHD16A	nan	nan
ABHD16B_GCGCACGTCATCCCAGCGGA	ABHD16A	nan	nan
ABHD16B_GGCCGCTGGCTCGTGTACCC	ABHD16A	nan	nan
ABHD17A_ACCGTAGCCGGAGTAGTCGT	ABHD16B	nan	nan
ABHD17A_AGGCTCTCAGGGTCCCCAAG	ABHD16B	nan	nan
ABHD17A_GCGCGAGCTGGACACCATCG	ABHD16B	nan	nan
ABHD17A_TACACGGTCCTCTTCTCGCA	ABHD16B	nan	nan
ABHD17B_CTTGGCTTGCTCTTAGGACA	ABHD17A	nan	nan
ABHD17B_GAGTAAAGTGTATTTCGCAT	ABHD17A	nan	nan
ABHD17B_TATAGGGACAGTACCGTCTG	ABHD17A	nan	nan
ABHD17B_TTCATGACTAGAACCAGTAA	ABHD17A	nan	nan
ABHD17C_ACGCCGACATCGACGCCGCG	ABHD17B	nan	nan
ABHD17C_GCCGTATCCCGAGTAGTCGT	ABHD17B	nan	nan
ABHD17C_GCGCGAGAAGAAGACCTCGA	ABHD17B	nan	nan
ABHD17C_TCCCAATGCTCTGACCATAG	ABHD17B	nan	nan
ABHD1_AGCCCCTAGTCCTTTATCAG	ABHD17C	nan	nan
ABHD1_GACCCTACCGTTCCACAAGT	ABHD17C	nan	nan
ABHD1_GCTGTCGTGTTTAACAACCG	ABHD17C	nan	nan
ABHD1_GGTGCAAGACGTATGTCTCC	ABHD17C	nan	nan
ABHD2_AGGTGACCTACCTGTGCGAG	ABHD2	nan	nan
ABHD2_GCTCAGCCAAGGGCTCGAAG	ABHD2	nan	nan
ABHD2_GGGCGTAGTCAACGAAAGTG	ABHD2	nan	nan
ABHD2_TTTGCCCACAGGCTGCACGT	ABHD2	nan	nan
ABHD3_ACTCCTTGCTTGTTCCCGTG	ABHD3	nan	nan
ABHD3_GGGGGCTTCGAAGTGATGAA	ABHD3	nan	nan
ABHD3_GTCACTACTTCCAGACGCCA	ABHD3	nan	nan
ABHD3_TAGTACGTTTCTGTAACCAC	ABHD3	nan	nan
ABHD4_GACATCGATAGAGACATGGC	ABHD4	nan	nan
ABHD4_GCTACTCGAAGAACAGCCAA	ABHD4	nan	nan
ABHD4_GGAGGGATACATATCTGGCC	ABHD4	nan	nan
ABHD4_GGGGTGCACGGATCTCACTG	ABHD4	nan	nan
ABHD5_GGTCGTTCAGGGAAACCCCA	ABHD5	nan	nan
ABHD5_GTGGAGATGTGCCCTAGGAT	ABHD5	nan	nan
ABHD5_TAAGGTGTGATATAGACGTA	ABHD5	nan	nan
ABHD5_TTGGACGAAGTAGTAGACCC	ABHD5	nan	nan
ABHD6_AGTCTTCATGGTGAACATAG	ABHD6	nan	nan
ABHD6_CAAGGATATGTGGCTCAGTG	ABHD6	nan	nan
ABHD6_CTGACAATCAATTTGTACAA	ABHD6	nan	nan
ABHD6_GCAAGTTAAGAGGATACACC	ABHD6	nan	nan
ABHD8_GATGAAAAAGAGCACCACGT	ABHD8	nan	nan
ABHD8_GCCGGGCTTGACCTCTACAA	ABHD8	nan	nan
ABHD8_GTACCCAGACCTAGTGCACA	ABHD8	nan	nan
ABHD8_TCACCGTGTACCGCAATGGG	ABHD8	nan	nan
ABI1_GAGTTACCAGAACCTGACTC	ABI1	nan	nan
ABI1_GTTGTGTCGAGATATCTGCC	ABI1	nan	nan
ABI1_GTTTCCGAATATACCTTACA	ABI1	nan	nan
ABI1_TCGCCACCCACTATTGGACC	ABI1	nan	nan
ABI2_ACGAACTGGTCGTTCAAGGT	ABI2	nan	nan
ABI2_CATACTCCCCCAACAATAGG	ABI2	nan	nan
ABI2_TGCCTATCTGATAAACACCT	ABI2	nan	nan
ABI2_TTACCTGGAAAGACACTGGG	ABI2	nan	nan
ABI3BP_GAGATATCAGATTCCTACAC	ABI3	nan	nan
ABI3BP_GGGATAGATGTAGTTTGCTG	ABI3	nan	nan
ABI3BP_TCCTCATAAACCATACCCTG	ABI3	nan	nan
ABI3BP_TCTAATGCACTAGACGTAGT	ABI3	nan	nan
ABI3_CCTGTCTCGAAAGAGCATCA	ABI3BP	nan	nan
ABI3_CGGGCACACTCTGCGCATGT	ABI3BP	nan	nan
ABI3_GCGATGACCTTCTGGCCGGG	ABI3BP	nan	nan
ABI3_TCAGGCCACAGACAAGCGGA	ABI3BP	nan	nan
ABL1_CTTAGGCTATAATCACAATG	ABL1	nan	nan
ABL1_GGTTCATCATCATTCAACGG	ABL1	nan	nan
ABL1_TCAGTGATGATATAGAACGG	ABL1	nan	nan
ABL1_TTGCTCCCTCGAAAAGAGCG	ABL1	nan	nan
ABL2_AACCTCTGTAATGACGACGG	ABL2	nan	nan
ABL2_GGTTCAACATCACAACCATA	ABL2	nan	nan
ABL2_TATCGAATGGAACAGCCTGA	ABL2	nan	nan
ABL2_TGTACACCATCACTCCACAG	ABL2	nan	nan
ABLIM1_TAAGCAATCTACGAAGACCG	ABLIM1	nan	nan
ABLIM1_TCTAACTCCAACTTACGCTC	ABLIM1	nan	nan
ABLIM1_TCTTTCGGACTGGACGACAT	ABLIM1	nan	nan
ABLIM1_TGTTACATACACGCCCACGT	ABLIM1	nan	nan
ABLIM2_AGGTCGGAGTGTAGCGCCCG	ABLIM2	nan	nan
ABLIM2_CTTACATAAATCACACGGCT	ABLIM2	nan	nan
ABLIM2_GCTGTGAGAAATACATCACG	ABLIM2	nan	nan
ABLIM2_GTGAGTAGGAGATCATGTCG	ABLIM2	nan	nan
ABLIM3_AGGTCACCTTGTCTCCAATG	ABLIM3	nan	nan
ABLIM3_CAAGGTTAAGTCTATCTACG	ABLIM3	nan	nan
ABLIM3_GGAAGTGGTTGTTGTGCACG	ABLIM3	nan	nan
ABLIM3_TGGGGGAGTCTATGTACCCC	ABLIM3	nan	nan
ABO_AGCCAAAGGTGCTGACACCG	ABO	nan	nan
ABO_ATGGAGTTCCGCGACCACGT	ABO	nan	nan
ABO_CCGGTCCCCAGCGTCACGCG	ABO	nan	nan
ABO_TGATCAGTGACTTCTGCGAG	ABO	nan	nan
ABRACL_AAAGTTAAGCGTGAAATTTG	ABR	nan	nan
ABRACL_AGCAATGAATGTGGATCACG	ABR	nan	nan
ABRACL_CGAGGTTAACCTCTTAGTGG	ABR	nan	nan
ABRACL_GGTTGGCACATTTATCATCA	ABR	nan	nan
ABRA_CCTCAGCCACAGGTACGAGA	ABRA	nan	nan
ABRA_CCTGGTGTCTGAGCTAACCA	ABRA	nan	nan
ABRA_GAAAGAGGTGTCCAAAACGG	ABRA	nan	nan
ABRA_GAATGCATTCACTTACTGGG	ABRA	nan	nan
ABR_CAAGAGTGAAATCCAGAAGG	ABRACL	nan	nan
ABR_CTGCAGTGACAACGCCCAAG	ABRACL	nan	nan
ABR_GAGGCTTGACACTCACGTGT	ABRACL	nan	nan
ABR_TACTGTCCTCGGACTACGAG	ABRACL	nan	nan
ABT1_AAAAAAGCGGTCCTACACCA	ABT1	nan	nan
ABT1_AGAACAGACACTAGATGCGG	ABT1	nan	nan
ABT1_GACGCGTCCGACCTCGCCAT	ABT1	nan	nan
ABT1_GTTCCAAAGATCATAACGGA	ABT1	nan	nan
ABTB1_CGCACTTACTCGGAGCTCGG	ABTB1	nan	nan
ABTB1_CTACAAAGACCACGTCACTG	ABTB1	nan	nan
ABTB1_GGGCTCGGAAGTAGTCACTG	ABTB1	nan	nan
ABTB1_TGTAATCGCGTAGAGCCCGG	ABTB1	nan	nan
ABTB2_AGGGGCTGAAGTATGCGGGG	ABTB2	nan	nan
ABTB2_CCTCATCAACCAAGCCATCG	ABTB2	nan	nan
ABTB2_GAGGGCTCGGCAGTGAACGG	ABTB2	nan	nan
ABTB2_TGTTCAAGGTCATTCTCGGG	ABTB2	nan	nan
ACAA1_AGCGCGAAGTAATATTTCCA	ACAA1	nan	nan
ACAA1_CTGCCGAGAGAAGCTCGTCG	ACAA1	nan	nan
ACAA1_GCCCTTGTCATCATGGACCG	ACAA1	nan	nan
ACAA1_TCAATAGACAGTGTTCGTCG	ACAA1	nan	nan
ACAA2_TACCTGACATCCATTCACAA	ACAA2	nan	nan
ACAA2_TAGCAGTGAAGTCTTTCAGA	ACAA2	nan	nan
ACAA2_TGTTACTGCAGGGAATGCAT	ACAA2	nan	nan
ACAA2_TTTCTGTAACTGTTCCAGGG	ACAA2	nan	nan
ACACA_AATGCATGCGGTCTATCCGT	ACACA	nan	nan
ACACA_CCAGAGTCCCACATTCCCTG	ACACA	nan	nan
ACACA_TATTTGCCTAGGTACCGAAG	ACACA	nan	nan
ACACA_TGATGGGTCCATGATAACCG	ACACA	nan	nan
ACACB_AAAGCGTGTGACAAACTCAG	ACACB	nan	nan
ACACB_ACAACGACATCGACACCGGG	ACACB	nan	nan
ACACB_GAACTCGAATATGGCCAGCG	ACACB	nan	nan
ACACB_GTCGGAGTCCATAATCCACA	ACACB	nan	nan
ACAD10_AGCTCGATACTGCTTAACCC	ACAD10	nan	nan
ACAD10_ATCGCTTGTAGACTCCCTGT	ACAD10	nan	nan
ACAD10_CCAGCTCATACCTCAAGGGG	ACAD10	nan	nan
ACAD10_TCCAACTTACTACATCAGGC	ACAD10	nan	nan
ACAD11_CCACTCCGATAGCTGTTGCA	ACAD11	nan	nan
ACAD11_CCTTGGCCAAAAGTAGAACA	ACAD11	nan	nan
ACAD11_CTGAGCCAATGTTTCTACCG	ACAD11	nan	nan
ACAD11_TTGTTTGTACAGACTCGGAA	ACAD11	nan	nan
ACAD8_CAAGGCTTCAAAAATGACAG	ACAD8	nan	nan
ACAD8_GCTTCGGAAATGAGGAACAG	ACAD8	nan	nan
ACAD8_TCAGTCCTCTCACGGCAATG	ACAD8	nan	nan
ACAD8_TCGAAGATCACAGCTCGTGT	ACAD8	nan	nan
ACAD9_CACCATGTACTCAAGACTAG	ACAD9	nan	nan
ACAD9_CTTGCCTAAACTGGCGTCCG	ACAD9	nan	nan
ACAD9_GAAGATAAATTAGGCATTCG	ACAD9	nan	nan
ACAD9_GGACTCCCGAAAAATTGACC	ACAD9	nan	nan
ACADL_CAGAAAAAGGCTAATACCAT	ACADL	nan	nan
ACADL_CTCCTCCCAGACAATAGCTG	ACADL	nan	nan
ACADL_GCCACTTACTCTGAGTGATG	ACADL	nan	nan
ACADL_TAAAATGGGATTAAAAGCCC	ACADL	nan	nan
ACADM_AAGATGTGGATAACCAACGG	ACADM	nan	nan
ACADM_AATTGGCTTATGGATGTACA	ACADM	nan	nan
ACADM_ATTGTGGAAGCAGATACCCC	ACADM	nan	nan
ACADM_GTATTTGGGGAGAATGACTG	ACADM	nan	nan
ACADSB_AGCCAAAGTTGATGCATCTG	ACADS	nan	nan
ACADSB_ATGGAGAAATCAGTAATACA	ACADS	nan	nan
ACADSB_ATTGAGTAGAGCTTCTGACT	ACADS	nan	nan
ACADSB_TTCGAATGTTAACGGGCAGG	ACADS	nan	nan
ACADS_ACACACCATCTACCAGTCTG	ACADSB	nan	nan
ACADS_GACACTCATGATGACTCCGG	ACADSB	nan	nan
ACADS_GGCAGGTACCTGGTTCGCTG	ACADSB	nan	nan
ACADS_TAAGGAACATCTCTTCCCAG	ACADSB	nan	nan
ACADVL_CACTAATCGTACCCAGTTTG	ACADVL	nan	nan
ACADVL_GTCTAACCGAGCCCTCAAGC	ACADVL	nan	nan
ACADVL_GTGGAGGAGACCACTTGGCA	ACADVL	nan	nan
ACADVL_TCCTGGTCAGAGCGTCAGAG	ACADVL	nan	nan
ACAN_CAGCGGTCACCTGCACGACG	ACAN	nan	nan
ACAN_CCTGCGCTCCAATGACTCTG	ACAN	nan	nan
ACAN_GAACCAGCCTATACCCCAGT	ACAN	nan	nan
ACAN_GAGGGCAGTTCACCAACCGT	ACAN	nan	nan
ACAP1_AGGTCTGCGGGGTTTCCGAG	ACAP1	nan	nan
ACAP1_CAGAACCAAGCTTAAGAGAG	ACAP1	nan	nan
ACAP1_GTCACAAATGCCGACAACGA	ACAP1	nan	nan
ACAP1_TGCCGGAACACTGAATGCAG	ACAP1	nan	nan
ACAP2_ACTATAGGATAATCCGACTG	ACAP2	nan	nan
ACAP2_ATATATCAGAGCAAAATATG	ACAP2	nan	nan
ACAP2_TCCGGAGCACTCGATACACA	ACAP2	nan	nan
ACAP2_TGAACTTGGACCCTACATGA	ACAP2	nan	nan
ACAP3_CCTCGCTATAGCAACTGTCA	ACAP3	nan	nan
ACAP3_CTCCACTTTGGACTCATCGT	ACAP3	nan	nan
ACAP3_CTGGATCAAGGACAAATACG	ACAP3	nan	nan
ACAP3_GTTCGCTGACAGCCTACAGG	ACAP3	nan	nan
ACAT1_CTGCCTAAAAAAGATCCAAT	ACAT1	nan	nan
ACAT1_GAAGTGAAAGAAGCATACAT	ACAT1	nan	nan
ACAT1_GAGGATCAACACCATATGGT	ACAT1	nan	nan
ACAT1_TTCTGCGCAGGATGTGATGG	ACAT1	nan	nan
ACAT2_CCTGTTAGACAAGCCAGTGT	ACAT2	nan	nan
ACAT2_GCAGTCCAGTCAATAGGGAT	ACAT2	nan	nan
ACAT2_GTTCTCAAGTAAGCCAAGTG	ACAT2	nan	nan
ACAT2_TCTATGTTGCTCCCATGGCG	ACAT2	nan	nan
ACBD3_AAGAGAACGTCTGCAAAAGG	ACBD3	nan	nan
ACBD3_ACATCAAAGAATCCAACCTC	ACBD3	nan	nan
ACBD3_GGGCCGCGACCGGATCCAGG	ACBD3	nan	nan
ACBD3_TGCGTCCCACAAAATAGAGA	ACBD3	nan	nan
ACBD4_ACCACTTATATCGTCCAATG	ACBD4	nan	nan
ACBD4_AGGTGATCCCTGACATGCCG	ACBD4	nan	nan
ACBD4_CAGGGAATCACAGAAAACCT	ACBD4	nan	nan
ACBD4_GTGATCGACACAGTGCCCCT	ACBD4	nan	nan
ACBD5_ACTGGGTGATATGACCAAAG	ACBD5	nan	nan
ACBD5_AGCCCATTGATGAAAACTTG	ACBD5	nan	nan
ACBD5_AGGTAAAATAGTCCAACCTG	ACBD5	nan	nan
ACBD5_TGGTCATTCCAGTCAACCCA	ACBD5	nan	nan
ACBD6_AAATATATTTGATTACTGCA	ACBD6	nan	nan
ACBD6_AGCCATCAAATCGAAAAATG	ACBD6	nan	nan
ACBD6_CCTCGATCTCAGGGCTATGG	ACBD6	nan	nan
ACBD6_TTAAAAAACTAGATCCAGGT	ACBD6	nan	nan
ACBD7_ACAGGGCTGCAGAAGATGTG	ACBD7	nan	nan
ACBD7_CTGAAAGCAAGACCAGATGA	ACBD7	nan	nan
ACBD7_GAGAACTGAAAGAACTCTAT	ACBD7	nan	nan
ACBD7_GCAAAGCCAAATGGGAAGCA	ACBD7	nan	nan
ACCSL_AAGTGACATGAACTGCATTG	ACCS	nan	nan
ACCSL_GATCAACCTCCTACAGTCTG	ACCS	nan	nan
ACCSL_TCCCACGGATGGATAGGTCG	ACCS	nan	nan
ACCSL_TCTTAGGGGAAAAAGGTCCG	ACCS	nan	nan
ACCS_CCCAACAGACTTCTCAAACA	ACCSL	nan	nan
ACCS_GGGGAGTATACATCACCCAG	ACCSL	nan	nan
ACCS_TAGGTGGTTGTCCTGAATGG	ACCSL	nan	nan
ACCS_TGTGATAGCGCCATAGTAAG	ACCSL	nan	nan
ACD_AAGCAGCGTGGCCCCGACGT	ACD	nan	nan
ACD_AGATGCACAGCATTGAGCTG	ACD	nan	nan
ACD_ATCCGCTGGGTGTAGCCGTG	ACD	nan	nan
ACD_GCTTCTGGATGAAATGCGGG	ACD	nan	nan
ACE2_AACATCTTCATGCCTATGTG	ACE	nan	nan
ACE2_CAGGATCCTTATGTGCACAA	ACE	nan	nan
ACE2_CCAAAGGCGAGAGATAGTTG	ACE	nan	nan
ACE2_TGCACAGAGAATATTCAAGG	ACE	nan	nan
ACER1_CCCAGACAACGTAAATGTAG	ACE2	nan	nan
ACER1_GAAGACCAGGCGGATGAACT	ACE2	nan	nan
ACER1_GGTGGCCGAGTTCTACAACA	ACE2	nan	nan
ACER1_TGGACGAGATCGCCATCCTG	ACE2	nan	nan
ACER2_ATACCTTCTGGGGAACCACA	ACER1	nan	nan
ACER2_ATTCAGGGGTAGGTTCAAGG	ACER1	nan	nan
ACER2_CATCTGACCCAAGAAACTAA	ACER1	nan	nan
ACER2_TATCGCCGAGTTCTACAACA	ACER1	nan	nan
ACER3_AAAAGAGCCGATATTCCATC	ACER2	nan	nan
ACER3_CTCGGCGATGTACCAGGTCA	ACER2	nan	nan
ACER3_TAAGCCATGGATAAACCCTG	ACER2	nan	nan
ACER3_TATTAAACTGAATAGAACTA	ACER2	nan	nan
ACE_GGAAAACATCTACGACATGG	ACER3	nan	nan
ACE_GGTGTGGAACGAGTATGCCG	ACER3	nan	nan
ACE_GTTGTAGAAGTCCCAAGCCG	ACER3	nan	nan
ACE_GTTTCGTTTCGGGTAACAGG	ACER3	nan	nan
ACHE_GGTGTCCATGAACTACCGGG	ACHE	nan	nan
ACHE_TATGTGGACACCCTATACCC	ACHE	nan	nan
ACHE_TGGTGGGAATGACACAGAGC	ACHE	nan	nan
ACHE_TGTCCTCGTCTGGATCTATG	ACHE	nan	nan
ACIN1_CCTGGTCAAGCGGCTCAAAG	ACIN1	nan	nan
ACIN1_CGTACTCATGCCAACCCTCG	ACIN1	nan	nan
ACIN1_GAGGAATTAGCACTGGCCAA	ACIN1	nan	nan
ACIN1_TGAGGGACAAAAATCTAGGG	ACIN1	nan	nan
ACKR1_AGCTAGGATACCCAGGACAC	ACKR1	nan	nan
ACKR1_CAATGGCAACAAGACAAAGA	ACKR1	nan	nan
ACKR1_CTGCACCCTGATATACAGCA	ACKR1	nan	nan
ACKR1_GAAGGAATCATTCACACCAT	ACKR1	nan	nan
ACKR2_ATCTCAACCATCCGCCTGCG	ACKR2	nan	nan
ACKR2_CAGCCCATACTATGGTAGCA	ACKR2	nan	nan
ACKR2_CATGCCCGCCGAAATCTGCG	ACKR2	nan	nan
ACKR2_GGAGTGGAAGGAGAAACCCT	ACKR2	nan	nan
ACKR3_AAGACAGCGATAATGGAGAA	ACKR3	nan	nan
ACKR3_CCAACAATGAGACCTACTGC	ACKR3	nan	nan
ACKR3_GCACTGCTACATCTTGAACC	ACKR3	nan	nan
ACKR3_GGTCCACGCTCATGCACGTG	ACKR3	nan	nan
ACKR4_AGTCCCCAGCCAATCAGGAG	ACKR4	nan	nan
ACKR4_ATTGATGTTCCTAGGTAGCG	ACKR4	nan	nan
ACKR4_CAATGACGAAAACTATTGTG	ACKR4	nan	nan
ACKR4_TGTGCTACTTTATCACAGCA	ACKR4	nan	nan
ACLY_AGAGCAATTCGAGATTACCA	ACLY	nan	nan
ACLY_CGGTCACCTGTACACGACAG	ACLY	nan	nan
ACLY_GACCAGCTGATCAAACGTCG	ACLY	nan	nan
ACLY_GCCAGCGGGAGCACATCGGT	ACLY	nan	nan
ACMSD_AGTGGTGCGAGAGAATTGCT	ACMSD	nan	nan
ACMSD_CCTCCTGGGGTAGCTCACAA	ACMSD	nan	nan
ACMSD_CGAGTGGGACCTGAACGCGC	ACMSD	nan	nan
ACMSD_CTGCAGAGGTTTGGCTACGG	ACMSD	nan	nan
ACO1_CCTGCCCCTAACATCACAGA	ACO1	nan	nan
ACO1_CTTGGTGTCTAGGTTTGACG	ACO1	nan	nan
ACO1_TTATTACCCAGACAGCCTCG	ACO1	nan	nan
ACO1_TTGCATATGCTATTACTAAG	ACO1	nan	nan
ACO2_ATCTTCTCCGAGAGTGTCAG	ACO2	nan	nan
ACO2_GTCTCAATAGGACATCAACC	ACO2	nan	nan
ACO2_GTGCAGCTACCAATTAGACC	ACO2	nan	nan
ACO2_TCTCGGGGTTTGCGTCGTTG	ACO2	nan	nan
ACOT11_AGCTGAAGCAGATCACGCCG	ACOT1	nan	nan
ACOT11_ATCTGCGTCCAGGACCACAA	ACOT1	nan	nan
ACOT11_GCCAACTGCGCCATTCAGGG	ACOT1	nan	nan
ACOT11_GGGATACCGGAACCCCACGG	ACOT1	nan	nan
ACOT12_AGCATTCAGCACAAGCATGG	ACOT11	nan	nan
ACOT12_CCACCCCATGCAAACCATCA	ACOT11	nan	nan
ACOT12_GATGATTTCAGACGCTATCG	ACOT11	nan	nan
ACOT12_GTAGATATGTTTAAGTTCCG	ACOT11	nan	nan
ACOT13_ACGTGGCTGTCAAACCGCCG	ACOT12	nan	nan
ACOT13_AGTAGATAACATATCAACAA	ACOT12	nan	nan
ACOT13_GGTGATAAAGGCCATGACCA	ACOT12	nan	nan
ACOT13_GTTCATATCGACACTGACTC	ACOT12	nan	nan
ACOT1_ACAATGCCAGGAAAGGGCCC	ACOT13	nan	nan
ACOT1_AGCCCGAGAAACCCTTGGTG	ACOT13	nan	nan
ACOT1_CTACTTGCTCAGTCATCCTG	ACOT13	nan	nan
ACOT1_GGGGGAACCTTACGCTACAA	ACOT13	nan	nan
ACOT2_AGATCATTAGGGTTCCTGCT	ACOT2	nan	nan
ACOT2_CTACTTGCTCAGTCATCCCG	ACOT2	nan	nan
ACOT2_GCTCGCCAAGAGTGTCGGCG	ACOT2	nan	nan
ACOT2_GGTACAGCCGGGACGCTCGA	ACOT2	nan	nan
ACOT4_ATAATAAGCTAGAGCCAACG	ACOT4	nan	nan
ACOT4_ATGTCAATGATCCCTGGGAA	ACOT4	nan	nan
ACOT4_CAGTTTCCATCAATGGATCT	ACOT4	nan	nan
ACOT4_TCGCGGGACTCGAGCCCATG	ACOT4	nan	nan
ACOT6_ACAGGCATTGATAAGTACAG	ACOT6	nan	nan
ACOT6_ATCATATCCTTGTAATGTAG	ACOT6	nan	nan
ACOT6_CTGAAAGGCTACAAGCTCAT	ACOT6	nan	nan
ACOT6_TTGGCATGGATGATCAAAGC	ACOT6	nan	nan
ACOT7_AGCGCATGGAGACCAAGTGG	ACOT7	nan	nan
ACOT7_CAGGGGCACATACCACAGGG	ACOT7	nan	nan
ACOT7_GCGGCCAGATGATGCCAACG	ACOT7	nan	nan
ACOT7_GTCTCCCATGTGCATCGGTG	ACOT7	nan	nan
ACOT8_ATTACTGGGTACCGGCCAAG	ACOT8	nan	nan
ACOT8_CCTTAAATACTGGTCAATGA	ACOT8	nan	nan
ACOT8_TCGTGACCAAGACGCTACGG	ACOT8	nan	nan
ACOT8_TTACTGGCTTGATCTCAATG	ACOT8	nan	nan
ACOT9_AAGAGGAGCTCTTTAGACAA	ACOT9	nan	nan
ACOT9_CTTACCAATCTTATCCACCA	ACOT9	nan	nan
ACOT9_GAGAAACATCTCATGTATGG	ACOT9	nan	nan
ACOT9_TCTTCCCGACCCAGCTAACA	ACOT9	nan	nan
ACOX1_ACCTATCACCGGATTAACGA	ACOX1	nan	nan
ACOX1_CTGTGGTTTCCAAGCCTCGA	ACOX1	nan	nan
ACOX1_GCGCCGCCGAGAGATCGGTG	ACOX1	nan	nan
ACOX1_TGGCATTGAAGCATGTCGGA	ACOX1	nan	nan
ACOX2_GACCATCTTCTAACCAACCC	ACOX2	nan	nan
ACOX2_GCATAACTGATGGCCAGCTG	ACOX2	nan	nan
ACOX2_GTGTATCACAAACTCCTGGG	ACOX2	nan	nan
ACOX2_TGCTGTACCGAGTTTGACGT	ACOX2	nan	nan
ACOX3_AAGCCACGGCAGTAATACCA	ACOX3	nan	nan
ACOX3_CCGCACGCCTCACCTTAAAG	ACOX3	nan	nan
ACOX3_GATCCCAACTGCACATACGA	ACOX3	nan	nan
ACOX3_GCGTCAGTTTGGACCCACAG	ACOX3	nan	nan
ACOXL_AAGCCACAGCTAATCTCGAA	ACOXL	nan	nan
ACOXL_ACAGGAACGATGAAACAGTG	ACOXL	nan	nan
ACOXL_ATGTTTGCAATGACCGAGAG	ACOXL	nan	nan
ACOXL_TGACAAGGTTCGGATACCCA	ACOXL	nan	nan
ACP1_ACATAGTATATAATCAAATG	ACP1	nan	nan
ACP1_ACCCAGACACACAAACAGCA	ACP1	nan	nan
ACP1_GGAACCCCCCTGACTACCGA	ACP1	nan	nan
ACP1_GGGGTTCCCTATCTCATACC	ACP1	nan	nan
ACP2_ACATGGTGGCCAACGAGACA	ACP2	nan	nan
ACP2_ACCAGTGAAGACATATCCCA	ACP2	nan	nan
ACP2_CACCTCTTATCACCGGCAAG	ACP2	nan	nan
ACP2_TTCTGCAGCTGCTCATAACG	ACP2	nan	nan
ACP5_ACCCACGGCTACAAAGCGCA	ACP5	nan	nan
ACP5_CTGGACACAGTGACACTATG	ACP5	nan	nan
ACP5_GCTCGGCTATGGACCACACG	ACP5	nan	nan
ACP5_GTACCAGGGCACTTTGCGAA	ACP5	nan	nan
ACP6_AAAAAGGTGAAGGACAGGAT	ACP6	nan	nan
ACP6_ACAGTCACCAATCTAGCTGG	ACP6	nan	nan
ACP6_ACCAACCTTCAACCCACAGG	ACP6	nan	nan
ACP6_GCAGGTCGTGTTTCGACACG	ACP6	nan	nan
ACPP_AAAGGCAGGTATAGCAACTG	ACPP	nan	nan
ACPP_ACTCCTTGGCTAGTACACTT	ACPP	nan	nan
ACPP_CTACGACCCTTTATATTGTG	ACPP	nan	nan
ACPP_GCCATGAGGATTCCTTTATG	ACPP	nan	nan
ACPT_AGGCTGGTAGTGGAAGACCG	ACPT	nan	nan
ACPT_TATCCTTGCAAACTTCTCCC	ACPT	nan	nan
ACPT_TCGCCATGGCGGAATACCTG	ACPT	nan	nan
ACPT_TTGGATATTGGAGCCCACGT	ACPT	nan	nan
ACRBP_AAGAAGCGTTCGTATTCGGT	ACR	nan	nan
ACRBP_CAAACCAGGAGGCATAAGGG	ACR	nan	nan
ACRBP_GACTCTACTTCTCGTACCCG	ACR	nan	nan
ACRBP_GGTGCTGTGCTATTCGATCG	ACR	nan	nan
ACRC_AAACTATTGTGGAGCCACCG	ACRBP	nan	nan
ACRC_CAAACCACCAAGTGATCCTG	ACRBP	nan	nan
ACRC_GCATCCTTAATGTCCAGTCA	ACRBP	nan	nan
ACRC_TTATTGGAAATAAACAGCGA	ACRBP	nan	nan
ACRV1_CCTGACTCAAGCTCACTCAA	ACRC	nan	nan
ACRV1_GCTGAAGGTGAGCATACTGT	ACRC	nan	nan
ACRV1_TGGTTCAAGCAAGCACACTG	ACRC	nan	nan
ACRV1_TTCAGGTGAGCACGCTTCAG	ACRC	nan	nan
ACR_AAGCGCCCACACGAAATGGG	ACRV1	nan	nan
ACR_CCCCGACACTTACTCACACG	ACRV1	nan	nan
ACR_GAAAGCGCCTATGTGGTCGT	ACRV1	nan	nan
ACR_TAATGTGCATGACTGGAGAC	ACRV1	nan	nan
ACSBG1_GAAGGTGAATAATGCCCAGT	ACSBG1	nan	nan
ACSBG1_GGAGCCCACATCACACATGG	ACSBG1	nan	nan
ACSBG1_TCAAAAGAACTTCTATGGAG	ACSBG1	nan	nan
ACSBG1_TGTGCATCGGATGTTCTACG	ACSBG1	nan	nan
ACSBG2_AAATTCAGGGATGGTCATCG	ACSBG2	nan	nan
ACSBG2_ACACGAGAGTCTTAGCCATG	ACSBG2	nan	nan
ACSBG2_GGGACCACAGGCATACCCAA	ACSBG2	nan	nan
ACSBG2_TCCATGAAATCATCCCACTG	ACSBG2	nan	nan
ACSF2_ACGTAGCTGAGGCCTCCGAT	ACSF2	nan	nan
ACSF2_ATGGCTCGGATCAACTCTGG	ACSF2	nan	nan
ACSF2_CGTGGGGGTACCATACAGGA	ACSF2	nan	nan
ACSF2_GTCTTCATGGAGGACGACCA	ACSF2	nan	nan
ACSF3_CCATGATCATCTACACCAGT	ACSF3	nan	nan
ACSF3_GCAGCGCGTTGACCACACCA	ACSF3	nan	nan
ACSF3_TAACGATGCCTCCTACGTCG	ACSF3	nan	nan
ACSF3_TCTTAAGTTCTGAAACGCCG	ACSF3	nan	nan
ACSL1_ATCACGTACATAGTCAACAA	ACSL1	nan	nan
ACSL1_CAAGAGCCATCGCTTCAGCG	ACSL1	nan	nan
ACSL1_GATGCCAATGAACTGATCTG	ACSL1	nan	nan
ACSL1_GTTTCCGAGAGCCTAAACAA	ACSL1	nan	nan
ACSL3_ATGATTACTGCAATATCTGA	ACSL3	nan	nan
ACSL3_GAAAGTTCGAAGCTTGCTAG	ACSL3	nan	nan
ACSL3_GTGGTGAAGAGTAACCAATG	ACSL3	nan	nan
ACSL3_TATCTAAAGTATCACATCCA	ACSL3	nan	nan
ACSL4_AAGCCCACTTCAGACAAACC	ACSL4	nan	nan
ACSL4_ACCTGGTCAGAGAGTGTAAG	ACSL4	nan	nan
ACSL4_GCATCATCACTCCCTTAGGT	ACSL4	nan	nan
ACSL4_GTGTGTCTGAGGAGATAGCG	ACSL4	nan	nan
ACSL5_CAGAGTTGGATTCTTCCAAG	ACSL5	nan	nan
ACSL5_CTTATCCCTATATGATGCTG	ACSL5	nan	nan
ACSL5_CTTGTTGACAATATGTACGA	ACSL5	nan	nan
ACSL5_TCTGATAGAGCAGAGTACCT	ACSL5	nan	nan
ACSL6_CTGAGATGCTAAGCCCACGG	ACSL6	nan	nan
ACSL6_GATGCTCACCCATGGGAACG	ACSL6	nan	nan
ACSL6_GTCTCCACAGTGGATCATTG	ACSL6	nan	nan
ACSL6_TCTGTCGTCTATTGCCACGG	ACSL6	nan	nan
ACSM1_CAAGGTCTTTGACTTAACAC	ACSM1	nan	nan
ACSM1_CCCCCCAAAAGTGGTTAATG	ACSM1	nan	nan
ACSM1_CGCTGTCCATGGTTCTACCA	ACSM1	nan	nan
ACSM1_GCACTGCTATACTGGCGGGG	ACSM1	nan	nan
ACSM2A_ACAGGCTCCCGAGAGGACGT	ACSM2A	nan	nan
ACSM2A_GTGCATGCTCCTAATGCCCA	ACSM2A	nan	nan
ACSM2A_TGACGCAGTTCTGTAGATGG	ACSM2A	nan	nan
ACSM2A_TGTCTGAGAAAAGCTGTGAT	ACSM2A	nan	nan
ACSM2B_ATGTGGACCATATCAGACAC	ACSM2B	nan	nan
ACSM2B_GAAGGGACTCCCCTCCAGCG	ACSM2B	nan	nan
ACSM2B_TGTCTGAGAAAAGCTGCGAT	ACSM2B	nan	nan
ACSM2B_TTACCTTTAGAATAACCAGT	ACSM2B	nan	nan
ACSM3_ATTTCTGTTGATCCACCAGA	ACSM3	nan	nan
ACSM3_GAAGCCTGTTCCCTACAAAG	ACSM3	nan	nan
ACSM3_TGAAACAGGACTTCAAACTG	ACSM3	nan	nan
ACSM3_TGCAACAGCGTCTACTGCTG	ACSM3	nan	nan
ACSM4_AGAGGGTGAACCCAATGCCG	ACSM4	nan	nan
ACSM4_CACGAGCATCCGGTACACAG	ACSM4	nan	nan
ACSM4_CATTCGATGCACAAAAACAC	ACSM4	nan	nan
ACSM4_TACAATGGACTCCACCGCTG	ACSM4	nan	nan
ACSM5_ATAACTTTGGCATCAACTCG	ACSM5	nan	nan
ACSM5_CTTTACCAGCGGAACCACCG	ACSM5	nan	nan
ACSM5_GTGGAAACACCAGACTGGTG	ACSM5	nan	nan
ACSM5_TGGTCAGTGTGGCTTGCATG	ACSM5	nan	nan
ACSM6_CAGGGATAAAGATCCACCAA	ACSM6	nan	nan
ACSM6_CCTGCCTAGGACGGACTCAG	ACSM6	nan	nan
ACSM6_TGTCAGATAAGAGCTATGAT	ACSM6	nan	nan
ACSM6_TTTGCAGATAGAGTGGTGAT	ACSM6	nan	nan
ACSS1_ACCAGCATTGGGATAAACTG	ACSS1	nan	nan
ACSS1_CAGACAACAAGGTCCACATG	ACSS1	nan	nan
ACSS1_GATCAAAGCAACGCTCTCGG	ACSS1	nan	nan
ACSS1_GCTGAAATACGGTGATGCCT	ACSS1	nan	nan
ACSS2_CAGGAAGGGGAGTCAACATG	ACSS2	nan	nan
ACSS2_CAGTGGCCCATAGGTGACGT	ACSS2	nan	nan
ACSS2_GCATTGTGGTCAAGCACCTG	ACSS2	nan	nan
ACSS2_GGAACCAAGGGATTGACTTG	ACSS2	nan	nan
ACSS3_ACATGGTATACATCGCCTGT	ACSS3	nan	nan
ACSS3_CCGGGACCACTAAAGCCCTG	ACSS3	nan	nan
ACSS3_CTTGTACCAGCTGATCTGCT	ACSS3	nan	nan
ACSS3_GGTGTGATTAGGCCCACTGG	ACSS3	nan	nan
ACTA1_CTTCTACAACGAGCTTCGCG	ACTA1	nan	nan
ACTA1_GGGTCAGAAAGATTCCTACG	ACTA1	nan	nan
ACTA1_GGTGAAAGCCGGCTTCGCCG	ACTA1	nan	nan
ACTA1_TCAGGTAGTCGGTGAGATCG	ACTA1	nan	nan
ACTA2_CATGTATGTGGCTATCCAGG	ACTA2	nan	nan
ACTA2_GAAGCTCATTGTAGAAAGAG	ACTA2	nan	nan
ACTA2_GACGTCCCAGACATCAGGTG	ACTA2	nan	nan
ACTA2_GGCCTCACCAGTAGTAACGA	ACTA2	nan	nan
ACTBL2_GAGGACGCCCTATCATGGAG	ACTB	nan	nan
ACTBL2_GGAGCTATGAACTTCCTGAT	ACTB	nan	nan
ACTBL2_GGAGCTCATTGTAGAATGTG	ACTB	nan	nan
ACTBL2_TGTCCCTCTATGCCTCAGGA	ACTB	nan	nan
ACTB_AAGAGCTACGAGCTGCCTGA	ACTBL2	nan	nan
ACTB_CGTACAGGGATAGCACAGCC	ACTBL2	nan	nan
ACTB_GGATTCCTATGTGGGCGACG	ACTBL2	nan	nan
ACTB_TCACCTGGGTCATCTTCTCG	ACTBL2	nan	nan
ACTC1_CGATGGACGGGAAGACAGCG	ACTC1	nan	nan
ACTC1_CTGGGCTTCATCACCTACGT	ACTC1	nan	nan
ACTC1_GGTACGGCCAGAAGCATACA	ACTC1	nan	nan
ACTC1_TCTTCATGAGGTAGTCAGTG	ACTC1	nan	nan
ACTG1_AGCTGTAGCCTCGCTCAGTG	ACTG1	nan	nan
ACTG1_ATGGAAGGAAACACGGCTCG	ACTG1	nan	nan
ACTG1_CAACAGAGAGAAGATGACTC	ACTG1	nan	nan
ACTG1_CTTCTACAACGAGCTGCGCG	ACTG1	nan	nan
ACTG2_AGAGCTATGAGCTGCCAGAT	ACTG2	nan	nan
ACTG2_CTGGATACCTGTGGTCACAA	ACTG2	nan	nan
ACTG2_TGAATCCAGGACGATGCCTG	ACTG2	nan	nan
ACTG2_TGATGATGCCGTGTTCAATG	ACTG2	nan	nan
ACTL10_AGAAGATGCCCAAAACGCTG	ACTL10	nan	nan
ACTL10_AGATGTGTGATGGCCTTGCG	ACTL10	nan	nan
ACTL10_CACGCCACGCCCATCTACGC	ACTL10	nan	nan
ACTL10_GGCCACCTTCCGACTGAACG	ACTL10	nan	nan
ACTL6A_ACCACCATACCAATAGCTGT	ACTL6A	nan	nan
ACTL6A_ACTGCAATTCCAGTCCACGA	ACTL6A	nan	nan
ACTL6A_AGAAGTTGCCTCAGGTTACG	ACTL6A	nan	nan
ACTL6A_TGTTCCGAGGGAGAATATGG	ACTL6A	nan	nan
ACTL6B_AGTGGAACACACGGGCCAAG	ACTL6B	nan	nan
ACTL6B_ATGCCAGCTTTGCAAACGGG	ACTL6B	nan	nan
ACTL6B_CACTCACTGTTCATCGTAGG	ACTL6B	nan	nan
ACTL6B_TTGGCTGCGATCATGTAAGG	ACTL6B	nan	nan
ACTL7A_ATCGCAAGGAGACATTCGTG	ACTL7A	nan	nan
ACTL7A_GGGCCATGGCGTGTCCTACG	ACTL7A	nan	nan
ACTL7A_GTGGCTCTGAACTCGTATGG	ACTL7A	nan	nan
ACTL7A_GTTGTTGAGATCTTGTGGGT	ACTL7A	nan	nan
ACTL7B_ACTCCTACGGCAAGACCTCG	ACTL7B	nan	nan
ACTL7B_AGCCGCGCCGACTACGCTGG	ACTL7B	nan	nan
ACTL7B_CAAGAAGAAGTGCTGCTATG	ACTL7B	nan	nan
ACTL7B_CGTGGGCAAACGCTGCCCCG	ACTL7B	nan	nan
ACTL8_CTGGTGGAAAGGCTGCACGC	ACTL8	nan	nan
ACTL8_GAGACTCTTGAGGAGATAGG	ACTL8	nan	nan
ACTL8_TGTCTCCGTGATGATCACAG	ACTL8	nan	nan
ACTL8_TTTAGCTACCCCATCGAGCG	ACTL8	nan	nan
ACTL9_CAGCCCGCTGACACGACCGT	ACTL9	nan	nan
ACTL9_CCCAAACCCCAGTCCCAACG	ACTL9	nan	nan
ACTL9_GCTGCCACCAAAGACCGGCG	ACTL9	nan	nan
ACTL9_TAAGCACCACTATTGCTACG	ACTL9	nan	nan
ACTN1_CAGGACATCAACAATGCCTG	ACTN1	nan	nan
ACTN1_GCAGGGCCTTGATCTCCGAG	ACTN1	nan	nan
ACTN1_GGATCCGCCGCACAATCCCG	ACTN1	nan	nan
ACTN1_GGCCCTAACTCAGAAGCGAA	ACTN1	nan	nan
ACTN2_AGGACTTCCGGGATTACCGC	ACTN2	nan	nan
ACTN2_CCAGGTTAATATTTCCTATG	ACTN2	nan	nan
ACTN2_CGAGTCGGCGTCGCTGACAG	ACTN2	nan	nan
ACTN2_TGATGGTCCAGATCATACCC	ACTN2	nan	nan
ACTN3_CAGTGAGCTGGACTACCACG	ACTN3	nan	nan
ACTN3_CCATGGCTGGAGAACCGTGT	ACTN3	nan	nan
ACTN3_GTCCAGGGCCTTGTTAACGT	ACTN3	nan	nan
ACTN3_TGCAACTGGAGTTTGCCCGG	ACTN3	nan	nan
ACTN4_ACAGATCGAGAACATTGATG	ACTN4	nan	nan
ACTN4_ACTCCCACAATGTCAACACC	ACTN4	nan	nan
ACTN4_GTTCATCGTCCATACCATCG	ACTN4	nan	nan
ACTN4_TGGGCGGCTTGTGCACACGC	ACTN4	nan	nan
ACTR10_AAAAAGATATGGGTAACACC	ACTR10	nan	nan
ACTR10_AATGAATTTACCCATCACTG	ACTR10	nan	nan
ACTR10_AATGGATAGTCAACATTTGG	ACTR10	nan	nan
ACTR10_ATTCGATAATCACAACTCGG	ACTR10	nan	nan
ACTR1A_AGTCGTAGCCCTCCTTACGC	ACTR1A	nan	nan
ACTR1A_CGCTACAGGCAGGACCACAG	ACTR1A	nan	nan
ACTR1A_GAAGGTCTCGAAGAAAACTT	ACTR1A	nan	nan
ACTR1A_TGACACGAACGTGCTTGGGT	ACTR1A	nan	nan
ACTR1B_CTTCATCGGACCAAAAGCAG	ACTR1B	nan	nan
ACTR1B_GCATCCTGTGCTCCTCACGG	ACTR1B	nan	nan
ACTR1B_GGTTGTCCGGACAATCAAAG	ACTR1B	nan	nan
ACTR1B_TCCGTCCTAACAGTGTCGGG	ACTR1B	nan	nan
ACTR2_ACTGGTGTAGTGGTAGACTC	ACTR2	nan	nan
ACTR2_ATCCTCGCAACAGAAGTAGC	ACTR2	nan	nan
ACTR2_GGACGTATCATCAAAGTTGG	ACTR2	nan	nan
ACTR2_GGATGACATGAAACACCTGT	ACTR2	nan	nan
ACTR3B_AGGTAGTTGACCAAGCTCAA	ACTR3	nan	nan
ACTR3B_TACTGTTTGATCCACTTCCG	ACTR3	nan	nan
ACTR3B_TGGGTGAACGTACGTTAACG	ACTR3	nan	nan
ACTR3B_TTTGAATCATTTAACGTACC	ACTR3	nan	nan
ACTR3C_CATTTGCCCCGATATAGTCA	ACTR3B	nan	nan
ACTR3C_GCTTACCACTGGGATAACAT	ACTR3B	nan	nan
ACTR3C_TACTGTTTGATCCACTTCTG	ACTR3B	nan	nan
ACTR3C_TGGGTGAACGTACATTAACG	ACTR3B	nan	nan
ACTR3_ACCGGTACGGTAATAGACAG	ACTR3C	nan	nan
ACTR3_ATTAAGGAGTCAGCAAAAGT	ACTR3C	nan	nan
ACTR3_CCCAATCTTCAACTATACCA	ACTR3C	nan	nan
ACTR3_TTAACAAGTATGATACAGAT	ACTR3C	nan	nan
ACTR5_CGGGACACGCCCAGCCAGCG	ACTR5	nan	nan
ACTR5_TCATTTGCCGTGAATACAGT	ACTR5	nan	nan
ACTR5_TGAGCACAGCTACATCGCTG	ACTR5	nan	nan
ACTR5_TGGGTAAAACATGCGTACAC	ACTR5	nan	nan
ACTR6_AGATGTATGCTATGTGTCTC	ACTR6	nan	nan
ACTR6_ATAATTCGGAAGGATTATCT	ACTR6	nan	nan
ACTR6_CTCCCCTTGCAGGATAAATG	ACTR6	nan	nan
ACTR6_GGATGTAAAAGAGTCCAGAA	ACTR6	nan	nan
ACTR8_AGCCAACTGTCCTTGTATAG	ACTR8	nan	nan
ACTR8_CAACGATTCCAAAAGTTGCG	ACTR8	nan	nan
ACTR8_CACGTGTATTGTAGACGTTG	ACTR8	nan	nan
ACTR8_CTTCTCCTACTAAATACTCA	ACTR8	nan	nan
ACTRT1_ACGGAGCTGATGACATGGCG	ACTRT1	nan	nan
ACTRT1_GGTAACAGGATGGGATGACA	ACTRT1	nan	nan
ACTRT1_TGATTAGACAGGTAGAAACC	ACTRT1	nan	nan
ACTRT1_TTAATCAGAAGTACTTCGTG	ACTRT1	nan	nan
ACTRT2_CGCAGTCACCAAGCTCCACG	ACTRT2	nan	nan
ACTRT2_CGTGCCCGCTTTCTACCTGT	ACTRT2	nan	nan
ACTRT2_GAATTTCAGGTGCCCCACGA	ACTRT2	nan	nan
ACTRT2_GATCAGGCCACGCTCGAAAG	ACTRT2	nan	nan
ACTRT3_AATGTTCGGGTAGATAAACT	ACTRT3	nan	nan
ACTRT3_CACTGAGCAACATGATACCA	ACTRT3	nan	nan
ACTRT3_GGCGGGCTAGAACTCTGCGT	ACTRT3	nan	nan
ACTRT3_TGTGGCAATGAACTACGAAG	ACTRT3	nan	nan
ACVR1B_AAGAGATTATTGGCAAGGGT	ACVR1	nan	nan
ACVR1B_ACTTGACTCAGGTCACCTCA	ACVR1	nan	nan
ACVR1B_CCGGTTCAGATAATCAAACA	ACVR1	nan	nan
ACVR1B_CTACACGTGTGAGACAGATG	ACVR1	nan	nan
ACVR1C_ATTGTCCTTTGAACCAACAG	ACVR1B	nan	nan
ACVR1C_CCAAGATCTTTCATCTCTGG	ACVR1B	nan	nan
ACVR1C_CTGGCGCTCTCAATTGCTAG	ACVR1B	nan	nan
ACVR1C_TGTAGGAGCACTGTCGACCC	ACVR1B	nan	nan
ACVR1_ATTACACTGTTGGAGTGTGT	ACVR1C	nan	nan
ACVR1_CCATGACTTCTCATCACGGG	ACVR1C	nan	nan
ACVR1_CTGGTGTAACAGGAACATCA	ACVR1C	nan	nan
ACVR1_GCCATCGTTGATGCTCAGTG	ACVR1C	nan	nan
ACVR2A_AGTGGTTTCAAACCTAGTAA	ACVR2A	nan	nan
ACVR2A_ATTGCAGAAACCATGGCTAG	ACVR2A	nan	nan
ACVR2A_CCAAAGATCCACATCAACAC	ACVR2A	nan	nan
ACVR2A_CCAGTTGCTTAACGAATATG	ACVR2A	nan	nan
ACVR2B_ACAAGCCGTCTATTGCCCAC	ACVR2B	nan	nan
ACVR2B_ATGACTTCAACTGCTACGAT	ACVR2B	nan	nan
ACVR2B_ATGTCCACATGACCGTAGGG	ACVR2B	nan	nan
ACVR2B_CTGGAGCGCACCAACCAGAG	ACVR2B	nan	nan
ACVRL1_AGGCACCCCCAGGAACATCG	ACVRL1	nan	nan
ACVRL1_CCAGGACTGTTCATCCCTCG	ACVRL1	nan	nan
ACVRL1_CTGCGTGCTCGAGTTGCGGG	ACVRL1	nan	nan
ACVRL1_TGGACAGTGACTGCACCACA	ACVRL1	nan	nan
ACY1_AGGCACAAAGGTCATGTGGA	ACY1	nan	nan
ACY1_CCATGCCTCACGCTTCATGG	ACY1	nan	nan
ACY1_GCTGGACAGTGCGGATACGC	ACY1	nan	nan
ACY1_TAGCTTAGTCAGGTTCACGG	ACY1	nan	nan
ACY3_CACCTCATATGGGTCGTCCG	ACY3	nan	nan
ACY3_CTTCCTGTACCAGCGGTCTG	ACY3	nan	nan
ACY3_GTGCATGGCAAAGACTTCGT	ACY3	nan	nan
ACY3_TGAGGTCATGGTCCACGTAG	ACY3	nan	nan
ACYP1_ACAGTGCAAGGACAATTGCA	ACYP1	nan	nan
ACYP1_TAGGCTGAGGGTAAAAAGCT	ACYP1	nan	nan
ACYP1_TGGGTCCAGAACACTGACCG	ACYP1	nan	nan
ACYP1_TTCCTGCATATGACGCACCT	ACYP1	nan	nan
ACYP2_ACCAGCAAAGGCACCGTGAC	ACYP2	nan	nan
ACYP2_CGCCCAGTCACTCAAATCCG	ACYP2	nan	nan
ACYP2_GAGGTGTTCGGAAGAGTGCA	ACYP2	nan	nan
ACYP2_TGAAGCTAGGAAAATAGGAG	ACYP2	nan	nan
ADAD1_AACTGGTGCAAGGCTGACAC	ADA	nan	nan
ADAD1_AGGTGAATACAATTACAGCC	ADA	nan	nan
ADAD1_CGATAACTACACCCACAGGA	ADA	nan	nan
ADAD1_TCAAATGCAGATATAGAATG	ADA	nan	nan
ADAD2_ACAGAGATCCCGCGTGCCAG	ADAD1	nan	nan
ADAD2_CACTGCGAATAGCAAGACGG	ADAD1	nan	nan
ADAD2_TCACCTACCTACGCTCAGGG	ADAD1	nan	nan
ADAD2_TTCAAATATAGAGCCCCTGG	ADAD1	nan	nan
ADAL_ACTAATGGATCCATTCAAGT	ADAD2	nan	nan
ADAL_CAATCACAGTCATCTGATCG	ADAD2	nan	nan
ADAL_GGAGACTGTAAAACTTGCCG	ADAD2	nan	nan
ADAL_TATGTGGAATCTATACTTGA	ADAD2	nan	nan
ADAM10_CCCATAAATACGGTCCTCAG	ADAL	nan	nan
ADAM10_GGAAATGGAATGGTAGAACA	ADAL	nan	nan
ADAM10_TTCCATCAATAACAGACCCA	ADAL	nan	nan
ADAM10_TTTCAACCTACGAATGAAGA	ADAL	nan	nan
ADAM11_GCTCATGGTCTACCGACGGG	ADAM10	nan	nan
ADAM11_GCTCCACGTATTGCGAGGAG	ADAM10	nan	nan
ADAM11_GTTCGAGCAGATGCGACAGT	ADAM10	nan	nan
ADAM11_TGGGAACTTGACTTACATCG	ADAM10	nan	nan
ADAM12_AAGCAATGGTACTTGCCCGG	ADAM11	nan	nan
ADAM12_ACTGAACATTCGGATCGTGT	ADAM11	nan	nan
ADAM12_GGTGATCCTTATGGCAACTG	ADAM11	nan	nan
ADAM12_TGCTGAATATTCGACTACAA	ADAM11	nan	nan
ADAM15_AGTGCCACTCGTACATTCAG	ADAM12	nan	nan
ADAM15_CTCCAGACAGCTAATACTCG	ADAM12	nan	nan
ADAM15_CTGTTGTCAAAATTGCCAGG	ADAM12	nan	nan
ADAM15_TGGATTCGCGAAATAATGGG	ADAM12	nan	nan
ADAM17_AATCAGAATCAACACAGATG	ADAM15	nan	nan
ADAM17_ACAAAATTTCAAGGTCGTGG	ADAM15	nan	nan
ADAM17_CATCGCTTCTACAGATACAT	ADAM15	nan	nan
ADAM17_TGGTGAAAAGCACTACAACA	ADAM15	nan	nan
ADAM18_AAAATCCCATTACCACACAC	ADAM17	nan	nan
ADAM18_AGTAAGTATGCTATGTCATG	ADAM17	nan	nan
ADAM18_AGTGCCTGCTATTGACAACT	ADAM17	nan	nan
ADAM18_TATAACAGTCAATTTGAACT	ADAM17	nan	nan
ADAM19_ATGCCTCTAATTGTACCCTG	ADAM18	nan	nan
ADAM19_CCTCTAAATAATCAGCCACG	ADAM18	nan	nan
ADAM19_GTCACGCTCAGCACTTGCCG	ADAM18	nan	nan
ADAM19_TGCCCAGAGATGCGAAGTGT	ADAM18	nan	nan
ADAM20_AATGTGACTGTGGAACCATA	ADAM19	nan	nan
ADAM20_AGAGATACATTGTCCACATG	ADAM19	nan	nan
ADAM20_GGTGTGTGTGCGAGCTACAG	ADAM19	nan	nan
ADAM20_TAAGGGCAACCAAGGACTCA	ADAM19	nan	nan
ADAM21_ATATTCCTGCAACATAGGCT	ADAM2	nan	nan
ADAM21_GAAACACGTTGTTCATATGA	ADAM2	nan	nan
ADAM21_GCATAATCCTCCAAGATTGG	ADAM2	nan	nan
ADAM21_TGGGTTCAATTTCATAAGTG	ADAM2	nan	nan
ADAM22_ATAGGTATTGGTATGTACAA	ADAM20	nan	nan
ADAM22_CTTAGGTGAATGTAAATGCG	ADAM20	nan	nan
ADAM22_TACTACCAGGGCCATATCCG	ADAM20	nan	nan
ADAM22_TGTATTTCATAAACTCACGT	ADAM20	nan	nan
ADAM23_ACATATAATCCAGAAAACCT	ADAM21	nan	nan
ADAM23_AGGCGTCAAAGACTCCAAGG	ADAM21	nan	nan
ADAM23_ATATTACATCAACCAAGACT	ADAM21	nan	nan
ADAM23_GGATACTTACAGAATCCACA	ADAM21	nan	nan
ADAM28_CATACTACTAGTTTGGTGGC	ADAM22	nan	nan
ADAM28_TAAAAAGCTCAATACTCATG	ADAM22	nan	nan
ADAM28_TAGGCAATGGAGCATTAAAG	ADAM22	nan	nan
ADAM28_TTAAGCCCCATACATCGGGA	ADAM22	nan	nan
ADAM29_ACTGCAAGTTCCTACCATCA	ADAM23	nan	nan
ADAM29_AGTCGGAGAACATTACGCCC	ADAM23	nan	nan
ADAM29_GTATACCAGATGTTCAAACG	ADAM23	nan	nan
ADAM29_TTTGGGCATGAACCATGATG	ADAM23	nan	nan
ADAM2_ATGTGTGATGCAAACTATGC	ADAM28	nan	nan
ADAM2_CTTTAAATTACAAAGCGTAG	ADAM28	nan	nan
ADAM2_GACCTCCCTGAATATTGCAA	ADAM28	nan	nan
ADAM2_TTGAAAAAAGGATCTAAGCG	ADAM28	nan	nan
ADAM30_AATACTGCCAATGTAGGGGT	ADAM29	nan	nan
ADAM30_ATGTGGAAACAAAATTGTGG	ADAM29	nan	nan
ADAM30_CCAAAGGACTGCAACTACAT	ADAM29	nan	nan
ADAM30_CCCCTTATGAGAATAAGGCG	ADAM29	nan	nan
ADAM32_AAATCTCCGAAACCAGTCTG	ADAM30	nan	nan
ADAM32_AACACTGCTCCCAAATAACG	ADAM30	nan	nan
ADAM32_AAGCCTGAAAGAACAACCAA	ADAM30	nan	nan
ADAM32_TACAATCAGGCGTTGAATGT	ADAM30	nan	nan
ADAM33_CACAGGGTGAGCCGTCCAGT	ADAM32	nan	nan
ADAM33_CCCCCCACCCGCGTACCCGG	ADAM32	nan	nan
ADAM33_CTCCATCCGAAAGATCTCGT	ADAM32	nan	nan
ADAM33_GTGGGTTTCTATGTATCCTG	ADAM32	nan	nan
ADAM7_AAAGATCCTTAAAACACGGA	ADAM33	nan	nan
ADAM7_ACAGAATGGCACATCAACTG	ADAM33	nan	nan
ADAM7_CATTTGCAAATACCTGAGCA	ADAM33	nan	nan
ADAM7_CCATAAGATACCATGATCTG	ADAM33	nan	nan
ADAM8_AGTCCGGGTACCCCTCTACG	ADAM7	nan	nan
ADAM8_CAAACAGGTTCCCACACACG	ADAM7	nan	nan
ADAM8_CCACATACAGCTCCACGTAG	ADAM7	nan	nan
ADAM8_CCAGCTTAGACTCACCAAGT	ADAM7	nan	nan
ADAM9_AAAAGTTTCTTATCACACGT	ADAM8	nan	nan
ADAM9_GAATTGGACCCTTGCTGCGA	ADAM8	nan	nan
ADAM9_GCTGTTCATTGTCGTAGACA	ADAM8	nan	nan
ADAM9_TGTGGTTTATACTTACAACA	ADAM8	nan	nan
ADAMDEC1_AATGTCTTACCACATTGAGT	ADAM9	nan	nan
ADAMDEC1_CGTCTTTACATCTAACCAGG	ADAM9	nan	nan
ADAMDEC1_GATGGCACAGTTCTAACCTG	ADAM9	nan	nan
ADAMDEC1_TGATGTGTGAAGTATCCTCT	ADAM9	nan	nan
ADAMTS10_ATCGCGTCAGTGTAAATACG	ADAMDEC1	nan	nan
ADAMTS10_GGCATGAACCATGACGGCGT	ADAMDEC1	nan	nan
ADAMTS10_TACAAGTGGAAAACGTACCG	ADAMDEC1	nan	nan
ADAMTS10_TGCCATTCCAGAGAACGGTG	ADAMDEC1	nan	nan
ADAMTS12_AACATCATAGATCACTCCGG	ADAMTS1	nan	nan
ADAMTS12_AATGCCACCGAGGATCGCTG	ADAMTS1	nan	nan
ADAMTS12_GTACTACAGAATTTCTCACG	ADAMTS1	nan	nan
ADAMTS12_TTGGTGCCTCTGAGCGACAG	ADAMTS1	nan	nan
ADAMTS13_AGCACCACACTCACTAGGGA	ADAMTS10	nan	nan
ADAMTS13_CATGGGCGCTGGTCTAGCTG	ADAMTS10	nan	nan
ADAMTS13_GGCAACTCCAGGTCAAACCT	ADAMTS10	nan	nan
ADAMTS13_TGGTCGTGTCGAGTACAGAG	ADAMTS10	nan	nan
ADAMTS14_CAGACCTGGTACTCGAACAT	ADAMTS12	nan	nan
ADAMTS14_CAGGAGTGTGTGTACACTGG	ADAMTS12	nan	nan
ADAMTS14_GGTCTCATGAGCTATCACGA	ADAMTS12	nan	nan
ADAMTS14_TGACCTTTGAAGCACCACTG	ADAMTS12	nan	nan
ADAMTS15_AGCGTTTCGTGTCTATCCCG	ADAMTS13	nan	nan
ADAMTS15_CAACCCCATCAACATCGTTG	ADAMTS13	nan	nan
ADAMTS15_CATGGGGCATGTTGAACACG	ADAMTS13	nan	nan
ADAMTS15_GCGACGCTGCTTCTATTCTG	ADAMTS13	nan	nan
ADAMTS16_AAGAAGACCAGTCCGACCAG	ADAMTS14	nan	nan
ADAMTS16_AGATGGGACTCCATGCTCGG	ADAMTS14	nan	nan
ADAMTS16_GGGACACGTAATCGCCCCTG	ADAMTS14	nan	nan
ADAMTS16_GTTGAGTATCGTGAGCACGT	ADAMTS14	nan	nan
ADAMTS17_AGAAAAGAAGAAGCCGACGT	ADAMTS15	nan	nan
ADAMTS17_AGTAGAAGCACAGCTCGGCG	ADAMTS15	nan	nan
ADAMTS17_GAGACTGATCTCTGCGTGCA	ADAMTS15	nan	nan
ADAMTS17_GCATGTGCAGCCGAACATGT	ADAMTS15	nan	nan
ADAMTS18_AGGCCAGTGCGTAAAGTTTG	ADAMTS16	nan	nan
ADAMTS18_CCGAAGTTGTACCATCAATG	ADAMTS16	nan	nan
ADAMTS18_GTGACTGCTCAAAATCGCCG	ADAMTS16	nan	nan
ADAMTS18_TATTGGAAGTGACATAAACG	ADAMTS16	nan	nan
ADAMTS19_ATGCAGCTATACTTATAACA	ADAMTS17	nan	nan
ADAMTS19_CCACTGAAGTATATGCTTTG	ADAMTS17	nan	nan
ADAMTS19_GACCATCAGCACACGATGGG	ADAMTS17	nan	nan
ADAMTS19_TCTGCCTATATACACGGTGT	ADAMTS17	nan	nan
ADAMTS1_CTATGTGGAAACCATGCTTG	ADAMTS18	nan	nan
ADAMTS1_GAAAGCGGAGACCGAAGACG	ADAMTS18	nan	nan
ADAMTS1_GAGGAGTCCAGTACACGATG	ADAMTS18	nan	nan
ADAMTS1_GTAATCATGTAGGCACTGCA	ADAMTS18	nan	nan
ADAMTS20_AGTGAATGTTCATCCCAATG	ADAMTS19	nan	nan
ADAMTS20_GCCTCCGCATAAGCTGACGA	ADAMTS19	nan	nan
ADAMTS20_GGCTGCTAGTGAATGGAGCG	ADAMTS19	nan	nan
ADAMTS20_GTGGCATTCCCTCTAATGTG	ADAMTS19	nan	nan
ADAMTS2_AGCACGCCAACAGCTCGAGG	ADAMTS2	nan	nan
ADAMTS2_CCTGACATCCTCAAACGGGA	ADAMTS2	nan	nan
ADAMTS2_CGTGATCGTGGTATTCATCG	ADAMTS2	nan	nan
ADAMTS2_GAGCTTCCCCGGAGGCAACG	ADAMTS2	nan	nan
ADAMTS3_CCACATTTATATGCACTCCG	ADAMTS20	nan	nan
ADAMTS3_TGGCTATAAAATGTGCACCG	ADAMTS20	nan	nan
ADAMTS3_TGTGGTGATGAGACTGCTAT	ADAMTS20	nan	nan
ADAMTS3_TGTGTTAATCCAAGAAGACG	ADAMTS20	nan	nan
ADAMTS4_AGCGCTTTAGCCCCGCACCG	ADAMTS3	nan	nan
ADAMTS4_AGGGGCCATGACATGGCGAG	ADAMTS3	nan	nan
ADAMTS4_CATACCCAGCGTGTCGCAAG	ADAMTS3	nan	nan
ADAMTS4_CCAGACCAAACACTCGCCCT	ADAMTS3	nan	nan
ADAMTS5_AACATCGACCAACTCTACTC	ADAMTS4	nan	nan
ADAMTS5_CTGCACGTCTACACCCGCGA	ADAMTS4	nan	nan
ADAMTS5_CTGCTTCTATCGGGGCACAG	ADAMTS4	nan	nan
ADAMTS5_TGTGCTGTGATTGAAGACGA	ADAMTS4	nan	nan
ADAMTS6_AGCATCATACACCTGACCTG	ADAMTS5	nan	nan
ADAMTS6_TAATAAGAACTGCATTATCG	ADAMTS5	nan	nan
ADAMTS6_TGGCCCCAGAGCATAGATGG	ADAMTS5	nan	nan
ADAMTS6_TTAGACAACTGTCATTACAC	ADAMTS5	nan	nan
ADAMTS7_GAAAAGCATCAACATGAAGG	ADAMTS6	nan	nan
ADAMTS7_GCCCGTAGGACAGATCCTCG	ADAMTS6	nan	nan
ADAMTS7_GGACGCCAGGTGGCACCGAG	ADAMTS6	nan	nan
ADAMTS7_TTCTACGAGCTACAATACCG	ADAMTS6	nan	nan
ADAMTS8_AAACCGCTTGGTCCTACTCG	ADAMTS7	nan	nan
ADAMTS8_AAGGACCCCGAGCCTCAGAA	ADAMTS7	nan	nan
ADAMTS8_CCACCCAGAGCACTACGACA	ADAMTS7	nan	nan
ADAMTS8_TTCAAGATCGAGCGCCTCGG	ADAMTS7	nan	nan
ADAMTS9_ACTGAAAGGTAACTCACACA	ADAMTS8	nan	nan
ADAMTS9_AGCCCGGAGAGATAAATGTG	ADAMTS8	nan	nan
ADAMTS9_CTGCGCCTATAAATGATGTG	ADAMTS8	nan	nan
ADAMTS9_TGAAAGAATAGCGTACATCG	ADAMTS8	nan	nan
ADAMTSL1_AGGTGCTAGTTCAACAACCA	ADAMTS9	nan	nan
ADAMTSL1_CAGCTCGACGCACGTCACGG	ADAMTS9	nan	nan
ADAMTSL1_TGGAATTGACAACCGTTGAG	ADAMTS9	nan	nan
ADAMTSL1_TGTATGACTGGGAGTATGAG	ADAMTS9	nan	nan
ADAMTSL2_CGTACGCAGACATGACCCCT	ADAMTSL1	nan	nan
ADAMTSL2_CGTCCGCCCGTTGTACACGT	ADAMTSL1	nan	nan
ADAMTSL2_GACCGGAATCGAGTACATCG	ADAMTSL1	nan	nan
ADAMTSL2_TGACGGGCAACTATCGCAAG	ADAMTSL1	nan	nan
ADAMTSL3_ATTTCTGGAATCGTCGCACG	ADAMTSL2	nan	nan
ADAMTSL3_CCAAACTATTGGCTTCGCTG	ADAMTSL2	nan	nan
ADAMTSL3_CCTTGCACAGCAACATGCGT	ADAMTSL2	nan	nan
ADAMTSL3_GCAGCAGGATCATTATATCG	ADAMTSL2	nan	nan
ADAMTSL4_AGGACGGTTATATCGAAAGA	ADAMTSL3	nan	nan
ADAMTSL4_CCTTCTCCTAAGGAGTGCGT	ADAMTSL3	nan	nan
ADAMTSL4_GCTGCGTACTGGAAACGAGT	ADAMTSL3	nan	nan
ADAMTSL4_GGGGGCCCCCTCGGTCAGTG	ADAMTSL3	nan	nan
ADAMTSL5_AGAACTCAAACTCGATGCCA	ADAMTSL4	nan	nan
ADAMTSL5_GCACACTGTAGGTCTCGGAA	ADAMTSL4	nan	nan
ADAMTSL5_GGATGTGTCTGGCGCCCTCG	ADAMTSL4	nan	nan
ADAMTSL5_TGGTCTACACCCGAGACACA	ADAMTSL4	nan	nan
ADAP1_CAGGTGCTCGATCTTCATCA	ADAMTSL5	nan	nan
ADAP1_GCTTCCAGAGAAAACCCTCA	ADAMTSL5	nan	nan
ADAP1_GTGGGCCGGTAGTAGAAGGA	ADAMTSL5	nan	nan
ADAP1_GTTTGTGCTGACAGAACGAG	ADAMTSL5	nan	nan
ADAP2_CCTCCTGAAGTACTTCACAA	ADAP1	nan	nan
ADAP2_CTGGGACGACAGTATTGTGG	ADAP1	nan	nan
ADAP2_TGATGTCAGGGAAGTTACGG	ADAP1	nan	nan
ADAP2_TGTTTGTGTATCATGAAAGT	ADAP1	nan	nan
ADARB1_GGTGAATACATGAGTGATCG	ADAP2	nan	nan
ADARB1_TCAGGTCACCAAACTTACCC	ADAP2	nan	nan
ADARB1_TTCAGAAATCAGAGCGAGGG	ADAP2	nan	nan
ADARB1_TTGGAGCCCACGTAAAAGGG	ADAP2	nan	nan
ADARB2_CAGAGCGATCGATATTCGTG	ADAR	nan	nan
ADARB2_GGCGTTGGGGAACTGCACGA	ADAR	nan	nan
ADARB2_GTGGACGGCAGGACGTTCGA	ADAR	nan	nan
ADARB2_TCCTGGCATCACAAACACGG	ADAR	nan	nan
ADAR_AGGCAATCAACACCTCTCTG	ADARB1	nan	nan
ADAR_CGTTCTCCCCAATCAAGACA	ADARB1	nan	nan
ADAR_GTGCATACACTCAAGCAGTG	ADARB1	nan	nan
ADAR_TTCTTGTAGGGTGAACACCG	ADARB1	nan	nan
ADAT1_ATGCTGAGGTCATAGCCAGA	ADARB2	nan	nan
ADAT1_CTATCACTTTGGCACTACCA	ADARB2	nan	nan
ADAT1_GCATCCGAGGACGTTCCATC	ADARB2	nan	nan
ADAT1_GTGGACATTATTGGCAGCGG	ADARB2	nan	nan
ADAT2_CACTTTGACGACACCAATCG	ADAT1	nan	nan
ADAT2_GCAGCTGCACACATAATGCA	ADAT1	nan	nan
ADAT2_GGAGACCGAAAAGTGGATGG	ADAT1	nan	nan
ADAT2_TGACAGCCATATACAACCAG	ADAT1	nan	nan
ADAT3_CCCACACCGCCCGCTCCATG	ADAT2	nan	nan
ADAT3_CGAGGCCGGGTCCACTACCA	ADAT2	nan	nan
ADAT3_GCTTCTCGGACAGGACAGGG	ADAT2	nan	nan
ADAT3_TTGTCCTCGTGGAAGGACGT	ADAT2	nan	nan
ADA_CACAGACTGGTCCCCCAAGG	ADAT3	nan	nan
ADA_TCACCGTACTGTCCACGCCG	ADAT3	nan	nan
ADA_TCCCAGCTAACACAGCAGAG	ADAT3	nan	nan
ADA_TGGACATACTCAAGACAGAG	ADAT3	nan	nan
ADCK1_GAGTGTCCCTTATGGCTCAG	ADCK1	nan	nan
ADCK1_GCTTCGATGACACCCCTCTG	ADCK1	nan	nan
ADCK1_GGTGCGGAAGCACCCCGGCA	ADCK1	nan	nan
ADCK1_TTTCAGATCTCACGCCACCT	ADCK1	nan	nan
ADCK2_CCTCCGAAAACAGATCGCGC	ADCK2	nan	nan
ADCK2_CCTGGTTGGATCAAATGCAG	ADCK2	nan	nan
ADCK2_GGCGTATGCTTTGTACACCT	ADCK2	nan	nan
ADCK2_TTCGCCGACTCAGAACGTCA	ADCK2	nan	nan
ADCK3_CCGAATGAAGGGCGGCCGCG	ADCK3	nan	nan
ADCK3_CCTGGCTAAGATCTTCGAGC	ADCK3	nan	nan
ADCK3_CCTGGGTCATGCCCACAGCG	ADCK3	nan	nan
ADCK3_TGTCCGAGGCCAATGCAGAG	ADCK3	nan	nan
ADCK4_GCACCTTGCGTTCTCGAGAG	ADCK4	nan	nan
ADCK4_GGAGTGTGACTACCGTCGTG	ADCK4	nan	nan
ADCK4_TAAGGTCTGCACAATCCGCT	ADCK4	nan	nan
ADCK4_TTAAGGAGCTGTGCACGACA	ADCK4	nan	nan
ADCK5_CACCCCTCGAAGGACAACAT	ADCK5	nan	nan
ADCK5_CGCGGGGCACCACGACGTAG	ADCK5	nan	nan
ADCK5_GTGCCTCTGCCATGACATAG	ADCK5	nan	nan
ADCK5_TGCCAGGATGTGGGTCCGAG	ADCK5	nan	nan
ADCY10_AATGCTTACCTATCTTGACT	ADCY1	nan	nan
ADCY10_AGAAAACAGCCTACGAGCTG	ADCY1	nan	nan
ADCY10_GCACAGGGAATGTTAACGAA	ADCY1	nan	nan
ADCY10_TCACAAACACAATCGTCACT	ADCY1	nan	nan
ADCY1_AACCGGGTTACGGACATGAG	ADCY10	nan	nan
ADCY1_CATGTTCAGATCCACCTCGG	ADCY10	nan	nan
ADCY1_CCCAGACGAAAGGACCACCA	ADCY10	nan	nan
ADCY1_CGGGGTGGTGTAGACAACGT	ADCY10	nan	nan
ADCY2_ACTCCAAGTACCGGGTCATG	ADCY2	nan	nan
ADCY2_CAGGCAGACGCTAAGCACGA	ADCY2	nan	nan
ADCY2_CCTGTAATTGCATCAAGTCG	ADCY2	nan	nan
ADCY2_TGAAGCGGCATACAAACGTG	ADCY2	nan	nan
ADCY3_AGCTGTCTCCAGTACTACAC	ADCY3	nan	nan
ADCY3_CCACGGAGATGATCACGATG	ADCY3	nan	nan
ADCY3_GTCGATGAGTATCTCGACCA	ADCY3	nan	nan
ADCY3_TCTCTTCTAGGTAATCACAG	ADCY3	nan	nan
ADCY4_GGAGAGGTTGGAAATCATGG	ADCY4	nan	nan
ADCY4_GTGGCCCAAGATACAGCCCG	ADCY4	nan	nan
ADCY4_TGGAGGCAGGCGGTGTACCA	ADCY4	nan	nan
ADCY4_TTCATCATCTAGTCCCCGGG	ADCY4	nan	nan
ADCY5_AGCCGCTCCAGTTTGTCCGA	ADCY5	nan	nan
ADCY5_AGCTACACTCACCTTTACGC	ADCY5	nan	nan
ADCY5_CACAGCGGGCGAGTACACTG	ADCY5	nan	nan
ADCY5_GACGACGATCCTCCGCTGAG	ADCY5	nan	nan
ADCY6_AACACTGCAGTACCTGAACG	ADCY6	nan	nan
ADCY6_ATAGATCCCAAGCATCAGGG	ADCY6	nan	nan
ADCY6_GATGACGCCTTCATCCGGAG	ADCY6	nan	nan
ADCY6_TTGGCCTGGCAACTTAACCG	ADCY6	nan	nan
ADCY7_AGAGGCACCAGAATGTCAGG	ADCY7	nan	nan
ADCY7_CCGTAGCCGGGTGCACATCA	ADCY7	nan	nan
ADCY7_GCGTGGGTAGGCAGCGACAC	ADCY7	nan	nan
ADCY7_TGTACGTCGAGTGTCTCCTG	ADCY7	nan	nan
ADCY8_ATTTCCAGGACAACAAACCG	ADCY8	nan	nan
ADCY8_CAAAACACGATGTTGACATG	ADCY8	nan	nan
ADCY8_CGATATTTAAGATGGCACCC	ADCY8	nan	nan
ADCY8_GCTGCAGGTCATCCTCCAAG	ADCY8	nan	nan
ADCY9_GATATCGGGTCAGAGAGCCA	ADCY9	nan	nan
ADCY9_GCTACCACGTCACTGCATCG	ADCY9	nan	nan
ADCY9_GGGAGACTGTTACTACTGCG	ADCY9	nan	nan
ADCY9_TGTACGCCCGGCATTACGCG	ADCY9	nan	nan
ADCYAP1R1_CGAATCTTCAACCCAGACCA	ADCYAP1	nan	nan
ADCYAP1R1_GGTGAGCCGGAACTGCACGG	ADCYAP1	nan	nan
ADCYAP1R1_TGAATATGAATCTGAGACTG	ADCYAP1	nan	nan
ADCYAP1R1_TGTGGGACAACATCACGTGT	ADCYAP1	nan	nan
ADCYAP1_AGAGGAAGAGGCGTACGGCG	ADCYAP1R1	nan	nan
ADCYAP1_GAAGCACCTGCAGTCGCTCG	ADCYAP1R1	nan	nan
ADCYAP1_GCTGCCAGACTTCGATGGCT	ADCYAP1R1	nan	nan
ADCYAP1_GGCCTCGTTAAGGATCCCGT	ADCYAP1R1	nan	nan
ADD1_ATTATCGAGCATCCGCATGA	ADD1	nan	nan
ADD1_CCTCTTGCCAATCTCCCCGG	ADD1	nan	nan
ADD1_GACTAGCAGATCTCTTTGGG	ADD1	nan	nan
ADD1_GTAATGCCAATAGGCCTGTG	ADD1	nan	nan
ADD2_ACTCGGCCATCTATGCAGCG	ADD2	nan	nan
ADD2_GCTGAGTGACACCTATGTCA	ADD2	nan	nan
ADD2_GGAGAAGCACCGGCCCCATG	ADD2	nan	nan
ADD2_GGTGCTAAGAAACCATGGAG	ADD2	nan	nan
ADD3_AAGGATCCCACATTTCATGG	ADD3	nan	nan
ADD3_ACCCAGAATACATTAGGGAG	ADD3	nan	nan
ADD3_CTAGGCTTCTCTCGAATGAG	ADD3	nan	nan
ADD3_GTCTACAAGTCTGTACAGGC	ADD3	nan	nan
ADGB_AAAAGCGACAAAGTTCCAAA	ADGB	nan	nan
ADGB_CAACTTATGAATTTGAACTG	ADGB	nan	nan
ADGB_GAAGGTAAATCAGATCCTGG	ADGB	nan	nan
ADGB_TCAGTGAAATCTATGCAGTG	ADGB	nan	nan
ADGRA1_ACCTTCACTGTGTTCGCCGG	ADGRA1	nan	nan
ADGRA1_CCCCGCACTTGACGCCAACG	ADGRA1	nan	nan
ADGRA1_GGTGCCCAGGAAGTACACAC	ADGRA1	nan	nan
ADGRA1_TGCACTCAGTACCTGAGCAG	ADGRA1	nan	nan
ADGRA2_AGGGATGAGAATAGACTCGG	ADGRA2	nan	nan
ADGRA2_GAGCTGACGCTGTCTCACAT	ADGRA2	nan	nan
ADGRA2_GCCACGTTCCTCGCATTCTG	ADGRA2	nan	nan
ADGRA2_TGAGCAATAACAAGATCACG	ADGRA2	nan	nan
ADGRA3_ATCTGAACTATACACCCAGG	ADGRA3	nan	nan
ADGRA3_CACTCCTACCCATAGTACTG	ADGRA3	nan	nan
ADGRA3_TGATGGAAAACGACGTACTG	ADGRA3	nan	nan
ADGRA3_TTCAGCGCATTGCTACCTAC	ADGRA3	nan	nan
ADGRB1_CAGGATGAGTACCGGCAGTG	ADGRB1	nan	nan
ADGRB1_CCCACGATGAGCGTCACCGA	ADGRB1	nan	nan
ADGRB1_CCTGTGGGGCGAATGCACGC	ADGRB1	nan	nan
ADGRB1_GAAGCATCCGTGTTTGTGGT	ADGRB1	nan	nan
ADGRB2_ATCATCAGCCGAGGGCACGT	ADGRB2	nan	nan
ADGRB2_CAGCCACTGATAGCAAGTGG	ADGRB2	nan	nan
ADGRB2_CTCTCTCGTAGGCGACCCGG	ADGRB2	nan	nan
ADGRB2_TGAGCAAGACCTCGACAAAG	ADGRB2	nan	nan
ADGRB3_AGGCGAATAAGGACCTGTCA	ADGRB3	nan	nan
ADGRB3_AGGGTCAATAGAGTTAATGC	ADGRB3	nan	nan
ADGRB3_CCAAGTCTGCAATCTTACCA	ADGRB3	nan	nan
ADGRB3_TACAGTACACGGAGTATGGG	ADGRB3	nan	nan
ADGRD1_AAAAGAAAACGTGACCCCTG	ADGRD1	nan	nan
ADGRD1_CCTGCTCAGACCCTATCACG	ADGRD1	nan	nan
ADGRD1_GAAGGGGTCTGGTCGAACCA	ADGRD1	nan	nan
ADGRD1_TCTCTTCCCAAGGATCGCGG	ADGRD1	nan	nan
ADGRE1_CACGTGGACTAAATTCACCA	ADGRE1	nan	nan
ADGRE1_CCAGGATTTGAATCCAGCAG	ADGRE1	nan	nan
ADGRE1_CCTGCAAAAACCTGTCAGGG	ADGRE1	nan	nan
ADGRE1_TGCCACCTGCACCAATACAG	ADGRE1	nan	nan
ADGRE2_ACCGTCACAAGTCTCCATGG	ADGRE2	nan	nan
ADGRE2_AGACAAGGCCCACCACAGAA	ADGRE2	nan	nan
ADGRE2_GCACATCGTAGTGGGCCATG	ADGRE2	nan	nan
ADGRE2_TCCACCAGCACTCACACGGT	ADGRE2	nan	nan
ADGRE3_ATCATCCAGGGAGACACACA	ADGRE3	nan	nan
ADGRE3_CACCTCCTCAAAGACAACCG	ADGRE3	nan	nan
ADGRE3_CAGGTGACTGCAATTACACA	ADGRE3	nan	nan
ADGRE3_GATTGATCGAACTGAACCCA	ADGRE3	nan	nan
ADGRE5_ACCGTCACAAGTCTCCGTCG	ADGRE5	nan	nan
ADGRE5_CCCATCGGAGGACTCAAGGT	ADGRE5	nan	nan
ADGRE5_CCTTATGGCTCATTATGACG	ADGRE5	nan	nan
ADGRE5_GGCCTCACCTGTGTTCGAAG	ADGRE5	nan	nan
ADGRF1_AAAGACAATGTCATTACACT	ADGRF1	nan	nan
ADGRF1_AATACATCTATTCCCATCAG	ADGRF1	nan	nan
ADGRF1_CAACGGGGAAGATTGTAGAG	ADGRF1	nan	nan
ADGRF1_TTCTGGGGATCAAGGCATGA	ADGRF1	nan	nan
ADGRF2_AATTACACAAGACAGATCTG	ADGRF2	nan	nan
ADGRF2_AGCAAGCTGTTTGCAAATGT	ADGRF2	nan	nan
ADGRF2_CAGACACTCAGGGAAATATG	ADGRF2	nan	nan
ADGRF2_GGACCTCAATGGACAAGCAA	ADGRF2	nan	nan
ADGRF3_AGAGTGTAATGTCAACCACA	ADGRF3	nan	nan
ADGRF3_AGTTCCATTACGGACCAATG	ADGRF3	nan	nan
ADGRF3_CACAAACCTGGCCTACACCG	ADGRF3	nan	nan
ADGRF3_GCTGAGCACCATGAAATACG	ADGRF3	nan	nan
ADGRF4_AAATGGTCTGGTGCTATCAG	ADGRF4	nan	nan
ADGRF4_GGAAAAAGACATCACCACAC	ADGRF4	nan	nan
ADGRF4_TGACTGCAACAAATCCGAGC	ADGRF4	nan	nan
ADGRF4_TGATGCAGGCATAATCAAAG	ADGRF4	nan	nan
ADGRF5_AGTCATGTTGTTGAAAAGTG	ADGRF5	nan	nan
ADGRF5_CATCAAGTGCTGCATAGAGG	ADGRF5	nan	nan
ADGRF5_CTTGTAGGACCTATAGAGGG	ADGRF5	nan	nan
ADGRF5_TCCATCAAGATACCTCCTCG	ADGRF5	nan	nan
ADGRG1_AGGACCCCATACCTGGAACA	ADGRG1	nan	nan
ADGRG1_CCCCTGCATACTCACATGTG	ADGRG1	nan	nan
ADGRG1_GAGCTCGCACATGTCCACCG	ADGRG1	nan	nan
ADGRG1_GGAGGACCGGATCAACGCCA	ADGRG1	nan	nan
ADGRG2_AACCCTGCAAACCCTAAGTG	ADGRG2	nan	nan
ADGRG2_AGAGGAGGCTGGTCAGACAA	ADGRG2	nan	nan
ADGRG2_GGTAGTGTTGACATTCGCAG	ADGRG2	nan	nan
ADGRG2_TGGGAAAGCACAGTGGCCCG	ADGRG2	nan	nan
ADGRG3_CAGATACTGGCTAAACTACG	ADGRG3	nan	nan
ADGRG3_GCGTGTGAGGATATGCACCG	ADGRG3	nan	nan
ADGRG3_GTCTGTGGTTGTAGGTTCCG	ADGRG3	nan	nan
ADGRG3_TGAGAGAAGACGATCTCCAG	ADGRG3	nan	nan
ADGRG4_AGATACTAGACCAGTCTGAG	ADGRG4	nan	nan
ADGRG4_TGACAGACGAATCAGCACAA	ADGRG4	nan	nan
ADGRG4_TGGGGTTACTGTATCAACTG	ADGRG4	nan	nan
ADGRG4_TTTCCAAAGATGGAGTACCC	ADGRG4	nan	nan
ADGRG5_CTGGGGCACCCGCTTCAGAG	ADGRG5	nan	nan
ADGRG5_GAGAATATGCAGGTGTCCAG	ADGRG5	nan	nan
ADGRG5_TCTTACGTACATCTCCCTCG	ADGRG5	nan	nan
ADGRG5_TGGGCACGTGAACAACCTCA	ADGRG5	nan	nan
ADGRG6_AACCCATTGGTAACCTACTG	ADGRG6	nan	nan
ADGRG6_CTAACAGAATCGATAAACAA	ADGRG6	nan	nan
ADGRG6_TATCTGAATGATATAACCGG	ADGRG6	nan	nan
ADGRG6_TCCTTAAGGACACGGCAACT	ADGRG6	nan	nan
ADGRG7_AGACAGTGCACATCCAACGT	ADGRG7	nan	nan
ADGRG7_ATTCCAATAGACACAGGCAT	ADGRG7	nan	nan
ADGRG7_CATCACTAGTGCTACGCGAG	ADGRG7	nan	nan
ADGRG7_TTTGGGTAATCAATCAGTGG	ADGRG7	nan	nan
ADGRL1_ACGGACGCGCATCAAGAGCG	ADGRL1	nan	nan
ADGRL1_AGCCGGCAAGAACTACAACA	ADGRL1	nan	nan
ADGRL1_CCTTCAAGATCATGTCACAG	ADGRL1	nan	nan
ADGRL1_TGTTGAAGGCATAGTCCACG	ADGRL1	nan	nan
ADGRL2_AGCTGGACGGAGTTATAACA	ADGRL2	nan	nan
ADGRL2_CTCTTCGATTTGAAGCAACG	ADGRL2	nan	nan
ADGRL2_GAGCGCTAACTATGGTCGGA	ADGRL2	nan	nan
ADGRL2_TCTTTAACAAAGAAAGAACG	ADGRL2	nan	nan
ADGRL3_ACAGGTTATTGGTCAACACA	ADGRL3	nan	nan
ADGRL3_AGGCAAATCTGACATAGACC	ADGRL3	nan	nan
ADGRL3_AGGCATCTGGCAGATAACAT	ADGRL3	nan	nan
ADGRL3_CAAAGTTGTGGTCCGAAGGG	ADGRL3	nan	nan
ADGRL4_AATGTGTCAGGTGATTACAG	ADGRL4	nan	nan
ADGRL4_ATTTACATTAAGTCATCGAA	ADGRL4	nan	nan
ADGRL4_TGAAGCCTGCTATTGCAACA	ADGRL4	nan	nan
ADGRL4_TGAATTTGTATCAAACTCTG	ADGRL4	nan	nan
ADGRV1_GTTTAACATTGGTAGCCCAG	ADGRV1	nan	nan
ADGRV1_TCATACCAAATAATCCATAG	ADGRV1	nan	nan
ADGRV1_TCCACATCATCCGATCAAGG	ADGRV1	nan	nan
ADGRV1_TCTTTACTTAAAGGGCGCTG	ADGRV1	nan	nan
ADH1A_ACAGACTTTCTCTAGAGGCG	ADH1A	nan	nan
ADH1A_CACACTGAGGAATAGCGAGT	ADH1A	nan	nan
ADH1A_CCAGTGTAAGCAATCCTCAG	ADH1A	nan	nan
ADH1A_CCATGGTACCACTAACCACG	ADH1A	nan	nan
ADH1B_CACCTTCTCCCAGTACACGG	ADH1B	nan	nan
ADH1B_CTGTCACACAGATGACCACG	ADH1B	nan	nan
ADH1B_GTCTGCAGTTAACGTTGCCA	ADH1B	nan	nan
ADH1B_TGGAGCAGCCAGAATCATTG	ADH1B	nan	nan
ADH1C_AGCAGCCAGAATCATTGCTG	ADH1C	nan	nan
ADH1C_CACCTTCTCCCAGTACACAG	ADH1C	nan	nan
ADH1C_GGTAGAGGTTGCACCTCCTA	ADH1C	nan	nan
ADH1C_TGAAAACATAGGTCACCCCA	ADH1C	nan	nan
ADH4_AAATTTAGAATCGATAACAG	ADH4	nan	nan
ADH4_TACATTCTCTCAGTACACTG	ADH4	nan	nan
ADH4_TCAACCTCTTCAATGCAAAG	ADH4	nan	nan
ADH4_TTCCCACACAAATTTGTGAG	ADH4	nan	nan
ADH5_GCTGGAATTGTGGAAAGTGT	ADH5	nan	nan
ADH5_TCAGGGTATAGGCATCGGTG	ADH5	nan	nan
ADH5_TGCTTCCCGGATCATTGGTG	ADH5	nan	nan
ADH5_TGGGTTTACTAAAATCCTGA	ADH5	nan	nan
ADH6_AAAACCCAACTGATGTCTGA	ADH6	nan	nan
ADH6_CCTTCATGGCCCAAGATGGT	ADH6	nan	nan
ADH6_TAAGCACAGTGAAACCAGGT	ADH6	nan	nan
ADH6_TGCTGCAATCAATACTGCCA	ADH6	nan	nan
ADH7_AAGACGACGCAAGTGGAACC	ADH7	nan	nan
ADH7_CCTACTCGCTCCTAATGCAA	ADH7	nan	nan
ADH7_CTTGGGACTGATACACTCAG	ADH7	nan	nan
ADH7_TACATTTACCGAGTACACAG	ADH7	nan	nan
ADHFE1_AACCGGGAGTGAAACTACTG	ADHFE1	nan	nan
ADHFE1_AGGATCAATCAGTCCCAGTG	ADHFE1	nan	nan
ADHFE1_TGTCGGTGGTGGCTCTACCA	ADHFE1	nan	nan
ADHFE1_TTTGGGCTATCCACGCGCTG	ADHFE1	nan	nan
ADI1_CAGTGGGTACTTCGATGTGA	ADI1	nan	nan
ADI1_CTAGATTAAGATGTTCTACG	ADI1	nan	nan
ADI1_CTGGTATATGGACGACGCCC	ADI1	nan	nan
ADI1_TATGGTTATGATGTCCATCC	ADI1	nan	nan
ADIG_AATGTGAGGTCGTTCACCAG	ADIG	nan	nan
ADIG_ATAACAACAGCAAACCCACA	ADIG	nan	nan
ADIG_GGAGGCAGAACCAGAAAACC	ADIG	nan	nan
ADIG_TCGTATCTCCACAGATTCAG	ADIG	nan	nan
ADIPOQ_GAAACCACGACTCAAGGGCC	ADIPOQ	nan	nan
ADIPOQ_GTTGCAGTGGAATTTACCAG	ADIPOQ	nan	nan
ADIPOQ_TACCGCTCAGCATTCAGTGT	ADIPOQ	nan	nan
ADIPOQ_TGGATTCCCGGAAAGCCTCG	ADIPOQ	nan	nan
ADIPOR1_CCAGGACACAGACGATGGAG	ADIPOR1	nan	nan
ADIPOR1_GACAACGACTATCTGCTACA	ADIPOR1	nan	nan
ADIPOR1_GTATATGTTCTAGGTCTGGG	ADIPOR1	nan	nan
ADIPOR1_TTTCTCTGAATGACAATAGA	ADIPOR1	nan	nan
ADIPOR2_ACAGGAAGAATACACAACCT	ADIPOR2	nan	nan
ADIPOR2_AGTCTACTGCCACTCAGAGG	ADIPOR2	nan	nan
ADIPOR2_ATGATGGGCTTGTAAGAGAG	ADIPOR2	nan	nan
ADIPOR2_CTCATGATGTACTACCAGAC	ADIPOR2	nan	nan
ADIRF_AGCGGCAGCTCAGCAAGTGG	ADIRF	nan	nan
ADIRF_AGTGGTGGACCAGGCCACAG	ADIRF	nan	nan
ADIRF_CCAGCTGGCCAAGACCACCC	ADIRF	nan	nan
ADIRF_GCCACAGAGGCGGGGCAGAA	ADIRF	nan	nan
ADK_AAAGTCGAATATCATGCTGG	ADK	nan	nan
ADK_ACAGCAGAGATGTCAAGCAG	ADK	nan	nan
ADK_GTAGTAATGAGCATCCACAT	ADK	nan	nan
ADK_TCTGGAGAAAAACTGGATGT	ADK	nan	nan
ADM2_ACCCGCGACCCGTCAAACCC	ADM	nan	nan
ADM2_AGCTTCCAGACCACAGGTCG	ADM	nan	nan
ADM2_GAGAGGCTGACCCATAACAG	ADM	nan	nan
ADM2_GAGGAGGCTGATGCAACCCA	ADM	nan	nan
ADM5_GGCGGCGCCCATAGCTGTAG	ADM2	nan	nan
ADM5_GGTGGGTCCGGCATACGCCC	ADM2	nan	nan
ADM5_TCCAGTATATGATCTCCGCC	ADM2	nan	nan
ADM5_TCTCCACCAAGGAGCCCTCG	ADM2	nan	nan
ADM_CGACGCGACATCCAACCGAG	ADM5	nan	nan
ADM_CTAGGAAGGCGAGCGAACCC	ADM5	nan	nan
ADM_GCACCGTGCACGTCCCGAAG	ADM5	nan	nan
ADM_TCTGGCGGTAGCGCTTGACT	ADM5	nan	nan
ADNP2_GCTTATGCGCTACCTCCATG	ADNP	nan	nan
ADNP2_GGCGAACAGTCTGATTTATG	ADNP	nan	nan
ADNP2_TGCAGAGATAACCCTCAATG	ADNP	nan	nan
ADNP2_TGGGATTCCAACCTACACGC	ADNP	nan	nan
ADNP_GTTGGTCAGTCAATGAGACT	ADNP2	nan	nan
ADNP_TCAGATTGTATGTAGTTACC	ADNP2	nan	nan
ADNP_TGGAGACTGATTAAGCCGAG	ADNP2	nan	nan
ADNP_TTGCACATCACTTACGAGAG	ADNP2	nan	nan
ADORA1_AGGGGTCAGTCCCACCACGA	ADO	nan	nan
ADORA1_GAGGACCATGAGGAGAAGCG	ADO	nan	nan
ADORA1_GGAGAGGGATCTTGACCCGG	ADO	nan	nan
ADORA1_GGCAGCCAACGGCAGCATGG	ADO	nan	nan
ADORA2A_AAGCAGTTGATGATGTGTAG	ADORA1	nan	nan
ADORA2A_ATGCTAGGTTGGAACAACTG	ADORA1	nan	nan
ADORA2A_GCGGCGGCCGACATCGCAGT	ADORA1	nan	nan
ADORA2A_TGGCTTGGTGACCGGCACGA	ADORA1	nan	nan
ADORA2B_CACCAGCATTATAAGCAGTG	ADORA2A	nan	nan
ADORA2B_GGTATAAAAGTTTGGTCACG	ADORA2A	nan	nan
ADORA2B_TCTCAAAGAGACACTTCACA	ADORA2A	nan	nan
ADORA2B_TGGAGTCAATCCGATGCCAA	ADORA2A	nan	nan
ADORA3_ATGGCGCACATGACAACCAG	ADORA2B	nan	nan
ADORA3_ATTGGACTCTGCGCCATAGT	ADORA2B	nan	nan
ADORA3_GACATTTCTGTGGTACTCTG	ADORA2B	nan	nan
ADORA3_GATGCCCAGGCTGACAACAA	ADORA2B	nan	nan
ADO_ATGGACAAGCTAGACGCGGG	ADORA3	nan	nan
ADO_CCCGGGAGCGAGAAGCCGTG	ADORA3	nan	nan
ADO_CGATGTTCAAGTCCTCGGCG	ADORA3	nan	nan
ADO_CGTCGCGATCGGAAGCGCCG	ADORA3	nan	nan
ADPGK_AAGATGAATCGGTTGGCATG	ADPGK	nan	nan
ADPGK_ACTCTCTTACAGCACTATGT	ADPGK	nan	nan
ADPGK_CCATCATGTGCAATCCAGAG	ADPGK	nan	nan
ADPGK_GCTGGCCAGTATGACTAACA	ADPGK	nan	nan
ADPRHL1_CATGCACATCGCAACCGCCG	ADPRH	nan	nan
ADPRHL1_CTCCTGGCGAGAGTACGAGG	ADPRH	nan	nan
ADPRHL1_GGAGATGGTGAGATGCTATG	ADPRH	nan	nan
ADPRHL1_TGCGGCGAACGACACAAACA	ADPRH	nan	nan
ADPRHL2_ATGGCAATGGAGGTGCCATG	ADPRHL1	nan	nan
ADPRHL2_CAGGACTGACGTCAGGTCGA	ADPRHL1	nan	nan
ADPRHL2_GATGGCGCCATTGTAACCCA	ADPRHL1	nan	nan
ADPRHL2_TACAAGAAAGACCCTGACAG	ADPRHL1	nan	nan
ADPRH_AAGTGAGCATCGAGAGTGGT	ADPRHL2	nan	nan
ADPRH_AGTCTTGGTAATGCTTAGCA	ADPRHL2	nan	nan
ADPRH_ATAGCAGACCACCCTTGCAG	ADPRHL2	nan	nan
ADPRH_GGAGAAGATACACCGGCAGT	ADPRHL2	nan	nan
ADPRM_AACATCTGCGATGACGCCAA	ADPRM	nan	nan
ADPRM_CCATTAAACTGGACAAACTG	ADPRM	nan	nan
ADPRM_TAAGCATAATAATCTTCTGA	ADPRM	nan	nan
ADPRM_TTGTTATGGACATGTTCAAG	ADPRM	nan	nan
ADRA1A_ATCTCCATCGACCGCTACAT	ADRA1A	nan	nan
ADRA1A_CCAAGACGCACTTCTCAGTG	ADRA1A	nan	nan
ADRA1A_GGGTCCAATGGATATGACCA	ADRA1A	nan	nan
ADRA1A_TGGCCTCAAGACCGACAAGT	ADRA1A	nan	nan
ADRA1B_CATCCTAGTCATCTTGTCTG	ADRA1B	nan	nan
ADRA1B_CCATTCCAAGAACTTTCACG	ADRA1B	nan	nan
ADRA1B_CTCCATCGATCGCTACATCG	ADRA1B	nan	nan
ADRA1B_TCTTGGCCACTATATAGACA	ADRA1B	nan	nan
ADRA1D_ATCTCCGTGGACCGGTACGT	ADRA1D	nan	nan
ADRA1D_CGGCGACGTGAATGGCACGG	ADRA1D	nan	nan
ADRA1D_TACCGCAGAAGCGCTCGTCA	ADRA1D	nan	nan
ADRA1D_TGCGCGCGACCACGTACACG	ADRA1D	nan	nan
ADRA2A_ATGATGGCCTTGATGCGGCG	ADRA2A	nan	nan
ADRA2A_GACGAGCACGTTGCCGAACA	ADRA2A	nan	nan
ADRA2A_TCCAGCGCGTCGGTGTCGCG	ADRA2A	nan	nan
ADRA2A_TGGTCGTTGATCTCGCAGCG	ADRA2A	nan	nan
ADRA2B_CAGCCCCGACCCGACCATGG	ADRA2B	nan	nan
ADRA2B_CGGACACTCGAAGTCCACTG	ADRA2B	nan	nan
ADRA2B_TGGAGTTGTACTCCAGCGCG	ADRA2B	nan	nan
ADRA2B_TGGTCGCCCTTGTAGATGAG	ADRA2B	nan	nan
ADRA2C_ACACAGATGCACGATCGACG	ADRA2C	nan	nan
ADRA2C_ATGGTGGCCTTGACGCGGCG	ADRA2C	nan	nan
ADRA2C_CTACGCGCGCATCTACCGAG	ADRA2C	nan	nan
ADRA2C_TGTACCAGGTCTCGTCGTTG	ADRA2C	nan	nan
ADRB1_CGCACGCCCGTTGGCCAGCG	ADRB1	nan	nan
ADRB1_GTAGAAGGAGACTACGGACG	ADRB1	nan	nan
ADRB1_TGGCCATCGCCAAGACGCCG	ADRB1	nan	nan
ADRB1_TGGCCCACACGGTGCACACG	ADRB1	nan	nan
ADRB2_ATCCACTGCGATCACGCACA	ADRB2	nan	nan
ADRB2_CAGACGCTCGAACTTGGCAA	ADRB2	nan	nan
ADRB2_CCCTTTCCTGCGTGACGTCG	ADRB2	nan	nan
ADRB2_GGGAACGTAGAAGGACACGA	ADRB2	nan	nan
ADRB3_ACCAGTGCGCCGTAACGCAG	ADRB3	nan	nan
ADRB3_CAGCGAAGTCACGAACACGT	ADRB3	nan	nan
ADRB3_CCAATACCGCCAACACCAGT	ADRB3	nan	nan
ADRB3_GATGGGCGCAAACGACACCG	ADRB3	nan	nan
ADRBK1_CATCGCATCATTGGGCGCGG	ADRBK1	nan	nan
ADRBK1_CCAGGTCCGAGATCCGCACG	ADRBK1	nan	nan
ADRBK1_CTCCTCATAGAATTCCACCA	ADRBK1	nan	nan
ADRBK1_TCTGGAACACGTCCCCTCGG	ADRBK1	nan	nan
ADRBK2_ACTACTTACACACTCGCATG	ADRBK2	nan	nan
ADRBK2_GATGAAGCAGAGTTTATCTG	ADRBK2	nan	nan
ADRBK2_TATTGGACGAGGAGGATTCG	ADRBK2	nan	nan
ADRBK2_TCTTCATAAAACTTCACCTG	ADRBK2	nan	nan
ADRM1_ACGTGCTGAAGTTCAAGGCA	ADRM1	nan	nan
ADRM1_CACGAACTCTCTGCGCTAGG	ADRM1	nan	nan
ADRM1_GCTTGAACTCACAGTCGTCA	ADRM1	nan	nan
ADRM1_GTGACTCCGGATAAGCGGAA	ADRM1	nan	nan
ADSL_AAATGTGTGAAACCTAATGT	ADSL	nan	nan
ADSL_CAGCAACGTTCTGAACGCAT	ADSL	nan	nan
ADSL_GGTATAAATTCCGGACATGG	ADSL	nan	nan
ADSL_TATTGAAGTACTGTCTGTGC	ADSL	nan	nan
ADSSL1_ACGTCACCTATGTTCTGCGG	ADSS	nan	nan
ADSSL1_ACTCATCAAAATCTGACAGG	ADSS	nan	nan
ADSSL1_CCTCAAACAAGCCTGGCAAG	ADSS	nan	nan
ADSSL1_TACCGAAGTCAATGTCGAGG	ADSS	nan	nan
ADSS_AATTTGAAGAGGTTACAAAA	ADSSL1	nan	nan
ADSS_CAGCTTTGGACGAATAAACT	ADSSL1	nan	nan
ADSS_TGACAGAGCTCATATTGGTA	ADSSL1	nan	nan
ADSS_TTTGGATTAATTATTCCACT	ADSSL1	nan	nan
ADTRP_AATTATTACATCTCACAGGA	ADTRP	nan	nan
ADTRP_GTGCTGAAAAGAACCAAAGG	ADTRP	nan	nan
ADTRP_TCTTGGCAAATGGTGCAAGG	ADTRP	nan	nan
ADTRP_TTGCATGATTCAGCCACACG	ADTRP	nan	nan
AEBP1_CCAGACCTTTCATGGGAACG	AEBP1	nan	nan
AEBP1_GCACCAGGCTGCGCACACGT	AEBP1	nan	nan
AEBP1_GCGCCGAATGTACTCAACTG	AEBP1	nan	nan
AEBP1_GTGTGACTCCATCCCAATGG	AEBP1	nan	nan
AEBP2_CTCCATCTACCAGTCAAAGT	AEBP2	nan	nan
AEBP2_GAGGAGCCCAAGGGACCGCG	AEBP2	nan	nan
AEBP2_GCGGCGCTGCTGCTGAACGG	AEBP2	nan	nan
AEBP2_GTAGACAGCACAATTTCCAG	AEBP2	nan	nan
AEN_ATTGCCATGGTAGCTCACAA	AEN	nan	nan
AEN_CGGGTACGGTAGTCAGCGAT	AEN	nan	nan
AEN_TGAGCATGCCTCCAGAACCA	AEN	nan	nan
AEN_TGTGGCTATCGACTGTGAGA	AEN	nan	nan
AES_CAAGCTCGAATGTGACAAGT	AES	nan	nan
AES_CCTGCCCTACCTCTCCCAAG	AES	nan	nan
AES_CGGATGATAGAGTTCAGCTC	AES	nan	nan
AES_GTGGTGAATTTGAGTTGCTG	AES	nan	nan
AFAP1L1_CATCCACAATCGAGTGTGAG	AFAP1	nan	nan
AFAP1L1_CGAGCTGCGTTTCACCCAGG	AFAP1	nan	nan
AFAP1L1_GCAAGCTGTTCAGAGGACAT	AFAP1	nan	nan
AFAP1L1_GTATTTCCACAAGGATCACA	AFAP1	nan	nan
AFAP1L2_AATTCTTACTGGATGTCTCG	AFAP1L1	nan	nan
AFAP1L2_GCAGGGCCTGCTACCCAATG	AFAP1L1	nan	nan
AFAP1L2_GGAGGAGCTGTATGACGACG	AFAP1L1	nan	nan
AFAP1L2_TGAAGGAAACCAGTACACCC	AFAP1L1	nan	nan
AFAP1_AATTACCACATGTAATGGAA	AFAP1L2	nan	nan
AFAP1_GAGGACACTCTGAATCCACG	AFAP1L2	nan	nan
AFAP1_GATGTTTAGAATCCAAACCC	AFAP1L2	nan	nan
AFAP1_GTAATGTTACAGCCTTGGAG	AFAP1L2	nan	nan
AFF1_AATCTGTCACCGAAGCACAG	AFF1	nan	nan
AFF1_ATGGGCCGGACATAAGCCGT	AFF1	nan	nan
AFF1_GCCTGAGAGAGCCTTAGAGG	AFF1	nan	nan
AFF1_GGAGCACAGAGCCCCCACGG	AFF1	nan	nan
AFF2_CCTCCAGAAATAATGCACGG	AFF2	nan	nan
AFF2_GAGCTTCATGACCCACCAAG	AFF2	nan	nan
AFF2_GTACTCTAGAGAGTAAGTCA	AFF2	nan	nan
AFF2_TTTACTGCAAAACAAGCATG	AFF2	nan	nan
AFF3_CAGCCTCTGATCATTCCCGG	AFF3	nan	nan
AFF3_CAGCTTAGGAGACTCATCAG	AFF3	nan	nan
AFF3_GAGCAATCAGTACTACAACC	AFF3	nan	nan
AFF3_TCTTTCTCCAGACTAACAAG	AFF3	nan	nan
AFF4_ACAATGCCGAGGAGTACACC	AFF4	nan	nan
AFF4_AGGCGGGTGACACTTTATGT	AFF4	nan	nan
AFF4_TGGGAATGATCACCATAGCA	AFF4	nan	nan
AFF4_TGTATGAATAGCCGTTAGAG	AFF4	nan	nan
AFG3L2_AGGAAAAACTCCTGTTGATG	AFG3L2	nan	nan
AFG3L2_GAATGAGACTCACTCTAGCA	AFG3L2	nan	nan
AFG3L2_TGTCGGAGAAACCACTGCCA	AFG3L2	nan	nan
AFG3L2_TTCCACTCACCTGAAAACCC	AFG3L2	nan	nan
AFMID_ACAACCTTCAGACGACTCGT	AFM	nan	nan
AFMID_CTCCCAGTCGGACAACCCAT	AFM	nan	nan
AFMID_GCCGTGGTAATAGTGGCTTA	AFM	nan	nan
AFMID_TCTGGACAAACGCAACGCTG	AFM	nan	nan
AFM_AAAAAATATGTGCTATGGAG	AFMID	nan	nan
AFM_AGAGAATATTCACCGTGTCA	AFMID	nan	nan
AFM_AGTCAACTGCCTTCAAACAA	AFMID	nan	nan
AFM_TATAACAAGAAATCTGATGT	AFMID	nan	nan
AFP_ACATTGACCACGTTCCAGCG	AFP	nan	nan
AFP_AGTGGCTTCTTGAACAAACT	AFP	nan	nan
AFP_AGTTGAATGCTTCCAAACAA	AFP	nan	nan
AFP_ATTGTAGGTGCATACAGGAA	AFP	nan	nan
AFTPH_ACCAGATTATACTCGTCCCA	AFTPH	nan	nan
AFTPH_ATAAGCATAGTGACTAACAG	AFTPH	nan	nan
AFTPH_TGAGTACCAGTAACAAAAGG	AFTPH	nan	nan
AFTPH_TTTGTTAGAATCTCCAGACA	AFTPH	nan	nan
AGAP11_GCGTGGGAACTCCCACTGCG	AGA	nan	nan
AGAP11_GCTGGGAGTCAATGGAATGG	AGA	nan	nan
AGAP11_GGAGTGACCCAGACAAAGGG	AGA	nan	nan
AGAP11_GTGGCACGTTTGGCCAGTGA	AGA	nan	nan
AGAP1_ATTGTGGGTAACTTGGCCAG	AGAP1	nan	nan
AGAP1_CACCTGCGCGGAACAGACGG	AGAP1	nan	nan
AGAP1_TTACCACTACTACAGTCGAA	AGAP1	nan	nan
AGAP1_TTCGCAAGCAGTCTAAGCGC	AGAP1	nan	nan
AGAP2_CCGGTGACCAACATTCGGTG	AGAP11	nan	nan
AGAP2_GATTACATCCACAGTACCCA	AGAP11	nan	nan
AGAP2_GCAGCTGAGTTCCCTTCGCG	AGAP11	nan	nan
AGAP2_TCAACTCACTAGGGGAAGCG	AGAP11	nan	nan
AGAP3_CTGCTGTCGTCGATAACCCG	AGAP2	nan	nan
AGAP3_CTTTAAGCTCCGGTACGGAG	AGAP2	nan	nan
AGAP3_GAGCGGAGTAACACACAGCT	AGAP2	nan	nan
AGAP3_GGGATCCTGCTAAAGCGGAG	AGAP2	nan	nan
AGAP4_GATGGGTGTGCAGGCCGATG	AGAP3	nan	nan
AGAP4_GCATCTCCCGGTCACGAACG	AGAP3	nan	nan
AGAP4_GGTGTCAGCATGATTCTCCG	AGAP3	nan	nan
AGAP4_GTGGGAGGAACACTGAACTG	AGAP3	nan	nan
AGAP5_ATTACGAAGAACAGAAATGG	AGAP4	nan	nan
AGAP5_GATGGGTGCACAGGCCGATG	AGAP4	nan	nan
AGAP5_GGTGACCGTTGAAGTTGGTG	AGAP4	nan	nan
AGAP5_TGTCTGCCACTGGCCAAACA	AGAP4	nan	nan
AGAP6_CACCCACGCCCGTTTGCAAG	AGAP5	nan	nan
AGAP6_CGTGACCGGGAGATGCCTGA	AGAP5	nan	nan
AGAP6_GAGCATGCCATTGGAACACA	AGAP5	nan	nan
AGAP6_TTATTAGCATGAGGAGAGGG	AGAP5	nan	nan
AGAP9_CATGGACCGCTTGCAAACGG	AGAP6	nan	nan
AGAP9_GATGGGTGCACAGGCTGATG	AGAP6	nan	nan
AGAP9_GGTGACTGTTGAAGTTGGTG	AGAP6	nan	nan
AGAP9_TTTCTTCATAATGTGCACGG	AGAP6	nan	nan
AGA_ATGGTTGTAATCCATAAGAC	AGAP9	nan	nan
AGA_CCAGATCCCTCAAAATACTG	AGAP9	nan	nan
AGA_GGGCCAAGTGTTGACGACCA	AGAP9	nan	nan
AGA_TGGAGGGCATTAGCATCTGG	AGAP9	nan	nan
AGBL1_AGAGGAACTGATGCAATATG	AGBL1	nan	nan
AGBL1_GCCTACGTGCAGATCCGACG	AGBL1	nan	nan
AGBL1_GGATATTTGAGGATATTCGG	AGBL1	nan	nan
AGBL1_GTAGGTATAGGGATAGTGGT	AGBL1	nan	nan
AGBL2_AGATATTATTCTTACGACTG	AGBL2	nan	nan
AGBL2_AGCCCTTCTACTGTCTCACG	AGBL2	nan	nan
AGBL2_AGGCAAACGAGGAATTGTCA	AGBL2	nan	nan
AGBL2_CAAAAAGCCTTTCATAACCC	AGBL2	nan	nan
AGBL3_CCATGTTCCTAGCAAGCGTG	AGBL3	nan	nan
AGBL3_CCTGCTAGTCTTTACAGTCG	AGBL3	nan	nan
AGBL3_TGAGAGTGGTAATCTACAGA	AGBL3	nan	nan
AGBL3_TTCCGGGTATACCATACAGA	AGBL3	nan	nan
AGBL4_AATCCTGATGGAGTCTACCT	AGBL4	nan	nan
AGBL4_ATGATGAGGGTGTTTCCCCT	AGBL4	nan	nan
AGBL4_CAGGGCTGGTTATCGTCAGG	AGBL4	nan	nan
AGBL4_TTGAACCAGACTCGGAAGCG	AGBL4	nan	nan
AGBL5_ACACCATCGGGGTTCAACAT	AGBL5	nan	nan
AGBL5_ACATGGCGGAATGTAATCCG	AGBL5	nan	nan
AGBL5_GGAAATAGCTGCTCTAGACG	AGBL5	nan	nan
AGBL5_TTCTACTTCAGCGTCCGGGG	AGBL5	nan	nan
AGER_CATCATAGGAGTATCTGTGA	AGER	nan	nan
AGER_GTCAGGGTTACGGTTCCACC	AGER	nan	nan
AGER_GTGCTCAAAACATCACAGCC	AGER	nan	nan
AGER_TGGAATTCTTACGGTAGACA	AGER	nan	nan
AGFG1_ACCACAGGTAAAGCTCCTGT	AGFG1	nan	nan
AGFG1_CAGTTGTAGGTCGTTCTCAA	AGFG1	nan	nan
AGFG1_GCCGACCGTCATGTTAACGT	AGFG1	nan	nan
AGFG1_GGTTCCAAAATCAGCACTGG	AGFG1	nan	nan
AGFG2_ACTGACCTGCTGGCTGACAT	AGFG2	nan	nan
AGFG2_CCGACGGCACCACACCTCCG	AGFG2	nan	nan
AGFG2_CCGAGCGTGAGACTGACTGA	AGFG2	nan	nan
AGFG2_GATTGACTTGACACGATGAG	AGFG2	nan	nan
AGGF1_ACAATAGTAATAAATTCCAG	AGGF1	nan	nan
AGGF1_GGAGACTGATAGTGAACCAG	AGGF1	nan	nan
AGGF1_TAAATACCTGAGATTGACCA	AGGF1	nan	nan
AGGF1_TTTCTGTTCTATCGGTACCA	AGGF1	nan	nan
AGK_CAAAGAAGGCCTTTGTACAG	AGK	nan	nan
AGK_GCAATGACCGGCCTTCGATG	AGK	nan	nan
AGK_GCCAGATAAATGTAAAATCG	AGK	nan	nan
AGK_TGTTCTTCGACGAACAGATG	AGK	nan	nan
AGL_AAACACGAAACCTTATAGGA	AGL	nan	nan
AGL_ACGCTATGGGAATAAACCAG	AGL	nan	nan
AGL_ATGCGTAATATCCATAAACA	AGL	nan	nan
AGL_TGAAGAGTAACACAGTCCAA	AGL	nan	nan
AGMAT_GACAGTCAATCCTAGCACGG	AGMAT	nan	nan
AGMAT_GCACACGGACACGACCGACA	AGMAT	nan	nan
AGMAT_TCTCCTGGACTGTAAGCGTG	AGMAT	nan	nan
AGMAT_TTGCAGACTGACATTACCCA	AGMAT	nan	nan
AGMO_AGATGAACAGCATATACTGA	AGMO	nan	nan
AGMO_CTTATTGAAGAATCCAGGTG	AGMO	nan	nan
AGMO_GCTTACCATGAGCCATACGA	AGMO	nan	nan
AGMO_GTTTGGAATGAAGTTTCACT	AGMO	nan	nan
AGO1_AAGAGAACTGTACCATACAC	AGO1	nan	nan
AGO1_CAGCATTCGCCAGCTCACAA	AGO1	nan	nan
AGO1_GAACGCGCTGAGAGTCCGTG	AGO1	nan	nan
AGO1_GATGCGGGGATGCCTATCCA	AGO1	nan	nan
AGO2_AAGGTGGAGATAACGCACTG	AGO2	nan	nan
AGO2_CCTGTCCGACTTGTAAACAT	AGO2	nan	nan
AGO2_CGGAACAAGCAGTTCCACAC	AGO2	nan	nan
AGO2_TAACGCCTGCAAGCTCACGC	AGO2	nan	nan
AGO3_ATGTCGTAGCACCACATCAA	AGO3	nan	nan
AGO3_GGATGACGATAATAAGCTGT	AGO3	nan	nan
AGO3_GTGTTTGTAATGTAACAAGG	AGO3	nan	nan
AGO3_TGTGAAGGCATTACTTCTAG	AGO3	nan	nan
AGO4_AAAGTTGAGGTGACCCACTG	AGO4	nan	nan
AGO4_CCTTACCTGTTGACTCTACG	AGO4	nan	nan
AGO4_GAAAAAGGAACGGCCCACTG	AGO4	nan	nan
AGO4_GGATAACCACTATTAGCTGT	AGO4	nan	nan
AGPAT1_CCTGTACGGGATCCGAGTGG	AGPAT1	nan	nan
AGPAT1_GAGGGAACGAGAAACCACAA	AGPAT1	nan	nan
AGPAT1_GTCCTCGCACGGCACACACA	AGPAT1	nan	nan
AGPAT1_TGGTTGGAGACAACAACATA	AGPAT1	nan	nan
AGPAT2_ATGACAGTGATGGCCGACCT	AGPAT2	nan	nan
AGPAT2_CAAAGTGTGGATCTATCCCG	AGPAT2	nan	nan
AGPAT2_GCTGCGTGCAGATCGCCAAG	AGPAT2	nan	nan
AGPAT2_TGGCGTAGAACTCGGCCGCG	AGPAT2	nan	nan
AGPAT3_CAAGCACCGCGTTAGCATGG	AGPAT3	nan	nan
AGPAT3_CACTCACCCACATGTACTCG	AGPAT3	nan	nan
AGPAT3_CTTCCCAAAGCGCTCTACCG	AGPAT3	nan	nan
AGPAT3_TACCACGTCCAGCCGATGAG	AGPAT3	nan	nan
AGPAT4_ACAGCCCAAAGCGTTCGGAC	AGPAT4	nan	nan
AGPAT4_CCATACTTGAGGTAGGCGCG	AGPAT4	nan	nan
AGPAT4_GATGTGGTACTTCACCGAGA	AGPAT4	nan	nan
AGPAT4_TACATACAAAATACTTCTCG	AGPAT4	nan	nan
AGPAT5_AAAATCACAAGATACATCTG	AGPAT5	nan	nan
AGPAT5_CTTCTTCGAGAATTACACCG	AGPAT5	nan	nan
AGPAT5_GACCCCCCAGGCCAACACGT	AGPAT5	nan	nan
AGPAT5_GCAAAGTAACACCCATACAA	AGPAT5	nan	nan
AGPAT6_AGCGCTCAAACCAGACGTGT	AGPAT6	nan	nan
AGPAT6_CTTTACAAGCCCTACACCAA	AGPAT6	nan	nan
AGPAT6_GATGATCACATCGATCGGTG	AGPAT6	nan	nan
AGPAT6_GTAGAGTTTGCGGATACCAA	AGPAT6	nan	nan
AGPAT9_GATAATGAATGGTACCAGAG	AGPAT9	nan	nan
AGPAT9_GCTGGTTATAGGAACTACAC	AGPAT9	nan	nan
AGPAT9_GTCTGCGGCTCACTATGGTG	AGPAT9	nan	nan
AGPAT9_TCAAGATTAAAACATCAATG	AGPAT9	nan	nan
AGPS_CAATTTGACAGCTCATGTAG	AGPS	nan	nan
AGPS_GAATATCTATGGCAATATCG	AGPS	nan	nan
AGPS_GTACCAATGAGTGCAAAGCG	AGPS	nan	nan
AGPS_TGCCACTAAGAGGGTACCTA	AGPS	nan	nan
AGR2_AAGTGATGAATAATCATCAA	AGR2	nan	nan
AGR2_AGAGATACCACAGTCAAACC	AGR2	nan	nan
AGR2_ATAAATTACCTTGACTGTGT	AGR2	nan	nan
AGR2_GGAAACTTACAACCAGATTG	AGR2	nan	nan
AGR3_AAGAAACTGTGACGAGTAAG	AGR3	nan	nan
AGR3_AGGTGATAAATTCTTATCAG	AGR3	nan	nan
AGR3_GAGGATTGTCAATACTCTCA	AGR3	nan	nan
AGR3_GCACCTCTTGAGAGTGTCTG	AGR3	nan	nan
AGRN_ACAGCGAGGGCTCTACGTAG	AGRN	nan	nan
AGRN_AGCAGCGATGAGGAACTGAG	AGRN	nan	nan
AGRN_GTGGCCCCCGTGATAAACGC	AGRN	nan	nan
AGRN_GTGGCGCGCAAAGGACCCTG	AGRN	nan	nan
AGRP_ACGCAGCGACGTGAGGAGCG	AGRP	nan	nan
AGRP_AGAAGAGGATCTGTTGCAGG	AGRP	nan	nan
AGRP_CCTGCAGGTACTAGACCTGC	AGRP	nan	nan
AGRP_GCCACGCGAGGAGCCCAGAT	AGRP	nan	nan
AGTPBP1_AGTAAAGGCTAGAATTAATG	AGT	nan	nan
AGTPBP1_GACCATGGTGGATTCGTATG	AGT	nan	nan
AGTPBP1_GAGTGATATCATAGATCGTG	AGT	nan	nan
AGTPBP1_TTCATCGGTAGAACAAGCAT	AGT	nan	nan
AGTR1_CAAGCATTGTGCGTCGAAGG	AGTPBP1	nan	nan
AGTR1_GCTGTGTAGACAGCCCATAG	AGTPBP1	nan	nan
AGTR1_GTAGAAACACACTAGCGTAC	AGTPBP1	nan	nan
AGTR1_TCAGGCCCAGCCCTATCGGG	AGTPBP1	nan	nan
AGTR2_ACAGGCCATACACCAAACAA	AGTR1	nan	nan
AGTR2_ATTGGGCATATTTCTCAGGT	AGTR1	nan	nan
AGTR2_GGAGTAAATCAGCCACAGCG	AGTR1	nan	nan
AGTR2_GTACCTATCAACACTCATGC	AGTR1	nan	nan
AGTRAP_CTCCATCGACGCCATAAGCA	AGTR2	nan	nan
AGTRAP_GCCTGCTGTGAACCTGAAGG	AGTR2	nan	nan
AGTRAP_GTGTCCGTGAGGCTGACCCG	AGTR2	nan	nan
AGTRAP_TGGCCATGCCCACGCCAAAG	AGTR2	nan	nan
AGT_AGAGCGTGGGAGGACCACAG	AGTRAP	nan	nan
AGT_CTTACCTTGGAAGTGGACGT	AGTRAP	nan	nan
AGT_TGTCCTTCCAAGGAACACCC	AGTRAP	nan	nan
AGT_TTGACACCGAAGACAAGTTG	AGTRAP	nan	nan
AGXT2_AACACTGACAGTAACAATCC	AGXT	nan	nan
AGXT2_ACACTTGGCTTGACAAACGT	AGXT	nan	nan
AGXT2_CAGGAGAAAGATGTTCCTTG	AGXT	nan	nan
AGXT2_GCACTGGAGAATCTCGACAG	AGXT	nan	nan
AGXT_CCCCTTTACATGGACCGGCA	AGXT2	nan	nan
AGXT_CCGATGACCAAGGACCCTGG	AGXT2	nan	nan
AGXT_GCTGCTGTTCTTAACCCACG	AGXT2	nan	nan
AGXT_GTCACTGAAGGAGATGAGCG	AGXT2	nan	nan
AHCTF1_CCACCCAAAATGGATTCCTG	AHCTF1	nan	nan
AHCTF1_CCTACATGCAGACTAGCAGG	AHCTF1	nan	nan
AHCTF1_GAATTCATGATTCTGAACGC	AHCTF1	nan	nan
AHCTF1_GTTAATCCTTCGTCCAACAC	AHCTF1	nan	nan
AHCYL1_ACTCAGGAAACGTGCTCAGG	AHCY	nan	nan
AHCYL1_AGATGTTACAAGCAGACCAG	AHCY	nan	nan
AHCYL1_GATGTTTGGTGGGAAACAAG	AHCY	nan	nan
AHCYL1_TGGGGGAGACTTAACCCACT	AHCY	nan	nan
AHCYL2_AGTACCTTCTTGACTGTGCG	AHCYL1	nan	nan
AHCYL2_CGATAGATGTGTGAATGTGG	AHCYL1	nan	nan
AHCYL2_GGAAAGCAAGTGGTAGTCTG	AHCYL1	nan	nan
AHCYL2_TGATGATGAGACATCGCCCA	AHCYL1	nan	nan
AHCY_AACATGATTCTGGACGACGG	AHCYL2	nan	nan
AHCY_CTCTGAGGAGACCACGACTG	AHCYL2	nan	nan
AHCY_GATGATGTCAATACAGCCTG	AHCYL2	nan	nan
AHCY_GCGGGCTCCGAAACCCCGCA	AHCYL2	nan	nan
AHDC1_CAGAGGTAAAAAAACGACGG	AHDC1	nan	nan
AHDC1_GTCACCCCAAGTACGCCTTG	AHDC1	nan	nan
AHDC1_TCCGCCGCCCCAGCGATACG	AHDC1	nan	nan
AHDC1_TTGGGGCACCCACGCAAACG	AHDC1	nan	nan
AHI1_AATTGGATATCCATCCCGGC	AHI1	nan	nan
AHI1_AGGTCTTGTGTAGTCAACTG	AHI1	nan	nan
AHI1_CATGTGGTTGATGAGCATAC	AHI1	nan	nan
AHI1_CCTGAAGAGCCATCATAGAG	AHI1	nan	nan
AHNAK2_CAGAGACACCTCGACATCGG	AHNAK	nan	nan
AHNAK2_GGCCCCAGGCGAGTCCATCG	AHNAK	nan	nan
AHNAK2_GGCCCCGAAATAGACATCAA	AHNAK	nan	nan
AHNAK2_GGGGCCGATACCCCGAACGA	AHNAK	nan	nan
AHNAK_GGACCTTTGACATCAACTTG	AHNAK2	nan	nan
AHNAK_GGTCCTAAGCTTAATATCGA	AHNAK2	nan	nan
AHNAK_GTGATGCTACCCCCAATTTG	AHNAK2	nan	nan
AHNAK_TGTTAACATTGAAGGACCAG	AHNAK2	nan	nan
AHRR_AGGAAGGCCGAGTACTCGGT	AHR	nan	nan
AHRR_CATTTATGACTACATCCACG	AHR	nan	nan
AHRR_CTGTGCGAATCGGAACTGCA	AHR	nan	nan
AHRR_GCTGTCGCTGTTCTGCATTG	AHR	nan	nan
AHR_ATCGCAAACAAAGCCAACTG	AHRR	nan	nan
AHR_CTTACTTCGGATATGGGACT	AHRR	nan	nan
AHR_TACCACATCCACTCTAAGCA	AHRR	nan	nan
AHR_TTATAACAGACTACTGTCTG	AHRR	nan	nan
AHSA1_CCAGTGCCAGTTGTTGACGT	AHSA1	nan	nan
AHSA1_TAAGAGTGATCTTACAAGTG	AHSA1	nan	nan
AHSA1_TGAGCCTGACACAAATCTCG	AHSA1	nan	nan
AHSA1_TTTGTCTGATGAAAACAGCG	AHSA1	nan	nan
AHSA2_AACGAAAGCTATGGCAACCC	AHSA2	nan	nan
AHSA2_CACAAAATTCAGTGCAACCA	AHSA2	nan	nan
AHSA2_GGGTGTAAGGATTCCCACTG	AHSA2	nan	nan
AHSA2_TAGCATCTTCACTGTAAAGG	AHSA2	nan	nan
AHSG_AGACACTGTAAACTCCACAT	AHSG	nan	nan
AHSG_AGATTGATGAAGTAAAGGTG	AHSG	nan	nan
AHSG_GCAACACTCAGTGAGAAGCT	AHSG	nan	nan
AHSG_GTTGTCTATAAATCAGCCCT	AHSG	nan	nan
AHSP_AGAGCCTTGTCTCGCTCTTG	AHSP	nan	nan
AHSP_CATCAACTATTACAGGCAGC	AHSP	nan	nan
AHSP_GCTGAACTCCTTCAATCCTG	AHSP	nan	nan
AHSP_TGAAGAAGACATGGTGACTG	AHSP	nan	nan
AICDA_ACCGCAAGGCTGAGCCCGAG	AICDA	nan	nan
AICDA_CTCACAGAAGTAGAGGCGCG	AICDA	nan	nan
AICDA_TCTCCAGAACGGCTGCCACG	AICDA	nan	nan
AICDA_TGTCGGGCACAGTCGTAGCA	AICDA	nan	nan
AIDA_AGCAAGACATCTACAAAAGG	AIDA	nan	nan
AIDA_GAAGTGCAGCTTTACAGGTA	AIDA	nan	nan
AIDA_GGCGCCGACTTCGACTCTTG	AIDA	nan	nan
AIDA_TTCCTGCTAGAGTTCCCGGT	AIDA	nan	nan
AIF1L_ATGATCTCAGAGGTGACAGG	AIF1	nan	nan
AIF1L_CAGACCTGATGTCTTTAAAG	AIF1	nan	nan
AIF1L_GAGCTCAGCAACAGGTTCCA	AIF1	nan	nan
AIF1L_GAGGCTGGCCGAGATCAACC	AIF1	nan	nan
AIF1_AAAAGCTTTCGGACTGCTGA	AIF1L	nan	nan
AIF1_CAAACTCCATGTATTTCTCT	AIF1L	nan	nan
AIF1_TGCTATATTTGGGATCGTCT	AIF1L	nan	nan
AIF1_TTTCAGGGACATGATATCTG	AIF1L	nan	nan
AIFM1_AGACACTGCGATTCAAACAG	AIFM1	nan	nan
AIFM1_ATTGTGGGCTTATCAACAGT	AIFM1	nan	nan
AIFM1_GGAATACTCACCAGATAACG	AIFM1	nan	nan
AIFM1_TCAATTACGATTATCGGTGG	AIFM1	nan	nan
AIFM2_CACTCTCATTCACTCCCAAG	AIFM2	nan	nan
AIFM2_CCAGCGCTCACGGTTCATCG	AIFM2	nan	nan
AIFM2_TCCGGCAGGGGCTAGTAGTG	AIFM2	nan	nan
AIFM2_TGAGCGGGTGAGCAATCTGG	AIFM2	nan	nan
AIFM3_AGCACTTGGAGAGATACACT	AIFM3	nan	nan
AIFM3_CAGCCCTCAGGATTGCGTGG	AIFM3	nan	nan
AIFM3_GCTGGCCCGAGGCCGCAACG	AIFM3	nan	nan
AIFM3_TTTCCGAGCCTATGGCATCG	AIFM3	nan	nan
AIG1_CCTCACACCAGACCTACGGA	AIG1	nan	nan
AIG1_CCTTTATATTAATCGAGATG	AIG1	nan	nan
AIG1_CGATGGCCTTGTAGTTACAC	AIG1	nan	nan
AIG1_TTCCGTGATTCAGCCACCCT	AIG1	nan	nan
AIM1L_CTGGGATTGGAACTGCAGGG	AIM1	nan	nan
AIM1L_GCCTCGAACTACCCTTATGG	AIM1	nan	nan
AIM1L_GCTTGTCTCTGATCCCACCG	AIM1	nan	nan
AIM1L_GTGTCACTCGGTATTCCTCG	AIM1	nan	nan
AIM1_AAATGGTCTTCGTGAATAGG	AIM1L	nan	nan
AIM1_AGAAACCAAAGTTACCGTCT	AIM1L	nan	nan
AIM1_GCCCAGGAACCATTTCGGCG	AIM1L	nan	nan
AIM1_GTGTCACAGCCCACGACTGA	AIM1L	nan	nan
AIM2_CCTGGATAACATCACTGATG	AIM2	nan	nan
AIM2_CCTTATCCTACCTTAACATG	AIM2	nan	nan
AIM2_CTTGATGATTCAAAATGCTG	AIM2	nan	nan
AIM2_GCAAGATATTATCGGCACAG	AIM2	nan	nan
AIMP1_AACCAATTCGAAGATCCAGA	AIMP1	nan	nan
AIMP1_ACCATAGAATTAGCGTGCAG	AIMP1	nan	nan
AIMP1_GCAGTAACAACCGTATCTTC	AIMP1	nan	nan
AIMP1_GCCCCAAGGACAGTTGTCAG	AIMP1	nan	nan
AIMP2_CCCCGCCAAGACTATCAGCT	AIMP2	nan	nan
AIMP2_GTTGGGGAGCCGGTACATGC	AIMP2	nan	nan
AIMP2_TGTAACCAACATAATCCAAG	AIMP2	nan	nan
AIMP2_TTCAGCGCCCCGTAATCCTG	AIMP2	nan	nan
AIPL1_CGTGTGGTAGGCGAACATGT	AIP	nan	nan
AIPL1_GGACAGTCATTGACGACAGT	AIP	nan	nan
AIPL1_TGCCCCGAGTGATTACCAGA	AIP	nan	nan
AIPL1_TTTATCCCCACAGCACACGG	AIP	nan	nan
AIP_ACGCTGCACAGTGACGACGA	AIPL1	nan	nan
AIP_CAAAAACGTGTGATACAGGA	AIPL1	nan	nan
AIP_CAAGAGTCTCCGCAACATCG	AIPL1	nan	nan
AIP_CGTGTGCACCATGCGAGAAG	AIPL1	nan	nan
AIRE_AGTTCGAAGACTCCGGCAGT	AIRE	nan	nan
AIRE_CCCCGCTCACCGTTCCCGAG	AIRE	nan	nan
AIRE_CGCGCTGGCTGACCACGACG	AIRE	nan	nan
AIRE_GTGGCGGTACCAAAGCCTTG	AIRE	nan	nan
AJAP1_AGCCATGTTTCAGCTCGCCG	AJAP1	nan	nan
AJAP1_CCATGACGCTGCAGACTAAG	AJAP1	nan	nan
AJAP1_CGGTCTCCATCCTACAAACA	AJAP1	nan	nan
AJAP1_CTCCTAAAACTCCACAGCCG	AJAP1	nan	nan
AJUBA_AAATCGGGGGGCAACGACTG	AJUBA	nan	nan
AJUBA_ACCCGACGGCTCAATCCCCG	AJUBA	nan	nan
AJUBA_TAGGTCCCCCCAACCCACTT	AJUBA	nan	nan
AJUBA_TGGACCGATTGTACGCTCAG	AJUBA	nan	nan
AK1_AAGAGTTTGAGCGACGGGTA	AK1	nan	nan
AK1_AGTATTGACTTTGGCCACCA	AK1	nan	nan
AK1_GATTGATGGCTACCCGCGGG	AK1	nan	nan
AK1_GCCCTGAGACCATGACCCAG	AK1	nan	nan
AK2_AGGCTGATTCACCCCAAGAG	AK2	nan	nan
AK2_ATGGATGCTGGGAAACTGGT	AK2	nan	nan
AK2_GTCCCTTTACCGGCCCCGGG	AK2	nan	nan
AK2_GTGAGGCAGGCAGAAATGGT	AK2	nan	nan
AK3_AGAAATTGGCGTGTTAGCCA	AK3	nan	nan
AK3_ATCCAACAGCCAGCTATACT	AK3	nan	nan
AK3_GATCTGATAAGCTCTATCTA	AK3	nan	nan
AK3_TGTAGTGATGCGCGACGACA	AK3	nan	nan
AK4_ATTCTTACATGTACATGAGG	AK4	nan	nan
AK4_GAGAACATCAAGGCCAGCAC	AK4	nan	nan
AK4_GTGCCCTTGCCCGAGCCGGG	AK4	nan	nan
AK4_TCCGAGTTGGAGAACAGGCG	AK4	nan	nan
AK5_ACAATGTAAAAGCTACCCAA	AK5	nan	nan
AK5_ACTCAAACTTTCCATATCGG	AK5	nan	nan
AK5_CAGGAATACCACCAAATCGG	AK5	nan	nan
AK5_CCTTCGATGATATTGGACAC	AK5	nan	nan
AK6_CAGGGAAGAAATCACAACCA	AK6	nan	nan
AK6_GTGGGTGATTTAGCTCGAGA	AK6	nan	nan
AK6_TGTACGAAAGACTTGAAACA	AK6	nan	nan
AK6_TTAGATAACCAAATGAGAGA	AK6	nan	nan
AK7_AATGGAAGCGCTCTTTGTGA	AK7	nan	nan
AK7_ACTGCATCACATCCAACTGA	AK7	nan	nan
AK7_AGCTTCCTCAACCAAAGTGA	AK7	nan	nan
AK7_CGCTCTACTTACGGGGTCCA	AK7	nan	nan
AK8_CTGGATGAGCTCGCCAAACG	AK8	nan	nan
AK8_GTATCATAGGAACATCGTCA	AK8	nan	nan
AK8_TGAACGGGGCATTAGTACGA	AK8	nan	nan
AK8_TTCGGGTGGCCAGTCAAAGG	AK8	nan	nan
AK9_ACATATACAGTAGAGACCAG	AK9	nan	nan
AK9_AGGCATCTCACGATACCCGA	AK9	nan	nan
AK9_TACTGCATGGGAGTTAACTG	AK9	nan	nan
AK9_TCACGGGCTTTATCAAAACG	AK9	nan	nan
AKAP10_ACTGGCTACTGTAAGTGTAG	AKAP1	nan	nan
AKAP10_CAGATTGAAGTGCTGACCAG	AKAP1	nan	nan
AKAP10_GGGCCAATATGATGGACAGG	AKAP1	nan	nan
AKAP10_TTGTTTATGACTCATTCAGA	AKAP1	nan	nan
AKAP11_AAGTGTAGTGCCATCGACAC	AKAP10	nan	nan
AKAP11_AATATTAACAGTATTAAACA	AKAP10	nan	nan
AKAP11_AGATGGCAGTGTCTCTAGGG	AKAP10	nan	nan
AKAP11_TACTGGTATAAGGTACACCT	AKAP10	nan	nan
AKAP12_CTGGGGGAGAAATTTCTGCG	AKAP11	nan	nan
AKAP12_GTGCTGTCCAAACCCCCCGA	AKAP11	nan	nan
AKAP12_TCATATTCAGCTGATAACCG	AKAP11	nan	nan
AKAP12_TGAAGCCGCACTGTTAACTG	AKAP11	nan	nan
AKAP13_AGAGAGTGTACCTCAAAACA	AKAP12	nan	nan
AKAP13_ATTCGAATGAGCCTGATACG	AKAP12	nan	nan
AKAP13_CAGACACCCATTCAGTGGTG	AKAP12	nan	nan
AKAP13_TGTGACGGTGGATGTTACAG	AKAP12	nan	nan
AKAP14_ATGGCGTAGAGTTTGTAGAG	AKAP13	nan	nan
AKAP14_CAGAGATTCGTGCTACGGGT	AKAP13	nan	nan
AKAP14_GACTCACGGTGAATTCACTG	AKAP13	nan	nan
AKAP14_TATGCTGTTAAGATTGTGGA	AKAP13	nan	nan
AKAP17A_ACATGAACGAGACCCTGCCG	AKAP14	nan	nan
AKAP17A_GCTCTTGGAAATACGCAGCG	AKAP14	nan	nan
AKAP17A_GTACTCGCGGTACTGCACAT	AKAP14	nan	nan
AKAP17A_GTGATGCCTCAATTAAGAAG	AKAP14	nan	nan
AKAP1_ACAGACATGAGATTGCGACC	AKAP17A	nan	nan
AKAP1_GCTTCTCTGCGGGGACTACG	AKAP17A	nan	nan
AKAP1_GTCCGGCAACTCTTCACTGG	AKAP17A	nan	nan
AKAP1_TGCAACCTTGCCAACCGTGG	AKAP17A	nan	nan
AKAP2_ACAGCGAGCCTTCTAAACGT	AKAP2	nan	nan
AKAP2_AGAGATCCGCTATCTAGATG	AKAP2	nan	nan
AKAP2_CCTATCCAATGATTTCAGCA	AKAP2	nan	nan
[truncated: 75,442 more rows]
