# Supplementary material for: VISPR-online: a web-based interactive tool to visualize CRISPR screening experiments
Source: BMC Bioinformatics. 2021 Jun 24;22:344. doi: 10.1186/s12859-021-04275-5 (PMC8223366; doi:10.1186/s12859-021-04275-5)
Supplement: Supplementary file 1 — Additional file 1. VISPR-online source code and sample data. Code and sample data used for test. [file 12859_2021_4275_MOESM1_ESM.gz › AddFile1_code-and-sample-data/testdata/JACKS/test_43_gene_std_JACKS_results.txt]

Gene	DMSO	Eto
IFIT1B	1.110043e+00	4.805693e-01
CRACR2B	1.146177e+00	3.322460e-01
C1QTNF7	1.061348e+00	3.782728e-01
PSMD13	1.255457e+00	3.066855e-01
KANSL1	1.172309e+00	3.528962e-01
OSBP	1.100569e+00	3.360290e-01
SYPL2	1.091937e+00	3.573169e-01
CPSF3	1.076873e+00	3.205155e-01
ZNF391	1.088612e+00	3.975836e-01
TLCD2	1.172043e+00	3.471812e-01
ZNF720	1.145300e+00	4.281597e-01
CXCL1	1.131140e+00	3.476961e-01
CTAGE1	1.116703e+00	3.206814e-01
ZNF728	1.162959e+00	4.193497e-01
ZNF841	1.086738e+00	3.587621e-01
TRIM48	1.203779e+00	4.361227e-01
TM9SF2	1.050124e+00	3.416295e-01
DCTN6	1.058118e+00	3.082495e-01
TCTN3	1.096971e+00	5.731064e-01
CDC7	1.067063e+00	3.189040e-01
TMEM19	1.070609e+00	3.285150e-01
UTS2	1.036984e+00	4.350324e-01
CYP2A6	1.118857e+00	4.178043e-01
OR11H1	1.094160e+00	3.464815e-01
CTSW	1.161418e+00	3.567632e-01
WARS	1.022835e+00	3.768602e-01
CYTH3	1.070958e+00	3.818975e-01
CT45A7	1.066861e+00	3.743813e-01
COX6B1	1.082888e+00	2.889090e-01
MRPL12	1.018728e+00	3.025690e-01
RAD17	1.109121e+00	2.957022e-01
TRAPPC1	1.063795e+00	3.714595e-01
COQ2	1.144943e+00	3.194385e-01
EIF5	1.067727e+00	3.141033e-01
CTAG1B	1.081564e+00	4.260085e-01
SETD1A	1.296195e+00	3.134797e-01
CT47A3	1.109356e+00	4.326014e-01
COQ5	1.078511e+00	3.005303e-01
TBC1D3F	1.159886e+00	3.243079e-01
TGS1	1.143283e+00	3.192703e-01
TRA2A	1.090042e+00	5.109727e-01
CUL4A	9.721379e-01	3.904523e-01
ARSJ	1.055646e+00	3.918413e-01
MRPL20	1.132527e+00	3.632316e-01
POLE	1.074730e+00	3.164254e-01
TIPRL	1.107575e+00	3.409346e-01
ZMYM6	1.065485e+00	3.815016e-01
PRY	1.033947e+00	4.145410e-01
TIMELESS	1.047520e+00	2.772720e-01
FGF10	1.018227e+00	3.586852e-01
CCDC138	1.093909e+00	3.857672e-01
CYP4F3	1.075558e+00	3.008993e-01
CTNNBL1	1.147544e+00	3.192522e-01
TTK	1.052208e+00	4.054377e-01
TAF1A	1.117504e+00	3.230094e-01
TCTN1	1.127310e+00	3.317150e-01
SSBP1	1.105360e+00	4.010212e-01
CTTN	1.068539e+00	3.540833e-01
CT47A8	1.018288e+00	3.183778e-01
CYYR1	1.090806e+00	3.655108e-01
PRAMEF17	1.242682e+00	3.604261e-01
COPA	1.112161e+00	2.732848e-01
RPL13A	1.015933e+00	3.463775e-01
PTGES3L	1.023393e+00	4.500426e-01
WDR12	1.119460e+00	3.875986e-01
ZNF276	1.026386e+00	3.396495e-01
TAC4	1.148767e+00	3.420072e-01
CD3EAP	1.067140e+00	2.945877e-01
USP42	1.009872e+00	3.637821e-01
RPL23	1.007058e+00	3.794718e-01
OCLM	1.113337e+00	3.056579e-01
DEFB106A	1.062972e+00	3.301608e-01
SIGLECL1	1.078314e+00	3.320633e-01
SMIM18	1.044918e+00	3.520781e-01
TM4SF18	1.024919e+00	3.644539e-01
GTF2I	1.090771e+00	3.386424e-01
PLEKHA4	1.101492e+00	3.527708e-01
TEX43	1.139199e+00	3.622159e-01
DNAJC16	1.268781e+00	3.496470e-01
TESPA1	1.099763e+00	3.648155e-01
RNF130	9.968200e-01	3.191118e-01
ARL6IP1	1.142282e+00	3.781630e-01
CXorf49B	1.080209e+00	3.774368e-01
HSPA4L	1.051692e+00	4.335651e-01
NUDT14	1.125358e+00	3.319759e-01
CYP3A4	1.090664e+00	3.239884e-01
C6orf165	1.074873e+00	3.575371e-01
CPSF3L	1.039010e+00	2.814306e-01
TSTD1	9.923790e-01	4.057542e-01
CWC27	1.058949e+00	3.443068e-01
TMPRSS11A	1.029542e+00	3.557816e-01
SPAG16	1.032802e+00	3.869119e-01
HMGCLL1	1.065644e+00	4.333228e-01
ARHGAP19	1.048484e+00	4.206118e-01
COQ10A	1.023859e+00	3.940347e-01
SLC7A6	1.072825e+00	3.134913e-01
FBXO31	1.194263e+00	3.537661e-01
CYP39A1	1.120311e+00	3.515274e-01
CTDP1	1.051929e+00	3.088555e-01
ZSCAN23	1.084695e+00	3.055045e-01
CTH	1.040683e+00	2.929678e-01
TYW3	1.092667e+00	3.311751e-01
CYP3A5	1.083992e+00	3.676114e-01
TNFRSF13B	1.031568e+00	2.974757e-01
CYP26C1	9.753929e-01	3.759580e-01
CYP2C8	1.013255e+00	3.174098e-01
CXCL10	1.104668e+00	3.205523e-01
MED17	1.023879e+00	2.986158e-01
FN3KRP	1.116171e+00	3.788383e-01
TMEM263	1.043679e+00	3.181888e-01
HNRNPU	1.093331e+00	3.267901e-01
TP53AIP1	1.027890e+00	3.077496e-01
S100A10	1.042108e+00	4.387099e-01
GEMIN6	1.101282e+00	3.413791e-01
CYP2B6	1.064515e+00	2.926014e-01
GTF2H2	9.970665e-01	3.299419e-01
ADAD2	1.092745e+00	3.448395e-01
ARHGAP29	1.027694e+00	2.884005e-01
WDR78	1.126552e+00	3.840167e-01
CXorf49	1.010542e+00	3.544366e-01
NUP210	1.068907e+00	3.170294e-01
TMEM59L	1.055368e+00	3.388227e-01
PMF1	1.047028e+00	4.027844e-01
FERMT3	9.639002e-01	4.026121e-01
CCDC65	9.580216e-01	3.547832e-01
ZNF283	1.088623e+00	3.222316e-01
ZNF100	9.783706e-01	3.544829e-01
ZNF804A	1.075953e+00	3.762088e-01
C1orf216	1.062574e+00	3.279645e-01
TLR5	1.221551e+00	2.759001e-01
MRPL16	1.010706e+00	3.492151e-01
NPY2R	1.029894e+00	3.929634e-01
SPRR1B	1.065796e+00	3.131872e-01
TBX6	1.030186e+00	3.070876e-01
RHOA	1.056751e+00	3.336050e-01
CCDC184	1.044124e+00	3.130630e-01
CEP170	1.043855e+00	3.326762e-01
TBX10	1.092399e+00	2.989235e-01
ABHD12B	1.043235e+00	2.760254e-01
CSTA	1.054743e+00	3.725183e-01
ILK	1.051624e+00	3.451479e-01
ZNF219	9.638254e-01	3.660022e-01
TRNT1	1.087113e+00	3.392623e-01
ALKBH3	1.077695e+00	3.597133e-01
TAAR8	1.076176e+00	3.437649e-01
CYP20A1	1.031965e+00	3.103600e-01
DNAJC3	1.069806e+00	3.551824e-01
TXN2	9.854794e-01	3.809080e-01
LRRC41	1.015706e+00	3.770960e-01
OR4K13	1.048209e+00	3.529688e-01
GIPC1	1.066694e+00	3.373019e-01
CYP2D6	1.046690e+00	3.385281e-01
CT47A11	1.053539e+00	3.370414e-01
TMEM133	9.264204e-01	3.325605e-01
ZNF439	1.097877e+00	2.802880e-01
CCDC12	1.056088e+00	3.598570e-01
CTNNA1	1.029999e+00	3.921440e-01
APCDD1L	1.082762e+00	3.575562e-01
SERPINB1	9.845888e-01	3.000348e-01
CTIF	1.107189e+00	3.036745e-01
LRRC26	1.019606e+00	3.854510e-01
ANXA2R	9.845025e-01	3.864298e-01
MRPL33	1.082203e+00	3.544341e-01
C1orf159	1.065139e+00	3.746095e-01
RBM33	1.049857e+00	3.408968e-01
SLC39A10	1.032243e+00	3.442799e-01
CTNND2	1.082868e+00	3.282071e-01
CXorf58	1.025603e+00	3.243573e-01
FZD10	1.048082e+00	3.217622e-01
TMEM254	1.076072e+00	3.621296e-01
GOLPH3	1.085412e+00	4.220320e-01
CDK13	1.048472e+00	3.535300e-01
ZNF41	9.559741e-01	2.943761e-01
HSD11B1L	1.062961e+00	3.000605e-01
CTRC	9.446368e-01	2.658712e-01
SLC4A10	1.144943e+00	3.826608e-01
KLF16	1.057654e+00	3.626898e-01
ARHGAP23	1.033734e+00	3.373806e-01
TFB2M	9.184938e-01	3.560422e-01
MTRR	1.035277e+00	2.707571e-01
MYBPHL	1.007310e+00	3.404089e-01
CYP1B1	1.161501e+00	3.967314e-01
C1GALT1	1.155922e+00	3.369828e-01
ZNF251	1.071474e+00	3.436617e-01
EIF1AD	1.009690e+00	3.929225e-01
CXorf21	1.117165e+00	3.277345e-01
MPLKIP	1.019645e+00	3.147971e-01
APOBEC3D	1.116086e+00	3.451397e-01
CYP4F2	9.967579e-01	2.994330e-01
AKAP8L	1.040114e+00	3.195498e-01
MRPS27	1.068176e+00	3.021548e-01
CYB5RL	1.025154e+00	3.452682e-01
CHRDL1	1.112487e+00	4.171192e-01
TNNT2	1.072229e+00	4.106693e-01
PCID2	1.102236e+00	2.803773e-01
PCBP1	1.051531e+00	2.493788e-01
TMEM106C	1.053674e+00	2.948125e-01
METTL17	1.040702e+00	4.461073e-01
TIMP2	1.100365e+00	3.599091e-01
ANKRD13B	1.105078e+00	2.903334e-01
IL36A	9.885957e-01	3.339443e-01
COPG2	1.047875e+00	3.400316e-01
RPL17	1.032710e+00	3.035808e-01
MYH1	1.071744e+00	3.034118e-01
SCD	1.016914e+00	3.088884e-01
ZNF79	1.031722e+00	3.174823e-01
CYP2C9	1.055707e+00	2.777208e-01
ARL11	1.131140e+00	3.617212e-01
CUZD1	1.127046e+00	3.573262e-01
MMP14	1.033844e+00	2.835647e-01
CDK5RAP1	9.950583e-01	3.075928e-01
CCDC157	1.030119e+00	3.280554e-01
TUBB	1.056679e+00	3.264121e-01
AURKA	8.829109e-01	3.020402e-01
SLC25A1	9.908997e-01	2.622784e-01
TM6SF1	9.278145e-01	3.630822e-01
TXN	1.018605e+00	3.007930e-01
DDX18	1.043629e+00	2.895511e-01
HSPE1	1.074022e+00	2.988322e-01
GPR146	1.098296e+00	3.618123e-01
SDS	1.032282e+00	3.549535e-01
ZNF792	1.015596e+00	3.902397e-01
PTPN11	1.057192e+00	3.670386e-01
ARID3A	1.064567e+00	2.975093e-01
LBHD1	1.065068e+00	3.600981e-01
WNT3	1.051535e+00	3.481028e-01
EIF5A	1.012031e+00	4.186018e-01
INTS10	1.064340e+00	2.813743e-01
WDR53	1.023922e+00	3.136910e-01
SREK1IP1	1.014637e+00	3.883626e-01
COX6A2	9.759284e-01	3.773577e-01
TMEM169	1.103092e+00	3.490422e-01
CWF19L2	9.879689e-01	3.578079e-01
MTRNR2L2	1.082684e+00	3.252398e-01
RPS21	1.168872e+00	3.143543e-01
ZNF30	1.013393e+00	3.732759e-01
ZNF19	9.825404e-01	3.309116e-01
MRPL43	1.060617e+00	3.607155e-01
SLC25A17	9.920684e-01	3.762687e-01
PUS10	1.021558e+00	2.775743e-01
LACTB2	1.078441e+00	3.161837e-01
RPL34	9.923051e-01	3.341190e-01
KLRC1	1.011330e+00	2.849105e-01
DCAF8L1	1.056762e+00	3.068995e-01
CTAGE9	9.986861e-01	3.075163e-01
CWC22	1.022873e+00	3.453532e-01
TNFAIP8L1	1.038102e+00	2.996474e-01
CTC1	1.046073e+00	2.649348e-01
FGFR1	9.370052e-01	2.690138e-01
CTSG	1.052272e+00	3.846079e-01
TLX2	1.138525e+00	3.416074e-01
AHRR	1.037048e+00	3.192659e-01
TINF2	1.018880e+00	2.785711e-01
PEX13	9.900179e-01	2.507473e-01
TNFAIP8L2-SCNM1	1.010100e+00	3.470420e-01
CCDC86	1.015922e+00	3.273581e-01
CDH16	9.956164e-01	3.355661e-01
UGT1A10	1.030438e+00	2.889749e-01
LGALS9B	9.986438e-01	3.062680e-01
CYP4A22	1.050525e+00	3.234529e-01
CTNNA3	1.023153e+00	3.522013e-01
DHRS4	1.090435e+00	3.187437e-01
IGSF10	9.034463e-01	2.880113e-01
POLE3	1.049389e+00	3.416521e-01
GCSH	1.013076e+00	3.770465e-01
CTAGE15	9.327325e-01	3.585153e-01
CTSS	9.834465e-01	3.005866e-01
CCDC82	1.028230e+00	3.212958e-01
NTS	1.034397e+00	2.785192e-01
DNM1L	1.027270e+00	2.771595e-01
MYL6	1.039901e+00	3.106259e-01
ZNF430	1.015263e+00	3.086405e-01
SUPT20HL2	9.488807e-01	2.804335e-01
PDCD7	9.871600e-01	3.497632e-01
CTNNAL1	9.928492e-01	3.331139e-01
FTH1	9.784807e-01	2.876186e-01
A2ML1	1.047030e+00	3.462565e-01
CNTF	1.040500e+00	3.022016e-01
KRT24	1.065992e+00	3.033147e-01
KRTAP5-1	9.664991e-01	3.628296e-01
RHOT2	1.046823e+00	3.343267e-01
CTSB	1.082164e+00	3.341593e-01
FAM120AOS	1.073633e+00	3.487107e-01
ATP5L2	9.083960e-01	2.681044e-01
CA10	1.059732e+00	2.747303e-01
TERF1	9.957152e-01	2.789726e-01
CYP3A7	1.014297e+00	3.167998e-01
GLRX5	1.057096e+00	2.737995e-01
PRPS1	1.054691e+00	3.289863e-01
RPS3	1.057630e+00	3.054911e-01
SPATA31D3	9.662293e-01	2.983175e-01
CTSL	1.038577e+00	3.062374e-01
CYTIP	9.538126e-01	3.670832e-01
LRRC73	1.036033e+00	4.126845e-01
RNF17	1.051741e+00	3.218547e-01
TSNAX	9.994504e-01	2.850703e-01
TEX19	9.977059e-01	2.917236e-01
PGR	9.949951e-01	3.632437e-01
TMEM128	1.031936e+00	2.894970e-01
TMEM143	1.066968e+00	3.056136e-01
COMT	1.032518e+00	3.492554e-01
TFEB	1.022930e+00	3.090214e-01
IL4R	1.052204e+00	3.042815e-01
TWF1	1.027567e+00	3.797247e-01
GTF2A1L	9.806311e-01	2.889067e-01
KLHL28	1.013284e+00	2.609646e-01
OR6C6	1.052507e+00	3.163861e-01
RBPMS	8.343506e-01	2.531870e-01
CCDC130	1.012589e+00	3.099913e-01
ENPP5	1.050152e+00	2.543351e-01
ZCCHC2	1.039102e+00	3.180078e-01
COPZ1	9.756465e-01	2.942885e-01
SLA	9.638761e-01	3.563619e-01
ACOT1	9.864981e-01	3.162881e-01
CTDSPL2	1.021461e+00	2.841665e-01
C1orf50	9.692457e-01	3.272174e-01
C22orf39	9.084951e-01	3.472396e-01
CYP2E1	1.082992e+00	3.384594e-01
AMMECR1	1.018260e+00	2.949126e-01
KLHDC10	1.005499e+00	3.083298e-01
MRPL35	1.130418e+00	3.044191e-01
CT83	9.638915e-01	2.775094e-01
FGF2	9.589935e-01	4.148243e-01
TARBP1	1.044903e+00	2.713837e-01
CYP4Z1	1.060658e+00	3.075716e-01
GAREML	9.531594e-01	4.138276e-01
TRMT44	1.022658e+00	2.972674e-01
TSFM	1.007456e+00	2.702608e-01
CHMP2B	9.005158e-01	3.861086e-01
KRT222	1.068955e+00	3.292996e-01
MAFA	1.027304e+00	3.244858e-01
MBD3L5	8.343108e-01	2.505599e-01
CT47A1	1.013386e+00	3.598571e-01
MCCC1	1.045657e+00	3.723596e-01
IL5	1.034080e+00	3.411777e-01
ATXN7L2	9.185532e-01	2.787550e-01
BCL2	1.036374e+00	3.411251e-01
EIF2AK1	9.427013e-01	3.335353e-01
HFE2	1.039573e+00	3.161781e-01
LARS	1.054018e+00	2.519730e-01
MIS18BP1	1.004922e+00	2.521202e-01
ITGA2	8.619075e-01	2.811193e-01
MRPL37	9.911734e-01	4.004113e-01
TTBK2	1.061241e+00	3.522280e-01
C1QTNF8	8.955676e-01	3.190109e-01
USP54	9.674929e-01	3.186628e-01
CXorf23	9.463752e-01	3.494290e-01
ATXN10	1.066403e+00	2.766595e-01
TMEM156	1.148043e+00	3.140981e-01
TAS2R31	1.184142e+00	3.625506e-01
SMO	1.063694e+00	3.238223e-01
TOPBP1	1.068410e+00	2.776748e-01
ANKRD65	1.030131e+00	3.393420e-01
TTLL5	9.779996e-01	3.164448e-01
TMC2	1.011610e+00	3.755315e-01
UTS2B	1.043812e+00	2.657242e-01
TMOD2	9.450151e-01	3.373376e-01
NR2C2AP	9.787964e-01	2.796927e-01
TRUB2	7.411591e-01	2.903165e-01
CPED1	1.024366e+00	3.279832e-01
FBXO4	1.001466e+00	4.051483e-01
MAFF	8.795037e-01	3.351624e-01
PPIAL4A	1.082643e+00	3.489556e-01
SF3B1	9.951585e-01	2.250322e-01
ZNF18	1.303053e+00	2.974694e-01
MMP21	1.009128e+00	3.632040e-01
CTF1	9.976525e-01	3.198750e-01
TCIRG1	9.420482e-01	3.007927e-01
VIP	1.027461e+00	3.093661e-01
DSPP	1.051580e+00	2.978822e-01
TMEM69	9.857998e-01	3.260278e-01
ARPC1B	1.037447e+00	3.084207e-01
CTU2	1.084301e+00	2.746346e-01
ZNF383	1.092821e+00	2.898017e-01
SLC22A15	1.057826e+00	3.401448e-01
BAIAP2L1	1.052338e+00	2.936125e-01
SRPX2	1.079734e+00	3.687455e-01
TBR1	1.011254e+00	3.123471e-01
EGFLAM	1.147431e+00	3.921730e-01
CYP2U1	9.612069e-01	2.886418e-01
EIF2AK2	9.142558e-01	2.310822e-01
SNX33	1.057634e+00	3.419576e-01
SRSF12	9.600740e-01	3.345537e-01
TUBA8	1.006181e+00	3.187771e-01
SPAG11A	9.970382e-01	3.517219e-01
POM121	1.008959e+00	2.677397e-01
TNPO1	9.775926e-01	2.582863e-01
SYT15	9.135884e-01	3.196144e-01
TFAM	1.004194e+00	3.309565e-01
ATXN3	1.013236e+00	3.209976e-01
ASAH2B	1.068605e+00	3.155062e-01
HUS1B	1.011661e+00	3.429643e-01
CYCS	1.005865e+00	2.839924e-01
COPS6	9.811934e-01	2.664246e-01
DAP	1.062200e+00	4.321394e-01
ZNF707	9.992045e-01	2.955113e-01
EIF1AY	1.048668e+00	3.607463e-01
MDH1	1.047813e+00	2.902237e-01
CT45A3	1.238034e+00	2.929538e-01
CXorf57	1.023634e+00	3.171648e-01
CBL	1.016932e+00	3.502407e-01
SPRED2	1.031927e+00	2.729716e-01
TRAPPC5	9.771976e-01	2.974337e-01
NDUFB11	9.538956e-01	3.191854e-01
SASS6	1.051171e+00	2.408010e-01
TSNAXIP1	1.033926e+00	3.553351e-01
CST8	8.371935e-01	3.755683e-01
CXorf56	1.055658e+00	2.940412e-01
COX15	1.009963e+00	3.010070e-01
FASLG	1.097709e+00	3.537099e-01
LOXL3	9.728996e-01	3.328172e-01
METTL11B	9.554982e-01	2.968183e-01
CYP3A43	1.077332e+00	2.647662e-01
TMEM182	9.740701e-01	3.241773e-01
TMEM126B	1.043878e+00	2.804039e-01
CYP4F22	9.979671e-01	2.904739e-01
ARHGAP27	1.000813e+00	2.990169e-01
CCR1	1.012652e+00	3.138822e-01
PPA2	1.010197e+00	2.610457e-01
TOM1	1.036663e+00	3.173070e-01
TBC1D30	9.023186e-01	2.804925e-01
SERPINB11	1.037341e+00	3.507672e-01
KRTAP10-7	1.037540e+00	3.027051e-01
TTC19	1.046811e+00	3.386359e-01
CT47A12	9.830696e-01	3.288001e-01
APOBEC3A	9.399443e-01	2.846628e-01
SPATA4	1.094062e+00	2.914479e-01
RAD51	9.402111e-01	2.508130e-01
THOC1	1.019957e+00	2.709073e-01
MTHFS	8.545890e-01	3.114452e-01
CUL4B	1.044727e+00	2.974192e-01
SNX22	1.010299e+00	3.117768e-01
MTFR1	9.735877e-01	2.895375e-01
DNAH17	9.929878e-01	2.916967e-01
DST	9.417963e-01	2.754167e-01
WDR72	9.748856e-01	3.140280e-01
CDK18	1.047989e+00	3.177916e-01
EIF4EBP1	1.057265e+00	3.693786e-01
RPP25	1.024435e+00	3.300494e-01
GEMIN2	1.019033e+00	2.980996e-01
BTF3L4	1.077707e+00	2.780050e-01
TAS2R40	9.602653e-01	3.021950e-01
BTBD17	9.070779e-01	2.609842e-01
MAGEA6	9.652961e-01	3.357159e-01
TGM4	1.007501e+00	3.631108e-01
DUSP19	9.949355e-01	3.789242e-01
IL24	1.031459e+00	2.805428e-01
WDR55	1.035035e+00	2.820945e-01
NARS	1.014668e+00	2.986757e-01
MUM1	9.566792e-01	3.057850e-01
RENBP	1.073611e+00	3.555370e-01
CXCR2	9.942867e-01	2.880563e-01
PLEK	9.881321e-01	2.823874e-01
DDX53	1.034008e+00	3.003247e-01
RECQL	1.047806e+00	3.021710e-01
GCM1	1.064872e+00	3.873871e-01
CAPN1	1.051636e+00	2.962758e-01
GCC1	9.019675e-01	3.489849e-01
MRFAP1	9.151961e-01	3.565248e-01
TRPC1	9.836293e-01	3.218026e-01
GLB1L2	9.213202e-01	3.627944e-01
CCDC18	9.876843e-01	3.014858e-01
CTSH	1.072986e+00	3.066384e-01
GRP	1.002227e+00	2.772082e-01
F11	1.045091e+00	3.080719e-01
MED7	9.966832e-01	2.285761e-01
CTRB2	9.151280e-01	2.896584e-01
TCF7	1.065223e+00	2.827403e-01
PRPF4	1.022208e+00	3.293304e-01
MRPL4	9.536799e-01	2.911887e-01
MYH14	1.001039e+00	3.522032e-01
GPR151	1.055222e+00	3.307924e-01
SLC25A26	9.856546e-01	2.693983e-01
PYROXD1	9.866852e-01	2.534770e-01
CT45A9	1.041353e+00	2.906366e-01
SNRPB2	1.001580e+00	3.812896e-01
IKBKG	8.784856e-01	2.845234e-01
WDR44	9.035405e-01	2.462911e-01
TOP2A	1.020881e+00	2.514220e-01
MAGEA1	1.020164e+00	2.902983e-01
RETSAT	9.692493e-01	2.914952e-01
RNASE11	9.853963e-01	2.638591e-01
CTTNBP2	9.916763e-01	3.068689e-01
PNLIPRP1	9.603635e-01	2.883553e-01
TMEM161A	9.957299e-01	2.932139e-01
MBIP	1.028767e+00	2.989642e-01
CLPTM1L	1.047352e+00	3.007825e-01
CSRNP2	1.014303e+00	3.960873e-01
ARPC5L	1.060278e+00	3.210565e-01
CRYBB1	1.008323e+00	2.925272e-01
SLC22A23	1.111648e+00	3.043786e-01
C14orf1	9.712554e-01	2.762328e-01
TSPYL2	8.441489e-01	4.049181e-01
CREB1	9.238982e-01	3.051238e-01
RRP12	1.027085e+00	2.930221e-01
ZNF284	9.891564e-01	4.267141e-01
CUEDC2	9.826109e-01	3.833036e-01
CAPN14	9.677120e-01	3.668211e-01
KCNJ15	1.082849e+00	3.099472e-01
DDX5	9.569034e-01	3.179622e-01
TMEM138	9.744869e-01	3.173820e-01
LRRC45	9.688045e-01	3.055043e-01
RAD51D	9.649975e-01	3.067816e-01
TUBB8	9.507889e-01	2.701966e-01
CTAG1A	1.009768e+00	3.442407e-01
CYP11A1	1.029962e+00	3.350659e-01
LRRC16B	1.087852e+00	3.224295e-01
OR5M1	1.021101e+00	2.895269e-01
TMEM57	9.831565e-01	2.890879e-01
ZNF266	9.226021e-01	2.840162e-01
SLC25A38	9.658819e-01	3.273663e-01
NEK10	9.421521e-01	2.772977e-01
TAF1B	9.519935e-01	2.825955e-01
WFDC10A	1.020031e+00	2.791337e-01
DDX51	9.002941e-01	2.455287e-01
GPR180	1.078364e+00	3.715521e-01
ZNF143	1.029996e+00	2.945164e-01
USP17L17	9.358151e-01	3.578364e-01
GPR75-ASB3	8.438251e-01	2.689520e-01
CSN2	1.000142e+00	3.467484e-01
IARS	9.828467e-01	3.636836e-01
ADAMTS7	9.118191e-01	2.999147e-01
CTSC	1.020623e+00	4.124335e-01
KRT1	9.001297e-01	3.233276e-01
ZNF705A	9.704249e-01	2.715263e-01
SEC62	9.821418e-01	2.901636e-01
ZNF845	9.449419e-01	2.663758e-01
OR5H14	9.517547e-01	3.116783e-01
ASB18	1.032234e+00	3.112515e-01
IL9	1.032718e+00	2.641738e-01
TRAK1	1.117049e+00	3.551902e-01
CALCRL	9.792083e-01	2.977715e-01
TTLL6	1.063202e+00	2.842117e-01
CTLA4	1.045768e+00	2.785645e-01
TOPAZ1	9.174492e-01	2.738366e-01
CDC42BPB	1.043499e+00	3.328972e-01
CT47A9	8.713801e-01	2.728343e-01
BMP1	9.730094e-01	3.306272e-01
PCDHA5	1.003448e+00	2.980834e-01
TXNRD1	9.766171e-01	3.389143e-01
GABARAP	8.901882e-01	3.332485e-01
CYC1	9.983934e-01	2.627017e-01
ERO1L	1.059286e+00	3.260998e-01
PABPN1	9.266096e-01	3.781014e-01
ITGB3BP	9.899493e-01	3.182906e-01
GLYATL2	8.896004e-01	2.768724e-01
ANKRD13D	9.783255e-01	2.594705e-01
ZNF436	9.950226e-01	3.162050e-01
MID1	1.057141e+00	3.177113e-01
OR2A4	1.013955e+00	2.649804e-01
MARS	9.662805e-01	2.804779e-01
MAGEB1	1.067311e+00	3.077432e-01
ZNF232	9.446023e-01	2.852318e-01
MYOC	1.049085e+00	3.620206e-01
ATP6AP1	1.002143e+00	2.548010e-01
SLC16A11	1.013421e+00	3.951525e-01
TMED7-TICAM2	9.842573e-01	2.908362e-01
ZNF705E	9.864154e-01	2.860458e-01
FASN	9.172184e-01	2.366323e-01
TBC1D3L	9.940474e-01	3.214100e-01
GNB2L1	1.020742e+00	2.594346e-01
DNTT	1.015516e+00	2.955978e-01
SCAPER	9.989707e-01	2.821921e-01
TMEM31	9.960794e-01	2.957830e-01
ITGA1	1.040426e+00	2.777698e-01
ZNF69	1.004707e+00	2.954431e-01
TTC7A	1.041498e+00	3.028339e-01
NUDT1	8.618398e-01	2.393349e-01
ZNF267	8.930152e-01	2.496277e-01
CLCA2	1.069146e+00	3.034043e-01
FGG	9.090001e-01	3.401091e-01
CXorf40A	1.027652e+00	2.972167e-01
ARHGAP5	9.752292e-01	2.848160e-01
SPRYD4	1.056206e+00	2.795224e-01
CLDN18	1.025842e+00	2.772048e-01
TNP1	1.089803e+00	3.437520e-01
PSD2	9.915791e-01	2.918124e-01
USP8	1.007429e+00	3.107748e-01
CTBS	1.031832e+00	3.114514e-01
VCY1B	8.035376e-01	2.852194e-01
USP38	1.003041e+00	3.396382e-01
CDH19	8.733169e-01	4.464989e-01
TBC1D13	1.051512e+00	3.728934e-01
CLDN15	1.067614e+00	2.905062e-01
CPEB2	8.948281e-01	3.060868e-01
CYP8B1	9.316959e-01	2.914646e-01
SAP30BP	9.799976e-01	2.735076e-01
KLHDC3	1.004679e+00	3.792840e-01
PF4V1	1.019248e+00	2.930671e-01
RPL36	1.024741e+00	2.563076e-01
ABHD17A	9.522688e-01	2.563817e-01
AGAP4	9.521282e-01	3.048286e-01
CELF1	1.039341e+00	3.080774e-01
CYP4V2	1.015961e+00	2.945247e-01
TMEM221	1.040725e+00	3.121581e-01
TP53I3	9.702278e-01	3.025310e-01
TPRN	1.137817e+00	4.059701e-01
TMEM8B	9.942338e-01	3.464757e-01
GCNT2	1.000799e+00	3.055785e-01
SAA2	1.002947e+00	2.797214e-01
PEX1	9.632938e-01	3.164717e-01
CYP2A7	1.016983e+00	2.710134e-01
PCDH7	9.542678e-01	2.879664e-01
DDX11	9.690784e-01	3.232901e-01
EIF4ENIF1	9.620872e-01	2.899248e-01
ADAM33	1.032786e+00	2.879661e-01
CTXN2	9.914470e-01	2.439152e-01
USP17L22	9.918853e-01	3.215439e-01
RBM47	1.015719e+00	3.373500e-01
MET	9.651397e-01	2.666491e-01
ODF3L2	9.988155e-01	4.078524e-01
CDH2	1.001936e+00	2.897739e-01
SIDT1	1.048957e+00	2.812930e-01
CRIM1	1.015893e+00	2.878163e-01
CCDC74A	1.046677e+00	3.199903e-01
ANXA8L1	7.540334e-01	1.928617e-01
PHF13	1.029051e+00	3.709751e-01
ARL5B	9.918976e-01	3.090087e-01
TAGLN3	1.017932e+00	3.024252e-01
TMEM258	1.194684e+00	2.762574e-01
DYNC1I2	9.887174e-01	2.590100e-01
PREP	1.060150e+00	2.909034e-01
MCF2L2	9.429696e-01	3.068302e-01
CXCL3	9.961724e-01	3.112878e-01
ACR	9.936275e-01	3.209066e-01
DNAJC11	1.015483e+00	2.303426e-01
TAS2R43	1.032847e+00	3.037124e-01
SETDB2	1.001229e+00	2.895160e-01
KLHL30	1.005711e+00	3.144642e-01
HSPB1	1.021599e+00	3.016926e-01
C1orf122	9.585651e-01	3.354512e-01
MRPL39	1.167528e+00	3.119153e-01
CTXN3	9.824439e-01	2.806550e-01
DES	9.335182e-01	3.054595e-01
FOLH1	1.056895e+00	4.125487e-01
C1orf146	9.959201e-01	2.891710e-01
NDUFB1	9.821593e-01	2.696566e-01
FHAD1	1.018981e+00	3.216744e-01
TTC3	9.701918e-01	3.315212e-01
MBOAT7	9.691296e-01	3.185747e-01
CYB5R2	9.526468e-01	3.252342e-01
NPM1	9.667152e-01	2.599991e-01
RPL7A	9.789993e-01	2.689315e-01
LAYN	9.763594e-01	2.414289e-01
PCDHGB5	9.995038e-01	3.111791e-01
PRSS35	1.042471e+00	3.045504e-01
WASH1	9.543406e-01	3.180245e-01
CUL2	1.030210e+00	2.806301e-01
PDZK1	7.950671e-01	2.688610e-01
TMEM40	8.984816e-01	3.236631e-01
SOX1	1.046514e+00	3.228227e-01
LRRC37A2	8.678270e-01	2.414590e-01
SLC26A10	9.566620e-01	3.173039e-01
SERPINA1	9.479806e-01	2.769848e-01
DEFB105A	9.607434e-01	2.783606e-01
TSSK6	9.955671e-01	2.874824e-01
HEPACAM2	9.595025e-01	2.845544e-01
KRT39	9.164552e-01	2.725737e-01
MAPK1	9.603868e-01	2.867501e-01
PCDHAC2	8.422972e-01	2.429875e-01
NHP2L1	1.009539e+00	2.710868e-01
SLC2A14	1.011799e+00	2.609878e-01
CYFIP1	1.017956e+00	2.522332e-01
ZNF417	8.748118e-01	2.605950e-01
METTL2B	9.383003e-01	3.066494e-01
SPRR2E	9.481562e-01	3.471142e-01
MAP3K19	9.546267e-01	2.587675e-01
CXCL12	9.717938e-01	2.855465e-01
PCDHA10	9.489195e-01	2.896183e-01
TSHZ2	1.029313e+00	3.354251e-01
SIK1	8.953393e-01	3.013110e-01
ZSCAN20	1.054458e+00	2.640322e-01
TUBGCP2	9.711767e-01	3.016455e-01
CHMP7	9.093532e-01	2.386319e-01
MB	1.104834e+00	3.166844e-01
ZNF226	9.323860e-01	2.800852e-01
ATAD1	9.232182e-01	2.484777e-01
ZNF808	9.894712e-01	3.110273e-01
ZNF223	1.023071e+00	3.259022e-01
CAD	9.926084e-01	3.153407e-01
AKT3	1.090932e+00	2.902828e-01
OSM	1.032047e+00	3.035615e-01
SCAF1	9.713087e-01	3.328413e-01
ADAM23	9.596470e-01	2.907260e-01
LHFPL4	1.093862e+00	3.453757e-01
SERPINA11	1.011634e+00	3.788747e-01
UQCRHL	9.557121e-01	2.547657e-01
CST11	1.025293e+00	3.423023e-01
CCDC37	9.600763e-01	2.530068e-01
PSG1	9.559515e-01	2.978142e-01
CT47A10	9.740349e-01	2.843316e-01
TAF10	1.154298e+00	4.073945e-01
FST	1.027870e+00	3.060036e-01
SP4	9.293349e-01	2.584124e-01
C8orf48	8.980074e-01	2.709202e-01
SLC38A6	9.318476e-01	2.828997e-01
FGF13	9.772805e-01	3.848287e-01
LRRC61	1.024981e+00	3.320993e-01
TRIM59	9.436993e-01	3.092501e-01
SPATA2L	1.059064e+00	3.730029e-01
CYSTM1	1.063072e+00	2.710787e-01
TMEM135	8.846006e-01	2.681773e-01
FNBP1L	1.287488e+00	3.429347e-01
ZNF212	9.203275e-01	2.837962e-01
RNF115	9.042522e-01	2.769365e-01
SPDYE2B	9.629706e-01	2.853763e-01
KIAA0895L	1.013835e+00	2.777655e-01
PMP22	9.287232e-01	3.243740e-01
ZNF586	9.314420e-01	2.447659e-01
CXCR5	1.029148e+00	3.382400e-01
LDLRAP1	8.492539e-01	2.918616e-01
CRNKL1	8.206811e-01	2.185223e-01
DDX6	9.872503e-01	2.185636e-01
CSRP2	1.010796e+00	2.920727e-01
THOC3	9.889483e-01	2.431505e-01
IL27RA	8.405605e-01	3.324048e-01
RALY	1.256175e+00	3.562783e-01
CGB5	8.301322e-01	2.502856e-01
CNOT6	9.895052e-01	2.790665e-01
RPL3	9.491696e-01	3.055744e-01
RNF145	9.232105e-01	2.599800e-01
PCYT1B	9.557550e-01	2.777840e-01
DCDC2B	9.719077e-01	4.368002e-01
RRP15	9.531428e-01	2.412571e-01
TRIP10	1.002805e+00	2.756818e-01
ZDHHC21	9.716635e-01	3.370800e-01
CEP192	9.100782e-01	2.395127e-01
RASA4B	8.692345e-01	3.270213e-01
AKT1S1	9.724434e-01	3.161786e-01
MROH7	9.825506e-01	3.400358e-01
TEC	9.982707e-01	2.779083e-01
FOXL2NB	8.862338e-01	2.512541e-01
ANKRD10	9.937891e-01	3.132600e-01
TAS2R16	9.893057e-01	3.194501e-01
AGTR1	9.910405e-01	2.597573e-01
CYP7A1	9.111509e-01	2.674857e-01
CAPZA2	1.085593e+00	3.179856e-01
NUDC	9.793094e-01	2.939695e-01
USP1	1.013064e+00	2.983074e-01
CCDC174	9.312655e-01	2.725339e-01
F8A3	9.973179e-01	3.015257e-01
CYP1A1	9.046325e-01	2.935964e-01
GPI	1.038045e+00	3.371186e-01
USP26	9.916861e-01	3.276521e-01
ZNF812	1.024272e+00	2.701130e-01
MALT1	1.013938e+00	3.353879e-01
SHCBP1L	1.018696e+00	3.205460e-01
U2AF1L4	9.792310e-01	3.081361e-01
OSGEPL1	9.633873e-01	3.056937e-01
KLF4	1.268056e+00	3.384198e-01
CD68	1.074503e+00	3.320805e-01
CYP2C18	9.853957e-01	2.853108e-01
SSX2B	9.795348e-01	2.616067e-01
TCF21	1.013598e+00	3.242096e-01
ATF7IP2	1.031064e+00	2.758121e-01
ZNF45	8.369948e-01	3.424920e-01
PKD2L1	7.551936e-01	1.986575e-01
PHF23	9.887848e-01	3.153870e-01
CCDC58	9.026074e-01	2.571541e-01
ERCC6L	9.448856e-01	2.629181e-01
PCSK9	1.054205e+00	2.881748e-01
CYP2S1	9.298987e-01	3.573478e-01
KCNA10	7.779294e-01	3.083925e-01
N6AMT2	9.639158e-01	2.815235e-01
SLC25A51	9.954211e-01	3.462451e-01
KLF13	9.597587e-01	3.338883e-01
TBC1D23	1.020306e+00	3.049960e-01
RNF149	9.710600e-01	3.060217e-01
GKN2	9.813143e-01	2.686868e-01
PLEKHM2	9.993058e-01	3.035041e-01
CTCF	9.574126e-01	3.254620e-01
TRHDE	9.743909e-01	2.852443e-01
MYL12B	8.790384e-01	2.865273e-01
PAK1IP1	8.421129e-01	2.463835e-01
TMEM190	9.871848e-01	2.887515e-01
RAD21L1	1.056628e+00	2.773636e-01
GCNT4	1.007575e+00	3.307533e-01
CYP4A11	9.313337e-01	2.543064e-01
TIA1	1.013453e+00	3.371946e-01
FRRS1	1.025475e+00	2.959537e-01
TAF2	1.035897e+00	2.566660e-01
GAGE12J	1.020202e+00	3.076493e-01
ZNF737	9.877173e-01	2.939392e-01
CPD	8.208545e-01	2.680328e-01
DUSP14	9.796365e-01	3.261249e-01
VARS2	9.826926e-01	3.411599e-01
ZDHHC23	7.473692e-01	3.769272e-01
FCER1A	9.569819e-01	2.310117e-01
TASP1	8.849571e-01	3.379978e-01
ARHGAP11B	9.620379e-01	2.486704e-01
GNL3	9.867083e-01	2.398327e-01
COX4I1	9.984587e-01	2.395410e-01
CD7	9.784455e-01	2.924537e-01
TEX35	9.535711e-01	3.107521e-01
SPATA24	1.013547e+00	3.097706e-01
ANKRD36	9.502135e-01	2.672777e-01
IKZF3	1.053088e+00	2.938107e-01
LRP2BP	8.813004e-01	3.242111e-01
CNOT10	9.658945e-01	2.484022e-01
BBS1	1.010411e+00	3.279893e-01
EDA	9.893410e-01	2.939757e-01
CD46	1.019713e+00	2.947411e-01
CD226	9.650555e-01	3.076784e-01
BRMS1	8.853357e-01	3.028150e-01
FOXD4	9.042022e-01	3.340113e-01
CXorf40B	1.003427e+00	2.477299e-01
NDUFC2-KCTD14	9.069214e-01	3.003171e-01
TBX3	1.012150e+00	3.644982e-01
IL13RA2	8.765897e-01	3.012946e-01
CT47A7	1.033875e+00	2.896795e-01
TYMP	9.011743e-01	3.029432e-01
TMEM14A	1.050833e+00	3.009536e-01
RBBP8NL	9.302937e-01	3.440245e-01
GNPDA2	1.000835e+00	2.482145e-01
ANGPT2	8.834423e-01	2.917623e-01
LRRC3	9.587780e-01	2.884186e-01
ARF1	9.515241e-01	2.695739e-01
ABI3BP	9.476475e-01	3.008628e-01
CCDC63	9.806972e-01	3.310862e-01
CCDC127	9.692028e-01	3.337430e-01
ATRIP	1.022114e+00	2.349672e-01
C4B	9.330806e-01	2.858856e-01
MAP1LC3B2	9.355934e-01	2.737990e-01
ARGLU1	9.198923e-01	2.744298e-01
TRIP6	1.051193e+00	3.190990e-01
TTF2	7.907588e-01	2.389957e-01
ETAA1	9.573837e-01	2.807452e-01
ALKBH1	1.031868e+00	3.169110e-01
DNAJC19	7.409677e-01	3.955377e-01
ESPN	1.017313e+00	3.116498e-01
TPM2	9.530834e-01	2.837897e-01
TMEM202	8.349735e-01	2.472939e-01
ZNF99	9.966340e-01	2.345183e-01
ZNF781	1.044538e+00	2.577747e-01
NCKAP1	8.505305e-01	2.590083e-01
GALNT3	1.021439e+00	3.019652e-01
ADAMTSL3	9.716739e-01	3.169853e-01
RHOQ	7.673252e-01	3.083070e-01
ZNF354B	9.501454e-01	3.036008e-01
CLDN22	9.507992e-01	3.272914e-01
MYBL2	8.783470e-01	2.724278e-01
BRD2	9.853206e-01	2.388518e-01
CCL4L2	1.161297e+00	3.122601e-01
UBAP2	9.586413e-01	3.022981e-01
ARSE	1.010384e+00	2.644171e-01
SNRPG	9.221463e-01	2.241434e-01
ZSCAN16	9.239889e-01	2.495082e-01
CYP2A13	9.196752e-01	2.202724e-01
CPNE6	1.003541e+00	3.828058e-01
PIP5K1A	9.533495e-01	3.008528e-01
CYP11B1	9.693381e-01	2.995643e-01
CRIPT	9.644980e-01	3.520967e-01
ZNF354A	9.896956e-01	3.214958e-01
C2CD5	1.001896e+00	2.679048e-01
ADSS	9.449034e-01	2.884084e-01
CXCL8	9.546972e-01	3.015380e-01
C4orf3	1.042535e+00	2.889937e-01
CTSK	1.225215e+00	2.600303e-01
JRKL	1.058196e+00	2.570813e-01
C1orf174	9.547829e-01	3.365044e-01
CTXN1	9.331163e-01	2.676870e-01
AVPI1	1.005877e+00	3.099467e-01
ANKRD22	1.017504e+00	3.145284e-01
LRRC7	9.621170e-01	2.841368e-01
ABCC10	1.064798e+00	3.217616e-01
PGM2	9.758187e-01	3.185481e-01
POLG2	1.012545e+00	2.742877e-01
SLC6A16	1.000431e+00	3.281100e-01
SAFB2	1.007702e+00	2.908806e-01
SRFBP1	9.708419e-01	2.979036e-01
ADAR	1.004533e+00	2.327870e-01
STOML1	8.195950e-01	2.771558e-01
STK32B	9.416218e-01	3.080302e-01
IK	9.773278e-01	2.743528e-01
CSN1S1	1.006293e+00	3.056674e-01
GALNT7	1.019181e+00	2.687090e-01
PPIAL4G	1.037050e+00	2.678899e-01
HN1	1.023471e+00	2.652784e-01
TREM1	1.008839e+00	3.318356e-01
INTS1	9.248875e-01	2.625161e-01
STARD8	1.015954e+00	2.938753e-01
PKM	9.556292e-01	2.738654e-01
COG5	8.749422e-01	2.968006e-01
NDNL2	1.001799e+00	2.667932e-01
OR52E4	8.556363e-01	2.142933e-01
EGFL6	8.921428e-01	3.002188e-01
WDR49	9.224056e-01	2.764663e-01
TBL1Y	9.945496e-01	3.736424e-01
GAS2L3	8.958524e-01	2.194259e-01
CRLF2	9.763110e-01	2.873379e-01
ARMC7	9.594782e-01	2.269827e-01
KLK11	1.106765e+00	2.553698e-01
MRPS21	9.294722e-01	2.481404e-01
MAP2K2	1.013963e+00	3.080930e-01
ASPHD2	1.074554e+00	2.676992e-01
NUP93	1.019147e+00	2.579962e-01
ZNF239	9.556899e-01	2.500673e-01
TAF7L	1.028060e+00	3.506117e-01
ZNF783	9.389494e-01	2.723601e-01
SDHA	8.544832e-01	2.969850e-01
DPH3	9.589378e-01	2.095376e-01
ITGB1BP2	9.723095e-01	2.694077e-01
IL7R	7.941705e-01	2.901975e-01
QRFP	9.394527e-01	2.696802e-01
PSMD6	9.859008e-01	2.033388e-01
XKR5	1.018613e+00	3.266008e-01
TK1	1.018564e+00	2.806592e-01
VSIG10L	9.996385e-01	3.031401e-01
BTBD10	9.491425e-01	3.127877e-01
BPY2C	8.124096e-01	3.322794e-01
CTNNA2	8.580237e-01	2.943876e-01
CCDC67	9.743795e-01	3.321621e-01
ACTR3C	1.027489e+00	2.826969e-01
AFAP1	1.025434e+00	2.854475e-01
ZNF140	9.492244e-01	2.605195e-01
GCGR	9.367755e-01	2.797826e-01
TMEM229A	9.813347e-01	3.449132e-01
CHMP2A	7.896232e-01	4.346739e-01
CSE1L	8.614906e-01	2.764227e-01
FBXO2	9.456057e-01	2.555507e-01
HNRNPL	9.266108e-01	2.634692e-01
ELAC2	9.273326e-01	2.044032e-01
ANGPTL7	9.539815e-01	2.754374e-01
CT62	1.009026e+00	3.423846e-01
CADM3	9.358805e-01	2.569695e-01
BOD1	9.784652e-01	2.867191e-01
SRSF1	8.528638e-01	2.591739e-01
BUB1	8.146275e-01	3.676020e-01
CR2	1.072532e+00	2.822504e-01
WDR75	9.586163e-01	2.477528e-01
PRDM1	8.908147e-01	2.516916e-01
ANGPTL2	9.998218e-01	3.101230e-01
ZNF329	9.797278e-01	2.785613e-01
MYH11	9.385640e-01	3.127852e-01
RANBP9	9.568289e-01	2.806019e-01
TDRD12	9.125306e-01	3.331054e-01
IGF2	1.020385e+00	2.711201e-01
TXNDC8	9.468467e-01	3.289198e-01
METTL16	1.000249e+00	2.265488e-01
PCNP	1.081842e+00	3.452019e-01
CCDC3	9.548739e-01	3.278944e-01
CCDC169-SOHLH2	1.023511e+00	3.212507e-01
CSMD1	8.088906e-01	2.919514e-01
PHF21A	8.993980e-01	2.863939e-01
WBP11	9.103989e-01	2.629572e-01
ZNF763	8.178721e-01	3.224628e-01
RPS7	9.806761e-01	2.460066e-01
ZBTB43	1.023360e+00	2.801702e-01
KLRC3	8.587170e-01	2.352196e-01
P2RY14	8.490344e-01	3.176784e-01
CDADC1	1.047007e+00	2.974813e-01
CCT8L2	1.008994e+00	2.962339e-01
CRYGA	8.623675e-01	2.883689e-01
GPR31	1.041150e+00	3.289956e-01
COL4A3	9.811399e-01	2.956569e-01
SVOPL	9.089737e-01	2.511836e-01
FAM228B	9.592032e-01	2.933744e-01
TAF15	9.157308e-01	3.159280e-01
SLAIN1	9.309196e-01	3.296289e-01
JUNB	9.543140e-01	3.189052e-01
TMEM185B	9.502880e-01	2.490993e-01
GPATCH2L	1.024466e+00	2.936647e-01
PCGF2	1.000484e+00	2.796576e-01
TENM2	9.196280e-01	2.421931e-01
TP53RK	9.200729e-01	2.788354e-01
DDX21	9.605838e-01	2.619687e-01
TFRC	7.970454e-01	2.159644e-01
CNEP1R1	8.872117e-01	2.495880e-01
EIF3C	9.315642e-01	2.418182e-01
ZNF22	8.742240e-01	2.640810e-01
VWC2L	9.325645e-01	2.776857e-01
TUBA1A	9.197543e-01	2.679847e-01
TEX13B	1.011786e+00	3.235610e-01
ZBTB14	9.990350e-01	3.308594e-01
TMPRSS12	9.207490e-01	2.615286e-01
THOP1	9.287776e-01	3.214894e-01
TNIP2	7.858546e-01	2.205870e-01
TNFRSF13C	9.590460e-01	3.031365e-01
PPP1R2	9.819344e-01	2.800967e-01
MED19	9.909181e-01	2.943857e-01
METTL6	9.309351e-01	2.829252e-01
EIF2S3	9.978707e-01	2.366786e-01
CHMP4A	8.522539e-01	2.473340e-01
HOXD1	8.114863e-01	3.097433e-01
JMJD7	1.012108e+00	2.998559e-01
SIRT5	8.989504e-01	4.142077e-01
HEATR1	9.296561e-01	2.295280e-01
NELL2	1.009813e+00	3.106143e-01
PTGFRN	9.933156e-01	3.503932e-01
ATAD2	9.570503e-01	2.522711e-01
PSMD1	8.348712e-01	3.026364e-01
TCEB2	9.826438e-01	2.799515e-01
SIAE	9.178738e-01	2.846268e-01
DUSP22	9.072173e-01	2.493809e-01
FGF22	8.591641e-01	4.386147e-01
MAGEA2B	9.199502e-01	2.506279e-01
PCDH15	1.017470e+00	2.983869e-01
TRIB2	9.163267e-01	2.738448e-01
GCLC	9.132485e-01	2.433681e-01
MYBPC2	9.762208e-01	3.307536e-01
IER5	9.169240e-01	2.932313e-01
RNF10	9.408375e-01	3.347642e-01
CCDC160	8.469944e-01	1.797749e-01
CD99L2	8.661231e-01	2.762035e-01
FASTKD2	9.901576e-01	2.698733e-01
KLK7	9.982132e-01	2.945898e-01
ZNF443	1.037201e+00	2.776135e-01
AARSD1	9.402758e-01	2.976634e-01
CYP27A1	8.670108e-01	2.653440e-01
HRH1	1.071465e+00	2.783974e-01
HNRNPD	9.764886e-01	3.225599e-01
ARAP3	9.103493e-01	2.746223e-01
IL20RA	9.825765e-01	2.706719e-01
TANGO6	9.512651e-01	2.838010e-01
CLU	9.093164e-01	2.860228e-01
PCDH10	9.834895e-01	3.660906e-01
TPMT	9.601559e-01	2.744991e-01
TDRD6	1.042493e+00	2.959975e-01
WSB1	9.314065e-01	2.528831e-01
ARRDC1	7.564087e-01	1.780225e-01
KRT78	9.476117e-01	3.236227e-01
ARL2	9.703890e-01	2.852483e-01
WNT2B	9.947793e-01	3.333019e-01
USP17L15	9.788475e-01	2.304119e-01
PCLO	9.719084e-01	3.161612e-01
ZNF853	8.491718e-01	2.725581e-01
S100A14	9.369026e-01	2.584836e-01
CDH10	9.502531e-01	3.247446e-01
ACADSB	1.130473e+00	2.628530e-01
RB1CC1	9.773128e-01	2.540947e-01
MCM3	9.112752e-01	2.343245e-01
SLC22A1	6.434812e-01	2.428518e-01
WDR17	9.932129e-01	2.771209e-01
USP17L25	9.634011e-01	3.098872e-01
ALOX5	1.027632e+00	2.871708e-01
ZNF674	9.314532e-01	2.465655e-01
ST20-MTHFS	9.739179e-01	2.678316e-01
WBP1L	8.351793e-01	2.661804e-01
LRRC2	1.049915e+00	2.945907e-01
NUF2	9.222415e-01	2.179721e-01
ZNF695	1.008150e+00	3.034450e-01
KLRG1	9.280079e-01	3.738865e-01
TMPRSS2	7.007526e-01	2.618571e-01
OTUD4	9.851057e-01	2.523068e-01
LYZL2	9.426373e-01	3.099846e-01
HOXA10	9.538116e-01	2.360037e-01
KIAA1211	1.010765e+00	3.406164e-01
IRAK1BP1	9.287637e-01	2.612189e-01
CYB561	9.964994e-01	2.794059e-01
LYRM5	9.598809e-01	2.352644e-01
RNASE1	9.394832e-01	3.070154e-01
ZBTB10	9.872653e-01	2.679489e-01
PIPOX	9.719824e-01	2.711091e-01
STK33	7.733681e-01	2.481188e-01
MYLK	1.070923e+00	2.883114e-01
CSNK2A3	9.714625e-01	3.209517e-01
PLEKHG6	9.689101e-01	2.879751e-01
FAM200A	9.329287e-01	2.286755e-01
OR4D11	9.850249e-01	2.744767e-01
RTN4R	9.391383e-01	2.892464e-01
TIE1	1.006845e+00	2.789687e-01
PRSS1	1.127869e+00	2.947112e-01
S100A7	9.673311e-01	3.300583e-01
MED21	9.599865e-01	2.380982e-01
ZNF713	8.438499e-01	2.596641e-01
ZNF202	1.152047e+00	2.970441e-01
TMEM222	1.015256e+00	3.358048e-01
SSBP4	9.632599e-01	2.728653e-01
GFI1B	8.387428e-01	2.494809e-01
RGS13	1.014246e+00	3.433967e-01
FBXO47	9.035930e-01	2.461528e-01
KCTD16	1.014782e+00	2.979045e-01
LYN	9.547695e-01	2.625105e-01
CCDC93	9.508663e-01	2.593679e-01
C1orf115	9.604759e-01	3.236108e-01
POT1	9.213573e-01	1.951760e-01
CLPSL2	9.778228e-01	2.861059e-01
PRDM12	9.967289e-01	2.802730e-01
NXF2	9.668876e-01	2.935634e-01
NDUFB6	9.235359e-01	2.195707e-01
RPS6KC1	1.033472e+00	2.627840e-01
IVNS1ABP	9.275146e-01	2.281265e-01
RAP1B	9.000355e-01	2.454246e-01
THAP10	9.791642e-01	2.831227e-01
TEDDM1	9.249697e-01	2.496265e-01
ADAP1	8.751194e-01	2.462489e-01
TMEM186	9.845308e-01	3.238691e-01
DBF4	9.472996e-01	2.942671e-01
MED4	9.225241e-01	2.248886e-01
PRMT7	9.097639e-01	2.370656e-01
SPINK14	9.173292e-01	2.617746e-01
CDCA7	9.614238e-01	2.771324e-01
ZNF587B	8.923546e-01	2.193527e-01
BCL6B	7.780440e-01	2.416782e-01
LRRC10B	9.565392e-01	3.035961e-01
CD58	1.008915e+00	2.869057e-01
GDA	9.373251e-01	2.140659e-01
TRIM3	9.807692e-01	2.628805e-01
HCRTR1	9.607352e-01	2.963110e-01
KLC3	9.357709e-01	2.826637e-01
TBCB	9.223068e-01	3.236115e-01
TRPM5	9.168801e-01	3.066405e-01
TBC1D22B	9.290930e-01	3.198017e-01
MRPL46	9.434277e-01	2.708181e-01
TNNI2	9.930607e-01	2.710713e-01
MMP19	1.022282e+00	3.551717e-01
ARHGEF19	9.254008e-01	3.092968e-01
EI24	9.377456e-01	2.716000e-01
PRAMEF2	9.156205e-01	2.339255e-01
PCDHA1	9.811315e-01	3.643416e-01
CHML	9.735905e-01	2.660483e-01
RPS6KA2	9.814949e-01	2.552258e-01
SF3A3	9.200471e-01	2.791263e-01
LRP1	9.672995e-01	2.914535e-01
PEX12	9.156715e-01	3.241533e-01
TMEM14C	9.302058e-01	2.356469e-01
CTNNB1	9.096830e-01	2.912903e-01
CXCL14	9.351338e-01	2.597185e-01
ARHGDIA	8.404411e-01	2.765876e-01
TMEM42	9.755707e-01	3.791302e-01
PCDHGA12	8.335386e-01	2.655688e-01
C6orf15	7.997470e-01	2.671475e-01
COX18	8.429710e-01	4.961214e-01
POU5F1B	9.882041e-01	2.779685e-01
RRAS	9.904424e-01	2.792767e-01
UCN2	9.693103e-01	2.648136e-01
COPB2	9.391831e-01	2.913885e-01
PROCR	7.433095e-01	1.971791e-01
CEP135	9.154912e-01	2.421615e-01
FDX1	9.394109e-01	2.502172e-01
METTL8	7.563056e-01	2.616602e-01
SLAMF8	8.609040e-01	3.169255e-01
RPL21	9.230273e-01	1.947740e-01
THUMPD1	9.705914e-01	2.317722e-01
CYLC1	9.089798e-01	2.764877e-01
PHB2	9.169521e-01	2.629966e-01
MLLT11	8.451681e-01	2.653191e-01
TFEC	8.119588e-01	2.599901e-01
CT47A2	9.480379e-01	3.017273e-01
GPATCH1	9.573444e-01	3.046010e-01
DZIP3	1.006266e+00	2.595929e-01
TNFRSF18	9.834116e-01	2.820629e-01
ARHGEF16	9.257678e-01	4.196979e-01
LSM10	9.811422e-01	2.517726e-01
ACTBL2	9.390619e-01	2.294056e-01
SLAMF6	1.071639e+00	2.689175e-01
FHDC1	7.423459e-01	2.323883e-01
SGK223	9.625816e-01	2.886088e-01
TRIM58	6.170294e-01	1.605181e-01
AQP10	7.507236e-01	2.483186e-01
NTM	9.718314e-01	2.799207e-01
PC	8.084052e-01	2.597158e-01
GCC2	9.366706e-01	2.400792e-01
TRIM49D1	1.059827e+00	2.873457e-01
RPS6KA1	9.544053e-01	3.502095e-01
CYP4F12	8.920881e-01	2.288096e-01
MRPS5	9.546815e-01	2.320585e-01
COPS5	1.000723e+00	2.387319e-01
TXNDC12	9.114672e-01	2.460992e-01
12-Sep	9.918616e-01	2.994392e-01
PRPF38A	9.224085e-01	2.757352e-01
USP29	9.881475e-01	2.675467e-01
PCED1A	8.177949e-01	2.097751e-01
DHRS7	9.838826e-01	2.785683e-01
SLC6A11	9.808325e-01	2.973308e-01
CNPY4	7.912115e-01	2.336386e-01
ARNT2	9.288278e-01	2.329104e-01
PCDH12	9.359012e-01	2.716186e-01
CYTL1	9.751247e-01	2.891166e-01
MAP2K4	9.006587e-01	2.753425e-01
MANBAL	1.027675e+00	2.700008e-01
TNFAIP1	9.316545e-01	2.577391e-01
OARD1	9.059768e-01	2.689120e-01
AKAP1	9.468952e-01	2.576729e-01
CALR3	9.375175e-01	2.743973e-01
ANKRD2	9.889051e-01	2.694332e-01
PRSS2	1.020425e+00	3.137408e-01
LYPLAL1	8.730197e-01	2.336677e-01
TNFAIP8	1.035138e+00	2.682645e-01
GTPBP4	9.024452e-01	2.246080e-01
RNF138	9.730502e-01	2.729670e-01
TMEM110-MUSTN1	1.009319e+00	3.112615e-01
PAM16	1.004122e+00	3.596411e-01
CAPS	9.858392e-01	2.826901e-01
AKNA	1.057876e+00	2.855362e-01
PRSS3	8.829188e-01	2.778211e-01
NMB	9.539631e-01	2.852787e-01
HNRNPCL4	9.538366e-01	2.439317e-01
PCDHGA7	7.709365e-01	2.901261e-01
PPIAL4D	9.270270e-01	2.718924e-01
KRTAP10-1	9.610199e-01	3.335346e-01
SMC6	9.041682e-01	2.394460e-01
TMEM38B	9.964283e-01	2.430708e-01
RNF208	1.017814e+00	2.797188e-01
EFCAB13	8.950929e-01	3.036841e-01
ADCYAP1	9.553227e-01	2.896649e-01
CEP85L	9.474739e-01	2.558301e-01
CYTH2	9.740463e-01	2.221922e-01
HPN	9.204117e-01	3.129185e-01
SDCBP	1.017338e+00	2.417647e-01
CST6	9.962478e-01	2.811418e-01
TRPV1	9.386105e-01	2.434998e-01
USP17L28	1.090426e+00	3.094704e-01
KRTAP22-1	9.671714e-01	3.156465e-01
TTL	9.858016e-01	2.691079e-01
EIF3H	9.294711e-01	1.683344e-01
KLHL3	9.128192e-01	2.632181e-01
GPR158	9.814341e-01	2.900481e-01
CATSPER2	9.633091e-01	2.904896e-01
KRTAP22-2	9.870267e-01	3.107664e-01
CDC42SE1	8.746886e-01	2.601511e-01
MAPK13	9.023004e-01	2.544907e-01
CLEC4D	9.217593e-01	2.864457e-01
SOX15	1.055487e+00	3.384605e-01
CREBRF	9.784820e-01	2.622249e-01
CYP27B1	9.812992e-01	2.493587e-01
WAPAL	8.717455e-01	2.568797e-01
GPR37L1	8.638291e-01	3.136976e-01
GLIPR1L2	1.001503e+00	2.836020e-01
XRCC5	9.867042e-01	2.079542e-01
RPGRIP1L	8.997962e-01	3.395205e-01
EPM2A	1.101632e+00	3.457508e-01
ISLR	8.783082e-01	3.051035e-01
CWF19L1	8.524223e-01	2.481661e-01
SEC61A1	9.412261e-01	2.043576e-01
METTL21C	1.053261e+00	3.089128e-01
TRAPPC4	9.381959e-01	2.730987e-01
PCSK2	9.600407e-01	2.593256e-01
KLHL23	9.018714e-01	2.406022e-01
RPE	9.134828e-01	2.552089e-01
CLCF1	9.679295e-01	3.046886e-01
MTRNR2L7	9.601875e-01	3.139971e-01
MSH2	9.146937e-01	2.766594e-01
ZNF75A	9.391393e-01	2.891204e-01
CNTNAP3B	7.705658e-01	2.378645e-01
EIF2S1	9.112132e-01	1.970827e-01
NCAPH2	9.551288e-01	2.542386e-01
NPIPA1	9.412910e-01	2.529536e-01
SLC2A13	9.495503e-01	2.914447e-01
SMIM13	9.296706e-01	2.631269e-01
RAB40A	8.776870e-01	2.445431e-01
CRIP3	9.902173e-01	2.444649e-01
KBTBD2	8.303347e-01	2.110206e-01
NPIPB3	9.261964e-01	2.118850e-01
MRPL14	1.001049e+00	2.758541e-01
TRPC5OS	8.703928e-01	2.560273e-01
RBMX	9.844107e-01	1.999817e-01
TPP2	8.907906e-01	2.471728e-01
CFLAR	9.300490e-01	2.598432e-01
DHX37	9.461767e-01	2.209967e-01
TBL3	9.600657e-01	2.601442e-01
TROVE2	9.259557e-01	2.532483e-01
TIGAR	9.367667e-01	3.344912e-01
CTAG2	8.888223e-01	2.371868e-01
ZNF224	8.937435e-01	2.841392e-01
MRPL3	9.445975e-01	2.401367e-01
IL18RAP	8.397415e-01	3.106096e-01
TIMM44	9.593095e-01	3.484044e-01
GPD1	9.709934e-01	3.098653e-01
KIAA0391	9.010187e-01	3.026817e-01
CBWD2	9.832204e-01	2.788475e-01
FAAH2	7.354642e-01	3.357357e-01
SYCP2L	8.309250e-01	2.270365e-01
RNF44	9.326308e-01	2.271202e-01
KLHL1	9.732923e-01	2.591363e-01
CCL15	9.955091e-01	2.813704e-01
HDGF	8.719733e-01	3.399732e-01
WDR41	9.788238e-01	2.701753e-01
MTRNR2L10	9.602107e-01	3.121990e-01
CYFIP2	9.557758e-01	2.392423e-01
DNAJC22	8.840085e-01	3.057608e-01
ZNF785	9.125675e-01	3.026413e-01
ATP6V1D	8.752369e-01	2.307684e-01
CT45A6	9.443623e-01	3.577308e-01
PALM3	9.449200e-01	3.362328e-01
CCDC42	8.660792e-01	2.679276e-01
CXXC1	1.019708e+00	2.262052e-01
FER1L5	9.539766e-01	2.584829e-01
ZFP37	8.723964e-01	2.493085e-01
CCL19	9.063110e-01	2.090502e-01
RBPJ	9.239142e-01	2.493697e-01
DEFB130	8.910011e-01	2.478692e-01
MRPL28	9.255017e-01	2.660128e-01
FAH	9.633192e-01	3.086763e-01
CYP7B1	1.100226e+00	2.934817e-01
NUP62	7.921904e-01	2.341005e-01
TUSC3	1.018300e+00	2.957975e-01
TSPEAR	9.879612e-01	2.885133e-01
HAUS6	9.417965e-01	1.941515e-01
TMEM110	8.148361e-01	3.265454e-01
TXNL1	9.674629e-01	3.099647e-01
SLC6A2	1.002075e+00	3.072984e-01
RQCD1	9.176381e-01	2.357378e-01
KRTAP12-1	1.087809e+00	2.346899e-01
LOC81691	9.649583e-01	2.198560e-01
PRUNE2	8.001235e-01	2.859663e-01
MRPL23	9.043634e-01	2.522717e-01
MBOAT2	9.617782e-01	2.816896e-01
TRABD2A	9.565574e-01	2.499777e-01
WDR82	9.079162e-01	2.287196e-01
TNNI1	1.089108e+00	2.623012e-01
CYGB	9.698778e-01	3.056487e-01
TSPAN6	9.290493e-01	3.452249e-01
TIAM2	9.792680e-01	2.720000e-01
DNAH12	9.502481e-01	2.524617e-01
CUL3	9.032499e-01	2.197184e-01
FAM205A	9.277911e-01	2.649387e-01
MAGT1	8.072457e-01	2.309777e-01
RUSC1-AS1	1.004252e+00	2.683558e-01
LCA5	8.786734e-01	2.633336e-01
DOCK10	8.015934e-01	2.878634e-01
TTC13	8.356774e-01	2.986439e-01
CTSF	9.694897e-01	2.878053e-01
COX5B	9.352453e-01	2.529395e-01
CEP112	9.291435e-01	2.485862e-01
PEX2	9.418583e-01	2.207106e-01
MGAT3	9.308289e-01	3.226953e-01
OR5B21	9.006128e-01	2.758341e-01
RPS2	8.291383e-01	2.816616e-01
FBXO42	8.499912e-01	2.339000e-01
TMEM150A	7.955575e-01	3.316525e-01
PRAMEF12	7.813924e-01	2.179699e-01
PHYHD1	1.021832e+00	3.069451e-01
EIF2S2	9.131639e-01	2.214039e-01
NSFL1C	1.028179e+00	2.537522e-01
PCDHGA8	7.994546e-01	2.381142e-01
UBR4	9.399680e-01	2.033018e-01
MRPS2	9.146665e-01	2.223592e-01
CKM	8.276010e-01	2.536482e-01
AADACL2	9.192921e-01	2.931933e-01
C1orf52	9.657251e-01	2.736829e-01
THAP2	7.910235e-01	2.589276e-01
RPL9	9.449853e-01	2.236222e-01
MUC17	9.081010e-01	2.756864e-01
PAIP2	9.570533e-01	2.867492e-01
HNRNPCL1	9.229189e-01	2.889980e-01
DAO	8.990141e-01	2.474857e-01
TRAP1	8.191655e-01	2.420889e-01
USP17L30	1.003428e+00	2.538039e-01
ZNF704	9.175192e-01	2.756979e-01
ADAT1	9.547294e-01	2.535205e-01
MRPS31	8.626264e-01	2.374843e-01
POTEB2	9.324333e-01	2.516493e-01
ALKBH5	9.308639e-01	3.038075e-01
RELL2	9.341693e-01	3.060939e-01
RCN2	9.466448e-01	2.508363e-01
CDK10	9.060648e-01	2.282280e-01
TMUB1	8.801772e-01	2.569361e-01
EPB41L1	9.069498e-01	2.511699e-01
NAA15	9.376154e-01	2.084746e-01
CDK7	9.159765e-01	2.299253e-01
CTSV	9.295388e-01	2.819018e-01
CUTA	9.555064e-01	2.748327e-01
PPM1D	9.132408e-01	2.400501e-01
MTHFD1L	9.432190e-01	2.385931e-01
IL17REL	7.773484e-01	2.352636e-01
TRPV6	9.485412e-01	2.671780e-01
TPRG1	1.017540e+00	3.380055e-01
SNX2	8.983022e-01	3.108949e-01
PXDNL	1.011940e+00	2.589720e-01
GEMIN7	8.208361e-01	2.183829e-01
CYB5R4	9.703888e-01	2.404709e-01
CRTC2	8.973969e-01	3.092393e-01
NDC80	8.912570e-01	2.601718e-01
EPRS	9.316409e-01	2.313452e-01
NT5C3A	9.980380e-01	2.824535e-01
NUP85	9.599654e-01	2.484783e-01
ADAM19	9.685864e-01	2.605720e-01
LUC7L2	8.987456e-01	2.152422e-01
CD24	9.745838e-01	2.611222e-01
WNT11	9.344920e-01	2.880433e-01
JUN	7.684330e-01	3.245826e-01
SETD2	7.503824e-01	2.497582e-01
ABHD15	8.289985e-01	2.318030e-01
MRPL44	9.125130e-01	2.243781e-01
EXOC1	9.351846e-01	2.076866e-01
DDX49	9.737316e-01	3.270047e-01
ZPBP2	9.717512e-01	3.109912e-01
ANKRD30A	9.864600e-01	2.466401e-01
MPC1L	9.849742e-01	3.966017e-01
CCL25	8.851966e-01	2.437873e-01
TAS2R19	9.841433e-01	2.340981e-01
DFNB59	8.912987e-01	2.289520e-01
ICA1	8.984718e-01	3.044109e-01
HRASLS2	7.073166e-01	1.763202e-01
SLC44A5	9.627400e-01	2.354734e-01
TCEA1	9.705454e-01	2.286239e-01
TDRKH	9.325662e-01	2.471685e-01
MAGEB6	9.320212e-01	2.380538e-01
PRAMEF20	9.619962e-01	2.518770e-01
GALNT10	9.220238e-01	2.933015e-01
BCAS2	9.136018e-01	2.224486e-01
THG1L	9.610581e-01	2.520654e-01
EVPL	9.005783e-01	2.856940e-01
CIRH1A	9.116210e-01	2.359626e-01
PCDHA13	9.087982e-01	3.040909e-01
UMODL1	9.283542e-01	2.968452e-01
FARS2	9.497246e-01	2.330772e-01
RAE1	9.048934e-01	2.883692e-01
CERKL	9.280767e-01	2.039947e-01
USP24	9.683091e-01	3.114659e-01
OR51L1	8.570491e-01	2.554001e-01
WDR47	8.779891e-01	3.397196e-01
TFPI	9.869687e-01	3.201635e-01
ASB16	8.836692e-01	3.191618e-01
ARHGEF17	8.786286e-01	3.421140e-01
HFM1	8.759249e-01	2.929347e-01
ZNF92	9.024612e-01	2.589497e-01
ZNF366	9.668392e-01	2.660037e-01
CYP26A1	9.956177e-01	2.769710e-01
CPA5	9.884744e-01	2.440617e-01
OR2A14	9.255050e-01	3.039786e-01
TNXB	1.044615e+00	2.806307e-01
PTPN22	9.805184e-01	2.938819e-01
TRIM64	9.145050e-01	2.247000e-01
CT45A5	8.499221e-01	2.411879e-01
CSHL1	8.886097e-01	2.224892e-01
LRRC71	8.930611e-01	2.245072e-01
MS4A13	9.162282e-01	2.749286e-01
SRRM3	9.490612e-01	3.029650e-01
ITPRIPL2	8.838551e-01	3.235102e-01
DEFB108B	8.459075e-01	2.372488e-01
PLEKHF2	8.256020e-01	3.596582e-01
SP140L	9.502834e-01	3.139426e-01
TUBB4B	8.568624e-01	2.905801e-01
ZNF880	9.512477e-01	2.635043e-01
TG	9.106499e-01	2.551987e-01
TAX1BP3	9.106815e-01	2.817009e-01
KL	8.611132e-01	3.148932e-01
ZNF117	8.526872e-01	2.257856e-01
MMP2	9.732504e-01	2.844234e-01
USP17L8	8.898467e-01	3.003605e-01
ZNF397	8.159031e-01	3.214448e-01
TMEFF1	8.931944e-01	2.897504e-01
TAPBPL	1.053349e+00	3.064353e-01
SHF	9.979715e-01	2.457376e-01
CELSR3	8.364829e-01	2.887435e-01
CCDC77	9.732011e-01	2.757747e-01
CXorf67	9.902002e-01	2.994386e-01
ARHGAP15	9.064959e-01	2.499972e-01
LPAR4	9.089000e-01	2.672317e-01
CCDC144NL	9.868640e-01	2.735579e-01
PTHLH	8.838974e-01	2.698262e-01
ARMCX1	8.153908e-01	4.601026e-01
COX7A2	9.279009e-01	3.039825e-01
LSG1	9.236672e-01	2.055477e-01
GALK2	8.289057e-01	2.511531e-01
POLR2B	9.024880e-01	2.368844e-01
CLTCL1	8.573753e-01	3.114449e-01
SP100	8.756811e-01	2.486547e-01
FBXO25	1.015860e+00	2.598586e-01
CYP2W1	9.325769e-01	2.306727e-01
TBC1D14	8.627651e-01	2.493194e-01
NAE1	9.390697e-01	1.927143e-01
SF3B2	9.273310e-01	1.923520e-01
ZNF789	8.973077e-01	2.361625e-01
TBC1D31	9.322442e-01	3.387450e-01
HTN3	9.153858e-01	2.280484e-01
DNASE1L1	7.651469e-01	2.218356e-01
PSMA6	9.355782e-01	2.909520e-01
NPHP3	9.550721e-01	2.582234e-01
DERL1	9.004263e-01	2.284618e-01
HPS4	7.715139e-01	2.499702e-01
CCDC68	8.210859e-01	2.518778e-01
RBM43	1.008185e+00	2.720306e-01
UBA3	9.042153e-01	1.781081e-01
NCR3LG1	8.466466e-01	2.416867e-01
EXT1	8.914053e-01	2.319276e-01
PDCD11	8.300904e-01	2.892566e-01
NUP35	9.142672e-01	2.252354e-01
CD70	9.289909e-01	2.407342e-01
MARCKS	9.227933e-01	2.957434e-01
STARD13	9.525326e-01	2.448306e-01
IGF2BP1	9.622099e-01	2.563616e-01
NAT1	1.020981e+00	2.677603e-01
RNGTT	8.986126e-01	2.224892e-01
FAM133B	8.775563e-01	2.524662e-01
EPB41L5	6.374456e-01	2.397118e-01
AGR2	9.984237e-01	2.219587e-01
DAPK2	9.276415e-01	2.966712e-01
KYNU	9.202195e-01	3.710766e-01
NMUR2	8.705149e-01	2.396160e-01
PAPOLA	9.027344e-01	2.536594e-01
RBMXL2	1.004850e+00	2.881912e-01
TEX29	7.788783e-01	2.677552e-01
CRYGS	9.188317e-01	3.275313e-01
TRIM28	8.902192e-01	2.441728e-01
TTC37	8.934834e-01	2.941509e-01
MRPL47	9.352708e-01	2.278284e-01
HIST1H1T	9.480182e-01	2.528444e-01
CSNK1D	9.796498e-01	2.710957e-01
TLE6	9.486331e-01	2.741856e-01
SLC9B1	9.630781e-01	2.379280e-01
KPNA6	8.997475e-01	2.628540e-01
GPR149	8.938484e-01	2.880903e-01
TNPO3	8.444538e-01	2.746127e-01
10-Sep	8.349021e-01	2.160728e-01
CPLX4	9.763529e-01	3.265367e-01
NUDT21	8.703364e-01	2.384584e-01
ZNF433	9.318638e-01	3.063135e-01
NUCB2	8.634151e-01	1.715184e-01
STAM	9.632274e-01	2.994880e-01
PEX16	9.377913e-01	3.151812e-01
PIAS2	9.348538e-01	1.987997e-01
SLC46A3	8.791046e-01	2.337574e-01
HSBP1L1	9.261993e-01	2.925739e-01
TIMM50	8.994555e-01	3.029305e-01
DHX16	9.359598e-01	2.092031e-01
TLR2	8.998097e-01	2.902570e-01
CHAF1B	8.710273e-01	2.628074e-01
COX8C	9.453399e-01	2.897939e-01
TTC39A	9.179111e-01	2.534544e-01
AIPL1	8.026145e-01	2.363656e-01
TSC1	9.770553e-01	2.727684e-01
RNF133	9.415597e-01	2.253738e-01
THAP9	9.276862e-01	2.693052e-01
CSTB	8.881269e-01	2.403500e-01
CYHR1	9.871383e-01	3.123051e-01
ZNF836	9.272814e-01	2.630504e-01
TNFSF13	9.221002e-01	3.138229e-01
IFIT5	9.578224e-01	3.097033e-01
GSG1	9.052752e-01	2.713990e-01
PCMTD1	8.961477e-01	2.545601e-01
MICALL1	9.420661e-01	2.505205e-01
SLC9A3	9.772770e-01	2.327420e-01
CRISP2	8.148836e-01	2.376004e-01
CYB5D2	1.031464e+00	2.994466e-01
TNFRSF10D	9.007096e-01	2.910536e-01
SLC30A9	1.086542e+00	2.522889e-01
KLHL41	8.758553e-01	2.607457e-01
TIPIN	9.088570e-01	3.114543e-01
PRR14L	9.614135e-01	2.656921e-01
ADA	6.857089e-01	1.784548e-01
TONSL	9.166638e-01	2.857944e-01
TCAF1	9.485238e-01	2.904869e-01
NARF	9.988052e-01	2.975632e-01
TOMM70A	9.098858e-01	2.871800e-01
RUVBL1	9.635027e-01	2.299891e-01
PSMA4	9.323443e-01	2.253699e-01
CBLB	8.772425e-01	2.071644e-01
ARG1	9.857932e-01	2.789124e-01
TALDO1	8.830731e-01	2.633327e-01
SPN	8.717093e-01	2.790812e-01
PRPF6	9.181127e-01	2.257623e-01
ANGPTL4	8.742218e-01	2.862563e-01
ZNF679	9.361295e-01	2.124220e-01
GCM2	7.829691e-01	2.442344e-01
DNAJB1	8.760058e-01	2.702325e-01
ZNF626	9.306324e-01	2.784623e-01
NPC1	9.855688e-01	3.070715e-01
TCP11L1	9.373385e-01	3.076355e-01
DEFB136	7.534429e-01	2.347455e-01
TMEM255A	6.718109e-01	2.330441e-01
FGF18	8.830250e-01	2.325919e-01
PRIM2	8.696397e-01	2.259492e-01
TNMD	9.376948e-01	3.011272e-01
TACR1	9.839627e-01	2.562587e-01
METTL24	8.484314e-01	2.481918e-01
TTC9B	8.983764e-01	2.625804e-01
ARNT	8.428285e-01	2.949183e-01
PMPCB	8.753148e-01	1.867431e-01
C1QL2	9.187451e-01	3.551986e-01
STK40	7.504947e-01	2.683086e-01
HIGD2A	9.218307e-01	2.247581e-01
ELP3	9.266625e-01	2.134437e-01
TOMM5	1.036549e+00	2.737205e-01
NDUFS1	9.086759e-01	2.108767e-01
GHRL	9.051197e-01	3.261979e-01
TXNDC11	9.448778e-01	2.332634e-01
GTF2H2C	8.652878e-01	3.102434e-01
SH3BP5L	8.370064e-01	2.552478e-01
FABP12	9.883666e-01	2.236048e-01
NLRP11	9.558643e-01	3.081175e-01
MMADHC	9.061342e-01	2.306825e-01
ARHGEF38	8.490640e-01	2.576541e-01
TMEM238	9.486052e-01	3.281838e-01
FILIP1	8.372386e-01	2.354037e-01
CDC37	8.610358e-01	3.305016e-01
PRLR	7.767849e-01	2.579863e-01
TULP2	9.060457e-01	3.706882e-01
MDM2	8.788293e-01	1.810493e-01
ZFP69	9.100331e-01	2.386787e-01
PIGX	8.766369e-01	1.898526e-01
PROC	9.575416e-01	2.592279e-01
HHATL	9.073816e-01	2.457084e-01
KRT4	8.703958e-01	2.837866e-01
PRAME	9.864715e-01	3.204305e-01
UBA5	1.059593e+00	2.363716e-01
PIP4K2A	9.759713e-01	2.708443e-01
WASF2	8.167260e-01	2.184596e-01
CYB5B	8.493814e-01	2.284249e-01
RPS6KA6	9.103128e-01	2.801420e-01
UBE2Q2L	8.219183e-01	2.416458e-01
ABCB7	8.780177e-01	1.907560e-01
EVI5L	9.009576e-01	2.805783e-01
LGALS7	1.012520e+00	3.063188e-01
ASB13	9.139628e-01	2.880043e-01
ADAMTS3	9.980019e-01	2.996556e-01
MBD3	8.406834e-01	2.811020e-01
TBC1D26	8.423617e-01	2.807289e-01
IL12A	9.467702e-01	2.102949e-01
TAF4B	8.684130e-01	2.392411e-01
C12orf43	9.658760e-01	2.604352e-01
DHFR	9.105918e-01	1.978019e-01
CRADD	9.166236e-01	2.464937e-01
SYNDIG1L	8.899533e-01	2.514685e-01
TDP1	9.441243e-01	2.979588e-01
CPT1B	9.611189e-01	2.901199e-01
STK35	7.750439e-01	3.203873e-01
ILF2	9.070555e-01	2.286907e-01
KLHL15	9.679669e-01	2.760656e-01
SCFD1	9.473009e-01	2.246270e-01
RBM25	9.032183e-01	2.075473e-01
TTC27	9.087960e-01	2.457140e-01
AMY1C	9.179035e-01	2.316758e-01
LTB	8.762354e-01	2.848254e-01
IL10	9.528576e-01	2.963657e-01
METAP1	9.064343e-01	2.421966e-01
C2CD4B	9.282156e-01	3.001182e-01
RPS28	8.664890e-01	3.010404e-01
TRIM8	9.112649e-01	3.209320e-01
C1QTNF5	9.179470e-01	2.769844e-01
TMEM205	9.395217e-01	3.051107e-01
TBPL2	8.528747e-01	2.542613e-01
SIGLEC1	1.054736e+00	2.381857e-01
TMEM2	9.606415e-01	2.630007e-01
SLMO2	9.188815e-01	1.879930e-01
ZNF680	9.146981e-01	2.070170e-01
TEX12	9.579687e-01	2.571248e-01
TAL2	7.778116e-01	2.794636e-01
KRR1	9.057288e-01	1.705677e-01
CPSF2	9.138288e-01	2.526349e-01
HHIP	7.995984e-01	2.965608e-01
ANAPC13	9.124174e-01	2.287188e-01
GDAP2	9.021838e-01	2.644428e-01
RPS4X	9.052688e-01	1.598642e-01
CYP4B1	8.613320e-01	2.764409e-01
MGARP	9.158772e-01	2.876746e-01
SAP30	7.977382e-01	2.818753e-01
STOML2	8.642703e-01	2.995573e-01
SEL1L3	1.009251e+00	3.062191e-01
IPPK	8.561503e-01	2.596582e-01
SUGT1	8.954595e-01	2.362483e-01
RGS4	9.236358e-01	2.310779e-01
SPATA31A5	8.911100e-01	2.435641e-01
OR2L3	9.399385e-01	2.101037e-01
TBCK	8.549311e-01	2.439619e-01
TMEM117	9.422561e-01	2.337689e-01
TNRC6A	8.828673e-01	2.558292e-01
APOBEC4	9.588240e-01	2.467493e-01
TMEM261	8.591031e-01	2.467080e-01
AKR1B10	9.513620e-01	2.331294e-01
PPIL4	8.867326e-01	2.172006e-01
TAB1	9.310177e-01	3.064553e-01
ARHGEF3	9.217094e-01	2.722749e-01
RELB	8.669447e-01	2.970704e-01
ABCD3	9.016561e-01	2.227598e-01
SYMPK	9.059970e-01	2.546742e-01
MED11	8.933284e-01	2.641888e-01
CHEK1	9.170792e-01	1.900614e-01
MFSD11	9.064613e-01	2.327895e-01
CDH15	7.303678e-01	2.455522e-01
NUDT7	9.231168e-01	2.413457e-01
ZNF697	9.218741e-01	2.512746e-01
TMEM101	9.157223e-01	2.584450e-01
NOC4L	9.000152e-01	2.054021e-01
ATP6V1E1	8.888718e-01	2.822656e-01
ABCE1	9.014967e-01	1.922291e-01
CCT6A	9.391551e-01	2.684500e-01
CRELD1	9.219295e-01	2.940295e-01
IL22	8.854266e-01	2.732547e-01
ZNF823	8.814284e-01	3.389408e-01
FAM83A	8.910175e-01	2.286756e-01
RECQL5	1.043204e+00	2.737285e-01
TPCN1	8.973624e-01	2.315014e-01
SELP	8.762132e-01	2.714846e-01
CCDC73	9.654025e-01	2.758092e-01
SPATC1L	7.865839e-01	3.064412e-01
RPA3	8.805101e-01	2.250797e-01
TACSTD2	7.724143e-01	2.686352e-01
METTL4	8.711447e-01	2.202435e-01
ASB14	9.780025e-01	2.886720e-01
ATP1A1	9.176632e-01	2.233829e-01
NDUFB3	8.867536e-01	1.831368e-01
TRIM6	1.064171e+00	2.838805e-01
RPL37A	8.934200e-01	2.685316e-01
COG3	8.475178e-01	1.986249e-01
SYNC	9.595448e-01	3.230788e-01
OGDHL	9.697757e-01	3.014376e-01
CRYM	9.075422e-01	2.992666e-01
TRIM43B	9.393931e-01	2.442965e-01
TPT1	6.469870e-01	1.863105e-01
ALG6	9.240943e-01	2.251524e-01
MALSU1	9.276515e-01	2.180153e-01
ZNF799	8.791651e-01	2.535346e-01
WRN	8.691921e-01	3.024851e-01
TOMM34	9.510924e-01	2.482330e-01
TMA7	9.345614e-01	2.423355e-01
DEPDC1B	9.642961e-01	2.738217e-01
SEZ6L2	9.001777e-01	2.441089e-01
SIGLEC7	9.327411e-01	2.524175e-01
INO80B	9.011005e-01	2.832802e-01
ZNF426	8.921664e-01	2.399322e-01
ZNF493	8.883823e-01	2.838143e-01
MED6	9.177376e-01	2.025793e-01
SPATA31E1	9.482433e-01	2.731490e-01
THEMIS	9.262586e-01	3.192301e-01
SFR1	9.552373e-01	2.436916e-01
DHX36	8.958762e-01	1.796726e-01
FAM103A1	9.249051e-01	2.293481e-01
CYP4F11	9.269403e-01	2.668456e-01
YTHDF2	8.910500e-01	1.993146e-01
PLRG1	8.924263e-01	2.067394e-01
TOMM20	9.269143e-01	1.926640e-01
CXorf38	9.415747e-01	2.722141e-01
ZRANB2	8.541980e-01	2.342577e-01
RBM38	9.572066e-01	2.778412e-01
MIF4GD	7.564302e-01	2.142041e-01
GRAP	8.427219e-01	2.550028e-01
EIF3D	9.196392e-01	2.237167e-01
MRPL49	8.613901e-01	2.721556e-01
RRM2	8.810340e-01	2.264583e-01
USP17L4	9.581652e-01	2.410207e-01
ZFYVE1	9.038167e-01	2.641188e-01
ZNF75D	9.158553e-01	3.033229e-01
RNF24	8.844177e-01	2.363469e-01
C1orf56	8.838612e-01	2.596599e-01
NOVA1	9.338269e-01	3.076479e-01
NPFFR1	6.496682e-01	1.813588e-01
C3orf33	9.424217e-01	2.409191e-01
ZNF512B	9.394596e-01	3.172806e-01
SPRR4	7.808562e-01	2.375905e-01
ZNF335	6.215491e-01	2.536149e-01
CT55	9.380813e-01	2.693628e-01
RMND1	1.044317e+00	2.225551e-01
SYT13	8.467718e-01	2.789414e-01
SLFN12	7.926399e-01	2.246686e-01
CHADL	8.943296e-01	2.589142e-01
SNRPE	8.845943e-01	1.962479e-01
SNAPC3	8.562232e-01	2.416292e-01
TRAFD1	9.621147e-01	2.869316e-01
TM2D2	7.793420e-01	2.272030e-01
AP3S1	8.723879e-01	2.266646e-01
MRAP	9.326826e-01	2.826096e-01
ETF1	9.203376e-01	2.364350e-01
ARHGAP21	8.149443e-01	2.892721e-01
PRAMEF11	8.597548e-01	2.789804e-01
FIGNL1	8.964566e-01	2.497385e-01
MAP4	9.744823e-01	2.917565e-01
CPM	9.728378e-01	2.964635e-01
CCDC136	8.874156e-01	2.516604e-01
MAPK1IP1L	1.025703e+00	2.634586e-01
TTC31	9.527156e-01	2.596640e-01
KHDC1L	9.279873e-01	2.084462e-01
C17orf104	8.803466e-01	2.333320e-01
CSF1	9.093099e-01	2.520420e-01
SRBD1	8.935078e-01	2.077013e-01
PCP4L1	9.106652e-01	3.596387e-01
BRIX1	9.377565e-01	1.900349e-01
AKAP11	8.917808e-01	2.770696e-01
DUSP10	9.230074e-01	2.852140e-01
RPS19	9.191784e-01	2.390663e-01
RBM27	8.832118e-01	1.863695e-01
TOB2	8.742965e-01	2.702639e-01
SS18L2	8.532303e-01	2.434728e-01
ZNF575	7.685261e-01	3.049495e-01
TIMM23	9.133130e-01	2.579949e-01
CENPK	9.107080e-01	1.975386e-01
NFKB2	1.088733e+00	2.576690e-01
TCFL5	9.472002e-01	2.515387e-01
OR6K3	9.264809e-01	2.462761e-01
SLC25A43	9.488544e-01	2.632965e-01
PLEKHS1	7.439591e-01	3.292938e-01
SLC33A1	9.123857e-01	1.824424e-01
CT47A4	9.510414e-01	2.594756e-01
PGAP1	9.089847e-01	2.251999e-01
TUBA3D	7.824871e-01	2.546389e-01
CYP11B2	8.724771e-01	2.745587e-01
SIN3A	8.670283e-01	1.909836e-01
TRAT1	9.525104e-01	2.795976e-01
CASP10	9.210842e-01	2.785457e-01
KIF14	9.140542e-01	2.567048e-01
RGPD4	8.585188e-01	2.081766e-01
TBC1D20	7.763248e-01	1.840271e-01
BPIFA1	9.192484e-01	2.572090e-01
MTFMT	9.237128e-01	2.434133e-01
KLF2	9.094411e-01	3.513267e-01
ZNF14	9.650226e-01	2.180385e-01
C12orf45	9.051507e-01	1.968299e-01
TMEM55A	1.028727e+00	3.179879e-01
PLEKHG7	8.613530e-01	2.096656e-01
KLHL34	9.102192e-01	2.968328e-01
GPR19	8.930278e-01	2.662169e-01
SRM	8.778643e-01	3.056382e-01
TMEM194B	8.650190e-01	2.609782e-01
TFB1M	9.362330e-01	2.563184e-01
PLA2G7	9.625624e-01	2.471386e-01
GAGE10	9.933409e-01	3.979436e-01
ACSL3	9.155409e-01	2.278423e-01
BORA	9.510395e-01	2.633509e-01
TMBIM4	7.410693e-01	2.513865e-01
NOL10	9.108063e-01	1.696290e-01
DPH5	9.067583e-01	2.097501e-01
FEM1B	9.476103e-01	2.817393e-01
QKI	9.358780e-01	1.995232e-01
SPATA5L1	9.256114e-01	2.374398e-01
TMC5	9.399087e-01	2.658076e-01
RNPS1	9.323158e-01	1.846548e-01
MMEL1	8.789386e-01	2.701783e-01
RSL24D1	9.066040e-01	1.728289e-01
TP53TG3B	8.450644e-01	2.964347e-01
CHMP5	8.591725e-01	2.378726e-01
NOL9	9.147024e-01	2.157667e-01
KCNT2	8.961636e-01	2.492188e-01
GPR162	9.180906e-01	2.940446e-01
NVL	8.834044e-01	2.362345e-01
KCNJ10	8.550458e-01	2.685547e-01
RBM4	8.729303e-01	2.807643e-01
RPS12	9.151673e-01	2.128600e-01
CDK20	8.836264e-01	3.001689e-01
HIGD1A	1.008897e+00	2.290564e-01
GNG11	8.926489e-01	2.510289e-01
EXOSC10	8.228121e-01	3.588534e-01
DPYSL4	8.766792e-01	2.208364e-01
TMEM18	9.579784e-01	2.672985e-01
INTS7	8.906158e-01	2.474493e-01
SF3B4	9.160478e-01	1.789327e-01
MIPEP	9.094985e-01	2.230871e-01
EIF4E2	8.076351e-01	2.965204e-01
TCP10L2	9.371192e-01	2.687249e-01
ZNF449	9.216889e-01	2.822481e-01
ARFGEF1	8.846179e-01	2.479513e-01
CXCL2	8.508894e-01	2.308185e-01
RGS16	8.274137e-01	2.644739e-01
UBE2C	8.923721e-01	2.504659e-01
FBXO44	9.043630e-01	2.813058e-01
CYP4X1	1.116245e+00	2.518516e-01
CTPS2	9.376374e-01	2.777504e-01
KRTAP1-3	9.057922e-01	3.082340e-01
MAGEB10	8.507855e-01	2.395670e-01
ELK4	9.723400e-01	2.255306e-01
TARDBP	8.435617e-01	2.200278e-01
SLC22A13	1.021561e+00	3.206106e-01
PFDN5	8.978625e-01	1.979376e-01
ATP6V1G1	9.058671e-01	2.284979e-01
TM7SF2	8.607902e-01	2.946123e-01
ALOX15	8.767589e-01	2.599294e-01
CXCR3	9.652718e-01	2.895466e-01
TMEM120A	8.596642e-01	3.058876e-01
DDX56	9.035916e-01	2.187708e-01
ZBTB32	8.851358e-01	2.189124e-01
NSMCE2	9.024639e-01	2.352883e-01
ST7L	8.822832e-01	2.969183e-01
USP17L10	8.430036e-01	3.297380e-01
CDK12	1.066350e+00	3.131532e-01
GPR87	9.075798e-01	2.042884e-01
VKORC1L1	9.265229e-01	2.450464e-01
LAMTOR3	8.405913e-01	2.614567e-01
SPDL1	9.243793e-01	2.002295e-01
CFHR2	8.666731e-01	3.052079e-01
MCM5	8.925077e-01	1.805201e-01
ZNF32	8.944395e-01	2.634139e-01
MCUR1	9.083347e-01	2.922247e-01
MRPL10	9.953983e-01	2.443485e-01
TRIM67	8.449425e-01	3.648908e-01
AK6	9.191772e-01	2.214724e-01
CWC25	8.719103e-01	2.317445e-01
CCP110	9.601214e-01	2.427423e-01
KLK1	8.387875e-01	3.091329e-01
OR7C1	9.239829e-01	2.324592e-01
SNRNP35	8.868366e-01	1.834187e-01
TMED3	7.468278e-01	2.394527e-01
C8orf59	7.889217e-01	2.258251e-01
PKD1L2	9.978724e-01	2.536884e-01
SUZ12	8.063407e-01	2.202097e-01
SSRP1	9.112821e-01	1.670861e-01
ERCC6	9.964209e-01	2.696397e-01
IL2RB	8.609264e-01	2.780116e-01
FLG2	8.860170e-01	2.413140e-01
TMLHE	9.025092e-01	2.840932e-01
SLC25A34	7.001427e-01	2.042875e-01
NCOR1	8.859250e-01	2.375294e-01
UTP23	8.848656e-01	2.234738e-01
SH3BGRL2	9.390674e-01	2.714675e-01
ZNF775	9.709674e-01	2.858454e-01
MAGEB4	8.500473e-01	2.964411e-01
MAP3K2	8.491618e-01	2.439790e-01
ALG1L2	8.827222e-01	2.562548e-01
WDR5B	8.570271e-01	3.695271e-01
APC	8.020627e-01	2.620491e-01
CDK5R1	9.575739e-01	2.757975e-01
PANK3	8.787125e-01	2.403054e-01
EP400	8.967093e-01	1.727394e-01
TCP1	9.079639e-01	2.448544e-01
TMEM252	8.384690e-01	2.657525e-01
RSBN1	8.875480e-01	2.535430e-01
TCF4	8.529743e-01	3.401184e-01
SPRY2	9.139717e-01	2.812195e-01
FAIM	8.795615e-01	2.892446e-01
PET100	9.133479e-01	1.726718e-01
MORC1	9.178441e-01	2.657070e-01
UBE2D3	8.493843e-01	2.257337e-01
C14orf132	8.433071e-01	2.787864e-01
TAS2R38	8.796858e-01	2.326894e-01
FERD3L	8.763194e-01	2.453782e-01
UFL1	8.665272e-01	2.401857e-01
MCMBP	8.701705e-01	2.187042e-01
MROH2B	8.963514e-01	2.458906e-01
TMEM25	7.480240e-01	2.770906e-01
MMP26	8.718333e-01	2.670999e-01
PARP15	8.632169e-01	3.085359e-01
MUC12	9.315747e-01	2.881537e-01
YARS	8.700072e-01	2.080111e-01
USB1	9.072049e-01	2.130588e-01
TRIM44	8.968661e-01	2.755248e-01
UAP1L1	8.828812e-01	3.133602e-01
ABCA1	8.686287e-01	2.566611e-01
NOP56	8.991278e-01	1.827855e-01
ATP5H	9.062707e-01	2.157881e-01
TBC1D8B	8.330072e-01	2.342120e-01
TMEM30A	9.435761e-01	2.522410e-01
NSRP1	9.035205e-01	2.036004e-01
RUNX1T1	9.048144e-01	2.396701e-01
COPS4	7.893260e-01	2.936295e-01
CCNT2	8.855740e-01	2.367834e-01
STIL	8.600529e-01	2.041673e-01
DDOST	8.246058e-01	2.166784e-01
C1orf43	9.242658e-01	2.612508e-01
NIP7	8.819489e-01	1.881782e-01
PSMG3	8.728115e-01	2.138221e-01
TSC22D2	9.298015e-01	2.442188e-01
PEX10	9.467218e-01	2.541021e-01
RPL4	9.026020e-01	2.266255e-01
CSGALNACT2	9.603500e-01	2.594011e-01
LYZ	8.319972e-01	2.819348e-01
G2E3	8.035864e-01	2.502532e-01
TUBG2	8.931868e-01	2.220505e-01
CTAGE5	9.816452e-01	2.728284e-01
NFE2L3	8.664763e-01	2.619371e-01
GMPPB	9.158538e-01	1.924749e-01
TF	7.887113e-01	2.231919e-01
METTL14	8.607016e-01	2.221809e-01
CCDC122	9.025383e-01	2.709122e-01
ZNF418	8.283000e-01	3.083083e-01
OR52B6	8.749443e-01	2.731710e-01
GRAP2	9.700206e-01	2.456135e-01
SMEK2	8.892907e-01	2.129315e-01
MMS22L	9.035109e-01	2.633979e-01
MAT2A	9.063045e-01	2.024424e-01
TWISTNB	9.051801e-01	2.450704e-01
CORT	9.458386e-01	2.650329e-01
PDSS2	9.015345e-01	1.987891e-01
MYEOV2	8.305700e-01	3.473415e-01
MCM7	8.768390e-01	2.343273e-01
PAPPA	9.397550e-01	2.728225e-01
CYSLTR2	1.019138e+00	2.606816e-01
RARS2	8.862916e-01	2.207696e-01
SNX15	8.317117e-01	3.106137e-01
THBS3	8.625318e-01	2.535885e-01
LMBR1L	7.615463e-01	2.645964e-01
RPL30	8.841561e-01	1.913444e-01
ABHD1	8.600893e-01	2.546482e-01
CRAT	1.017876e+00	2.695944e-01
TBC1D32	9.082676e-01	2.190717e-01
CD6	9.948488e-01	3.002415e-01
TRAF3IP1	8.367663e-01	3.642885e-01
C5	9.035986e-01	2.149671e-01
ATP6V1C1	8.680056e-01	2.558740e-01
GPR152	7.937417e-01	2.314363e-01
PDS5A	8.916034e-01	2.433052e-01
SF3B3	8.847479e-01	1.858560e-01
ANP32D	9.479476e-01	2.558215e-01
STEAP1B	7.790708e-01	2.272544e-01
PRKCDBP	8.583124e-01	2.520653e-01
BIRC5	8.988273e-01	2.951521e-01
YTHDC1	8.710166e-01	2.111485e-01
IBSP	8.873957e-01	2.046172e-01
KRT12	9.391157e-01	2.316256e-01
ATP5J2-PTCD1	9.193408e-01	2.290239e-01
STRAP	8.580727e-01	2.282914e-01
SLC25A42	9.394902e-01	3.372745e-01
UGT2B11	9.700236e-01	2.180288e-01
PRKAA1	9.657397e-01	2.303485e-01
EMC7	8.837413e-01	2.119244e-01
TSEN34	9.658062e-01	2.968877e-01
ZNF213	9.940464e-01	2.525485e-01
C21orf140	8.469709e-01	2.882435e-01
SPATA20	9.053538e-01	2.864723e-01
KRT34	9.132960e-01	2.428018e-01
RPS18	8.750161e-01	2.011366e-01
SMC4	8.838925e-01	1.989849e-01
TOR1AIP1	7.808134e-01	2.856924e-01
C3orf17	9.100462e-01	1.935054e-01
ALG11	8.305985e-01	3.469442e-01
TYRP1	9.729980e-01	2.428190e-01
HIST1H2BC	8.687957e-01	2.511680e-01
UCN	9.223974e-01	3.373904e-01
NIPBL	8.707251e-01	2.058368e-01
TMEM180	8.057962e-01	2.673823e-01
[truncated: 17,114 more rows]
