# Supplementary material for: VISPR-online: a web-based interactive tool to visualize CRISPR screening experiments
Source: BMC Bioinformatics. 2021 Jun 24;22:344. doi: 10.1186/s12859-021-04275-5 (PMC8223366; doi:10.1186/s12859-021-04275-5)
Supplement: Supplementary file 1 — Additional file 1. VISPR-online source code and sample data. Code and sample data used for test. [file 12859_2021_4275_MOESM1_ESM.gz › AddFile1_code-and-sample-data/testdata/JACKS/test_43_logfoldchange_means.txt]

gRNA	gene	DMSO	Eto
A1BG_CATCTTCTTTCACCTGAACG	A1BG	-5.674177e-01	-2.913630e-01
A1BG_CTCCGGGGAGAACTCCGGCG	A1BG	8.068473e-01	5.006219e-02
A1BG_TCTCCATGGTGCATCAGCAC	A1BG	1.852698e+00	1.904127e-01
A1BG_TGGAAGTCCACTCCACTCAG	A1BG	-7.340975e-01	2.653985e-02
A1CF_ACAGGAAGAATTCAGTTATG	A1CF	4.535541e-01	-2.731992e-01
A1CF_AGTTATGTTAGGTATACCCG	A1CF	3.585888e-01	2.645005e-02
A1CF_CTTCATTTCCCAGCCACCAA	A1CF	-9.443343e-01	-4.380729e-01
A1CF_GAATTCAACAATATCAAACC	A1CF	-1.927624e+00	-2.714345e-01
A2ML1_AAATACTTACTGGTATCGAG	A2M	8.715852e-01	1.384438e-01
A2ML1_ACCCTGGTTACTGATAACAA	A2M	1.368143e+00	1.994751e+00
A2ML1_GGTGGATTATTACATCGACC	A2M	-3.049079e-01	-2.138779e-01
A2ML1_TGGTCACTACCCCTATCAAG	A2M	-2.602549e-01	1.229498e+00
A2M_ACTGCATCTGTGCAAACGGG	A2ML1	-1.607175e+00	-1.579467e+00
A2M_ATGTCTCATGAACTACCCTG	A2ML1	-2.468042e+00	-1.968251e+00
A2M_TGAAATGAAACTTCACACTG	A2ML1	-1.791862e-01	-9.408851e-02
A2M_TTACTCATATAGGATCCCAA	A2ML1	-1.531777e+00	-2.184284e+00
A3GALT2_AAATAATGGGAGCCCCCCAG	A3GALT2	5.023832e-01	-8.970834e-01
A3GALT2_ACACGTAGTACATCACGCTC	A3GALT2	1.066912e+00	5.771396e-01
A3GALT2_AGAACATGAAGTGCGCCTCG	A3GALT2	1.487414e-01	2.468784e-01
A3GALT2_GCGCTGGCAAGACGTGTCGA	A3GALT2	1.165810e+00	3.738347e-02
A4GALT_AACGTGCCAGTAGATCATGA	A4GALT	-1.719336e+00	3.995933e-01
A4GALT_AGGCCAGGAACGCGCCGTTG	A4GALT	-5.192709e-01	9.346803e-03
A4GALT_CCACATGAGTGCGATCCTGG	A4GALT	-6.697063e-02	-2.962809e-01
A4GALT_GCCGCGTACCAGTCGGCCAG	A4GALT	1.602514e+00	5.307510e-01
A4GNT_ACGGAACAGGAGACCAAATG	A4GNT	-1.213993e+00	2.417579e-01
A4GNT_CAGCCAAAAAGTTCTCCTCA	A4GNT	-1.370557e+00	-4.130025e-01
A4GNT_CAGCTCGGATGCATCCCGCC	A4GNT	7.752731e-02	-1.749116e-01
A4GNT_TGCATTCCCACAAAAAGGGG	A4GNT	4.315213e-01	1.978976e-01
AAAS_CCCAGGGTGAGACAGCACTT	AAAS	-1.087727e+00	-4.845662e-01
AAAS_GCCAAGACAGAGGCACTAAG	AAAS	4.376604e-01	-4.180665e-02
AAAS_GGCCCATCGACAGAGTGCCA	AAAS	-1.319363e+00	-6.197322e-01
AAAS_TGACAGCGCCCTGATAGAGT	AAAS	-1.247007e-01	-1.546678e+00
AACS_AGAGCTACGAGTATGTCTAC	AACS	2.382163e-01	7.339572e-01
AACS_CACATTCACACCGAAGTCCG	AACS	8.526979e-01	5.958559e-01
AACS_CATCCTCCTGTGCTACACCA	AACS	-5.557669e-01	-6.769319e-01
AACS_CTTCTCACGTGTGTATGATG	AACS	8.185526e-03	-6.177101e-01
AADACL2_AAAGAAAGTCAGAAACCCGA	AADAC	1.517428e+00	1.423103e+00
AADACL2_GAAAAAATTTGACTGCAGCA	AADAC	2.463424e+00	3.314644e+00
AADACL2_GTGATGTATTCATCTGAAAG	AADAC	-1.704598e-01	5.734245e-01
AADACL2_TGGGGGCAATTTAGCAACAG	AADAC	1.581306e+00	1.341489e+00
AADACL3_ACTTATGCTTAGGTAACTTG	AADACL2	-8.752929e-01	-2.747769e-01
AADACL3_CTGCGGTGACAGTTTCGGAG	AADACL2	1.918711e+00	-3.864085e-01
AADACL3_GGCATCGTGTACTACCACGG	AADACL2	-2.021155e+00	-1.660866e+00
AADACL3_TCGGGGTCATACTTTAGCGG	AADACL2	-1.940121e+00	-1.370668e+00
AADACL4_CAAGGTAGCAGGGATATCCG	AADACL3	-1.447096e-01	-4.726628e-01
AADACL4_GTAAACTCACCAAAGTGACC	AADACL3	2.818225e-01	-5.087321e-01
AADACL4_TAGAAGATGATGCCTCGCCG	AADACL3	1.837311e+00	2.413450e+00
AADACL4_TATCGTCCCAAAACGCAGGT	AADACL3	4.035410e-01	6.402228e-01
AADAC_AAGTCTGAAGCACTAAGAAG	AADACL4	-1.336433e-01	-1.043122e-01
AADAC_ATGTATATAATGCCTTAAGG	AADACL4	-8.137144e-01	-1.296064e+00
AADAC_ATTTCTATCCAAATCACTCA	AADACL4	-1.940769e-01	-1.436255e+00
AADAC_GGTATTTCTGGAGATAGTGC	AADACL4	-1.309712e+00	-6.413859e-01
AADAT_AGATCCATTTGTCCTTGACT	AADAT	2.790772e-01	-1.244390e-01
AADAT_ATTGATACTTACCCAGCACT	AADAT	4.588410e-01	-4.839916e-01
AADAT_GTAGCTGACATATTGAGCAG	AADAT	6.820163e-01	2.884661e-01
AADAT_TAATAATGTTGCAGCCCAGT	AADAT	2.357487e-02	-1.547393e-01
AAED1_CATCTGCAAGGAATACGTAG	AAED1	-1.838464e+00	2.664619e-01
AAED1_GACATGTTATGTCTTACCTG	AAED1	-6.647759e-01	-3.483664e-02
AAED1_GTCATCCTACCATCATATTG	AAED1	-8.174806e-01	-2.439800e-01
AAED1_TCCCGGAACAGCGCGCCGAA	AAED1	4.697216e-01	7.019389e-01
AAGAB_AGCAGACATCAATCTATGTG	AAGAB	-3.014252e-01	1.070815e-01
AAGAB_CAAGAATGGTGCATCAAACA	AAGAB	1.994554e+00	-1.293929e-01
AAGAB_CACTACATTGGACCACACAT	AAGAB	-1.734807e+00	6.364581e-03
AAGAB_GCCATGAGGAGACACTATCA	AAGAB	6.629224e-01	-1.660867e-01
AAK1_CAAAACTCCTATTATCCACC	AAK1	-1.147302e+00	-7.702061e-01
AAK1_CAAAAGGCCGGATATTTACC	AAK1	1.916754e+00	-3.429110e-01
AAK1_GGGTGCAATTGAAGTCTCTG	AAK1	1.746611e+00	3.720310e-01
AAK1_TGGCAAAATCATCACTACGA	AAK1	1.095268e+00	4.166109e-01
AAMDC_AAATTGCTTCCTTATCATGG	AAMDC	-1.837974e+00	2.194275e-01
AAMDC_AAGTATGGCCAGGGGGTAGT	AAMDC	2.885170e-01	2.358651e-01
AAMDC_AGGTACTCCACAGTTGATGA	AAMDC	1.187815e+00	-5.574255e-01
AAMDC_GATTGGCCGAGGGATGAGTG	AAMDC	-4.957641e-01	-2.270647e-01
AAMP_AAGATGACAAAGCCTTCGTA	AAMP	-1.834299e+00	2.055539e-01
AAMP_AGGTGACCTCGCTATCGTCG	AAMP	-1.845503e-01	4.996446e-01
AAMP_TGAGTGGCCTCTTGAAAGTG	AAMP	-1.952148e+00	-1.093149e-01
AAMP_TGGATGTGGAAAGTCCCGAA	AAMP	-8.823682e-01	-1.854573e-01
AANAT_ACCTTCACGCTCGATCTCAA	AANAT	-1.820388e+00	1.933331e-02
AANAT_GCCCTCCTCGAACCAGCCCA	AANAT	1.810055e-01	5.244961e-03
AANAT_GGTGAGGCAGCGAAACTCAC	AANAT	-1.282020e-01	2.002195e-01
AANAT_GTGGCGCCGCTGACAGCTCG	AANAT	4.991282e-02	3.770088e-02
AAR2_CATGTTCAGGATGACCACAG	AAR2	9.992864e-02	-8.496647e-02
AAR2_CTTGGTTATCTCAGCTGGCG	AAR2	6.746996e-01	-1.933465e-01
AAR2_GGGGTAGATTCTGCCCCACG	AAR2	1.109386e-01	-1.392855e-01
AAR2_TAAGGAAGAAACCCATACGA	AAR2	-1.524390e+00	4.644285e-03
AARD_GCAGAGCTGGACGGGCGTTG	AARD	4.566972e-01	-2.891382e-01
AARD_GGGAAATTCTCTCTCTGCAG	AARD	-6.592851e-01	1.361938e-01
AARD_GTCCCCGAAGAAGTCGCACG	AARD	1.113786e+00	-3.355626e-01
AARD_TGCTGGAGGACCTCAGACGA	AARD	-4.517812e-01	3.142537e-01
AARS2_AGCAAACTGGGGTCGCCGCG	AARS	4.988243e-01	2.595281e+00
AARS2_CCAACTTCTACGCAGAACAG	AARS	-1.028960e+00	1.714578e+00
AARS2_GCTGAGCCAGTTCAGAAGCA	AARS	-2.719471e-01	2.045028e+00
AARS2_TCGTAGTGGATCTCAGTACA	AARS	1.785499e+00	1.005515e+00
AARSD1_ACCTCCGCTCCCAATCTACC	AARS2	-2.769739e+00	-5.790124e-01
AARSD1_CATTCGGGTTGTTAACATCG	AARS2	-1.593704e+00	2.078290e-01
AARSD1_CCCAGACAGAAATATCAGGT	AARS2	-4.015070e-01	-1.521882e-01
AARSD1_GTGCTGAGAGTGACTCGCCG	AARS2	-1.567016e+00	-7.666044e-01
AARS_CCAAGAAAAGCATTGACACA	AARSD1	-1.516386e+00	-1.490905e-01
AARS_GGAGGCCAGATCTATGACGA	AARSD1	-9.295486e-01	-1.655793e+00
AARS_TCAGAATGTGCGTAGCTGTG	AARSD1	-1.072971e+00	-2.212338e+00
AARS_TTGGTGCTGAGGATGCCGAT	AARSD1	-1.939351e+00	-5.880646e-01
AASDHPPT_AGGAAAACCAGTTCTTGCAA	AASDH	7.856838e-01	5.954727e-01
AASDHPPT_CCCGAGGAGAAGGAGCGCAT	AASDH	-7.989459e-01	8.454576e-01
AASDHPPT_CTGCCAGCAGCCATTCGGCT	AASDH	1.693028e-01	-7.636687e-02
AASDHPPT_GCTGAACCTGAGCTGCAAGT	AASDH	-2.710557e-01	-1.398902e-01
AASDH_AAATGAGTTGATAATGACGG	AASDHPPT	-2.152757e+00	-3.172823e-01
AASDH_GACAGTCAGATCAAACGTCA	AASDHPPT	-4.628039e-01	-6.459461e-01
AASDH_TGTGAATTGCCTGTACAACT	AASDHPPT	5.875403e-01	1.974145e-01
AASDH_TTGTTGGTACATCAGTACCT	AASDHPPT	-1.907523e+00	-1.666240e-01
AASS_AAGACCTCAGAAAAGTGTAT	AASS	9.341684e-01	-1.600516e-01
AASS_CATCACAAACAAAGTTAACA	AASS	-9.815287e-01	-4.285030e-01
AASS_CGTGCTCAGTCACTTTCAAT	AASS	9.901061e-01	-1.070501e-01
AASS_GGGTAGTGGCATTTGGACAG	AASS	7.611473e-01	-1.374701e-01
AATF_AAACCACCTCTAGAAAAGCA	AATF	-1.643978e+00	-5.852981e-01
AATF_AGAAACTTTGACACTAGAGA	AATF	-1.967323e+00	-1.167292e+00
AATF_AGGCACTTAAAGCATTGTTG	AATF	9.907497e-02	-1.047283e-01
AATF_GAATATGATGAGGACGACCT	AATF	-8.793410e-01	-2.071598e-01
AATK_AGCACCGGAACCACGCCCGG	AATK	3.741013e-02	2.493645e-01
AATK_CTCCTCAAGTCCACAGACGT	AATK	-1.709068e-02	-8.567958e-02
AATK_GCATAGCAACCTGCTCGTCG	AATK	2.377822e-01	-2.230247e-01
AATK_GTGTCAGCCAACAACAACAG	AATK	6.096986e-01	1.991462e-01
ABAT_CCTTAAAGACCATCTTCATG	ABAT	-1.463260e+00	-1.926128e-01
ABAT_GAAAGAAGTCATCGGATGCG	ABAT	-1.556780e+00	-1.849384e-01
ABAT_GTGAATGGCTTTAGAGTGCG	ABAT	4.224167e-01	3.691414e-01
ABAT_TGCAATTACGAAGAGAGCCG	ABAT	-9.218237e-01	3.948715e-01
ABCA10_ACTCTCTGAAATAACTGACA	ABCA1	-9.809437e-01	-1.476771e+00
ABCA10_GACACTTCAGTGAATGCACG	ABCA1	-2.671672e+00	-1.056285e+00
ABCA10_GGGTACTGAAGAGGATAAGT	ABCA1	-2.253046e-01	2.343870e-02
ABCA10_TCCTTATTAAAACACTCATG	ABCA1	-6.628665e-01	3.241469e-01
ABCA12_ACGGTCATATAATACACAAG	ABCA10	8.437278e-01	2.701996e-01
ABCA12_ATGGTGCTAAATGATCCTTG	ABCA10	1.285061e+00	9.036851e-01
ABCA12_GAGGTGATACCCATCGCCAA	ABCA10	-1.648259e+00	-1.214636e+00
ABCA12_GGCAGCTATAAATACAACCC	ABCA10	-1.583071e+00	-8.358647e-01
ABCA13_ACAATTTAGCTGATTCGGCG	ABCA12	-7.375501e-01	-1.193231e+00
ABCA13_CAATGACTTCCATAATTGGG	ABCA12	-1.043250e-01	-2.251558e-01
ABCA13_GGCTTCATTTAATAACACTG	ABCA12	-4.848835e-01	-1.968974e-01
ABCA13_TATCAGGAAGACTTGCGAAG	ABCA12	-5.645850e-01	-1.060352e+00
ABCA1_AATGCAGAGAAAGCTATCTG	ABCA13	4.664331e-01	3.939835e-02
ABCA1_GGACACGCCCAGCTTCAAGT	ABCA13	1.453993e+00	7.559678e-01
ABCA1_GTGGCATGGCAGGACTACGT	ABCA13	1.597601e+00	1.551596e-01
ABCA1_TTGGACAGCCCAAGACATCG	ABCA13	1.492453e-01	5.637110e-01
ABCA2_CATGTACGTGGCGATCCGAG	ABCA2	2.320763e-01	1.667779e-01
ABCA2_CTTGTGTGGCAACAACCGGT	ABCA2	2.642918e+00	1.314344e-01
ABCA2_GATGTCGTGCCCGTAGATGG	ABCA2	1.117504e+00	3.782443e-01
ABCA2_TAGGGGATGAAATTGCCACG	ABCA2	4.584190e-01	-1.165081e-01
ABCA3_AATGCGCATTTACTGACCGA	ABCA3	7.600084e-01	-1.177309e-03
ABCA3_ACCTACGGTTCAGTTACACA	ABCA3	-2.010525e-01	-4.345028e-01
ABCA3_AGTGGACGGGCATACATCAG	ABCA3	1.689461e+00	4.739236e-02
ABCA3_CCTCCTGAGTCCCGTCAACG	ABCA3	7.262299e-01	-2.274480e-01
ABCA4_AAAGACCGAGCCCCTAACAG	ABCA4	8.214735e-01	-2.414077e-01
ABCA4_AGCACCATACCCGCAAACAG	ABCA4	-1.166519e-01	-3.214633e-01
ABCA4_AGGGTGTTGAGTTGCCACAG	ABCA4	1.667039e+00	6.900987e-02
ABCA4_GATCCGAATGGACATAGACG	ABCA4	-1.724754e+00	5.224096e-02
ABCA5_AAAATGAATGATACCTCAGG	ABCA5	-2.754100e+00	-1.041791e-01
ABCA5_AAATTATGAGGAGTTATCAG	ABCA5	6.830937e-03	-5.828553e-01
ABCA5_GAAATAGATACCTTTCCCCG	ABCA5	-1.593366e+00	-1.816597e-01
ABCA5_TGACAGTGACTATGTATCCG	ABCA5	-7.161449e-01	1.140906e-01
ABCA6_AACCAATCACCCTGTGATGG	ABCA6	9.118810e-01	9.630046e-02
ABCA6_CAGACAGCTGTGAGTGACAT	ABCA6	1.145002e+00	3.756488e-01
ABCA6_GGCACCAAATAAAACACACA	ABCA6	1.376749e+00	5.789783e-02
ABCA6_TTGTATATGAGTCTCCTGAA	ABCA6	8.191588e-01	-3.343026e-01
ABCA7_AGTACGGGATCCCTGAACCA	ABCA7	5.855889e-01	-7.034721e-02
ABCA7_CTGGCCTAGACGTAACCCTA	ABCA7	-1.424836e+00	-8.414043e-01
ABCA7_TCAAACAGCACGTTGTACTG	ABCA7	2.754759e-01	-1.437481e-01
ABCA7_TGGACATTGACGTGGTCACG	ABCA7	1.156723e+00	1.603031e-01
ABCA8_AAATTATCAGCCAAAAGCGA	ABCA8	-1.551222e-02	-5.279323e-02
ABCA8_CTGTTAATGTCACAAGAGAG	ABCA8	1.029704e+00	-7.457848e-01
ABCA8_GACACCCCCAAAAGACAGTG	ABCA8	9.556919e-01	-2.318090e-01
ABCA8_GCAAATCTGCGCAATTGCAA	ABCA8	-7.347368e-02	2.748066e-01
ABCA9_ATATCAGAAAAGTTACCCGT	ABCA9	-2.219711e+00	-4.421723e-01
ABCA9_CTTGATAGATGTTCTAACCA	ABCA9	5.771201e-01	-3.544486e-01
ABCA9_TGGCAGGAAGAACAATCATG	ABCA9	1.103923e+00	6.676078e-02
ABCA9_TTATTTCTAACTAGACAGGA	ABCA9	-2.266026e+00	-1.167697e+00
ABCB10_ACAGCAATGATTGACACTGG	ABCB1	1.336942e-01	-6.503823e-01
ABCB10_CTCAGTGCCGTGTTTCTGTG	ABCB1	-6.753486e-01	-4.782246e-01
ABCB10_GAGTTCACCCACGGTCATGT	ABCB1	3.018578e-01	-6.680876e-01
ABCB10_TATCGCCGTTCACTGGCCTG	ABCB1	-1.674127e+00	-2.874068e+00
ABCB11_GAGCTCCCCAGATTTAGCAA	ABCB10	2.250868e+00	1.487514e+00
ABCB11_GATTCTTTACTGGATTCGTG	ABCB10	2.797519e-01	-6.222537e-01
ABCB11_TCAACATGGTCATTAAACCA	ABCB10	3.813025e-01	-1.123186e-01
ABCB11_TTTCAGAATCCTCCTAACTG	ABCB10	7.087423e-01	6.271434e-01
ABCB1_ATTGACAGCTATTCGAAGAG	ABCB11	-2.144196e+00	-1.036534e+00
ABCB1_CTGGAGAGATCCTCACCAAG	ABCB11	2.213109e+00	1.659029e+00
ABCB1_TAGGTGATATCAATGATACA	ABCB11	2.582126e-01	-1.198622e-01
ABCB1_TTTATAGTAGGATTTACACG	ABCB11	6.912961e-01	6.299818e-01
ABCB4_ACACCACTGAACTCAATACG	ABCB4	3.265484e-01	-4.832177e-01
ABCB4_CATTTCGGACCGTAGACAGT	ABCB4	-7.836295e-01	-4.270815e-01
ABCB4_CCCTTCTCGAGCTAACGTCA	ABCB4	1.008075e+00	3.606322e-01
ABCB4_TGGCCGTGGAAATGTAACCA	ABCB4	-1.300487e+00	-6.819605e-01
ABCB5_AGACGTGGATAGAGTCACTA	ABCB5	-8.102671e-01	8.276365e-01
ABCB5_CAAAGGTCGGACTACAATCG	ABCB5	4.735800e-01	1.962795e-01
ABCB5_GAAACCTTCGCAATAGCCCG	ABCB5	-3.774320e-01	-5.201409e-02
ABCB5_TTTGGATTGGCAGATCATGG	ABCB5	-4.976339e-01	5.262482e-01
ABCB6_CGAAGTGGAACGCTATCGAG	ABCB6	6.613819e-01	-8.352207e-01
ABCB6_GCACGTAGGGAGAGATGCGA	ABCB6	-3.570874e-01	7.102725e-02
ABCB6_GGAACGGGCACTCAATGTGT	ABCB6	4.165603e-01	-6.166444e-01
ABCB6_TAGGTGCCAAACCAATTGAG	ABCB6	6.799713e-01	-1.116225e-02
ABCB7_AGTCATTAAAAAGTATCACA	ABCB7	-3.924363e+00	-1.093921e+00
ABCB7_CACACCACAGACAGCTACCG	ABCB7	-1.588537e+00	-2.012179e-01
ABCB7_GATTAAATACCAAAGCACTC	ABCB7	-9.333622e-01	-1.401459e-01
ABCB7_TCACAGTTGCAGTCACACGG	ABCB7	-1.577469e+00	-7.628319e-02
ABCB8_AAGTACACAAGGGACCACGT	ABCB8	8.758543e-02	-2.838997e-01
ABCB8_CCTGCCCAAACAGGACAGAG	ABCB8	-5.148782e-01	3.504018e-02
ABCB8_CTTGGAACAAGGCGATGCCG	ABCB8	4.716805e-01	1.217670e+00
ABCB8_TCTTTGACGCCAATAAGACA	ABCB8	-1.017135e+00	4.397262e-01
ABCB9_GCCCCAGACGTAGTACATGT	ABCB9	-1.084205e+00	3.505168e-01
ABCB9_TGGACACCATCATGATGATG	ABCB9	-1.386381e+00	-2.885336e-04
ABCB9_TGTCCTGGGAGATTGTATGG	ABCB9	-1.227412e+00	-1.936459e-02
ABCB9_TTTGCCGCAGGTATTCGGGG	ABCB9	-2.738345e-01	-5.383810e-02
ABCC10_AAGGGTGTCACCCTTAGCGG	ABCC1	8.028752e-01	-3.371921e-01
ABCC10_CAAGATGAGACCACCCACGA	ABCC1	3.303340e+00	2.694205e+00
ABCC10_CGTGTACCAAGCTTACTGGA	ABCC1	1.670979e-01	5.944166e-01
ABCC10_GGGCCCTGAGAATCCCAACA	ABCC1	2.794464e+00	2.742767e+00
ABCC11_AATACACATCACCTCAGGAG	ABCC10	-1.417802e+00	-1.418193e+00
ABCC11_CAAAGACCAGAGCTTTGCTG	ABCC10	-1.274958e+00	-3.950357e-01
ABCC11_GACGGTCGGAATAGACGGCG	ABCC10	2.124942e-01	-1.512134e+00
ABCC11_TAAGCTTTGGATCATGAGCG	ABCC10	-1.974095e+00	-1.336018e+00
ABCC12_AAAGACCATTAGGATCGGGA	ABCC11	-1.080188e+00	-3.177152e-01
ABCC12_ACGTACATTAAGGCTTCTGG	ABCC11	-4.536729e-01	-3.827738e-01
ABCC12_GAGTCATATGTCGACAATGG	ABCC11	-6.355353e-02	1.661610e-01
ABCC12_GCCAACCCAGACTTTCCCAG	ABCC11	-6.446547e-01	-1.003255e+00
ABCC1_AAAATGTGATTGGCCCCAAG	ABCC12	8.745087e-01	4.924433e-01
ABCC1_AACCTGACAGCATCGAGCGA	ABCC12	-4.375453e-01	-1.080300e-01
ABCC1_AGTACACGGAAAGCTTGACC	ABCC12	2.710104e+00	1.743473e+00
ABCC1_TCTGCTTCGTCAGTGGCATG	ABCC12	-9.604572e-01	-2.805532e-01
ABCC2_CAGAATTCATCACAAACGCA	ABCC2	-4.054543e-01	2.061571e-01
ABCC2_CAGGGTATAAATCTTAGTGG	ABCC2	7.953024e-01	7.294596e-01
ABCC2_CATTATGGCAGGCCAACTTG	ABCC2	1.225610e+00	5.015910e-02
ABCC2_GATTGGTATATCGAACAGCA	ABCC2	-1.747785e+00	3.502305e-01
ABCC3_CCACGTACACGTACACCCAG	ABCC3	-7.460177e-01	-1.330314e-01
ABCC3_GCAGGGCGTACAGTCTTCGG	ABCC3	4.026843e-02	-2.535633e-01
ABCC3_GGCCACATGAGAGTCCACCG	ABCC3	2.299540e-01	-5.714062e-02
ABCC3_TGAACCACCAGAAAAACAGG	ABCC3	-2.970647e+00	5.868516e-01
ABCC4_AAGCACGGGTAAACCTTGCA	ABCC4	3.404165e-01	4.334890e-01
ABCC4_CAGATTGACTATCTGGCCTG	ABCC4	1.974601e+00	1.883860e-01
ABCC4_GAAGGTACGATTCCTTAGTG	ABCC4	-1.120197e-02	1.930558e-01
ABCC4_GCGTCACTGCCACGAACACG	ABCC4	5.476694e-01	-2.076632e-01
ABCC5_TACGGAAAGAGGCACCCATG	ABCC5	-1.547233e+00	3.474542e-03
ABCC5_TGAAAAGGGCCATAATAACC	ABCC5	1.843874e+00	8.666903e-02
ABCC5_TGTTAAGACTAGAGAGACTG	ABCC5	-1.884268e+00	-8.802757e-01
ABCC5_TTTATTCATAGAAATCCGCG	ABCC5	-6.264699e-01	-6.891136e-01
ABCC6_ACTATGATCCAATCAGCCTG	ABCC6	8.798420e-01	5.153417e-01
ABCC6_CAGACCACGATCCAGACGAG	ABCC6	-1.007577e+00	6.149088e-02
ABCC6_GAGAACTGTGAGAGTCACAA	ABCC6	-6.753208e-01	1.152358e-01
ABCC6_GGACAGCATCCAATACGGCA	ABCC6	-1.351773e+00	-1.562345e-01
ABCC8_CAGACCAACGAGATGCTCCG	ABCC8	1.411665e+00	7.699262e-01
ABCC8_CTACCGTCAAAGCTCTAGTG	ABCC8	8.535866e-02	-9.979509e-03
ABCC8_GATGTTGTGATAGTAGACCA	ABCC8	3.506001e-02	3.889324e-01
ABCC8_TCAACGCCAGCGAATCAGTG	ABCC8	8.068942e-01	1.971698e-01
ABCC9_AGAGAGGAAAACTCTCCGAC	ABCC9	-5.534432e-01	-6.194179e-01
ABCC9_ATACACTATCGATGTTGTAG	ABCC9	1.070757e+00	-4.418661e-01
ABCC9_GACTGCAAATCTGACCACCG	ABCC9	1.990341e-02	1.453537e-02
ABCC9_TAAAGTACTGAATTGGCGCA	ABCC9	6.917915e-02	-1.476030e-01
ABCD1_AGTTCCTCATGAAGTATGTG	ABCD1	7.052306e-01	4.370293e-02
ABCD1_CTACATGCACTCGCGTGTGG	ABCD1	-9.445982e-01	-2.424189e-02
ABCD1_GATCATGTCGTCGTACAAGG	ABCD1	-3.184731e-01	-3.396774e-02
ABCD1_GGCCACATACACCGACAGGA	ABCD1	-3.367749e-02	-1.489023e-01
ABCD2_ATTACCTCTCAGTGACACAT	ABCD2	-6.989743e-01	-1.456595e-01
ABCD2_CCCTGACCAATCTCTTACGG	ABCD2	-1.005283e+00	-2.853026e-01
ABCD2_CCTTATTGCACTGTTGACGA	ABCD2	-9.343846e-01	-1.988779e-01
ABCD2_CTGGAGCTGATGCTATTGAA	ABCD2	5.595015e-01	2.868189e-01
ABCD3_AATTAAACTTACAAGAGGCA	ABCD3	-2.805021e+00	-5.534597e-02
ABCD3_ACTCGACTTCGAAGACCCAT	ABCD3	-1.332625e+00	-5.090593e-01
ABCD3_TGGCAAATATGAGCGCACAA	ABCD3	-2.046539e+00	-1.045685e+00
ABCD3_TGTGTACTCTTGAGATGTCG	ABCD3	-1.475706e+00	8.844171e-02
ABCD4_AGCCACATCTGAGAGCGTCG	ABCD4	-1.981129e+00	2.682508e-03
ABCD4_GATCCCCAGTCAGTACTATG	ABCD4	6.504348e-01	2.862477e-01
ABCD4_GTAGTAGACGAGGGTGAACG	ABCD4	6.840983e-01	7.287006e-02
ABCD4_TTGCGATGACAACGTAACTC	ABCD4	7.885676e-01	7.651952e-01
ABCE1_AGTTGTCCTGTAGTTCGAAT	ABCE1	-1.595028e+00	5.360596e-01
ABCE1_CAATTGATAAGGCGCCAAAG	ABCE1	-2.297519e+00	-2.037004e-02
ABCE1_CCAAAACTTCACCTGGACGA	ABCE1	-1.729304e+00	3.377566e-03
ABCE1_TTTCAGATATATCATTGTGG	ABCE1	-3.427410e+00	-1.201368e+00
ABCF1_CTGCAGAGGCCAAAGCACGG	ABCF1	-2.342853e+00	6.533435e-01
ABCF1_GATGGAGTATGAGCGCCAAG	ABCF1	-8.403962e-01	3.659719e-01
ABCF1_GCAACACATCAATGTTGGGA	ABCF1	2.789627e-01	4.462490e-02
ABCF1_TGTAATTGCCCCTATAGTAG	ABCF1	-1.068997e+00	-6.993232e-01
ABCF2_AACCAATGAGGCCATAACGA	ABCF2	1.287375e+00	-4.284618e-01
ABCF2_ATGATCAGTACGTGAAGACG	ABCF2	-5.543023e-01	4.877779e-01
ABCF2_CAGTCCATGCAAGATCCGCG	ABCF2	2.346959e-01	-2.774428e-02
ABCF2_GGGTCGTGAGCGATAAGGTG	ABCF2	1.139203e+00	1.753601e-01
ABCF3_ACTTCCAGGACTGCTAAAGA	ABCF3	-1.269999e+00	-5.300401e-02
ABCF3_CAGCGGCTAGATGGTTACCG	ABCF3	7.195829e-01	-5.116221e-03
ABCF3_GCAGAGTGTTGTACATGCGC	ABCF3	8.131695e-01	2.816022e-01
ABCF3_TGCGAGAGGATTTGCTACGG	ABCF3	-5.994495e-01	5.017895e-01
ABCG1_ATGAAAGGGCTCGCTCAAGG	ABCG1	2.087878e+00	2.984091e-01
ABCG1_CTTCAGGAACCGAATAGGAA	ABCG1	-2.658391e-01	-9.923251e-01
ABCG1_GACCACAAGAGAGACCTCGG	ABCG1	-2.537932e-02	2.787298e-01
ABCG1_GAGGCCGATCCCAATGTGCG	ABCG1	8.038445e-01	-4.962933e-01
ABCG2_AAAAAACGAACGGATTAACA	ABCG2	-5.189800e-02	-3.392865e-01
ABCG2_GAATTACATCAACTTTCCGG	ABCG2	-8.842677e-01	-1.366320e-01
ABCG2_GGAAGGCTCTATGATCTCTG	ABCG2	1.204726e+00	-1.120739e-01
ABCG2_TAACTTAGGATGTCTAAGCA	ABCG2	-2.503956e-01	-6.148365e-01
ABCG4_CTCTGTGTCCCCAGTCATCG	ABCG4	-1.804322e-01	-1.126476e-01
ABCG4_GGTGGAGAGAACTACCTGGT	ABCG4	2.143759e+00	-5.161254e-01
ABCG4_GTGGGACATGAACCGTAGGT	ABCG4	8.080681e-01	9.740420e-02
ABCG4_TGGAGCTGTCCTATTCCGTG	ABCG4	5.165656e-01	-1.368183e-01
ABCG5_ACACCTGAAAACGTTACCAA	ABCG5	-1.628954e+00	-4.135204e-01
ABCG5_GGCTCGCAGGAACCGAATTG	ABCG5	-9.231286e-02	4.531082e-03
ABCG5_GGTGCTATCCAGGACCGCGT	ABCG5	1.024358e+00	5.721512e-01
ABCG5_TGATTGGCAACTACAGCTTG	ABCG5	1.291464e+00	-2.609051e-01
ABCG8_CACCCCCATCTACTTAGGGG	ABCG8	8.905846e-01	4.102517e-01
ABCG8_CAGTGCGCTGACACCCGCGT	ABCG8	1.156835e+00	1.428380e-01
ABCG8_CTCAAACCAAGGGACCTGAG	ABCG8	5.343891e-01	3.454471e-02
ABCG8_GAGTCCTACGAAGATGCCTG	ABCG8	4.545713e-01	-1.163443e-01
ABHD10_TAATTGATGACTTAGCTGAT	ABHD1	-1.918771e+00	-1.633037e+00
ABHD10_TACCTCAGCGGGCGCCACGG	ABHD1	-9.756420e-01	-1.875563e-01
ABHD10_TCATATAAGAAAGATAGCCA	ABHD1	-1.525981e+00	-9.336634e-01
ABHD10_TGCACGACCAGAGAAGGTCG	ABHD1	-5.021754e-01	-1.681547e-01
ABHD11_ACGGTGGATGCTCGTAACCA	ABHD10	-1.700804e+00	-9.282058e-01
ABHD11_CTGCCACATAGGTTGCAAAG	ABHD10	1.755232e+00	4.078981e-01
ABHD11_GAGCCCGTGCAAAAAGACGA	ABHD10	-1.466338e+00	-4.756689e-01
ABHD11_GCTGTGGCCAACGACGACGC	ABHD10	8.353158e-01	7.817332e-01
ABHD12B_CCAAGACAATAGCATCAACT	ABHD11	4.075747e-01	1.657564e+00
ABHD12B_GTCTTGTCTGTTGACTACAG	ABHD11	1.331562e+00	5.046235e-01
ABHD12B_TAATTGGGTTCCCATCACGA	ABHD11	-6.612940e-01	6.931589e-01
ABHD12B_TTGTGTCTATGAGTGGACCA	ABHD11	-4.216792e-01	4.702304e-01
ABHD12_AGGTGACCACATGGTAACCA	ABHD12	-1.432279e+00	6.270203e-01
ABHD12_CCTACGCCTGACGGGCCCGG	ABHD12	1.188177e+00	-2.919200e-01
ABHD12_GAGTGGCCCCAGATGTACAC	ABHD12	8.197305e-01	1.515965e-01
ABHD12_GCAGGTACAGAATGATAGGG	ABHD12	1.521043e+00	1.713605e-01
ABHD13_AATAGCCACTGCTCCACCCA	ABHD12B	-3.016550e+00	-1.674712e+00
ABHD13_CATGGGAATGCAGGCAACAT	ABHD12B	-3.030541e+00	-1.217679e+00
ABHD13_GGGAACATAAAGACGTGAAG	ABHD12B	-1.532208e+00	-1.076114e+00
ABHD13_TAGGATTTCAGCCATTATGG	ABHD12B	-2.372783e+00	-1.213618e+00
ABHD14A_AGGCCTTTAACTCTCACACG	ABHD13	2.717408e-01	7.262167e-01
ABHD14A_CTGGCAGCCCCACATACAGT	ABHD13	5.928545e-01	3.727269e-01
ABHD14A_GGAGGTACAGAATGCCGTGT	ABHD13	-1.274283e+00	-3.370304e-01
ABHD14A_TCCCACTCAACCAGGCACAC	ABHD13	-6.983770e-01	-7.147302e-01
ABHD14B_AGAACCTGGGTACACTGCAC	ABHD14A	-1.448561e+00	-2.605505e-01
ABHD14B_GAGAGGCCCTGCCCGGCAGT	ABHD14A	1.358583e-01	-5.095191e-02
ABHD14B_TGATGGACTGATCACAACCG	ABHD14A	-7.065690e-01	-1.984518e-02
ABHD14B_TGCAGGTCTGGGGCACTCCA	ABHD14A	1.164677e+00	2.512186e-01
ABHD15_CAAACAAGGCTGCACCCTCC	ABHD14B	2.080794e+00	1.376023e+00
ABHD15_CTGGTGATCCCCAATGCGTG	ABHD14B	2.469495e+00	2.185470e+00
ABHD15_GGCCGGCCTCGAACCACTCT	ABHD14B	2.284962e+00	2.171538e+00
ABHD15_TGTATGTGACCGCCTCCTTG	ABHD14B	1.216976e+00	8.263021e-01
ABHD16A_ACCATGTTTGTGGACCGGCG	ABHD15	-8.244435e-01	-1.126129e+00
ABHD16A_ATCTACGCCTGGTCCATCGG	ABHD15	-5.188777e-01	-8.957361e-01
ABHD16A_CCATCTTGGAAGCAACACAT	ABHD15	-1.040122e+00	-1.834175e+00
ABHD16A_CTCAGGAAGGAGTCTCGAGG	ABHD15	2.827338e+00	1.205619e+00
ABHD16B_CAGACCAGCCGTAGACCACC	ABHD16A	1.388978e+00	1.263616e+00
ABHD16B_CATCTGCTGCGAAGGCAACG	ABHD16A	1.869402e+00	9.883633e-01
ABHD16B_GCGCACGTCATCCCAGCGGA	ABHD16A	-1.474716e+00	6.970649e-02
ABHD16B_GGCCGCTGGCTCGTGTACCC	ABHD16A	1.112085e+00	1.199566e+00
ABHD17A_ACCGTAGCCGGAGTAGTCGT	ABHD16B	-3.647396e-01	-2.384784e-01
ABHD17A_AGGCTCTCAGGGTCCCCAAG	ABHD16B	-1.618965e+00	-1.846561e+00
ABHD17A_GCGCGAGCTGGACACCATCG	ABHD16B	1.663584e-01	8.077451e-01
ABHD17A_TACACGGTCCTCTTCTCGCA	ABHD16B	-1.624885e-01	-1.614592e+00
ABHD17B_CTTGGCTTGCTCTTAGGACA	ABHD17A	-3.094430e+00	-1.678091e+00
ABHD17B_GAGTAAAGTGTATTTCGCAT	ABHD17A	-1.118071e+00	-7.274656e-02
ABHD17B_TATAGGGACAGTACCGTCTG	ABHD17A	-2.234031e+00	-1.289574e+00
ABHD17B_TTCATGACTAGAACCAGTAA	ABHD17A	-2.683355e+00	-1.590037e-01
ABHD17C_ACGCCGACATCGACGCCGCG	ABHD17B	7.461501e-01	1.103069e+00
ABHD17C_GCCGTATCCCGAGTAGTCGT	ABHD17B	-4.547142e-02	1.265216e-01
ABHD17C_GCGCGAGAAGAAGACCTCGA	ABHD17B	9.913642e-01	1.242715e+00
ABHD17C_TCCCAATGCTCTGACCATAG	ABHD17B	-5.809553e-01	-3.236527e-01
ABHD1_AGCCCCTAGTCCTTTATCAG	ABHD17C	1.344978e+00	1.239837e+00
ABHD1_GACCCTACCGTTCCACAAGT	ABHD17C	1.062602e+00	1.264799e+00
ABHD1_GCTGTCGTGTTTAACAACCG	ABHD17C	1.860704e+00	1.666702e+00
ABHD1_GGTGCAAGACGTATGTCTCC	ABHD17C	7.294265e-01	1.505520e+00
ABHD2_AGGTGACCTACCTGTGCGAG	ABHD2	-9.839597e-01	5.150082e-02
ABHD2_GCTCAGCCAAGGGCTCGAAG	ABHD2	-9.562538e-01	8.697072e-02
ABHD2_GGGCGTAGTCAACGAAAGTG	ABHD2	-6.393016e-01	-1.624621e-01
ABHD2_TTTGCCCACAGGCTGCACGT	ABHD2	1.301288e+00	1.402916e+00
ABHD3_ACTCCTTGCTTGTTCCCGTG	ABHD3	-9.022718e-03	-6.896854e-01
ABHD3_GGGGGCTTCGAAGTGATGAA	ABHD3	1.712455e+00	7.648572e-01
ABHD3_GTCACTACTTCCAGACGCCA	ABHD3	-1.169601e+00	-6.864815e-01
ABHD3_TAGTACGTTTCTGTAACCAC	ABHD3	1.938806e-01	5.926602e-01
ABHD4_GACATCGATAGAGACATGGC	ABHD4	6.558611e-01	1.699758e-01
ABHD4_GCTACTCGAAGAACAGCCAA	ABHD4	1.563349e-01	-3.582621e-01
ABHD4_GGAGGGATACATATCTGGCC	ABHD4	-5.485338e-01	-1.346137e+00
ABHD4_GGGGTGCACGGATCTCACTG	ABHD4	9.127199e-01	-6.671481e-02
ABHD5_GGTCGTTCAGGGAAACCCCA	ABHD5	7.802621e-01	5.686355e-01
ABHD5_GTGGAGATGTGCCCTAGGAT	ABHD5	-2.254636e+00	-1.679437e-01
ABHD5_TAAGGTGTGATATAGACGTA	ABHD5	-5.525253e-01	-7.569236e-01
ABHD5_TTGGACGAAGTAGTAGACCC	ABHD5	8.131695e-01	1.323418e+00
ABHD6_AGTCTTCATGGTGAACATAG	ABHD6	1.220186e-01	-8.577256e-01
ABHD6_CAAGGATATGTGGCTCAGTG	ABHD6	1.253167e+00	8.557597e-02
ABHD6_CTGACAATCAATTTGTACAA	ABHD6	-1.036803e-01	-5.118390e-01
ABHD6_GCAAGTTAAGAGGATACACC	ABHD6	2.731060e+00	1.480194e+00
ABHD8_GATGAAAAAGAGCACCACGT	ABHD8	-1.096676e+00	9.695730e-02
ABHD8_GCCGGGCTTGACCTCTACAA	ABHD8	4.223937e-01	-6.178286e-01
ABHD8_GTACCCAGACCTAGTGCACA	ABHD8	3.425344e-01	2.435091e-01
ABHD8_TCACCGTGTACCGCAATGGG	ABHD8	1.935345e-01	7.587413e-01
ABI1_GAGTTACCAGAACCTGACTC	ABI1	1.048040e+00	6.287190e-01
ABI1_GTTGTGTCGAGATATCTGCC	ABI1	1.112897e+00	1.644697e-01
ABI1_GTTTCCGAATATACCTTACA	ABI1	-9.913221e-01	-2.653986e-01
ABI1_TCGCCACCCACTATTGGACC	ABI1	6.983239e-01	5.612922e-01
ABI2_ACGAACTGGTCGTTCAAGGT	ABI2	2.340571e+00	3.001879e-02
ABI2_CATACTCCCCCAACAATAGG	ABI2	-1.069636e+00	-5.663878e-02
ABI2_TGCCTATCTGATAAACACCT	ABI2	-1.142715e+00	-1.207270e+00
ABI2_TTACCTGGAAAGACACTGGG	ABI2	-2.034827e+00	2.791067e-01
ABI3BP_GAGATATCAGATTCCTACAC	ABI3	7.640977e-01	7.700644e-01
ABI3BP_GGGATAGATGTAGTTTGCTG	ABI3	3.888900e+00	2.854007e+00
ABI3BP_TCCTCATAAACCATACCCTG	ABI3	1.021494e+00	3.063944e-01
ABI3BP_TCTAATGCACTAGACGTAGT	ABI3	1.613545e+00	1.474363e+00
ABI3_CCTGTCTCGAAAGAGCATCA	ABI3BP	-8.317062e-01	-5.753228e-01
ABI3_CGGGCACACTCTGCGCATGT	ABI3BP	-2.042190e+00	-2.634279e+00
ABI3_GCGATGACCTTCTGGCCGGG	ABI3BP	-2.396090e+00	-8.163651e-01
ABI3_TCAGGCCACAGACAAGCGGA	ABI3BP	-5.773063e-01	-1.129048e+00
ABL1_CTTAGGCTATAATCACAATG	ABL1	3.393100e-01	4.779150e-03
ABL1_GGTTCATCATCATTCAACGG	ABL1	-4.381743e-01	5.722447e-02
ABL1_TCAGTGATGATATAGAACGG	ABL1	4.972216e-01	9.544844e-02
ABL1_TTGCTCCCTCGAAAAGAGCG	ABL1	7.397893e-01	1.232764e-01
ABL2_AACCTCTGTAATGACGACGG	ABL2	1.902955e-01	4.216956e-01
ABL2_GGTTCAACATCACAACCATA	ABL2	-4.127430e-01	-3.839209e-01
ABL2_TATCGAATGGAACAGCCTGA	ABL2	-2.725793e-01	4.118922e-01
ABL2_TGTACACCATCACTCCACAG	ABL2	-1.198649e+00	1.859193e-01
ABLIM1_TAAGCAATCTACGAAGACCG	ABLIM1	1.462695e+00	1.334192e-01
ABLIM1_TCTAACTCCAACTTACGCTC	ABLIM1	-1.628835e+00	-7.480332e-02
ABLIM1_TCTTTCGGACTGGACGACAT	ABLIM1	-3.377327e-01	-4.798250e-01
ABLIM1_TGTTACATACACGCCCACGT	ABLIM1	-1.567557e+00	4.254612e-01
ABLIM2_AGGTCGGAGTGTAGCGCCCG	ABLIM2	1.471771e-02	7.828514e-01
ABLIM2_CTTACATAAATCACACGGCT	ABLIM2	2.388227e-01	2.282212e-01
ABLIM2_GCTGTGAGAAATACATCACG	ABLIM2	-1.362469e-01	8.929646e-01
ABLIM2_GTGAGTAGGAGATCATGTCG	ABLIM2	-1.876341e+00	-6.839371e-02
ABLIM3_AGGTCACCTTGTCTCCAATG	ABLIM3	-6.072661e-02	-4.315220e-01
ABLIM3_CAAGGTTAAGTCTATCTACG	ABLIM3	1.355699e+00	2.500721e-02
ABLIM3_GGAAGTGGTTGTTGTGCACG	ABLIM3	1.148247e+00	-1.251377e-01
ABLIM3_TGGGGGAGTCTATGTACCCC	ABLIM3	8.246835e-01	-2.707575e-01
ABO_AGCCAAAGGTGCTGACACCG	ABO	5.467455e-01	-4.957517e-02
ABO_ATGGAGTTCCGCGACCACGT	ABO	1.227871e-01	3.562375e-01
ABO_CCGGTCCCCAGCGTCACGCG	ABO	4.993527e-01	5.546924e-01
ABO_TGATCAGTGACTTCTGCGAG	ABO	7.176770e-01	1.170181e-01
ABRACL_AAAGTTAAGCGTGAAATTTG	ABR	1.358935e+00	8.635830e-01
ABRACL_AGCAATGAATGTGGATCACG	ABR	2.348602e-02	2.516018e-01
ABRACL_CGAGGTTAACCTCTTAGTGG	ABR	9.264376e-01	1.945005e-01
ABRACL_GGTTGGCACATTTATCATCA	ABR	-1.958999e+00	3.255304e-01
ABRA_CCTCAGCCACAGGTACGAGA	ABRA	-1.289524e+00	-1.417349e-01
ABRA_CCTGGTGTCTGAGCTAACCA	ABRA	2.309029e-01	7.442633e-01
ABRA_GAAAGAGGTGTCCAAAACGG	ABRA	1.352963e+00	-1.823994e-01
ABRA_GAATGCATTCACTTACTGGG	ABRA	7.323349e-01	6.815254e-01
ABR_CAAGAGTGAAATCCAGAAGG	ABRACL	-7.693840e-01	-5.913019e-01
ABR_CTGCAGTGACAACGCCCAAG	ABRACL	1.240015e+00	9.377091e-01
ABR_GAGGCTTGACACTCACGTGT	ABRACL	7.737096e-01	3.653193e-01
ABR_TACTGTCCTCGGACTACGAG	ABRACL	-8.961268e-01	-1.026809e+00
ABT1_AAAAAAGCGGTCCTACACCA	ABT1	-1.482905e+00	3.684648e-01
ABT1_AGAACAGACACTAGATGCGG	ABT1	-2.002952e-01	2.079432e-01
ABT1_GACGCGTCCGACCTCGCCAT	ABT1	-6.465207e-01	4.189426e-01
ABT1_GTTCCAAAGATCATAACGGA	ABT1	-5.784593e-01	-5.784952e-01
ABTB1_CGCACTTACTCGGAGCTCGG	ABTB1	9.685899e-01	1.942601e-01
ABTB1_CTACAAAGACCACGTCACTG	ABTB1	-1.591169e-02	2.402135e-01
ABTB1_GGGCTCGGAAGTAGTCACTG	ABTB1	7.214534e-01	8.025857e-01
ABTB1_TGTAATCGCGTAGAGCCCGG	ABTB1	-1.281952e+00	3.339606e-01
ABTB2_AGGGGCTGAAGTATGCGGGG	ABTB2	-1.882739e-01	6.666755e-02
ABTB2_CCTCATCAACCAAGCCATCG	ABTB2	-9.899552e-01	-2.229351e-01
ABTB2_GAGGGCTCGGCAGTGAACGG	ABTB2	1.208179e+00	5.264620e-02
ABTB2_TGTTCAAGGTCATTCTCGGG	ABTB2	-2.793909e-01	8.020860e-02
ACAA1_AGCGCGAAGTAATATTTCCA	ACAA1	-3.730692e-01	1.282033e+00
ACAA1_CTGCCGAGAGAAGCTCGTCG	ACAA1	3.065206e-01	3.096139e-01
ACAA1_GCCCTTGTCATCATGGACCG	ACAA1	3.541538e-01	-3.864668e-01
ACAA1_TCAATAGACAGTGTTCGTCG	ACAA1	6.898765e-01	3.960236e-02
ACAA2_TACCTGACATCCATTCACAA	ACAA2	-3.447331e-02	-1.261242e-01
ACAA2_TAGCAGTGAAGTCTTTCAGA	ACAA2	-1.809329e-01	-4.258305e-01
ACAA2_TGTTACTGCAGGGAATGCAT	ACAA2	-1.124402e+00	-4.638632e-01
ACAA2_TTTCTGTAACTGTTCCAGGG	ACAA2	-1.161412e-01	9.139759e-01
ACACA_AATGCATGCGGTCTATCCGT	ACACA	3.357243e-01	3.071881e-01
ACACA_CCAGAGTCCCACATTCCCTG	ACACA	-1.054285e+00	4.361909e-01
ACACA_TATTTGCCTAGGTACCGAAG	ACACA	-8.392255e-01	2.394174e-01
ACACA_TGATGGGTCCATGATAACCG	ACACA	-6.236001e-02	2.398809e-03
ACACB_AAAGCGTGTGACAAACTCAG	ACACB	5.352954e-01	1.958179e-01
ACACB_ACAACGACATCGACACCGGG	ACACB	5.413813e-01	1.525875e-01
ACACB_GAACTCGAATATGGCCAGCG	ACACB	-3.206645e-01	-5.917267e-01
ACACB_GTCGGAGTCCATAATCCACA	ACACB	-4.535388e-02	-1.022781e-01
ACAD10_AGCTCGATACTGCTTAACCC	ACAD10	-4.466119e-01	2.325180e-01
ACAD10_ATCGCTTGTAGACTCCCTGT	ACAD10	1.980264e-01	2.545772e-01
ACAD10_CCAGCTCATACCTCAAGGGG	ACAD10	1.323101e+00	1.671211e+00
ACAD10_TCCAACTTACTACATCAGGC	ACAD10	-1.290636e+00	1.807447e-01
ACAD11_CCACTCCGATAGCTGTTGCA	ACAD11	7.365338e-02	2.246281e-01
ACAD11_CCTTGGCCAAAAGTAGAACA	ACAD11	-5.539761e-01	2.116971e-01
ACAD11_CTGAGCCAATGTTTCTACCG	ACAD11	-3.792488e-01	7.389669e-01
ACAD11_TTGTTTGTACAGACTCGGAA	ACAD11	1.157323e-01	-4.608863e-01
ACAD8_CAAGGCTTCAAAAATGACAG	ACAD8	8.538461e-01	2.152232e-01
ACAD8_GCTTCGGAAATGAGGAACAG	ACAD8	3.135977e-01	-5.803862e-01
ACAD8_TCAGTCCTCTCACGGCAATG	ACAD8	5.966104e-01	-1.807487e-01
ACAD8_TCGAAGATCACAGCTCGTGT	ACAD8	-9.267510e-01	3.418945e-01
ACAD9_CACCATGTACTCAAGACTAG	ACAD9	-4.374546e-01	-2.764040e-01
ACAD9_CTTGCCTAAACTGGCGTCCG	ACAD9	-7.847320e-01	9.396029e-02
ACAD9_GAAGATAAATTAGGCATTCG	ACAD9	-4.358913e-01	-6.871844e-01
ACAD9_GGACTCCCGAAAAATTGACC	ACAD9	-1.640087e+00	-1.598726e-01
ACADL_CAGAAAAAGGCTAATACCAT	ACADL	-1.206196e+00	-3.549556e-01
ACADL_CTCCTCCCAGACAATAGCTG	ACADL	-5.934501e-01	3.667433e-02
ACADL_GCCACTTACTCTGAGTGATG	ACADL	7.795491e-03	-6.361819e-01
ACADL_TAAAATGGGATTAAAAGCCC	ACADL	1.796292e-01	-6.598811e-01
ACADM_AAGATGTGGATAACCAACGG	ACADM	1.234883e+00	-4.660199e-01
ACADM_AATTGGCTTATGGATGTACA	ACADM	1.497513e-01	-2.779473e-01
ACADM_ATTGTGGAAGCAGATACCCC	ACADM	-1.433825e+00	3.183326e-01
ACADM_GTATTTGGGGAGAATGACTG	ACADM	1.344300e+00	-1.152181e-01
ACADSB_AGCCAAAGTTGATGCATCTG	ACADS	2.661535e+00	1.757389e+00
ACADSB_ATGGAGAAATCAGTAATACA	ACADS	7.934102e-01	3.389839e-01
ACADSB_ATTGAGTAGAGCTTCTGACT	ACADS	1.464527e+00	1.375560e+00
ACADSB_TTCGAATGTTAACGGGCAGG	ACADS	-1.068462e+00	-9.491859e-01
ACADS_ACACACCATCTACCAGTCTG	ACADSB	-2.227862e+00	-1.843679e+00
ACADS_GACACTCATGATGACTCCGG	ACADSB	-1.434367e+00	-1.042210e+00
ACADS_GGCAGGTACCTGGTTCGCTG	ACADSB	-2.524285e-01	-8.543306e-01
ACADS_TAAGGAACATCTCTTCCCAG	ACADSB	-5.200081e-01	8.885374e-02
ACADVL_CACTAATCGTACCCAGTTTG	ACADVL	1.881198e+00	5.841497e-02
ACADVL_GTCTAACCGAGCCCTCAAGC	ACADVL	-9.904332e-01	7.819134e-01
ACADVL_GTGGAGGAGACCACTTGGCA	ACADVL	1.832391e-01	1.248048e-01
ACADVL_TCCTGGTCAGAGCGTCAGAG	ACADVL	-1.120991e+00	-8.006800e-02
ACAN_CAGCGGTCACCTGCACGACG	ACAN	1.809566e+00	4.400466e-01
ACAN_CCTGCGCTCCAATGACTCTG	ACAN	9.280599e-01	1.357572e-01
ACAN_GAACCAGCCTATACCCCAGT	ACAN	1.432745e+00	4.280212e-01
ACAN_GAGGGCAGTTCACCAACCGT	ACAN	-7.055260e-02	-3.370256e-01
ACAP1_AGGTCTGCGGGGTTTCCGAG	ACAP1	1.496128e+00	3.314221e-01
ACAP1_CAGAACCAAGCTTAAGAGAG	ACAP1	1.396367e+00	1.136362e-01
ACAP1_GTCACAAATGCCGACAACGA	ACAP1	-1.201750e+00	5.437297e-02
ACAP1_TGCCGGAACACTGAATGCAG	ACAP1	4.376604e-01	-3.537123e-02
ACAP2_ACTATAGGATAATCCGACTG	ACAP2	4.965311e-02	-1.962400e-01
ACAP2_ATATATCAGAGCAAAATATG	ACAP2	-3.471537e+00	-1.273532e+00
ACAP2_TCCGGAGCACTCGATACACA	ACAP2	-1.142244e+00	1.705311e-01
ACAP2_TGAACTTGGACCCTACATGA	ACAP2	-1.421553e+00	-3.720573e-01
ACAP3_CCTCGCTATAGCAACTGTCA	ACAP3	-1.518827e+00	4.300935e-01
ACAP3_CTCCACTTTGGACTCATCGT	ACAP3	9.791104e-02	-3.012849e-01
ACAP3_CTGGATCAAGGACAAATACG	ACAP3	-1.530671e-01	5.164859e-01
ACAP3_GTTCGCTGACAGCCTACAGG	ACAP3	1.931148e-01	4.055407e-01
ACAT1_CTGCCTAAAAAAGATCCAAT	ACAT1	-1.030019e+00	5.874194e-01
ACAT1_GAAGTGAAAGAAGCATACAT	ACAT1	1.293378e-01	2.539752e-01
ACAT1_GAGGATCAACACCATATGGT	ACAT1	1.214626e+00	9.015353e-01
ACAT1_TTCTGCGCAGGATGTGATGG	ACAT1	5.712050e-01	7.217378e-02
ACAT2_CCTGTTAGACAAGCCAGTGT	ACAT2	1.319187e+00	5.625619e-01
ACAT2_GCAGTCCAGTCAATAGGGAT	ACAT2	-2.177563e-01	1.306502e-01
ACAT2_GTTCTCAAGTAAGCCAAGTG	ACAT2	-2.810535e-01	-1.594635e-01
ACAT2_TCTATGTTGCTCCCATGGCG	ACAT2	-7.594209e-01	1.335312e-03
ACBD3_AAGAGAACGTCTGCAAAAGG	ACBD3	1.007597e+00	1.671560e-01
ACBD3_ACATCAAAGAATCCAACCTC	ACBD3	-1.661006e+00	3.093349e-01
ACBD3_GGGCCGCGACCGGATCCAGG	ACBD3	1.289285e-01	6.169461e-01
ACBD3_TGCGTCCCACAAAATAGAGA	ACBD3	-1.422615e+00	-1.198970e+00
ACBD4_ACCACTTATATCGTCCAATG	ACBD4	7.307074e-01	6.628110e-01
ACBD4_AGGTGATCCCTGACATGCCG	ACBD4	-6.856679e-01	2.361049e-01
ACBD4_CAGGGAATCACAGAAAACCT	ACBD4	-8.262106e-01	3.109531e-01
ACBD4_GTGATCGACACAGTGCCCCT	ACBD4	-1.020435e+00	4.168533e-01
ACBD5_ACTGGGTGATATGACCAAAG	ACBD5	5.256184e-02	-3.040522e-01
ACBD5_AGCCCATTGATGAAAACTTG	ACBD5	6.739676e-01	5.397693e-02
ACBD5_AGGTAAAATAGTCCAACCTG	ACBD5	3.031052e-01	-8.569980e-01
ACBD5_TGGTCATTCCAGTCAACCCA	ACBD5	-9.786013e-01	-2.434026e-02
ACBD6_AAATATATTTGATTACTGCA	ACBD6	-2.012511e+00	-1.697728e+00
ACBD6_AGCCATCAAATCGAAAAATG	ACBD6	1.596277e+00	2.422949e-01
ACBD6_CCTCGATCTCAGGGCTATGG	ACBD6	-3.555150e-01	-1.124430e-01
ACBD6_TTAAAAAACTAGATCCAGGT	ACBD6	-8.639424e-01	-6.795805e-01
ACBD7_ACAGGGCTGCAGAAGATGTG	ACBD7	8.227511e-01	-2.801221e-03
ACBD7_CTGAAAGCAAGACCAGATGA	ACBD7	1.671910e+00	7.316909e-01
ACBD7_GAGAACTGAAAGAACTCTAT	ACBD7	-3.679167e-01	-3.734651e-01
ACBD7_GCAAAGCCAAATGGGAAGCA	ACBD7	1.329953e+00	-1.836524e-01
ACCSL_AAGTGACATGAACTGCATTG	ACCS	-5.696444e-01	-3.384232e-01
ACCSL_GATCAACCTCCTACAGTCTG	ACCS	-3.164599e-01	-1.596781e-02
ACCSL_TCCCACGGATGGATAGGTCG	ACCS	4.017739e-01	1.666514e-01
ACCSL_TCTTAGGGGAAAAAGGTCCG	ACCS	1.551203e+00	1.161816e+00
ACCS_CCCAACAGACTTCTCAAACA	ACCSL	5.071811e-02	-3.425932e-01
ACCS_GGGGAGTATACATCACCCAG	ACCSL	5.948309e-02	1.955542e-01
ACCS_TAGGTGGTTGTCCTGAATGG	ACCSL	1.320216e-01	1.235903e-01
ACCS_TGTGATAGCGCCATAGTAAG	ACCSL	-7.005493e-01	-1.528560e+00
ACD_AAGCAGCGTGGCCCCGACGT	ACD	-5.721539e-01	-1.046354e-01
ACD_AGATGCACAGCATTGAGCTG	ACD	-1.182259e+00	8.347018e-02
ACD_ATCCGCTGGGTGTAGCCGTG	ACD	-6.331899e-01	5.061410e-01
ACD_GCTTCTGGATGAAATGCGGG	ACD	-1.942763e+00	1.938479e-01
ACE2_AACATCTTCATGCCTATGTG	ACE	-1.221885e+00	9.832462e-02
ACE2_CAGGATCCTTATGTGCACAA	ACE	-2.174019e+00	-8.252491e-01
ACE2_CCAAAGGCGAGAGATAGTTG	ACE	-2.398191e-01	-4.431313e-01
ACE2_TGCACAGAGAATATTCAAGG	ACE	-1.392036e+00	-8.439189e-01
ACER1_CCCAGACAACGTAAATGTAG	ACE2	-9.021896e-01	-6.444531e-01
ACER1_GAAGACCAGGCGGATGAACT	ACE2	1.457026e+00	2.333140e+00
ACER1_GGTGGCCGAGTTCTACAACA	ACE2	4.754977e+00	4.238168e+00
ACER1_TGGACGAGATCGCCATCCTG	ACE2	6.265901e-01	6.326079e-01
ACER2_ATACCTTCTGGGGAACCACA	ACER1	1.898539e+00	1.296461e+00
ACER2_ATTCAGGGGTAGGTTCAAGG	ACER1	-7.091810e-01	8.291587e-01
ACER2_CATCTGACCCAAGAAACTAA	ACER1	-3.607915e+00	-2.187018e+00
ACER2_TATCGCCGAGTTCTACAACA	ACER1	-1.250396e+00	-3.890279e-01
ACER3_AAAAGAGCCGATATTCCATC	ACER2	8.152546e-01	-6.289717e-01
ACER3_CTCGGCGATGTACCAGGTCA	ACER2	-2.008256e+00	-5.612188e-01
ACER3_TAAGCCATGGATAAACCCTG	ACER2	-5.239045e-02	2.256011e-01
ACER3_TATTAAACTGAATAGAACTA	ACER2	-1.260546e+00	-4.656730e-01
ACE_GGAAAACATCTACGACATGG	ACER3	2.550959e-04	-1.656347e+00
ACE_GGTGTGGAACGAGTATGCCG	ACER3	2.023922e+00	2.947406e-01
ACE_GTTGTAGAAGTCCCAAGCCG	ACER3	-1.521091e+00	-2.378788e-01
ACE_GTTTCGTTTCGGGTAACAGG	ACER3	-2.345079e+00	-3.591265e-01
ACHE_GGTGTCCATGAACTACCGGG	ACHE	1.967046e+00	1.477049e-01
ACHE_TATGTGGACACCCTATACCC	ACHE	6.602970e-02	7.524433e-01
ACHE_TGGTGGGAATGACACAGAGC	ACHE	-3.194518e-01	3.862231e-03
ACHE_TGTCCTCGTCTGGATCTATG	ACHE	1.788321e-01	1.700880e-01
ACIN1_CCTGGTCAAGCGGCTCAAAG	ACIN1	8.687990e-01	9.696031e-02
ACIN1_CGTACTCATGCCAACCCTCG	ACIN1	1.809981e-01	8.990489e-01
ACIN1_GAGGAATTAGCACTGGCCAA	ACIN1	-1.165566e-01	-1.425062e-01
ACIN1_TGAGGGACAAAAATCTAGGG	ACIN1	-4.194772e-01	-1.326754e-01
ACKR1_AGCTAGGATACCCAGGACAC	ACKR1	4.565689e-01	-5.330050e-01
ACKR1_CAATGGCAACAAGACAAAGA	ACKR1	-1.274930e+00	5.478817e-01
ACKR1_CTGCACCCTGATATACAGCA	ACKR1	7.996595e-02	-8.799386e-01
ACKR1_GAAGGAATCATTCACACCAT	ACKR1	-1.503844e+00	-2.889657e-02
ACKR2_ATCTCAACCATCCGCCTGCG	ACKR2	-4.966998e-01	-5.084677e-03
ACKR2_CAGCCCATACTATGGTAGCA	ACKR2	7.554979e-01	-3.764068e-01
ACKR2_CATGCCCGCCGAAATCTGCG	ACKR2	8.110382e-01	1.679906e-01
ACKR2_GGAGTGGAAGGAGAAACCCT	ACKR2	-5.899372e-01	-9.522124e-02
ACKR3_AAGACAGCGATAATGGAGAA	ACKR3	1.836821e+00	-1.960209e-01
ACKR3_CCAACAATGAGACCTACTGC	ACKR3	-1.882129e+00	5.969501e-01
ACKR3_GCACTGCTACATCTTGAACC	ACKR3	1.524765e+00	2.461644e-01
ACKR3_GGTCCACGCTCATGCACGTG	ACKR3	-1.012850e-01	9.503517e-02
ACKR4_AGTCCCCAGCCAATCAGGAG	ACKR4	-1.867931e-01	-7.323393e-02
ACKR4_ATTGATGTTCCTAGGTAGCG	ACKR4	9.840947e-01	-1.826011e-01
ACKR4_CAATGACGAAAACTATTGTG	ACKR4	1.499553e-01	1.083600e-01
ACKR4_TGTGCTACTTTATCACAGCA	ACKR4	5.466494e-01	3.263594e-01
ACLY_AGAGCAATTCGAGATTACCA	ACLY	-1.686822e+00	1.423561e-01
ACLY_CGGTCACCTGTACACGACAG	ACLY	-1.619242e+00	-7.055792e-01
ACLY_GACCAGCTGATCAAACGTCG	ACLY	-1.225190e-01	-2.843258e-02
ACLY_GCCAGCGGGAGCACATCGGT	ACLY	1.745783e+00	9.459433e-02
ACMSD_AGTGGTGCGAGAGAATTGCT	ACMSD	1.463206e-01	1.151469e-01
ACMSD_CCTCCTGGGGTAGCTCACAA	ACMSD	9.886184e-01	-1.477577e-01
ACMSD_CGAGTGGGACCTGAACGCGC	ACMSD	-9.785709e-01	4.914285e-01
ACMSD_CTGCAGAGGTTTGGCTACGG	ACMSD	3.217966e-01	2.910264e-01
ACO1_CCTGCCCCTAACATCACAGA	ACO1	-8.607609e-01	6.597486e-01
ACO1_CTTGGTGTCTAGGTTTGACG	ACO1	3.661618e-02	1.031686e+00
ACO1_TTATTACCCAGACAGCCTCG	ACO1	-9.049912e-01	1.568368e-01
ACO1_TTGCATATGCTATTACTAAG	ACO1	-4.851201e-01	3.196003e-01
ACO2_ATCTTCTCCGAGAGTGTCAG	ACO2	3.491345e-01	6.603373e-02
ACO2_GTCTCAATAGGACATCAACC	ACO2	-4.584421e-01	-3.482938e-01
ACO2_GTGCAGCTACCAATTAGACC	ACO2	-1.185640e+00	-5.517417e-02
ACO2_TCTCGGGGTTTGCGTCGTTG	ACO2	-8.021666e-01	7.256521e-01
ACOT11_AGCTGAAGCAGATCACGCCG	ACOT1	-1.058588e+00	-1.035849e+00
ACOT11_ATCTGCGTCCAGGACCACAA	ACOT1	-2.619400e+00	-2.549499e+00
ACOT11_GCCAACTGCGCCATTCAGGG	ACOT1	-9.848716e-01	-1.588517e+00
ACOT11_GGGATACCGGAACCCCACGG	ACOT1	-2.848391e+00	-9.531522e-01
ACOT12_AGCATTCAGCACAAGCATGG	ACOT11	2.536406e-01	8.727388e-01
ACOT12_CCACCCCATGCAAACCATCA	ACOT11	1.178926e+00	1.465521e+00
ACOT12_GATGATTTCAGACGCTATCG	ACOT11	1.717917e+00	1.394758e+00
ACOT12_GTAGATATGTTTAAGTTCCG	ACOT11	8.081032e-02	3.482131e-01
ACOT13_ACGTGGCTGTCAAACCGCCG	ACOT12	2.093914e-01	1.116293e+00
ACOT13_AGTAGATAACATATCAACAA	ACOT12	7.428694e-01	-1.156130e+00
ACOT13_GGTGATAAAGGCCATGACCA	ACOT12	1.416537e+00	1.136293e+00
ACOT13_GTTCATATCGACACTGACTC	ACOT12	6.332528e-01	-3.137037e-01
ACOT1_ACAATGCCAGGAAAGGGCCC	ACOT13	1.436339e+00	-4.284653e-01
ACOT1_AGCCCGAGAAACCCTTGGTG	ACOT13	-1.391353e+00	7.484562e-01
ACOT1_CTACTTGCTCAGTCATCCTG	ACOT13	-1.450741e+00	-1.501555e+00
ACOT1_GGGGGAACCTTACGCTACAA	ACOT13	4.086314e-01	9.311115e-01
ACOT2_AGATCATTAGGGTTCCTGCT	ACOT2	3.145360e-01	-3.149847e-01
ACOT2_CTACTTGCTCAGTCATCCCG	ACOT2	-3.112708e-02	3.241470e-01
ACOT2_GCTCGCCAAGAGTGTCGGCG	ACOT2	1.349989e+00	5.161371e-01
ACOT2_GGTACAGCCGGGACGCTCGA	ACOT2	7.275536e-01	2.134075e-01
ACOT4_ATAATAAGCTAGAGCCAACG	ACOT4	-2.389760e+00	-6.615640e-01
ACOT4_ATGTCAATGATCCCTGGGAA	ACOT4	1.804551e-01	3.867011e-02
ACOT4_CAGTTTCCATCAATGGATCT	ACOT4	-1.260013e-01	3.765580e-02
ACOT4_TCGCGGGACTCGAGCCCATG	ACOT4	1.825950e+00	2.525820e-02
ACOT6_ACAGGCATTGATAAGTACAG	ACOT6	-1.455133e-01	-2.706985e-01
ACOT6_ATCATATCCTTGTAATGTAG	ACOT6	-3.579529e+00	-9.975807e-01
ACOT6_CTGAAAGGCTACAAGCTCAT	ACOT6	1.143747e+00	6.258279e-01
ACOT6_TTGGCATGGATGATCAAAGC	ACOT6	3.266657e-02	-3.265103e-01
ACOT7_AGCGCATGGAGACCAAGTGG	ACOT7	8.346332e-01	1.756216e-01
ACOT7_CAGGGGCACATACCACAGGG	ACOT7	4.158819e-02	-6.592218e-01
ACOT7_GCGGCCAGATGATGCCAACG	ACOT7	-1.274059e+00	-1.034640e+00
ACOT7_GTCTCCCATGTGCATCGGTG	ACOT7	1.705745e+00	7.912575e-01
ACOT8_ATTACTGGGTACCGGCCAAG	ACOT8	3.516872e-01	-7.117032e-02
ACOT8_CCTTAAATACTGGTCAATGA	ACOT8	-3.839516e-01	-1.003736e+00
ACOT8_TCGTGACCAAGACGCTACGG	ACOT8	7.849158e-01	9.230793e-02
ACOT8_TTACTGGCTTGATCTCAATG	ACOT8	1.585200e+00	-2.478522e-01
ACOT9_AAGAGGAGCTCTTTAGACAA	ACOT9	6.503154e-01	-1.272220e-01
ACOT9_CTTACCAATCTTATCCACCA	ACOT9	-9.136576e-01	-7.199968e-01
ACOT9_GAGAAACATCTCATGTATGG	ACOT9	7.285336e-01	-4.551671e-01
ACOT9_TCTTCCCGACCCAGCTAACA	ACOT9	-1.171492e+00	1.510612e-01
ACOX1_ACCTATCACCGGATTAACGA	ACOX1	-1.353393e+00	2.104490e-02
ACOX1_CTGTGGTTTCCAAGCCTCGA	ACOX1	-1.186034e+00	-4.163264e-01
ACOX1_GCGCCGCCGAGAGATCGGTG	ACOX1	1.990029e-01	-1.623765e-01
ACOX1_TGGCATTGAAGCATGTCGGA	ACOX1	5.929386e-01	-1.180576e-01
ACOX2_GACCATCTTCTAACCAACCC	ACOX2	-6.695227e-01	-4.739800e-01
ACOX2_GCATAACTGATGGCCAGCTG	ACOX2	9.436534e-01	-1.037056e-01
ACOX2_GTGTATCACAAACTCCTGGG	ACOX2	-6.812450e-01	-5.668363e-01
ACOX2_TGCTGTACCGAGTTTGACGT	ACOX2	-3.217831e-01	-4.367651e-02
ACOX3_AAGCCACGGCAGTAATACCA	ACOX3	-3.359739e-01	-2.165949e-02
ACOX3_CCGCACGCCTCACCTTAAAG	ACOX3	-1.765246e-01	1.765537e-01
ACOX3_GATCCCAACTGCACATACGA	ACOX3	-1.377915e+00	-5.864433e-02
ACOX3_GCGTCAGTTTGGACCCACAG	ACOX3	7.879417e-01	-5.127109e-01
ACOXL_AAGCCACAGCTAATCTCGAA	ACOXL	9.833338e-01	3.451707e-01
ACOXL_ACAGGAACGATGAAACAGTG	ACOXL	-3.307482e-01	2.686755e-01
ACOXL_ATGTTTGCAATGACCGAGAG	ACOXL	-9.272143e-01	3.697166e-01
ACOXL_TGACAAGGTTCGGATACCCA	ACOXL	3.781185e-01	4.353861e-01
ACP1_ACATAGTATATAATCAAATG	ACP1	-4.478062e+00	-2.204737e+00
ACP1_ACCCAGACACACAAACAGCA	ACP1	-3.993767e-01	-2.394048e-01
ACP1_GGAACCCCCCTGACTACCGA	ACP1	3.489162e-01	-2.242362e-02
ACP1_GGGGTTCCCTATCTCATACC	ACP1	2.130557e+00	8.433459e-01
ACP2_ACATGGTGGCCAACGAGACA	ACP2	-9.662365e-01	2.250557e-01
ACP2_ACCAGTGAAGACATATCCCA	ACP2	-2.217894e+00	-1.206610e-01
ACP2_CACCTCTTATCACCGGCAAG	ACP2	6.581150e-01	-6.254675e-01
ACP2_TTCTGCAGCTGCTCATAACG	ACP2	7.786973e-01	1.018251e+00
ACP5_ACCCACGGCTACAAAGCGCA	ACP5	-6.560196e-01	3.458218e-01
ACP5_CTGGACACAGTGACACTATG	ACP5	-4.232063e-01	7.884251e-01
ACP5_GCTCGGCTATGGACCACACG	ACP5	7.090522e-01	-1.810801e-01
ACP5_GTACCAGGGCACTTTGCGAA	ACP5	2.869815e-01	5.170522e-01
ACP6_AAAAAGGTGAAGGACAGGAT	ACP6	-1.245149e+00	-2.718484e-01
ACP6_ACAGTCACCAATCTAGCTGG	ACP6	7.164077e-01	2.642184e-01
ACP6_ACCAACCTTCAACCCACAGG	ACP6	-1.827167e+00	4.381875e-01
ACP6_GCAGGTCGTGTTTCGACACG	ACP6	1.826595e+00	9.291765e-01
ACPP_AAAGGCAGGTATAGCAACTG	ACPP	-6.364286e-01	-2.851069e-01
ACPP_ACTCCTTGGCTAGTACACTT	ACPP	-8.380917e-02	4.723761e-02
ACPP_CTACGACCCTTTATATTGTG	ACPP	1.469306e+00	-9.153436e-02
ACPP_GCCATGAGGATTCCTTTATG	ACPP	3.011900e-01	6.184626e-01
ACPT_AGGCTGGTAGTGGAAGACCG	ACPT	-5.862741e-02	4.900412e-01
ACPT_TATCCTTGCAAACTTCTCCC	ACPT	-2.057104e+00	-6.320091e-01
ACPT_TCGCCATGGCGGAATACCTG	ACPT	4.825678e-01	-2.851549e-02
ACPT_TTGGATATTGGAGCCCACGT	ACPT	8.804523e-01	-1.188544e-01
ACRBP_AAGAAGCGTTCGTATTCGGT	ACR	-6.748143e-01	-2.902135e-01
ACRBP_CAAACCAGGAGGCATAAGGG	ACR	-8.437703e-01	-9.845450e-01
ACRBP_GACTCTACTTCTCGTACCCG	ACR	-8.129903e-01	-9.569952e-01
ACRBP_GGTGCTGTGCTATTCGATCG	ACR	-5.038073e+00	-3.006834e+00
ACRC_AAACTATTGTGGAGCCACCG	ACRBP	1.264992e+00	5.088783e-01
ACRC_CAAACCACCAAGTGATCCTG	ACRBP	1.882025e+00	8.328207e-01
ACRC_GCATCCTTAATGTCCAGTCA	ACRBP	-7.197044e-01	-2.609331e-01
ACRC_TTATTGGAAATAAACAGCGA	ACRBP	1.083219e+00	8.599893e-01
ACRV1_CCTGACTCAAGCTCACTCAA	ACRC	1.647332e+00	4.695952e-01
ACRV1_GCTGAAGGTGAGCATACTGT	ACRC	1.238216e-01	4.700733e-01
ACRV1_TGGTTCAAGCAAGCACACTG	ACRC	-7.248380e-01	-6.329919e-01
ACRV1_TTCAGGTGAGCACGCTTCAG	ACRC	-1.396330e+00	-4.366094e-01
ACR_AAGCGCCCACACGAAATGGG	ACRV1	-2.060590e+00	-1.523504e+00
ACR_CCCCGACACTTACTCACACG	ACRV1	9.238183e-02	8.558507e-01
ACR_GAAAGCGCCTATGTGGTCGT	ACRV1	1.245025e-01	1.072270e+00
ACR_TAATGTGCATGACTGGAGAC	ACRV1	3.381626e+00	1.857572e+00
ACSBG1_GAAGGTGAATAATGCCCAGT	ACSBG1	1.002571e-01	1.722611e-01
ACSBG1_GGAGCCCACATCACACATGG	ACSBG1	3.409453e-01	-1.048437e-01
ACSBG1_TCAAAAGAACTTCTATGGAG	ACSBG1	-2.836515e+00	-6.816022e-01
ACSBG1_TGTGCATCGGATGTTCTACG	ACSBG1	5.052111e-01	6.119432e-01
ACSBG2_AAATTCAGGGATGGTCATCG	ACSBG2	9.286940e-01	-1.790698e-01
ACSBG2_ACACGAGAGTCTTAGCCATG	ACSBG2	1.135127e+00	3.315991e-01
ACSBG2_GGGACCACAGGCATACCCAA	ACSBG2	-5.578429e-01	-4.089481e-01
ACSBG2_TCCATGAAATCATCCCACTG	ACSBG2	-1.053767e+00	-5.130408e-01
ACSF2_ACGTAGCTGAGGCCTCCGAT	ACSF2	1.155261e+00	3.153781e-01
ACSF2_ATGGCTCGGATCAACTCTGG	ACSF2	-8.802265e-01	5.251807e-01
ACSF2_CGTGGGGGTACCATACAGGA	ACSF2	-1.482169e+00	4.669364e-01
ACSF2_GTCTTCATGGAGGACGACCA	ACSF2	9.027504e-01	-3.089751e-01
ACSF3_CCATGATCATCTACACCAGT	ACSF3	-3.887065e-01	6.449894e-01
ACSF3_GCAGCGCGTTGACCACACCA	ACSF3	1.816894e-01	4.415974e-01
ACSF3_TAACGATGCCTCCTACGTCG	ACSF3	-2.074276e-02	6.235978e-01
ACSF3_TCTTAAGTTCTGAAACGCCG	ACSF3	-1.300548e+00	2.690254e-01
ACSL1_ATCACGTACATAGTCAACAA	ACSL1	-2.578942e+00	-4.915760e-01
ACSL1_CAAGAGCCATCGCTTCAGCG	ACSL1	6.075854e-01	7.929364e-03
ACSL1_GATGCCAATGAACTGATCTG	ACSL1	-4.206406e-02	-5.551747e-01
ACSL1_GTTTCCGAGAGCCTAAACAA	ACSL1	-7.518721e-01	3.052224e-01
ACSL3_ATGATTACTGCAATATCTGA	ACSL3	-1.744253e+00	-7.597133e-01
ACSL3_GAAAGTTCGAAGCTTGCTAG	ACSL3	-1.292419e+00	5.207070e-01
ACSL3_GTGGTGAAGAGTAACCAATG	ACSL3	-7.830063e-01	-5.281814e-01
ACSL3_TATCTAAAGTATCACATCCA	ACSL3	-1.744489e+00	-7.355693e-01
ACSL4_AAGCCCACTTCAGACAAACC	ACSL4	-3.466109e-01	-5.206858e-02
ACSL4_ACCTGGTCAGAGAGTGTAAG	ACSL4	1.070151e-01	6.829677e-02
ACSL4_GCATCATCACTCCCTTAGGT	ACSL4	1.029173e+00	5.453052e-01
ACSL4_GTGTGTCTGAGGAGATAGCG	ACSL4	-2.752855e-01	1.757422e-01
ACSL5_CAGAGTTGGATTCTTCCAAG	ACSL5	-4.438769e-01	-2.454961e-01
ACSL5_CTTATCCCTATATGATGCTG	ACSL5	7.572019e-01	-1.517702e-01
ACSL5_CTTGTTGACAATATGTACGA	ACSL5	-8.717824e-01	2.683717e-01
ACSL5_TCTGATAGAGCAGAGTACCT	ACSL5	8.110474e-01	3.740058e-01
ACSL6_CTGAGATGCTAAGCCCACGG	ACSL6	7.848021e-01	2.935112e-01
ACSL6_GATGCTCACCCATGGGAACG	ACSL6	1.560617e-01	2.532603e-01
ACSL6_GTCTCCACAGTGGATCATTG	ACSL6	-5.070246e-02	-4.421576e-01
ACSL6_TCTGTCGTCTATTGCCACGG	ACSL6	5.590204e-01	-1.355449e-01
ACSM1_CAAGGTCTTTGACTTAACAC	ACSM1	-2.424028e-01	1.334586e-03
ACSM1_CCCCCCAAAAGTGGTTAATG	ACSM1	6.779978e-01	-9.548829e-02
ACSM1_CGCTGTCCATGGTTCTACCA	ACSM1	2.585081e+00	4.802314e-01
ACSM1_GCACTGCTATACTGGCGGGG	ACSM1	-4.496256e-01	-1.965183e-01
ACSM2A_ACAGGCTCCCGAGAGGACGT	ACSM2A	-1.859826e-01	-5.286497e-01
ACSM2A_GTGCATGCTCCTAATGCCCA	ACSM2A	-6.778168e-01	4.115270e-01
ACSM2A_TGACGCAGTTCTGTAGATGG	ACSM2A	1.095044e+00	1.654972e-01
ACSM2A_TGTCTGAGAAAAGCTGTGAT	ACSM2A	-4.047983e-01	-5.900730e-03
ACSM2B_ATGTGGACCATATCAGACAC	ACSM2B	1.861216e-01	-2.716050e-01
ACSM2B_GAAGGGACTCCCCTCCAGCG	ACSM2B	7.762458e-01	-9.481069e-01
ACSM2B_TGTCTGAGAAAAGCTGCGAT	ACSM2B	-8.018790e-02	-3.721147e-02
ACSM2B_TTACCTTTAGAATAACCAGT	ACSM2B	-2.625617e+00	-9.821426e-01
ACSM3_ATTTCTGTTGATCCACCAGA	ACSM3	8.553870e-01	-7.832248e-02
ACSM3_GAAGCCTGTTCCCTACAAAG	ACSM3	2.029403e-01	1.637735e-01
ACSM3_TGAAACAGGACTTCAAACTG	ACSM3	6.386475e-01	3.403343e-01
ACSM3_TGCAACAGCGTCTACTGCTG	ACSM3	-1.712718e-01	5.952915e-01
ACSM4_AGAGGGTGAACCCAATGCCG	ACSM4	1.356401e+00	1.577423e-01
ACSM4_CACGAGCATCCGGTACACAG	ACSM4	2.145647e-01	1.516421e-01
ACSM4_CATTCGATGCACAAAAACAC	ACSM4	-2.167883e+00	-7.358570e-02
ACSM4_TACAATGGACTCCACCGCTG	ACSM4	1.554841e-01	1.761538e-01
ACSM5_ATAACTTTGGCATCAACTCG	ACSM5	-5.296734e-01	-1.275268e+00
ACSM5_CTTTACCAGCGGAACCACCG	ACSM5	9.915960e-01	-7.592840e-02
ACSM5_GTGGAAACACCAGACTGGTG	ACSM5	6.295147e-02	-8.839220e-01
ACSM5_TGGTCAGTGTGGCTTGCATG	ACSM5	-4.755466e-01	1.294083e-01
ACSM6_CAGGGATAAAGATCCACCAA	ACSM6	-2.124059e+00	-4.656795e-01
ACSM6_CCTGCCTAGGACGGACTCAG	ACSM6	-4.697503e-02	-1.146914e-01
ACSM6_TGTCAGATAAGAGCTATGAT	ACSM6	-8.674431e-01	-2.549187e-01
ACSM6_TTTGCAGATAGAGTGGTGAT	ACSM6	8.959733e-01	1.972683e-01
ACSS1_ACCAGCATTGGGATAAACTG	ACSS1	6.333395e-01	-1.801906e+00
ACSS1_CAGACAACAAGGTCCACATG	ACSS1	4.919618e-01	3.578292e-01
ACSS1_GATCAAAGCAACGCTCTCGG	ACSS1	4.766637e-02	2.447753e-01
ACSS1_GCTGAAATACGGTGATGCCT	ACSS1	4.949461e-01	9.513136e-01
ACSS2_CAGGAAGGGGAGTCAACATG	ACSS2	-1.832921e+00	2.402386e-02
ACSS2_CAGTGGCCCATAGGTGACGT	ACSS2	1.250151e+00	1.879095e-01
ACSS2_GCATTGTGGTCAAGCACCTG	ACSS2	3.267657e-02	-6.943364e-02
ACSS2_GGAACCAAGGGATTGACTTG	ACSS2	-4.091544e-01	-8.188528e-02
ACSS3_ACATGGTATACATCGCCTGT	ACSS3	1.921844e-01	6.018341e-01
ACSS3_CCGGGACCACTAAAGCCCTG	ACSS3	8.937252e-01	1.040410e+00
ACSS3_CTTGTACCAGCTGATCTGCT	ACSS3	-1.052054e+00	-5.468252e-01
ACSS3_GGTGTGATTAGGCCCACTGG	ACSS3	1.394113e-01	-1.021076e+00
ACTA1_CTTCTACAACGAGCTTCGCG	ACTA1	-9.184834e-01	4.700338e-02
ACTA1_GGGTCAGAAAGATTCCTACG	ACTA1	2.149034e+00	-5.421212e-01
ACTA1_GGTGAAAGCCGGCTTCGCCG	ACTA1	-2.485172e+00	4.114837e-02
ACTA1_TCAGGTAGTCGGTGAGATCG	ACTA1	5.061577e-01	-2.582104e-01
ACTA2_CATGTATGTGGCTATCCAGG	ACTA2	-1.462804e+00	5.077112e-01
ACTA2_GAAGCTCATTGTAGAAAGAG	ACTA2	4.722038e-01	-2.567606e-01
ACTA2_GACGTCCCAGACATCAGGTG	ACTA2	4.648120e-01	5.098109e-01
ACTA2_GGCCTCACCAGTAGTAACGA	ACTA2	7.399505e-01	8.862295e-02
ACTBL2_GAGGACGCCCTATCATGGAG	ACTB	2.880841e-01	1.081486e+00
ACTBL2_GGAGCTATGAACTTCCTGAT	ACTB	-7.412577e-01	2.962143e-02
ACTBL2_GGAGCTCATTGTAGAATGTG	ACTB	-1.074024e+00	3.654848e-02
ACTBL2_TGTCCCTCTATGCCTCAGGA	ACTB	-2.872397e-02	1.433126e+00
ACTB_AAGAGCTACGAGCTGCCTGA	ACTBL2	-7.175363e-01	-5.909248e-01
ACTB_CGTACAGGGATAGCACAGCC	ACTBL2	-1.858871e+00	-2.491763e-01
ACTB_GGATTCCTATGTGGGCGACG	ACTBL2	-2.418058e+00	-1.132813e+00
ACTB_TCACCTGGGTCATCTTCTCG	ACTBL2	-2.419872e+00	-5.136697e-01
ACTC1_CGATGGACGGGAAGACAGCG	ACTC1	6.940464e-01	7.701919e-03
ACTC1_CTGGGCTTCATCACCTACGT	ACTC1	-4.086302e-01	-6.170599e-02
ACTC1_GGTACGGCCAGAAGCATACA	ACTC1	3.287542e-01	-6.816070e-02
ACTC1_TCTTCATGAGGTAGTCAGTG	ACTC1	-2.365319e-01	2.658927e-01
ACTG1_AGCTGTAGCCTCGCTCAGTG	ACTG1	-2.667924e-01	9.480632e-02
ACTG1_ATGGAAGGAAACACGGCTCG	ACTG1	5.929386e-01	-5.535208e-01
ACTG1_CAACAGAGAGAAGATGACTC	ACTG1	-1.626065e+00	-1.114981e+00
ACTG1_CTTCTACAACGAGCTGCGCG	ACTG1	-4.528116e-02	4.215748e-01
ACTG2_AGAGCTATGAGCTGCCAGAT	ACTG2	4.348316e-01	-1.717721e-03
ACTG2_CTGGATACCTGTGGTCACAA	ACTG2	-7.980235e-01	-3.720268e-01
ACTG2_TGAATCCAGGACGATGCCTG	ACTG2	5.594524e-01	1.125305e-01
ACTG2_TGATGATGCCGTGTTCAATG	ACTG2	6.317923e-01	1.799536e-01
ACTL10_AGAAGATGCCCAAAACGCTG	ACTL10	2.137731e+00	8.285175e-01
ACTL10_AGATGTGTGATGGCCTTGCG	ACTL10	5.462978e-03	1.044468e-01
ACTL10_CACGCCACGCCCATCTACGC	ACTL10	-1.027115e+00	-1.357750e-01
ACTL10_GGCCACCTTCCGACTGAACG	ACTL10	-5.765379e-01	2.980197e-01
ACTL6A_ACCACCATACCAATAGCTGT	ACTL6A	-4.447034e-01	-3.191302e-02
ACTL6A_ACTGCAATTCCAGTCCACGA	ACTL6A	-1.457723e+00	8.660520e-02
ACTL6A_AGAAGTTGCCTCAGGTTACG	ACTL6A	3.972547e-01	-1.904628e-01
ACTL6A_TGTTCCGAGGGAGAATATGG	ACTL6A	-1.186158e+00	-3.050138e-01
ACTL6B_AGTGGAACACACGGGCCAAG	ACTL6B	1.174626e+00	1.708213e-01
ACTL6B_ATGCCAGCTTTGCAAACGGG	ACTL6B	-5.117874e-01	-1.124379e-02
ACTL6B_CACTCACTGTTCATCGTAGG	ACTL6B	1.171201e+00	5.323843e-01
ACTL6B_TTGGCTGCGATCATGTAAGG	ACTL6B	2.443691e-01	-5.773772e-02
ACTL7A_ATCGCAAGGAGACATTCGTG	ACTL7A	5.179595e-01	-6.301623e-02
ACTL7A_GGGCCATGGCGTGTCCTACG	ACTL7A	8.047025e-01	-1.653352e-01
ACTL7A_GTGGCTCTGAACTCGTATGG	ACTL7A	-2.868827e-01	-2.172961e-01
ACTL7A_GTTGTTGAGATCTTGTGGGT	ACTL7A	3.349747e-01	3.656356e-01
ACTL7B_ACTCCTACGGCAAGACCTCG	ACTL7B	1.290641e+00	-1.585497e-01
ACTL7B_AGCCGCGCCGACTACGCTGG	ACTL7B	-4.315530e-01	-2.707352e-01
ACTL7B_CAAGAAGAAGTGCTGCTATG	ACTL7B	5.358015e-01	3.646704e-01
ACTL7B_CGTGGGCAAACGCTGCCCCG	ACTL7B	8.430553e-01	-2.585175e-01
ACTL8_CTGGTGGAAAGGCTGCACGC	ACTL8	8.773872e-01	2.948268e-01
ACTL8_GAGACTCTTGAGGAGATAGG	ACTL8	8.850461e-01	-3.040999e-01
ACTL8_TGTCTCCGTGATGATCACAG	ACTL8	3.776894e-01	2.422118e-01
ACTL8_TTTAGCTACCCCATCGAGCG	ACTL8	7.034852e-02	4.387153e-01
ACTL9_CAGCCCGCTGACACGACCGT	ACTL9	-2.610710e-01	-1.431044e-01
ACTL9_CCCAAACCCCAGTCCCAACG	ACTL9	3.799492e-02	8.044032e-02
ACTL9_GCTGCCACCAAAGACCGGCG	ACTL9	-2.667373e-01	-1.814302e-01
ACTL9_TAAGCACCACTATTGCTACG	ACTL9	4.137346e-01	-2.848984e-01
ACTN1_CAGGACATCAACAATGCCTG	ACTN1	1.750992e+00	1.090072e+00
ACTN1_GCAGGGCCTTGATCTCCGAG	ACTN1	1.013891e+00	-2.431356e-01
ACTN1_GGATCCGCCGCACAATCCCG	ACTN1	3.939390e-01	2.577498e-01
ACTN1_GGCCCTAACTCAGAAGCGAA	ACTN1	-9.135620e-01	1.651328e-01
ACTN2_AGGACTTCCGGGATTACCGC	ACTN2	1.453874e-01	9.369436e-02
ACTN2_CCAGGTTAATATTTCCTATG	ACTN2	-1.231652e-01	-1.635608e+00
ACTN2_CGAGTCGGCGTCGCTGACAG	ACTN2	-2.397096e-01	-1.631913e-01
ACTN2_TGATGGTCCAGATCATACCC	ACTN2	-8.784150e-01	4.694159e-01
ACTN3_CAGTGAGCTGGACTACCACG	ACTN3	1.341857e+00	-6.522016e-02
ACTN3_CCATGGCTGGAGAACCGTGT	ACTN3	-1.334618e+00	-1.004251e-01
ACTN3_GTCCAGGGCCTTGTTAACGT	ACTN3	2.283332e+00	3.533420e-01
ACTN3_TGCAACTGGAGTTTGCCCGG	ACTN3	3.969642e-02	-3.671954e-01
ACTN4_ACAGATCGAGAACATTGATG	ACTN4	-2.070952e-01	-2.055434e-01
ACTN4_ACTCCCACAATGTCAACACC	ACTN4	-1.367342e+00	8.979100e-03
ACTN4_GTTCATCGTCCATACCATCG	ACTN4	-1.293523e+00	-3.254294e-01
ACTN4_TGGGCGGCTTGTGCACACGC	ACTN4	1.079875e+00	5.692477e-01
ACTR10_AAAAAGATATGGGTAACACC	ACTR10	-2.402182e+00	-4.462964e-02
ACTR10_AATGAATTTACCCATCACTG	ACTR10	-5.901738e-01	-1.106508e+00
ACTR10_AATGGATAGTCAACATTTGG	ACTR10	-9.348304e-01	-4.224902e-01
ACTR10_ATTCGATAATCACAACTCGG	ACTR10	-1.560879e+00	-4.345895e-01
ACTR1A_AGTCGTAGCCCTCCTTACGC	ACTR1A	-1.553062e+00	2.800048e-01
ACTR1A_CGCTACAGGCAGGACCACAG	ACTR1A	-1.442329e+00	-1.610294e-01
ACTR1A_GAAGGTCTCGAAGAAAACTT	ACTR1A	-8.246984e-01	-1.191813e-01
ACTR1A_TGACACGAACGTGCTTGGGT	ACTR1A	4.699308e-01	2.200927e-01
ACTR1B_CTTCATCGGACCAAAAGCAG	ACTR1B	1.307404e+00	1.016491e-01
ACTR1B_GCATCCTGTGCTCCTCACGG	ACTR1B	-4.683838e-01	-1.601264e-01
ACTR1B_GGTTGTCCGGACAATCAAAG	ACTR1B	-1.013055e-01	-4.593398e-01
ACTR1B_TCCGTCCTAACAGTGTCGGG	ACTR1B	2.085080e+00	7.662261e-01
ACTR2_ACTGGTGTAGTGGTAGACTC	ACTR2	-1.581984e+00	-7.760448e-03
ACTR2_ATCCTCGCAACAGAAGTAGC	ACTR2	-2.485774e-01	2.685297e-01
ACTR2_GGACGTATCATCAAAGTTGG	ACTR2	-7.370417e-01	1.987699e-01
ACTR2_GGATGACATGAAACACCTGT	ACTR2	-2.171567e+00	-3.518992e-01
ACTR3B_AGGTAGTTGACCAAGCTCAA	ACTR3	-8.249415e-01	7.150899e-01
ACTR3B_TACTGTTTGATCCACTTCCG	ACTR3	-1.674001e+00	-4.431699e-01
ACTR3B_TGGGTGAACGTACGTTAACG	ACTR3	-1.963621e+00	-1.715398e-01
ACTR3B_TTTGAATCATTTAACGTACC	ACTR3	-5.123711e-01	1.641188e+00
ACTR3C_CATTTGCCCCGATATAGTCA	ACTR3B	-8.401585e-02	-3.171764e-01
ACTR3C_GCTTACCACTGGGATAACAT	ACTR3B	-2.012409e-01	1.634996e+00
ACTR3C_TACTGTTTGATCCACTTCTG	ACTR3B	1.120130e+00	7.145946e-01
ACTR3C_TGGGTGAACGTACATTAACG	ACTR3B	-4.707091e-01	-2.321407e+00
ACTR3_ACCGGTACGGTAATAGACAG	ACTR3C	-3.273239e+00	-7.502481e-01
ACTR3_ATTAAGGAGTCAGCAAAAGT	ACTR3C	-2.142249e+00	-1.836043e+00
ACTR3_CCCAATCTTCAACTATACCA	ACTR3C	1.132533e+00	-6.855328e-02
ACTR3_TTAACAAGTATGATACAGAT	ACTR3C	-5.796984e-01	-1.208028e+00
ACTR5_CGGGACACGCCCAGCCAGCG	ACTR5	-3.650382e-01	9.278149e-01
ACTR5_TCATTTGCCGTGAATACAGT	ACTR5	-1.485278e+00	-5.226579e-01
ACTR5_TGAGCACAGCTACATCGCTG	ACTR5	-1.624998e-02	-3.594611e-02
ACTR5_TGGGTAAAACATGCGTACAC	ACTR5	-1.206926e+00	3.844276e-01
ACTR6_AGATGTATGCTATGTGTCTC	ACTR6	8.849262e-01	2.956039e-01
ACTR6_ATAATTCGGAAGGATTATCT	ACTR6	-4.634960e-01	-1.841461e+00
ACTR6_CTCCCCTTGCAGGATAAATG	ACTR6	-6.498024e-01	1.019608e+00
ACTR6_GGATGTAAAAGAGTCCAGAA	ACTR6	-1.123843e+00	1.442457e-01
ACTR8_AGCCAACTGTCCTTGTATAG	ACTR8	-2.602467e-01	-3.473381e-01
ACTR8_CAACGATTCCAAAAGTTGCG	ACTR8	1.550170e+00	2.487940e-01
ACTR8_CACGTGTATTGTAGACGTTG	ACTR8	-1.065111e+00	-1.055648e-01
ACTR8_CTTCTCCTACTAAATACTCA	ACTR8	-6.538227e-01	-8.521759e-01
ACTRT1_ACGGAGCTGATGACATGGCG	ACTRT1	-2.861298e-01	5.284157e-01
ACTRT1_GGTAACAGGATGGGATGACA	ACTRT1	1.566346e+00	1.428703e-03
ACTRT1_TGATTAGACAGGTAGAAACC	ACTRT1	9.062988e-01	8.051699e-01
ACTRT1_TTAATCAGAAGTACTTCGTG	ACTRT1	-4.869450e-02	2.408557e-01
ACTRT2_CGCAGTCACCAAGCTCCACG	ACTRT2	2.144102e-01	4.246506e-01
ACTRT2_CGTGCCCGCTTTCTACCTGT	ACTRT2	1.391632e+00	4.308005e-01
ACTRT2_GAATTTCAGGTGCCCCACGA	ACTRT2	-9.458868e-01	-2.969706e-01
ACTRT2_GATCAGGCCACGCTCGAAAG	ACTRT2	-3.942949e-01	2.137335e-01
ACTRT3_AATGTTCGGGTAGATAAACT	ACTRT3	4.584939e-01	-6.083959e-01
ACTRT3_CACTGAGCAACATGATACCA	ACTRT3	-1.197839e+00	6.419618e-01
ACTRT3_GGCGGGCTAGAACTCTGCGT	ACTRT3	9.206020e-01	4.986195e-01
ACTRT3_TGTGGCAATGAACTACGAAG	ACTRT3	-1.168997e+00	2.093873e-01
ACVR1B_AAGAGATTATTGGCAAGGGT	ACVR1	2.336400e+00	1.778821e+00
ACVR1B_ACTTGACTCAGGTCACCTCA	ACVR1	1.173535e+00	6.838082e-01
ACVR1B_CCGGTTCAGATAATCAAACA	ACVR1	-2.120117e+00	-6.937541e-02
ACVR1B_CTACACGTGTGAGACAGATG	ACVR1	8.286301e-01	6.628713e-01
ACVR1C_ATTGTCCTTTGAACCAACAG	ACVR1B	1.119299e+00	-5.673472e-01
ACVR1C_CCAAGATCTTTCATCTCTGG	ACVR1B	-3.017608e-01	-1.109420e+00
ACVR1C_CTGGCGCTCTCAATTGCTAG	ACVR1B	7.963669e-01	6.073575e-02
ACVR1C_TGTAGGAGCACTGTCGACCC	ACVR1B	-1.666676e+00	-2.426902e+00
ACVR1_ATTACACTGTTGGAGTGTGT	ACVR1C	-1.496978e+00	-1.682205e+00
ACVR1_CCATGACTTCTCATCACGGG	ACVR1C	-5.289166e-01	-3.748478e-01
ACVR1_CTGGTGTAACAGGAACATCA	ACVR1C	1.207103e+00	-3.265888e-01
ACVR1_GCCATCGTTGATGCTCAGTG	ACVR1C	4.658114e-01	5.650034e-01
ACVR2A_AGTGGTTTCAAACCTAGTAA	ACVR2A	-1.891443e-01	-3.332681e-01
ACVR2A_ATTGCAGAAACCATGGCTAG	ACVR2A	7.104960e-02	2.184670e-01
ACVR2A_CCAAAGATCCACATCAACAC	ACVR2A	-1.049168e+00	-4.071610e-02
ACVR2A_CCAGTTGCTTAACGAATATG	ACVR2A	1.973461e-01	-6.334211e-01
ACVR2B_ACAAGCCGTCTATTGCCCAC	ACVR2B	3.311217e-03	6.102409e-01
ACVR2B_ATGACTTCAACTGCTACGAT	ACVR2B	1.390168e+00	5.910625e-01
ACVR2B_ATGTCCACATGACCGTAGGG	ACVR2B	-2.639309e-01	5.348561e-01
ACVR2B_CTGGAGCGCACCAACCAGAG	ACVR2B	4.882865e-01	-9.086094e-01
ACVRL1_AGGCACCCCCAGGAACATCG	ACVRL1	-3.264104e-01	9.906702e-01
ACVRL1_CCAGGACTGTTCATCCCTCG	ACVRL1	5.141983e-01	7.982731e-02
ACVRL1_CTGCGTGCTCGAGTTGCGGG	ACVRL1	2.389352e+00	4.751529e-01
ACVRL1_TGGACAGTGACTGCACCACA	ACVRL1	-8.536235e-01	-1.958513e-01
ACY1_AGGCACAAAGGTCATGTGGA	ACY1	-2.148498e-01	-6.695412e-02
ACY1_CCATGCCTCACGCTTCATGG	ACY1	8.707064e-01	2.349038e-01
ACY1_GCTGGACAGTGCGGATACGC	ACY1	1.327387e+00	6.943830e-01
ACY1_TAGCTTAGTCAGGTTCACGG	ACY1	-8.745361e-01	-2.057116e-01
ACY3_CACCTCATATGGGTCGTCCG	ACY3	1.281454e-01	3.442087e-01
ACY3_CTTCCTGTACCAGCGGTCTG	ACY3	7.303904e-01	5.957045e-01
ACY3_GTGCATGGCAAAGACTTCGT	ACY3	-4.786007e-01	1.001917e+00
ACY3_TGAGGTCATGGTCCACGTAG	ACY3	-8.377828e-01	-6.426847e-01
ACYP1_ACAGTGCAAGGACAATTGCA	ACYP1	5.147777e-02	4.528434e-01
ACYP1_TAGGCTGAGGGTAAAAAGCT	ACYP1	9.391620e-01	9.686936e-01
ACYP1_TGGGTCCAGAACACTGACCG	ACYP1	2.205214e+00	2.530593e-01
ACYP1_TTCCTGCATATGACGCACCT	ACYP1	1.903821e+00	2.324798e-01
ACYP2_ACCAGCAAAGGCACCGTGAC	ACYP2	3.828679e-01	3.863675e-01
ACYP2_CGCCCAGTCACTCAAATCCG	ACYP2	4.695005e-01	-5.131044e-01
ACYP2_GAGGTGTTCGGAAGAGTGCA	ACYP2	5.731132e-01	7.511585e-01
ACYP2_TGAAGCTAGGAAAATAGGAG	ACYP2	6.371993e-01	-1.212328e-01
ADAD1_AACTGGTGCAAGGCTGACAC	ADA	-3.262779e+00	-1.723530e+00
ADAD1_AGGTGAATACAATTACAGCC	ADA	8.227590e-01	1.487675e+00
ADAD1_CGATAACTACACCCACAGGA	ADA	-1.384645e+00	-7.699054e-01
ADAD1_TCAAATGCAGATATAGAATG	ADA	-6.195834e-02	-2.789370e-01
ADAD2_ACAGAGATCCCGCGTGCCAG	ADAD1	3.779696e+00	2.554198e+00
ADAD2_CACTGCGAATAGCAAGACGG	ADAD1	4.522578e-01	7.832763e-01
ADAD2_TCACCTACCTACGCTCAGGG	ADAD1	-1.400643e+00	-3.674928e-01
ADAD2_TTCAAATATAGAGCCCCTGG	ADAD1	-1.239617e+00	-4.272262e-01
ADAL_ACTAATGGATCCATTCAAGT	ADAD2	-2.120968e+00	-1.325772e+00
ADAL_CAATCACAGTCATCTGATCG	ADAD2	-3.494653e+00	-2.554272e+00
ADAL_GGAGACTGTAAAACTTGCCG	ADAD2	-2.826447e+00	7.455049e-02
ADAL_TATGTGGAATCTATACTTGA	ADAD2	-1.698878e+00	-2.373066e+00
ADAM10_CCCATAAATACGGTCCTCAG	ADAL	1.409703e+00	8.336181e-01
ADAM10_GGAAATGGAATGGTAGAACA	ADAL	1.407000e+00	1.830908e+00
ADAM10_TTCCATCAATAACAGACCCA	ADAL	-1.188052e-03	-1.591109e-01
ADAM10_TTTCAACCTACGAATGAAGA	ADAL	1.356857e+00	1.736800e+00
ADAM11_GCTCATGGTCTACCGACGGG	ADAM10	-2.020505e-01	-1.692987e+00
ADAM11_GCTCCACGTATTGCGAGGAG	ADAM10	-9.939432e-01	-1.660202e+00
ADAM11_GTTCGAGCAGATGCGACAGT	ADAM10	-9.564175e-01	2.326328e-01
ADAM11_TGGGAACTTGACTTACATCG	ADAM10	-8.522692e-01	-1.136077e-02
ADAM12_AAGCAATGGTACTTGCCCGG	ADAM11	1.075378e+00	1.973216e+00
ADAM12_ACTGAACATTCGGATCGTGT	ADAM11	3.293217e-01	5.182708e-01
ADAM12_GGTGATCCTTATGGCAACTG	ADAM11	1.240428e+00	8.088945e-01
ADAM12_TGCTGAATATTCGACTACAA	ADAM11	-2.518767e-01	-5.309720e-01
ADAM15_AGTGCCACTCGTACATTCAG	ADAM12	-1.363306e+00	-3.022427e-01
ADAM15_CTCCAGACAGCTAATACTCG	ADAM12	-1.050278e+00	1.203127e-01
ADAM15_CTGTTGTCAAAATTGCCAGG	ADAM12	-8.372191e-01	-9.743298e-01
ADAM15_TGGATTCGCGAAATAATGGG	ADAM12	-2.066382e+00	-3.582124e-01
ADAM17_AATCAGAATCAACACAGATG	ADAM15	-4.680709e-01	1.291662e+00
ADAM17_ACAAAATTTCAAGGTCGTGG	ADAM15	8.223243e-01	1.185704e+00
ADAM17_CATCGCTTCTACAGATACAT	ADAM15	1.481739e+00	9.290637e-01
ADAM17_TGGTGAAAAGCACTACAACA	ADAM15	1.068227e+00	-6.271388e-02
ADAM18_AAAATCCCATTACCACACAC	ADAM17	-7.444447e-01	-1.837957e+00
ADAM18_AGTAAGTATGCTATGTCATG	ADAM17	1.131990e+00	-1.461345e-01
ADAM18_AGTGCCTGCTATTGACAACT	ADAM17	8.815653e-01	3.615377e-01
ADAM18_TATAACAGTCAATTTGAACT	ADAM17	-2.230615e+00	-1.564464e+00
ADAM19_ATGCCTCTAATTGTACCCTG	ADAM18	-2.980841e+00	-8.339551e-01
ADAM19_CCTCTAAATAATCAGCCACG	ADAM18	1.543633e+00	-8.086090e-01
ADAM19_GTCACGCTCAGCACTTGCCG	ADAM18	2.136436e+00	6.292412e-01
ADAM19_TGCCCAGAGATGCGAAGTGT	ADAM18	3.068412e-01	-1.300059e-01
ADAM20_AATGTGACTGTGGAACCATA	ADAM19	6.714158e-02	-7.644658e-01
ADAM20_AGAGATACATTGTCCACATG	ADAM19	-1.395429e+00	-1.531598e+00
ADAM20_GGTGTGTGTGCGAGCTACAG	ADAM19	-1.815914e+00	-1.097228e+00
ADAM20_TAAGGGCAACCAAGGACTCA	ADAM19	1.904729e-01	-8.700086e-01
ADAM21_ATATTCCTGCAACATAGGCT	ADAM2	-9.255297e-01	-1.119294e+00
ADAM21_GAAACACGTTGTTCATATGA	ADAM2	-7.726632e-02	-1.061466e+00
ADAM21_GCATAATCCTCCAAGATTGG	ADAM2	-3.658999e-01	-6.951826e-01
ADAM21_TGGGTTCAATTTCATAAGTG	ADAM2	4.972382e-01	-5.182561e-01
ADAM22_ATAGGTATTGGTATGTACAA	ADAM20	7.386692e-01	-1.704352e-01
ADAM22_CTTAGGTGAATGTAAATGCG	ADAM20	1.178314e+00	1.713189e+00
ADAM22_TACTACCAGGGCCATATCCG	ADAM20	1.155406e+00	4.842751e-01
ADAM22_TGTATTTCATAAACTCACGT	ADAM20	2.091172e+00	8.407037e-01
ADAM23_ACATATAATCCAGAAAACCT	ADAM21	1.905344e+00	5.918879e-01
ADAM23_AGGCGTCAAAGACTCCAAGG	ADAM21	3.501736e+00	1.649112e+00
ADAM23_ATATTACATCAACCAAGACT	ADAM21	4.854889e-01	1.529578e-01
ADAM23_GGATACTTACAGAATCCACA	ADAM21	1.070132e+00	4.290648e-01
ADAM28_CATACTACTAGTTTGGTGGC	ADAM22	-1.434130e+00	6.941989e-01
ADAM28_TAAAAAGCTCAATACTCATG	ADAM22	1.474951e+00	-2.548703e-01
ADAM28_TAGGCAATGGAGCATTAAAG	ADAM22	-1.891656e-01	-3.083944e-01
ADAM28_TTAAGCCCCATACATCGGGA	ADAM22	-2.517036e+00	3.840154e-01
ADAM29_ACTGCAAGTTCCTACCATCA	ADAM23	-1.677817e+00	-7.818898e-01
ADAM29_AGTCGGAGAACATTACGCCC	ADAM23	-2.559404e+00	-1.120270e+00
ADAM29_GTATACCAGATGTTCAAACG	ADAM23	-2.461122e-01	1.115246e+00
ADAM29_TTTGGGCATGAACCATGATG	ADAM23	-2.512808e+00	-1.569641e+00
ADAM2_ATGTGTGATGCAAACTATGC	ADAM28	1.322060e-01	6.013388e-01
ADAM2_CTTTAAATTACAAAGCGTAG	ADAM28	3.320502e-01	3.525031e-01
ADAM2_GACCTCCCTGAATATTGCAA	ADAM28	-9.027878e-01	-8.701197e-01
ADAM2_TTGAAAAAAGGATCTAAGCG	ADAM28	-6.982947e-01	1.759612e-01
ADAM30_AATACTGCCAATGTAGGGGT	ADAM29	7.579388e-01	1.534664e-01
ADAM30_ATGTGGAAACAAAATTGTGG	ADAM29	1.468899e+00	7.256618e-01
ADAM30_CCAAAGGACTGCAACTACAT	ADAM29	8.278945e-01	-4.273217e-01
ADAM30_CCCCTTATGAGAATAAGGCG	ADAM29	2.662414e+00	1.874728e+00
ADAM32_AAATCTCCGAAACCAGTCTG	ADAM30	2.706694e+00	1.377541e+00
ADAM32_AACACTGCTCCCAAATAACG	ADAM30	-1.801034e+00	-7.712259e-01
ADAM32_AAGCCTGAAAGAACAACCAA	ADAM30	-7.549847e-01	-1.813537e-01
ADAM32_TACAATCAGGCGTTGAATGT	ADAM30	-1.210554e+00	2.520637e-01
ADAM33_CACAGGGTGAGCCGTCCAGT	ADAM32	3.153045e-03	-1.446913e-02
ADAM33_CCCCCCACCCGCGTACCCGG	ADAM32	-1.707945e+00	2.415419e-01
ADAM33_CTCCATCCGAAAGATCTCGT	ADAM32	-1.241983e+00	-3.684826e-01
ADAM33_GTGGGTTTCTATGTATCCTG	ADAM32	1.368876e+00	9.639986e-01
ADAM7_AAAGATCCTTAAAACACGGA	ADAM33	-2.413047e+00	-1.027718e+00
ADAM7_ACAGAATGGCACATCAACTG	ADAM33	-1.455768e+00	-1.264544e+00
ADAM7_CATTTGCAAATACCTGAGCA	ADAM33	-3.758126e-01	-4.655037e-01
ADAM7_CCATAAGATACCATGATCTG	ADAM33	-1.981292e+00	-1.384362e+00
ADAM8_AGTCCGGGTACCCCTCTACG	ADAM7	3.890193e-01	-5.935544e-01
ADAM8_CAAACAGGTTCCCACACACG	ADAM7	2.000855e+00	1.281508e+00
ADAM8_CCACATACAGCTCCACGTAG	ADAM7	1.628169e+00	4.949199e-01
ADAM8_CCAGCTTAGACTCACCAAGT	ADAM7	5.693661e-01	2.063646e-01
ADAM9_AAAAGTTTCTTATCACACGT	ADAM8	1.583091e+00	6.562968e-01
ADAM9_GAATTGGACCCTTGCTGCGA	ADAM8	-7.629334e-01	1.069753e-01
ADAM9_GCTGTTCATTGTCGTAGACA	ADAM8	-1.341839e+00	7.137474e-01
ADAM9_TGTGGTTTATACTTACAACA	ADAM8	-1.192656e+00	5.757669e-01
ADAMDEC1_AATGTCTTACCACATTGAGT	ADAM9	-1.741045e+00	8.436241e-01
ADAMDEC1_CGTCTTTACATCTAACCAGG	ADAM9	-4.683936e-01	-2.144132e-01
ADAMDEC1_GATGGCACAGTTCTAACCTG	ADAM9	-3.974856e-01	-1.373667e+00
ADAMDEC1_TGATGTGTGAAGTATCCTCT	ADAM9	-1.992205e+00	-7.346208e-01
ADAMTS10_ATCGCGTCAGTGTAAATACG	ADAMDEC1	-1.111520e+00	-1.240456e+00
ADAMTS10_GGCATGAACCATGACGGCGT	ADAMDEC1	-1.609160e+00	-8.449533e-01
ADAMTS10_TACAAGTGGAAAACGTACCG	ADAMDEC1	2.073857e+00	7.934833e-01
ADAMTS10_TGCCATTCCAGAGAACGGTG	ADAMDEC1	1.829978e+00	9.588463e-01
ADAMTS12_AACATCATAGATCACTCCGG	ADAMTS1	-4.308348e-01	3.333052e-01
ADAMTS12_AATGCCACCGAGGATCGCTG	ADAMTS1	8.680603e-01	2.293924e-01
ADAMTS12_GTACTACAGAATTTCTCACG	ADAMTS1	1.355198e+00	6.429032e-01
ADAMTS12_TTGGTGCCTCTGAGCGACAG	ADAMTS1	2.021066e+00	2.399727e+00
ADAMTS13_AGCACCACACTCACTAGGGA	ADAMTS10	2.582803e-01	-5.690531e-01
ADAMTS13_CATGGGCGCTGGTCTAGCTG	ADAMTS10	1.306730e+00	9.149249e-01
ADAMTS13_GGCAACTCCAGGTCAAACCT	ADAMTS10	-8.809726e-01	4.052128e-01
ADAMTS13_TGGTCGTGTCGAGTACAGAG	ADAMTS10	-2.047766e+00	-1.838737e+00
ADAMTS14_CAGACCTGGTACTCGAACAT	ADAMTS12	4.262556e-01	6.019230e-01
ADAMTS14_CAGGAGTGTGTGTACACTGG	ADAMTS12	-2.243459e+00	-1.797346e+00
ADAMTS14_GGTCTCATGAGCTATCACGA	ADAMTS12	1.941662e-01	8.051760e-01
ADAMTS14_TGACCTTTGAAGCACCACTG	ADAMTS12	1.315449e+00	-1.257168e-01
ADAMTS15_AGCGTTTCGTGTCTATCCCG	ADAMTS13	1.992009e-01	8.693921e-01
ADAMTS15_CAACCCCATCAACATCGTTG	ADAMTS13	-4.025771e-01	-2.274539e+00
ADAMTS15_CATGGGGCATGTTGAACACG	ADAMTS13	-1.212038e+00	-1.242956e+00
ADAMTS15_GCGACGCTGCTTCTATTCTG	ADAMTS13	4.865420e-02	8.262878e-01
ADAMTS16_AAGAAGACCAGTCCGACCAG	ADAMTS14	1.979725e-01	-1.042261e+00
ADAMTS16_AGATGGGACTCCATGCTCGG	ADAMTS14	-1.199254e+00	5.173682e-01
ADAMTS16_GGGACACGTAATCGCCCCTG	ADAMTS14	3.471481e-01	7.022151e-01
ADAMTS16_GTTGAGTATCGTGAGCACGT	ADAMTS14	1.351139e+00	1.270383e+00
ADAMTS17_AGAAAAGAAGAAGCCGACGT	ADAMTS15	6.328017e-01	-2.017255e-01
ADAMTS17_AGTAGAAGCACAGCTCGGCG	ADAMTS15	9.097584e-01	4.416866e-01
ADAMTS17_GAGACTGATCTCTGCGTGCA	ADAMTS15	7.549245e-01	1.107071e-01
ADAMTS17_GCATGTGCAGCCGAACATGT	ADAMTS15	1.100214e+00	9.057533e-02
ADAMTS18_AGGCCAGTGCGTAAAGTTTG	ADAMTS16	2.774133e-01	-1.088849e-01
ADAMTS18_CCGAAGTTGTACCATCAATG	ADAMTS16	-1.890426e+00	-6.526815e-01
ADAMTS18_GTGACTGCTCAAAATCGCCG	ADAMTS16	-1.183828e+00	-6.380873e-01
ADAMTS18_TATTGGAAGTGACATAAACG	ADAMTS16	-6.125844e-01	-1.054651e+00
ADAMTS19_ATGCAGCTATACTTATAACA	ADAMTS17	-3.452000e-01	2.493413e-01
ADAMTS19_CCACTGAAGTATATGCTTTG	ADAMTS17	7.693492e-01	1.698136e+00
ADAMTS19_GACCATCAGCACACGATGGG	ADAMTS17	-3.944509e-01	-9.262050e-01
ADAMTS19_TCTGCCTATATACACGGTGT	ADAMTS17	3.326908e-01	-2.710845e-02
ADAMTS1_CTATGTGGAAACCATGCTTG	ADAMTS18	1.747554e+00	6.057757e-01
ADAMTS1_GAAAGCGGAGACCGAAGACG	ADAMTS18	1.858152e+00	1.219102e+00
ADAMTS1_GAGGAGTCCAGTACACGATG	ADAMTS18	-1.190371e+00	-1.715586e-01
ADAMTS1_GTAATCATGTAGGCACTGCA	ADAMTS18	-1.614232e-01	-7.425166e-01
ADAMTS20_AGTGAATGTTCATCCCAATG	ADAMTS19	-1.425091e-01	-8.192395e-01
ADAMTS20_GCCTCCGCATAAGCTGACGA	ADAMTS19	-1.160241e+00	2.113114e-01
ADAMTS20_GGCTGCTAGTGAATGGAGCG	ADAMTS19	3.485770e+00	2.634129e+00
ADAMTS20_GTGGCATTCCCTCTAATGTG	ADAMTS19	3.599068e+00	3.077675e+00
ADAMTS2_AGCACGCCAACAGCTCGAGG	ADAMTS2	-8.653930e-02	4.977608e-01
ADAMTS2_CCTGACATCCTCAAACGGGA	ADAMTS2	-5.934471e-02	-5.078789e-01
ADAMTS2_CGTGATCGTGGTATTCATCG	ADAMTS2	4.112974e-01	-9.257597e-02
ADAMTS2_GAGCTTCCCCGGAGGCAACG	ADAMTS2	8.646705e-01	6.207158e-01
ADAMTS3_CCACATTTATATGCACTCCG	ADAMTS20	-1.201592e+00	-7.570380e-01
ADAMTS3_TGGCTATAAAATGTGCACCG	ADAMTS20	8.254310e-01	4.452442e-01
ADAMTS3_TGTGGTGATGAGACTGCTAT	ADAMTS20	3.532447e-01	-2.232306e-01
ADAMTS3_TGTGTTAATCCAAGAAGACG	ADAMTS20	-6.916226e-01	-3.442427e-01
ADAMTS4_AGCGCTTTAGCCCCGCACCG	ADAMTS3	-2.364848e+00	-1.205918e+00
ADAMTS4_AGGGGCCATGACATGGCGAG	ADAMTS3	-2.504953e-01	-1.088156e+00
ADAMTS4_CATACCCAGCGTGTCGCAAG	ADAMTS3	5.854670e-01	2.296646e-01
ADAMTS4_CCAGACCAAACACTCGCCCT	ADAMTS3	-2.247462e-01	-1.605754e+00
ADAMTS5_AACATCGACCAACTCTACTC	ADAMTS4	9.430118e-01	2.465743e-01
ADAMTS5_CTGCACGTCTACACCCGCGA	ADAMTS4	-1.288127e-01	-1.235256e+00
ADAMTS5_CTGCTTCTATCGGGGCACAG	ADAMTS4	1.909542e-01	1.334005e+00
ADAMTS5_TGTGCTGTGATTGAAGACGA	ADAMTS4	-1.144735e+00	-4.432277e-01
ADAMTS6_AGCATCATACACCTGACCTG	ADAMTS5	-8.875061e-01	9.281738e-01
ADAMTS6_TAATAAGAACTGCATTATCG	ADAMTS5	-1.446574e-01	4.793179e-01
ADAMTS6_TGGCCCCAGAGCATAGATGG	ADAMTS5	-8.419850e-01	-1.190127e+00
ADAMTS6_TTAGACAACTGTCATTACAC	ADAMTS5	1.097474e-01	-6.979353e-02
ADAMTS7_GAAAAGCATCAACATGAAGG	ADAMTS6	-1.521390e+00	-2.903696e-01
ADAMTS7_GCCCGTAGGACAGATCCTCG	ADAMTS6	-1.081125e+00	1.683925e-01
ADAMTS7_GGACGCCAGGTGGCACCGAG	ADAMTS6	4.079867e+00	2.804040e+00
ADAMTS7_TTCTACGAGCTACAATACCG	ADAMTS6	-1.115709e+00	-2.059404e-01
ADAMTS8_AAACCGCTTGGTCCTACTCG	ADAMTS7	5.427131e-01	-3.330769e-02
ADAMTS8_AAGGACCCCGAGCCTCAGAA	ADAMTS7	-3.071629e+00	-1.528253e+00
ADAMTS8_CCACCCAGAGCACTACGACA	ADAMTS7	-3.323836e+00	-2.565150e+00
ADAMTS8_TTCAAGATCGAGCGCCTCGG	ADAMTS7	-1.761932e+00	-1.328323e-01
ADAMTS9_ACTGAAAGGTAACTCACACA	ADAMTS8	4.174590e-01	1.786154e-01
ADAMTS9_AGCCCGGAGAGATAAATGTG	ADAMTS8	3.468212e-01	6.632743e-01
ADAMTS9_CTGCGCCTATAAATGATGTG	ADAMTS8	1.273906e+00	1.941158e+00
ADAMTS9_TGAAAGAATAGCGTACATCG	ADAMTS8	8.230979e-01	1.917753e-01
ADAMTSL1_AGGTGCTAGTTCAACAACCA	ADAMTS9	9.216619e-01	8.769371e-01
ADAMTSL1_CAGCTCGACGCACGTCACGG	ADAMTS9	1.273598e+00	3.368038e-01
ADAMTSL1_TGGAATTGACAACCGTTGAG	ADAMTS9	1.637490e+00	-5.920747e-01
ADAMTSL1_TGTATGACTGGGAGTATGAG	ADAMTS9	3.798769e-01	1.161252e+00
ADAMTSL2_CGTACGCAGACATGACCCCT	ADAMTSL1	6.784869e-01	-6.852663e-01
ADAMTSL2_CGTCCGCCCGTTGTACACGT	ADAMTSL1	1.333682e+00	7.308622e-01
ADAMTSL2_GACCGGAATCGAGTACATCG	ADAMTSL1	1.650205e+00	2.831262e-01
ADAMTSL2_TGACGGGCAACTATCGCAAG	ADAMTSL1	9.268448e-01	5.570829e-01
ADAMTSL3_ATTTCTGGAATCGTCGCACG	ADAMTSL2	1.490917e+00	1.034713e+00
ADAMTSL3_CCAAACTATTGGCTTCGCTG	ADAMTSL2	-1.230718e+00	-1.148153e-01
ADAMTSL3_CCTTGCACAGCAACATGCGT	ADAMTSL2	1.294332e-01	-8.462149e-01
ADAMTSL3_GCAGCAGGATCATTATATCG	ADAMTSL2	1.954375e+00	9.056605e-01
ADAMTSL4_AGGACGGTTATATCGAAAGA	ADAMTSL3	-5.893865e-01	-9.041037e-01
ADAMTSL4_CCTTCTCCTAAGGAGTGCGT	ADAMTSL3	-7.210373e-01	-2.190176e+00
ADAMTSL4_GCTGCGTACTGGAAACGAGT	ADAMTSL3	-9.618253e-01	-7.697768e-01
ADAMTSL4_GGGGGCCCCCTCGGTCAGTG	ADAMTSL3	-1.845646e+00	-1.681723e+00
ADAMTSL5_AGAACTCAAACTCGATGCCA	ADAMTSL4	1.132330e+00	1.642419e-01
ADAMTSL5_GCACACTGTAGGTCTCGGAA	ADAMTSL4	5.276654e-01	1.356658e-02
ADAMTSL5_GGATGTGTCTGGCGCCCTCG	ADAMTSL4	1.343724e+00	1.927844e+00
ADAMTSL5_TGGTCTACACCCGAGACACA	ADAMTSL4	2.377260e+00	1.158673e+00
ADAP1_CAGGTGCTCGATCTTCATCA	ADAMTSL5	1.636816e+00	3.953332e-01
ADAP1_GCTTCCAGAGAAAACCCTCA	ADAMTSL5	2.210250e+00	1.880549e+00
ADAP1_GTGGGCCGGTAGTAGAAGGA	ADAMTSL5	-9.304625e-01	-1.030944e+00
ADAP1_GTTTGTGCTGACAGAACGAG	ADAMTSL5	1.615847e+00	4.735515e-01
ADAP2_CCTCCTGAAGTACTTCACAA	ADAP1	-1.173270e-01	-9.922983e-01
ADAP2_CTGGGACGACAGTATTGTGG	ADAP1	-2.480010e+00	-1.285406e+00
ADAP2_TGATGTCAGGGAAGTTACGG	ADAP1	1.389011e+00	1.201076e+00
ADAP2_TGTTTGTGTATCATGAAAGT	ADAP1	-2.071353e+00	-9.350253e-01
ADARB1_GGTGAATACATGAGTGATCG	ADAP2	-1.816761e+00	5.072475e-01
ADARB1_TCAGGTCACCAAACTTACCC	ADAP2	4.399559e-01	-5.981860e-01
ADARB1_TTCAGAAATCAGAGCGAGGG	ADAP2	-3.108026e-02	-1.017850e+00
ADARB1_TTGGAGCCCACGTAAAAGGG	ADAP2	-2.585957e-01	-1.364537e+00
ADARB2_CAGAGCGATCGATATTCGTG	ADAR	3.426524e-01	-1.064557e-01
ADARB2_GGCGTTGGGGAACTGCACGA	ADAR	-2.942311e+00	-9.033880e-01
ADARB2_GTGGACGGCAGGACGTTCGA	ADAR	-2.154079e+00	-7.366026e-01
ADARB2_TCCTGGCATCACAAACACGG	ADAR	-2.380718e+00	-5.364932e-01
ADAR_AGGCAATCAACACCTCTCTG	ADARB1	7.565352e-01	-7.385315e-02
ADAR_CGTTCTCCCCAATCAAGACA	ADARB1	7.942975e-01	6.118152e-01
ADAR_GTGCATACACTCAAGCAGTG	ADARB1	1.331926e+00	7.690087e-01
ADAR_TTCTTGTAGGGTGAACACCG	ADARB1	6.309517e-01	4.991986e-01
ADAT1_ATGCTGAGGTCATAGCCAGA	ADARB2	-2.190871e+00	-9.065484e-01
ADAT1_CTATCACTTTGGCACTACCA	ADARB2	1.357881e+00	7.247493e-01
ADAT1_GCATCCGAGGACGTTCCATC	ADARB2	2.123984e+00	1.851653e+00
ADAT1_GTGGACATTATTGGCAGCGG	ADARB2	1.825096e-01	1.318670e+00
ADAT2_CACTTTGACGACACCAATCG	ADAT1	7.723681e-01	6.385628e-01
ADAT2_GCAGCTGCACACATAATGCA	ADAT1	-3.307263e-01	-1.158683e+00
ADAT2_GGAGACCGAAAAGTGGATGG	ADAT1	-1.729634e+00	-1.004738e+00
ADAT2_TGACAGCCATATACAACCAG	ADAT1	-1.540966e+00	-1.176060e+00
ADAT3_CCCACACCGCCCGCTCCATG	ADAT2	1.425845e+00	7.110009e-01
ADAT3_CGAGGCCGGGTCCACTACCA	ADAT2	2.251811e-01	3.261582e-01
ADAT3_GCTTCTCGGACAGGACAGGG	ADAT2	1.490169e-01	3.722701e-01
ADAT3_TTGTCCTCGTGGAAGGACGT	ADAT2	-1.044072e+00	-1.089897e-01
ADA_CACAGACTGGTCCCCCAAGG	ADAT3	6.233036e-01	5.161318e-01
ADA_TCACCGTACTGTCCACGCCG	ADAT3	-2.397643e+00	-1.559650e+00
ADA_TCCCAGCTAACACAGCAGAG	ADAT3	-1.600269e+00	-7.284890e-01
ADA_TGGACATACTCAAGACAGAG	ADAT3	1.025970e+00	1.430641e+00
ADCK1_GAGTGTCCCTTATGGCTCAG	ADCK1	-6.768492e-02	-2.476565e-01
ADCK1_GCTTCGATGACACCCCTCTG	ADCK1	3.172437e-01	-1.192585e+00
ADCK1_GGTGCGGAAGCACCCCGGCA	ADCK1	2.582983e+00	-2.100138e-01
ADCK1_TTTCAGATCTCACGCCACCT	ADCK1	7.134864e-01	-4.863808e-01
ADCK2_CCTCCGAAAACAGATCGCGC	ADCK2	-3.382993e-01	-3.367023e-01
ADCK2_CCTGGTTGGATCAAATGCAG	ADCK2	-5.680566e-02	-4.782052e-03
ADCK2_GGCGTATGCTTTGTACACCT	ADCK2	5.565874e-01	4.364897e-02
ADCK2_TTCGCCGACTCAGAACGTCA	ADCK2	-6.339095e-01	7.770882e-02
ADCK3_CCGAATGAAGGGCGGCCGCG	ADCK3	-2.035811e-01	-4.613765e-01
ADCK3_CCTGGCTAAGATCTTCGAGC	ADCK3	-1.120145e+00	3.344047e-01
ADCK3_CCTGGGTCATGCCCACAGCG	ADCK3	1.105862e+00	1.354712e+00
ADCK3_TGTCCGAGGCCAATGCAGAG	ADCK3	-8.484396e-01	4.220931e-01
ADCK4_GCACCTTGCGTTCTCGAGAG	ADCK4	-9.030653e-01	-4.237387e-01
ADCK4_GGAGTGTGACTACCGTCGTG	ADCK4	-1.711599e+00	3.833790e-01
ADCK4_TAAGGTCTGCACAATCCGCT	ADCK4	-2.734521e+00	5.176559e-01
ADCK4_TTAAGGAGCTGTGCACGACA	ADCK4	-3.569486e-01	3.672255e-02
ADCK5_CACCCCTCGAAGGACAACAT	ADCK5	-4.128587e-01	1.159517e-01
ADCK5_CGCGGGGCACCACGACGTAG	ADCK5	7.477043e-01	-3.309233e-01
ADCK5_GTGCCTCTGCCATGACATAG	ADCK5	1.631041e-01	-3.905986e-01
ADCK5_TGCCAGGATGTGGGTCCGAG	ADCK5	-1.448335e+00	9.220320e-02
ADCY10_AATGCTTACCTATCTTGACT	ADCY1	-2.137537e-01	-1.038200e+00
ADCY10_AGAAAACAGCCTACGAGCTG	ADCY1	-2.018049e+00	-7.852238e-01
ADCY10_GCACAGGGAATGTTAACGAA	ADCY1	-4.423089e-01	-1.658469e-01
ADCY10_TCACAAACACAATCGTCACT	ADCY1	-5.930644e-01	-6.852828e-01
ADCY1_AACCGGGTTACGGACATGAG	ADCY10	2.910679e-01	5.390115e-01
ADCY1_CATGTTCAGATCCACCTCGG	ADCY10	1.476027e+00	9.933501e-01
ADCY1_CCCAGACGAAAGGACCACCA	ADCY10	-5.267575e-01	-1.008474e+00
ADCY1_CGGGGTGGTGTAGACAACGT	ADCY10	1.545289e+00	8.812373e-01
ADCY2_ACTCCAAGTACCGGGTCATG	ADCY2	-1.317772e-01	-1.828354e-01
ADCY2_CAGGCAGACGCTAAGCACGA	ADCY2	-6.799092e-01	3.308653e-01
ADCY2_CCTGTAATTGCATCAAGTCG	ADCY2	-3.283725e-01	-6.542430e-01
ADCY2_TGAAGCGGCATACAAACGTG	ADCY2	1.458431e-01	8.857612e-02
ADCY3_AGCTGTCTCCAGTACTACAC	ADCY3	-9.210461e-01	1.319114e-01
ADCY3_CCACGGAGATGATCACGATG	ADCY3	2.827130e-01	-2.280747e-01
ADCY3_GTCGATGAGTATCTCGACCA	ADCY3	7.191476e-01	-4.142025e-01
ADCY3_TCTCTTCTAGGTAATCACAG	ADCY3	-1.681281e+00	-1.597639e+00
ADCY4_GGAGAGGTTGGAAATCATGG	ADCY4	-4.819209e-01	-2.051037e-01
ADCY4_GTGGCCCAAGATACAGCCCG	ADCY4	8.107038e-01	7.560229e-01
ADCY4_TGGAGGCAGGCGGTGTACCA	ADCY4	4.031032e-01	-1.855017e-01
ADCY4_TTCATCATCTAGTCCCCGGG	ADCY4	8.786931e-01	5.493085e-01
ADCY5_AGCCGCTCCAGTTTGTCCGA	ADCY5	-7.234299e-01	1.965420e-01
ADCY5_AGCTACACTCACCTTTACGC	ADCY5	-2.011733e+00	-9.569023e-02
ADCY5_CACAGCGGGCGAGTACACTG	ADCY5	9.662349e-02	-2.116784e-01
ADCY5_GACGACGATCCTCCGCTGAG	ADCY5	5.242048e-01	1.336778e-02
ADCY6_AACACTGCAGTACCTGAACG	ADCY6	7.457827e-01	3.315377e-01
ADCY6_ATAGATCCCAAGCATCAGGG	ADCY6	-4.261038e-01	3.822583e-01
ADCY6_GATGACGCCTTCATCCGGAG	ADCY6	-7.986376e-01	-6.551725e-01
ADCY6_TTGGCCTGGCAACTTAACCG	ADCY6	8.017140e-01	-3.049840e-01
ADCY7_AGAGGCACCAGAATGTCAGG	ADCY7	-5.454658e-01	-8.992874e-02
ADCY7_CCGTAGCCGGGTGCACATCA	ADCY7	6.943672e-01	-1.424069e+00
ADCY7_GCGTGGGTAGGCAGCGACAC	ADCY7	1.873371e-01	4.097283e-02
ADCY7_TGTACGTCGAGTGTCTCCTG	ADCY7	1.141901e-01	4.675703e-01
ADCY8_ATTTCCAGGACAACAAACCG	ADCY8	-1.042506e+00	4.189596e-02
ADCY8_CAAAACACGATGTTGACATG	ADCY8	1.549618e+00	-1.010645e-01
ADCY8_CGATATTTAAGATGGCACCC	ADCY8	1.293456e+00	-3.722872e-01
ADCY8_GCTGCAGGTCATCCTCCAAG	ADCY8	7.439216e-01	2.725118e-01
ADCY9_GATATCGGGTCAGAGAGCCA	ADCY9	-1.572862e-01	-1.385411e-01
ADCY9_GCTACCACGTCACTGCATCG	ADCY9	3.861564e-01	3.991005e-01
ADCY9_GGGAGACTGTTACTACTGCG	ADCY9	8.915118e-01	3.026620e-02
ADCY9_TGTACGCCCGGCATTACGCG	ADCY9	-2.882807e-01	-1.281239e-01
ADCYAP1R1_CGAATCTTCAACCCAGACCA	ADCYAP1	-1.286937e+00	-9.611453e-01
ADCYAP1R1_GGTGAGCCGGAACTGCACGG	ADCYAP1	-9.015753e-01	1.650371e-01
ADCYAP1R1_TGAATATGAATCTGAGACTG	ADCYAP1	-7.767833e-01	-1.082686e+00
ADCYAP1R1_TGTGGGACAACATCACGTGT	ADCYAP1	-2.185703e+00	-1.348254e+00
ADCYAP1_AGAGGAAGAGGCGTACGGCG	ADCYAP1R1	-1.951968e-01	1.498540e+00
ADCYAP1_GAAGCACCTGCAGTCGCTCG	ADCYAP1R1	1.072316e+00	1.363415e+00
ADCYAP1_GCTGCCAGACTTCGATGGCT	ADCYAP1R1	2.785939e-01	4.722048e-01
ADCYAP1_GGCCTCGTTAAGGATCCCGT	ADCYAP1R1	1.248283e+00	1.807187e+00
ADD1_ATTATCGAGCATCCGCATGA	ADD1	-9.136392e-02	2.391176e-01
ADD1_CCTCTTGCCAATCTCCCCGG	ADD1	-5.127436e-01	1.053048e-01
ADD1_GACTAGCAGATCTCTTTGGG	ADD1	7.223899e-01	-4.954697e-01
ADD1_GTAATGCCAATAGGCCTGTG	ADD1	1.199447e+00	1.012725e-01
ADD2_ACTCGGCCATCTATGCAGCG	ADD2	1.265894e+00	4.788998e-01
ADD2_GCTGAGTGACACCTATGTCA	ADD2	4.728141e-01	-1.201702e-01
ADD2_GGAGAAGCACCGGCCCCATG	ADD2	1.111032e+00	-1.878800e-01
ADD2_GGTGCTAAGAAACCATGGAG	ADD2	1.809379e+00	-2.746504e-01
ADD3_AAGGATCCCACATTTCATGG	ADD3	-1.473021e-01	-1.077204e-01
ADD3_ACCCAGAATACATTAGGGAG	ADD3	-8.150321e-01	1.219299e-01
ADD3_CTAGGCTTCTCTCGAATGAG	ADD3	1.756787e-01	-2.517303e-01
ADD3_GTCTACAAGTCTGTACAGGC	ADD3	-1.758405e+00	6.015196e-01
ADGB_AAAAGCGACAAAGTTCCAAA	ADGB	-1.371734e+00	1.836874e-01
ADGB_CAACTTATGAATTTGAACTG	ADGB	5.351692e-02	-1.775647e-01
ADGB_GAAGGTAAATCAGATCCTGG	ADGB	-1.373348e+00	-3.579185e-01
ADGB_TCAGTGAAATCTATGCAGTG	ADGB	7.689370e-01	-1.726211e-01
ADGRA1_ACCTTCACTGTGTTCGCCGG	ADGRA1	-6.756561e-01	-2.734605e-01
ADGRA1_CCCCGCACTTGACGCCAACG	ADGRA1	1.326758e+00	3.813351e-01
ADGRA1_GGTGCCCAGGAAGTACACAC	ADGRA1	4.968083e-01	1.736501e-01
ADGRA1_TGCACTCAGTACCTGAGCAG	ADGRA1	-8.257720e-01	2.355480e-01
ADGRA2_AGGGATGAGAATAGACTCGG	ADGRA2	-9.071856e-02	-5.561260e-01
ADGRA2_GAGCTGACGCTGTCTCACAT	ADGRA2	-1.071033e-01	2.532710e-01
ADGRA2_GCCACGTTCCTCGCATTCTG	ADGRA2	1.415293e+00	7.138802e-01
ADGRA2_TGAGCAATAACAAGATCACG	ADGRA2	-1.629246e+00	2.199703e-01
ADGRA3_ATCTGAACTATACACCCAGG	ADGRA3	-1.743607e+00	-1.378869e-02
ADGRA3_CACTCCTACCCATAGTACTG	ADGRA3	-2.718006e-01	2.399261e-02
ADGRA3_TGATGGAAAACGACGTACTG	ADGRA3	-2.468394e+00	-3.834920e-01
ADGRA3_TTCAGCGCATTGCTACCTAC	ADGRA3	4.798886e-01	5.606126e-01
ADGRB1_CAGGATGAGTACCGGCAGTG	ADGRB1	8.875425e-01	3.081989e-01
ADGRB1_CCCACGATGAGCGTCACCGA	ADGRB1	-8.813502e-01	-1.347685e-01
ADGRB1_CCTGTGGGGCGAATGCACGC	ADGRB1	-1.123952e+00	-2.829140e-01
ADGRB1_GAAGCATCCGTGTTTGTGGT	ADGRB1	8.804429e-01	-6.282296e-02
ADGRB2_ATCATCAGCCGAGGGCACGT	ADGRB2	5.781193e-01	4.891022e-01
ADGRB2_CAGCCACTGATAGCAAGTGG	ADGRB2	-7.391322e-01	1.988170e-01
ADGRB2_CTCTCTCGTAGGCGACCCGG	ADGRB2	4.091780e-01	-1.482772e-01
ADGRB2_TGAGCAAGACCTCGACAAAG	ADGRB2	2.722481e-02	-8.243754e-02
ADGRB3_AGGCGAATAAGGACCTGTCA	ADGRB3	9.277614e-02	-3.237699e-02
ADGRB3_AGGGTCAATAGAGTTAATGC	ADGRB3	5.508710e-01	1.111548e-01
ADGRB3_CCAAGTCTGCAATCTTACCA	ADGRB3	4.433831e-01	-7.935508e-02
ADGRB3_TACAGTACACGGAGTATGGG	ADGRB3	8.864185e-01	1.077592e-01
ADGRD1_AAAAGAAAACGTGACCCCTG	ADGRD1	1.638708e+00	9.947997e-01
ADGRD1_CCTGCTCAGACCCTATCACG	ADGRD1	6.932185e-02	-3.329366e-01
ADGRD1_GAAGGGGTCTGGTCGAACCA	ADGRD1	1.339561e+00	5.152886e-01
ADGRD1_TCTCTTCCCAAGGATCGCGG	ADGRD1	6.855879e-01	6.062643e-01
ADGRE1_CACGTGGACTAAATTCACCA	ADGRE1	7.077895e-02	1.782212e-01
ADGRE1_CCAGGATTTGAATCCAGCAG	ADGRE1	1.278777e-01	4.134814e-01
ADGRE1_CCTGCAAAAACCTGTCAGGG	ADGRE1	-2.009708e-01	-2.822837e-01
ADGRE1_TGCCACCTGCACCAATACAG	ADGRE1	-1.448383e+00	-6.742258e-02
ADGRE2_ACCGTCACAAGTCTCCATGG	ADGRE2	-9.854512e-01	1.483112e-01
ADGRE2_AGACAAGGCCCACCACAGAA	ADGRE2	7.297846e-01	-8.013253e-03
ADGRE2_GCACATCGTAGTGGGCCATG	ADGRE2	3.801625e-01	3.318859e-01
ADGRE2_TCCACCAGCACTCACACGGT	ADGRE2	-9.886043e-01	6.599063e-02
ADGRE3_ATCATCCAGGGAGACACACA	ADGRE3	-1.124719e+00	-2.970176e-01
ADGRE3_CACCTCCTCAAAGACAACCG	ADGRE3	-6.698681e-01	2.712854e-01
ADGRE3_CAGGTGACTGCAATTACACA	ADGRE3	1.047175e+00	-1.462134e-01
ADGRE3_GATTGATCGAACTGAACCCA	ADGRE3	-5.623396e-01	3.025509e-01
ADGRE5_ACCGTCACAAGTCTCCGTCG	ADGRE5	1.193911e+00	-4.164753e-01
ADGRE5_CCCATCGGAGGACTCAAGGT	ADGRE5	-6.207993e-01	8.211814e-01
ADGRE5_CCTTATGGCTCATTATGACG	ADGRE5	1.973973e-01	-1.306599e-01
ADGRE5_GGCCTCACCTGTGTTCGAAG	ADGRE5	-1.068311e-01	-2.637578e-01
ADGRF1_AAAGACAATGTCATTACACT	ADGRF1	-2.625349e+00	1.419882e-01
ADGRF1_AATACATCTATTCCCATCAG	ADGRF1	-1.443919e-02	-1.174718e+00
ADGRF1_CAACGGGGAAGATTGTAGAG	ADGRF1	1.108663e+00	-5.268983e-01
ADGRF1_TTCTGGGGATCAAGGCATGA	ADGRF1	5.837293e-02	1.387758e-01
ADGRF2_AATTACACAAGACAGATCTG	ADGRF2	-6.069468e-03	-7.976543e-01
ADGRF2_AGCAAGCTGTTTGCAAATGT	ADGRF2	7.560219e-01	4.741678e-01
ADGRF2_CAGACACTCAGGGAAATATG	ADGRF2	-2.106908e-01	3.474140e-01
ADGRF2_GGACCTCAATGGACAAGCAA	ADGRF2	8.619638e-01	3.614996e-01
ADGRF3_AGAGTGTAATGTCAACCACA	ADGRF3	9.808027e-01	-2.575270e-01
ADGRF3_AGTTCCATTACGGACCAATG	ADGRF3	2.148154e+00	-6.036833e-01
ADGRF3_CACAAACCTGGCCTACACCG	ADGRF3	-1.455424e+00	-2.422150e-02
ADGRF3_GCTGAGCACCATGAAATACG	ADGRF3	1.504365e-01	-4.167309e-01
ADGRF4_AAATGGTCTGGTGCTATCAG	ADGRF4	-2.205568e-02	8.791057e-02
ADGRF4_GGAAAAAGACATCACCACAC	ADGRF4	-5.449225e-01	-1.197680e-01
ADGRF4_TGACTGCAACAAATCCGAGC	ADGRF4	-4.032171e-01	3.418120e-01
ADGRF4_TGATGCAGGCATAATCAAAG	ADGRF4	8.137348e-01	2.346170e-01
ADGRF5_AGTCATGTTGTTGAAAAGTG	ADGRF5	1.189123e+00	-5.318782e-01
ADGRF5_CATCAAGTGCTGCATAGAGG	ADGRF5	2.525727e-01	4.779173e-01
ADGRF5_CTTGTAGGACCTATAGAGGG	ADGRF5	-1.551923e+00	-3.808220e-01
ADGRF5_TCCATCAAGATACCTCCTCG	ADGRF5	-2.534764e-01	2.421557e-01
ADGRG1_AGGACCCCATACCTGGAACA	ADGRG1	1.150915e+00	1.002107e-02
ADGRG1_CCCCTGCATACTCACATGTG	ADGRG1	6.079228e-01	2.611652e-02
ADGRG1_GAGCTCGCACATGTCCACCG	ADGRG1	-1.545701e-01	1.383112e-01
ADGRG1_GGAGGACCGGATCAACGCCA	ADGRG1	-2.071751e+00	-2.185994e-02
ADGRG2_AACCCTGCAAACCCTAAGTG	ADGRG2	1.263848e+00	5.443341e-01
ADGRG2_AGAGGAGGCTGGTCAGACAA	ADGRG2	4.903191e-02	-1.443686e-01
ADGRG2_GGTAGTGTTGACATTCGCAG	ADGRG2	1.035127e+00	4.227078e-01
ADGRG2_TGGGAAAGCACAGTGGCCCG	ADGRG2	-1.544426e-01	1.064965e-01
ADGRG3_CAGATACTGGCTAAACTACG	ADGRG3	-4.576844e-01	-7.141439e-02
ADGRG3_GCGTGTGAGGATATGCACCG	ADGRG3	6.389186e-01	-3.698180e-02
ADGRG3_GTCTGTGGTTGTAGGTTCCG	ADGRG3	9.764977e-01	-1.228994e-01
ADGRG3_TGAGAGAAGACGATCTCCAG	ADGRG3	2.494408e-01	-3.450894e-01
ADGRG4_AGATACTAGACCAGTCTGAG	ADGRG4	-2.874798e-01	-1.060277e-01
ADGRG4_TGACAGACGAATCAGCACAA	ADGRG4	-1.402484e+00	-2.732784e-03
ADGRG4_TGGGGTTACTGTATCAACTG	ADGRG4	6.290719e-01	-2.627679e-01
ADGRG4_TTTCCAAAGATGGAGTACCC	ADGRG4	-6.526602e-01	7.911185e-01
ADGRG5_CTGGGGCACCCGCTTCAGAG	ADGRG5	1.847264e+00	9.900783e-01
ADGRG5_GAGAATATGCAGGTGTCCAG	ADGRG5	9.590068e-01	-7.504694e-03
ADGRG5_TCTTACGTACATCTCCCTCG	ADGRG5	-6.903360e-01	-2.646680e-01
ADGRG5_TGGGCACGTGAACAACCTCA	ADGRG5	-5.497991e-02	-6.439903e-02
ADGRG6_AACCCATTGGTAACCTACTG	ADGRG6	1.824684e+00	5.645588e-01
ADGRG6_CTAACAGAATCGATAAACAA	ADGRG6	-1.021137e+00	8.894778e-03
ADGRG6_TATCTGAATGATATAACCGG	ADGRG6	-2.864390e-01	-8.706622e-01
ADGRG6_TCCTTAAGGACACGGCAACT	ADGRG6	1.175237e+00	-3.719972e-01
ADGRG7_AGACAGTGCACATCCAACGT	ADGRG7	8.071984e-01	8.493039e-02
ADGRG7_ATTCCAATAGACACAGGCAT	ADGRG7	9.930924e-01	2.585429e-01
ADGRG7_CATCACTAGTGCTACGCGAG	ADGRG7	4.528395e-01	-3.739715e-01
ADGRG7_TTTGGGTAATCAATCAGTGG	ADGRG7	-4.628039e-01	8.189339e-02
ADGRL1_ACGGACGCGCATCAAGAGCG	ADGRL1	-8.330424e-01	3.264966e-01
ADGRL1_AGCCGGCAAGAACTACAACA	ADGRL1	1.221586e-01	7.261055e-01
ADGRL1_CCTTCAAGATCATGTCACAG	ADGRL1	-4.218584e-01	-6.832389e-02
ADGRL1_TGTTGAAGGCATAGTCCACG	ADGRL1	5.239603e-01	4.192423e-01
ADGRL2_AGCTGGACGGAGTTATAACA	ADGRL2	4.970647e-01	-3.920617e-01
ADGRL2_CTCTTCGATTTGAAGCAACG	ADGRL2	-8.332437e-01	-9.441871e-02
ADGRL2_GAGCGCTAACTATGGTCGGA	ADGRL2	2.348435e-01	-2.236561e-01
ADGRL2_TCTTTAACAAAGAAAGAACG	ADGRL2	-1.592713e+00	-3.563181e-01
ADGRL3_ACAGGTTATTGGTCAACACA	ADGRL3	1.404023e+00	8.039037e-01
ADGRL3_AGGCAAATCTGACATAGACC	ADGRL3	-8.785237e-01	3.128572e-01
ADGRL3_AGGCATCTGGCAGATAACAT	ADGRL3	-1.019092e+00	-9.132264e-01
ADGRL3_CAAAGTTGTGGTCCGAAGGG	ADGRL3	-1.757687e-01	6.951792e-01
ADGRL4_AATGTGTCAGGTGATTACAG	ADGRL4	1.587728e+00	2.703243e-02
ADGRL4_ATTTACATTAAGTCATCGAA	ADGRL4	-1.965062e+00	-7.310879e-01
ADGRL4_TGAAGCCTGCTATTGCAACA	ADGRL4	6.386307e-02	3.048199e-03
ADGRL4_TGAATTTGTATCAAACTCTG	ADGRL4	1.091597e-01	-2.407813e-01
ADGRV1_GTTTAACATTGGTAGCCCAG	ADGRV1	-5.794131e-01	-3.022199e-02
ADGRV1_TCATACCAAATAATCCATAG	ADGRV1	-3.075963e+00	-7.657137e-01
ADGRV1_TCCACATCATCCGATCAAGG	ADGRV1	-1.283789e+00	-5.060878e-01
ADGRV1_TCTTTACTTAAAGGGCGCTG	ADGRV1	7.647738e-03	-2.927077e-01
ADH1A_ACAGACTTTCTCTAGAGGCG	ADH1A	1.515886e+00	-4.149781e-01
ADH1A_CACACTGAGGAATAGCGAGT	ADH1A	4.061740e-01	-3.702953e-01
ADH1A_CCAGTGTAAGCAATCCTCAG	ADH1A	5.558418e-01	-8.592329e-01
ADH1A_CCATGGTACCACTAACCACG	ADH1A	5.631913e-01	3.029571e-01
ADH1B_CACCTTCTCCCAGTACACGG	ADH1B	-1.569608e+00	-2.969397e-01
ADH1B_CTGTCACACAGATGACCACG	ADH1B	-3.955205e-01	-2.426821e-01
ADH1B_GTCTGCAGTTAACGTTGCCA	ADH1B	1.723853e+00	6.339857e-01
ADH1B_TGGAGCAGCCAGAATCATTG	ADH1B	3.269265e-01	-5.592373e-01
ADH1C_AGCAGCCAGAATCATTGCTG	ADH1C	5.912057e-01	3.699315e-01
ADH1C_CACCTTCTCCCAGTACACAG	ADH1C	-2.556511e+00	-7.396664e-01
ADH1C_GGTAGAGGTTGCACCTCCTA	ADH1C	-7.005909e-02	-4.795643e-01
ADH1C_TGAAAACATAGGTCACCCCA	ADH1C	-1.081834e+00	-1.412775e-02
ADH4_AAATTTAGAATCGATAACAG	ADH4	-2.377170e+00	-1.225427e+00
ADH4_TACATTCTCTCAGTACACTG	ADH4	-3.153962e-02	6.721236e-02
ADH4_TCAACCTCTTCAATGCAAAG	ADH4	-8.671942e-01	2.693466e-01
ADH4_TTCCCACACAAATTTGTGAG	ADH4	-6.053228e-01	-3.879275e-01
ADH5_GCTGGAATTGTGGAAAGTGT	ADH5	7.373822e-02	-4.882918e-01
ADH5_TCAGGGTATAGGCATCGGTG	ADH5	9.762124e-01	8.548518e-03
ADH5_TGCTTCCCGGATCATTGGTG	ADH5	-9.991540e-01	1.086196e-02
ADH5_TGGGTTTACTAAAATCCTGA	ADH5	-1.082023e-01	6.660155e-01
ADH6_AAAACCCAACTGATGTCTGA	ADH6	4.461971e-01	-3.962957e-01
ADH6_CCTTCATGGCCCAAGATGGT	ADH6	8.924730e-01	4.350266e-01
ADH6_TAAGCACAGTGAAACCAGGT	ADH6	6.632075e-01	3.763080e-01
ADH6_TGCTGCAATCAATACTGCCA	ADH6	3.833656e-01	-6.095604e-03
ADH7_AAGACGACGCAAGTGGAACC	ADH7	9.903052e-01	4.576006e-01
ADH7_CCTACTCGCTCCTAATGCAA	ADH7	-1.511832e+00	1.194413e-01
ADH7_CTTGGGACTGATACACTCAG	ADH7	-1.348400e+00	3.818411e-02
ADH7_TACATTTACCGAGTACACAG	ADH7	-7.999514e-01	-9.633257e-02
ADHFE1_AACCGGGAGTGAAACTACTG	ADHFE1	8.853865e-01	5.151233e-02
ADHFE1_AGGATCAATCAGTCCCAGTG	ADHFE1	1.225201e+00	-2.814973e-01
ADHFE1_TGTCGGTGGTGGCTCTACCA	ADHFE1	-1.273834e+00	-7.634448e-01
ADHFE1_TTTGGGCTATCCACGCGCTG	ADHFE1	-1.381973e+00	-4.022823e-01
ADI1_CAGTGGGTACTTCGATGTGA	ADI1	1.255941e+00	4.823208e-01
ADI1_CTAGATTAAGATGTTCTACG	ADI1	-9.134140e-01	-4.951818e-01
ADI1_CTGGTATATGGACGACGCCC	ADI1	1.078598e+00	-3.692173e-02
ADI1_TATGGTTATGATGTCCATCC	ADI1	-1.872442e+00	-1.912799e-01
ADIG_AATGTGAGGTCGTTCACCAG	ADIG	7.302139e-01	1.136834e-03
ADIG_ATAACAACAGCAAACCCACA	ADIG	2.818832e-01	2.909357e-01
ADIG_GGAGGCAGAACCAGAAAACC	ADIG	1.367271e+00	9.189566e-01
ADIG_TCGTATCTCCACAGATTCAG	ADIG	8.631145e-01	3.584160e-01
ADIPOQ_GAAACCACGACTCAAGGGCC	ADIPOQ	-4.321921e-01	-7.855914e-01
ADIPOQ_GTTGCAGTGGAATTTACCAG	ADIPOQ	9.526788e-01	4.950406e-01
ADIPOQ_TACCGCTCAGCATTCAGTGT	ADIPOQ	1.372753e+00	-1.537020e-02
ADIPOQ_TGGATTCCCGGAAAGCCTCG	ADIPOQ	5.277455e-01	7.365225e-01
ADIPOR1_CCAGGACACAGACGATGGAG	ADIPOR1	8.323363e-01	-4.290460e-01
ADIPOR1_GACAACGACTATCTGCTACA	ADIPOR1	3.851930e-01	-2.889489e-01
ADIPOR1_GTATATGTTCTAGGTCTGGG	ADIPOR1	1.549831e-01	5.770130e-01
ADIPOR1_TTTCTCTGAATGACAATAGA	ADIPOR1	-8.740478e-01	-1.048414e+00
ADIPOR2_ACAGGAAGAATACACAACCT	ADIPOR2	3.510570e-01	-2.088804e-01
ADIPOR2_AGTCTACTGCCACTCAGAGG	ADIPOR2	-6.134138e-01	-4.016746e-01
ADIPOR2_ATGATGGGCTTGTAAGAGAG	ADIPOR2	5.998873e-01	1.383183e-01
ADIPOR2_CTCATGATGTACTACCAGAC	ADIPOR2	5.388071e-01	4.705627e-01
ADIRF_AGCGGCAGCTCAGCAAGTGG	ADIRF	2.180328e+00	7.671828e-01
ADIRF_AGTGGTGGACCAGGCCACAG	ADIRF	3.383611e-01	7.598633e-01
ADIRF_CCAGCTGGCCAAGACCACCC	ADIRF	-5.115948e-01	4.350968e-02
ADIRF_GCCACAGAGGCGGGGCAGAA	ADIRF	4.296454e-01	-2.161723e-01
ADK_AAAGTCGAATATCATGCTGG	ADK	-1.234554e-01	-3.702568e-01
ADK_ACAGCAGAGATGTCAAGCAG	ADK	6.392943e-01	1.256092e-02
ADK_GTAGTAATGAGCATCCACAT	ADK	-1.064719e-01	-2.238318e-01
ADK_TCTGGAGAAAAACTGGATGT	ADK	6.708003e-01	-3.296989e-01
ADM2_ACCCGCGACCCGTCAAACCC	ADM	-1.668248e+00	-1.423643e+00
ADM2_AGCTTCCAGACCACAGGTCG	ADM	3.855091e-01	1.219746e+00
ADM2_GAGAGGCTGACCCATAACAG	ADM	-3.595965e-01	-1.317860e-01
ADM2_GAGGAGGCTGATGCAACCCA	ADM	1.562619e+00	3.724320e-01
ADM5_GGCGGCGCCCATAGCTGTAG	ADM2	9.904051e-01	1.502033e-01
ADM5_GGTGGGTCCGGCATACGCCC	ADM2	-9.270360e-01	3.966466e-01
ADM5_TCCAGTATATGATCTCCGCC	ADM2	4.600779e-01	-1.049094e+00
ADM5_TCTCCACCAAGGAGCCCTCG	ADM2	4.338125e+00	2.042948e+00
ADM_CGACGCGACATCCAACCGAG	ADM5	2.262054e+00	1.425009e+00
ADM_CTAGGAAGGCGAGCGAACCC	ADM5	-2.280569e+00	-8.307751e-01
ADM_GCACCGTGCACGTCCCGAAG	ADM5	1.202884e+00	4.916498e-01
ADM_TCTGGCGGTAGCGCTTGACT	ADM5	-3.564775e+00	-3.170099e+00
ADNP2_GCTTATGCGCTACCTCCATG	ADNP	2.990418e-01	3.374315e-01
ADNP2_GGCGAACAGTCTGATTTATG	ADNP	-4.438981e-01	1.128806e+00
ADNP2_TGCAGAGATAACCCTCAATG	ADNP	1.291279e-01	-5.460335e-02
ADNP2_TGGGATTCCAACCTACACGC	ADNP	9.073579e-01	1.469686e-01
ADNP_GTTGGTCAGTCAATGAGACT	ADNP2	-1.013055e-01	7.075567e-01
ADNP_TCAGATTGTATGTAGTTACC	ADNP2	-4.927697e-01	-2.120918e+00
ADNP_TGGAGACTGATTAAGCCGAG	ADNP2	1.220982e+00	2.588213e-01
ADNP_TTGCACATCACTTACGAGAG	ADNP2	-2.571140e+00	-2.857065e-01
ADORA1_AGGGGTCAGTCCCACCACGA	ADO	-8.613533e-01	-1.498804e-01
ADORA1_GAGGACCATGAGGAGAAGCG	ADO	6.625539e-01	-1.950776e+00
ADORA1_GGAGAGGGATCTTGACCCGG	ADO	-8.118720e-01	-8.976118e-01
ADORA1_GGCAGCCAACGGCAGCATGG	ADO	-1.682512e+00	-5.917305e-01
ADORA2A_AAGCAGTTGATGATGTGTAG	ADORA1	-9.791793e-01	-1.314705e+00
ADORA2A_ATGCTAGGTTGGAACAACTG	ADORA1	-5.053301e-01	-8.955975e-01
ADORA2A_GCGGCGGCCGACATCGCAGT	ADORA1	1.959138e+00	1.070420e+00
ADORA2A_TGGCTTGGTGACCGGCACGA	ADORA1	1.350050e+00	5.345790e-01
ADORA2B_CACCAGCATTATAAGCAGTG	ADORA2A	-1.317473e-01	-4.441505e-01
ADORA2B_GGTATAAAAGTTTGGTCACG	ADORA2A	7.449288e-01	2.102238e-01
ADORA2B_TCTCAAAGAGACACTTCACA	ADORA2A	4.152415e+00	2.781058e+00
ADORA2B_TGGAGTCAATCCGATGCCAA	ADORA2A	-6.669957e-01	-8.353606e-01
ADORA3_ATGGCGCACATGACAACCAG	ADORA2B	-1.722504e+00	-7.000936e-01
ADORA3_ATTGGACTCTGCGCCATAGT	ADORA2B	1.303067e+00	4.087327e-01
ADORA3_GACATTTCTGTGGTACTCTG	ADORA2B	-3.035881e+00	-2.592237e+00
ADORA3_GATGCCCAGGCTGACAACAA	ADORA2B	4.020026e-01	-3.145082e-01
ADO_ATGGACAAGCTAGACGCGGG	ADORA3	1.873148e+00	2.260872e+00
ADO_CCCGGGAGCGAGAAGCCGTG	ADORA3	2.831204e+00	1.202687e+00
ADO_CGATGTTCAAGTCCTCGGCG	ADORA3	6.570124e-01	-3.345832e-01
ADO_CGTCGCGATCGGAAGCGCCG	ADORA3	2.922874e+00	1.014598e+00
ADPGK_AAGATGAATCGGTTGGCATG	ADPGK	9.865880e-02	-3.526441e-01
ADPGK_ACTCTCTTACAGCACTATGT	ADPGK	-8.118818e-01	3.001449e-02
ADPGK_CCATCATGTGCAATCCAGAG	ADPGK	-1.188188e-02	-1.202135e-01
ADPGK_GCTGGCCAGTATGACTAACA	ADPGK	9.444904e-01	4.393691e-01
ADPRHL1_CATGCACATCGCAACCGCCG	ADPRH	2.961222e+00	2.038866e+00
ADPRHL1_CTCCTGGCGAGAGTACGAGG	ADPRH	4.037744e-01	-4.977354e-01
ADPRHL1_GGAGATGGTGAGATGCTATG	ADPRH	-1.874869e+00	-2.833625e-01
ADPRHL1_TGCGGCGAACGACACAAACA	ADPRH	2.141893e-01	4.747326e-01
ADPRHL2_ATGGCAATGGAGGTGCCATG	ADPRHL1	-1.201458e+00	-4.524588e-01
ADPRHL2_CAGGACTGACGTCAGGTCGA	ADPRHL1	4.422404e-01	4.873983e-01
ADPRHL2_GATGGCGCCATTGTAACCCA	ADPRHL1	5.864236e-01	1.904583e-01
ADPRHL2_TACAAGAAAGACCCTGACAG	ADPRHL1	-1.161481e+00	-5.457142e-01
ADPRH_AAGTGAGCATCGAGAGTGGT	ADPRHL2	7.222384e-01	-6.599095e-01
ADPRH_AGTCTTGGTAATGCTTAGCA	ADPRHL2	4.752164e-01	4.634915e-01
ADPRH_ATAGCAGACCACCCTTGCAG	ADPRHL2	-3.364531e-02	-7.228730e-02
ADPRH_GGAGAAGATACACCGGCAGT	ADPRHL2	-1.080361e-01	5.698453e-01
ADPRM_AACATCTGCGATGACGCCAA	ADPRM	9.764703e-01	8.347031e-02
ADPRM_CCATTAAACTGGACAAACTG	ADPRM	2.856573e-01	5.391369e-01
ADPRM_TAAGCATAATAATCTTCTGA	ADPRM	-4.024854e+00	-1.680474e+00
ADPRM_TTGTTATGGACATGTTCAAG	ADPRM	2.324755e+00	6.838275e-01
ADRA1A_ATCTCCATCGACCGCTACAT	ADRA1A	1.270773e-01	-8.594722e-02
ADRA1A_CCAAGACGCACTTCTCAGTG	ADRA1A	1.235728e+00	-1.007802e-01
ADRA1A_GGGTCCAATGGATATGACCA	ADRA1A	6.478532e-02	-2.657280e-01
ADRA1A_TGGCCTCAAGACCGACAAGT	ADRA1A	1.030984e+00	1.802818e-01
ADRA1B_CATCCTAGTCATCTTGTCTG	ADRA1B	-2.442075e-01	7.894520e-02
ADRA1B_CCATTCCAAGAACTTTCACG	ADRA1B	2.297403e-01	-5.287780e-01
ADRA1B_CTCCATCGATCGCTACATCG	ADRA1B	-3.762275e-01	-1.934784e-01
ADRA1B_TCTTGGCCACTATATAGACA	ADRA1B	-1.680281e+00	-6.726300e-01
ADRA1D_ATCTCCGTGGACCGGTACGT	ADRA1D	-1.480371e+00	8.019259e-02
ADRA1D_CGGCGACGTGAATGGCACGG	ADRA1D	2.902866e-01	1.258407e-01
ADRA1D_TACCGCAGAAGCGCTCGTCA	ADRA1D	2.242568e-01	2.778366e-01
ADRA1D_TGCGCGCGACCACGTACACG	ADRA1D	1.021432e-01	-5.796522e-01
ADRA2A_ATGATGGCCTTGATGCGGCG	ADRA2A	2.886612e-01	5.492368e-01
ADRA2A_GACGAGCACGTTGCCGAACA	ADRA2A	8.680420e-01	-2.930604e-01
ADRA2A_TCCAGCGCGTCGGTGTCGCG	ADRA2A	-1.589590e+00	6.017909e-01
ADRA2A_TGGTCGTTGATCTCGCAGCG	ADRA2A	9.862043e-01	4.734535e-02
ADRA2B_CAGCCCCGACCCGACCATGG	ADRA2B	-1.633961e-01	9.993004e-02
ADRA2B_CGGACACTCGAAGTCCACTG	ADRA2B	1.758168e-01	8.141032e-01
ADRA2B_TGGAGTTGTACTCCAGCGCG	ADRA2B	1.862263e-01	5.349197e-01
ADRA2B_TGGTCGCCCTTGTAGATGAG	ADRA2B	5.473308e-01	5.026326e-01
ADRA2C_ACACAGATGCACGATCGACG	ADRA2C	-8.914632e-01	-1.371875e-01
ADRA2C_ATGGTGGCCTTGACGCGGCG	ADRA2C	-6.148070e-01	-2.937648e-01
ADRA2C_CTACGCGCGCATCTACCGAG	ADRA2C	-8.168289e-01	2.845274e-01
ADRA2C_TGTACCAGGTCTCGTCGTTG	ADRA2C	-1.606782e-01	-6.552016e-02
ADRB1_CGCACGCCCGTTGGCCAGCG	ADRB1	-1.040993e+00	2.009709e-01
ADRB1_GTAGAAGGAGACTACGGACG	ADRB1	4.376604e-01	-5.175109e-01
ADRB1_TGGCCATCGCCAAGACGCCG	ADRB1	5.271586e-01	3.265498e-01
ADRB1_TGGCCCACACGGTGCACACG	ADRB1	1.350976e-01	-3.700190e-01
ADRB2_ATCCACTGCGATCACGCACA	ADRB2	-3.120047e-01	3.481802e-01
ADRB2_CAGACGCTCGAACTTGGCAA	ADRB2	-1.469953e+00	-2.342724e-02
ADRB2_CCCTTTCCTGCGTGACGTCG	ADRB2	1.037280e+00	-1.584134e-01
ADRB2_GGGAACGTAGAAGGACACGA	ADRB2	-3.267309e-01	1.589564e-01
ADRB3_ACCAGTGCGCCGTAACGCAG	ADRB3	9.058029e-02	-2.496492e-01
ADRB3_CAGCGAAGTCACGAACACGT	ADRB3	-4.310951e-01	-1.107554e-01
ADRB3_CCAATACCGCCAACACCAGT	ADRB3	-4.331136e-02	3.339926e-01
ADRB3_GATGGGCGCAAACGACACCG	ADRB3	4.765403e-01	5.367951e-01
ADRBK1_CATCGCATCATTGGGCGCGG	ADRBK1	-3.203668e-01	3.104184e-01
ADRBK1_CCAGGTCCGAGATCCGCACG	ADRBK1	9.922493e-01	-1.410246e-01
ADRBK1_CTCCTCATAGAATTCCACCA	ADRBK1	-8.057170e-01	-7.657239e-01
ADRBK1_TCTGGAACACGTCCCCTCGG	ADRBK1	1.832629e-01	5.862261e-01
ADRBK2_ACTACTTACACACTCGCATG	ADRBK2	1.956958e-02	-3.189765e-01
ADRBK2_GATGAAGCAGAGTTTATCTG	ADRBK2	8.406124e-01	-5.441047e-01
ADRBK2_TATTGGACGAGGAGGATTCG	ADRBK2	6.378975e-01	1.323351e-01
ADRBK2_TCTTCATAAAACTTCACCTG	ADRBK2	-3.636740e-01	-7.959367e-01
ADRM1_ACGTGCTGAAGTTCAAGGCA	ADRM1	-9.378658e-02	9.655725e-01
ADRM1_CACGAACTCTCTGCGCTAGG	ADRM1	-7.561629e-01	9.963614e-02
ADRM1_GCTTGAACTCACAGTCGTCA	ADRM1	-5.917474e-01	2.274808e-01
ADRM1_GTGACTCCGGATAAGCGGAA	ADRM1	-2.134343e-01	9.908301e-02
ADSL_AAATGTGTGAAACCTAATGT	ADSL	-9.330739e-01	-1.025456e+00
ADSL_CAGCAACGTTCTGAACGCAT	ADSL	-7.128993e-01	2.105272e-01
ADSL_GGTATAAATTCCGGACATGG	ADSL	-8.763408e-01	-5.548950e-01
ADSL_TATTGAAGTACTGTCTGTGC	ADSL	-7.822392e-01	-1.130423e-01
ADSSL1_ACGTCACCTATGTTCTGCGG	ADSS	-1.676341e+00	-1.392789e+00
ADSSL1_ACTCATCAAAATCTGACAGG	ADSS	-4.480665e-01	-1.360257e+00
ADSSL1_CCTCAAACAAGCCTGGCAAG	ADSS	7.782343e-01	6.245695e-01
ADSSL1_TACCGAAGTCAATGTCGAGG	ADSS	-1.323729e+00	-2.452771e+00
ADSS_AATTTGAAGAGGTTACAAAA	ADSSL1	1.105541e+00	6.233682e-01
ADSS_CAGCTTTGGACGAATAAACT	ADSSL1	1.953676e+00	1.553417e+00
ADSS_TGACAGAGCTCATATTGGTA	ADSSL1	1.311891e+00	3.829038e-01
ADSS_TTTGGATTAATTATTCCACT	ADSSL1	5.040827e-01	1.373392e-01
ADTRP_AATTATTACATCTCACAGGA	ADTRP	-1.247182e+00	-6.765998e-01
ADTRP_GTGCTGAAAAGAACCAAAGG	ADTRP	1.379400e-01	-7.688176e-01
ADTRP_TCTTGGCAAATGGTGCAAGG	ADTRP	5.207806e-01	2.443802e-01
ADTRP_TTGCATGATTCAGCCACACG	ADTRP	5.031974e-01	5.102278e-01
AEBP1_CCAGACCTTTCATGGGAACG	AEBP1	3.806704e-01	-3.151773e-01
AEBP1_GCACCAGGCTGCGCACACGT	AEBP1	-1.083831e-01	-4.485004e-01
AEBP1_GCGCCGAATGTACTCAACTG	AEBP1	5.848141e-01	3.639515e-01
AEBP1_GTGTGACTCCATCCCAATGG	AEBP1	-1.764871e-01	3.206719e-01
AEBP2_CTCCATCTACCAGTCAAAGT	AEBP2	1.433751e-01	3.528811e-01
AEBP2_GAGGAGCCCAAGGGACCGCG	AEBP2	-1.231571e+00	-1.280712e+00
AEBP2_GCGGCGCTGCTGCTGAACGG	AEBP2	1.857090e+00	9.789023e-01
AEBP2_GTAGACAGCACAATTTCCAG	AEBP2	4.077761e-01	3.376609e-02
AEN_ATTGCCATGGTAGCTCACAA	AEN	3.661609e-01	4.449188e-01
AEN_CGGGTACGGTAGTCAGCGAT	AEN	-8.549928e-01	5.092249e-01
AEN_TGAGCATGCCTCCAGAACCA	AEN	-2.323363e-01	-2.773740e-01
AEN_TGTGGCTATCGACTGTGAGA	AEN	-5.522625e-01	3.171499e-01
AES_CAAGCTCGAATGTGACAAGT	AES	4.223396e-01	-2.120003e-01
AES_CCTGCCCTACCTCTCCCAAG	AES	-3.271231e-01	5.024787e-01
AES_CGGATGATAGAGTTCAGCTC	AES	1.287085e+00	-1.511622e-01
AES_GTGGTGAATTTGAGTTGCTG	AES	5.546010e-01	5.927250e-01
AFAP1L1_CATCCACAATCGAGTGTGAG	AFAP1	-3.114565e+00	-8.212742e-01
AFAP1L1_CGAGCTGCGTTTCACCCAGG	AFAP1	3.684768e-01	4.728533e-02
AFAP1L1_GCAAGCTGTTCAGAGGACAT	AFAP1	-3.475773e+00	-1.423278e+00
AFAP1L1_GTATTTCCACAAGGATCACA	AFAP1	1.320486e-01	-8.414185e-01
AFAP1L2_AATTCTTACTGGATGTCTCG	AFAP1L1	-2.870433e-01	-3.794194e-01
AFAP1L2_GCAGGGCCTGCTACCCAATG	AFAP1L1	6.688940e-01	-1.628048e+00
AFAP1L2_GGAGGAGCTGTATGACGACG	AFAP1L1	-1.378727e-01	-8.146550e-01
AFAP1L2_TGAAGGAAACCAGTACACCC	AFAP1L1	1.040141e+00	1.550450e-01
AFAP1_AATTACCACATGTAATGGAA	AFAP1L2	-5.462199e-01	-6.738881e-02
AFAP1_GAGGACACTCTGAATCCACG	AFAP1L2	1.430142e+00	8.692586e-01
AFAP1_GATGTTTAGAATCCAAACCC	AFAP1L2	2.453754e+00	1.243542e+00
AFAP1_GTAATGTTACAGCCTTGGAG	AFAP1L2	-6.198112e-01	-1.843212e-01
AFF1_AATCTGTCACCGAAGCACAG	AFF1	-1.587664e+00	-4.131729e-01
AFF1_ATGGGCCGGACATAAGCCGT	AFF1	1.180503e+00	7.230971e-01
AFF1_GCCTGAGAGAGCCTTAGAGG	AFF1	1.852904e-01	-8.798355e-01
AFF1_GGAGCACAGAGCCCCCACGG	AFF1	5.127395e-01	6.231129e-01
AFF2_CCTCCAGAAATAATGCACGG	AFF2	-9.392535e-01	-5.455492e-01
AFF2_GAGCTTCATGACCCACCAAG	AFF2	8.279889e-01	-6.018108e-01
AFF2_GTACTCTAGAGAGTAAGTCA	AFF2	4.816979e-01	-6.560960e-01
AFF2_TTTACTGCAAAACAAGCATG	AFF2	6.226111e-01	-3.574118e-01
AFF3_CAGCCTCTGATCATTCCCGG	AFF3	-1.024445e+00	-2.776201e-01
AFF3_CAGCTTAGGAGACTCATCAG	AFF3	-8.994973e-01	-1.186545e+00
AFF3_GAGCAATCAGTACTACAACC	AFF3	3.286049e-01	2.951510e-01
AFF3_TCTTTCTCCAGACTAACAAG	AFF3	9.283176e-01	-6.281806e-01
AFF4_ACAATGCCGAGGAGTACACC	AFF4	-5.639781e-01	4.910776e-02
AFF4_AGGCGGGTGACACTTTATGT	AFF4	2.356087e+00	1.043790e-01
AFF4_TGGGAATGATCACCATAGCA	AFF4	1.363845e+00	-1.100489e-01
AFF4_TGTATGAATAGCCGTTAGAG	AFF4	-3.131343e-01	-2.885729e-01
AFG3L2_AGGAAAAACTCCTGTTGATG	AFG3L2	5.299385e-01	-9.418440e-01
AFG3L2_GAATGAGACTCACTCTAGCA	AFG3L2	-1.855699e+00	-7.364367e-02
AFG3L2_TGTCGGAGAAACCACTGCCA	AFG3L2	-5.905496e-01	-4.668646e-01
AFG3L2_TTCCACTCACCTGAAAACCC	AFG3L2	-1.840931e+00	-3.279861e-01
AFMID_ACAACCTTCAGACGACTCGT	AFM	-8.215319e-01	2.657941e-01
AFMID_CTCCCAGTCGGACAACCCAT	AFM	3.568690e-01	1.817207e-01
AFMID_GCCGTGGTAATAGTGGCTTA	AFM	-1.431095e+00	-1.293607e+00
AFMID_TCTGGACAAACGCAACGCTG	AFM	3.030109e-01	1.341670e-01
AFM_AAAAAATATGTGCTATGGAG	AFMID	-1.401219e+00	3.916884e-01
AFM_AGAGAATATTCACCGTGTCA	AFMID	-1.159464e+00	-7.158740e-01
AFM_AGTCAACTGCCTTCAAACAA	AFMID	2.200352e+00	1.332018e+00
AFM_TATAACAAGAAATCTGATGT	AFMID	-2.764799e+00	-1.517206e+00
AFP_ACATTGACCACGTTCCAGCG	AFP	9.321488e-02	7.987235e-01
AFP_AGTGGCTTCTTGAACAAACT	AFP	9.302589e-01	8.655316e-01
AFP_AGTTGAATGCTTCCAAACAA	AFP	5.723440e-01	-8.497646e-01
AFP_ATTGTAGGTGCATACAGGAA	AFP	7.375060e-01	-6.078902e-01
AFTPH_ACCAGATTATACTCGTCCCA	AFTPH	-1.467437e+00	-8.021336e-01
AFTPH_ATAAGCATAGTGACTAACAG	AFTPH	-6.521798e-01	-1.543796e-01
AFTPH_TGAGTACCAGTAACAAAAGG	AFTPH	-1.217511e+00	3.359218e-01
AFTPH_TTTGTTAGAATCTCCAGACA	AFTPH	-1.192865e+00	-1.972541e-02
AGAP11_GCGTGGGAACTCCCACTGCG	AGA	-9.315734e-01	-1.867365e-01
AGAP11_GCTGGGAGTCAATGGAATGG	AGA	7.605447e-01	2.360089e-01
AGAP11_GGAGTGACCCAGACAAAGGG	AGA	7.996468e-01	9.152811e-01
AGAP11_GTGGCACGTTTGGCCAGTGA	AGA	1.945582e+00	3.196835e-01
AGAP1_ATTGTGGGTAACTTGGCCAG	AGAP1	1.182546e+00	-2.277279e-01
AGAP1_CACCTGCGCGGAACAGACGG	AGAP1	1.329194e+00	1.631038e-01
AGAP1_TTACCACTACTACAGTCGAA	AGAP1	-1.106771e+00	1.331534e-01
AGAP1_TTCGCAAGCAGTCTAAGCGC	AGAP1	2.796472e-01	-4.169419e-01
AGAP2_CCGGTGACCAACATTCGGTG	AGAP11	1.141822e+00	9.206951e-02
AGAP2_GATTACATCCACAGTACCCA	AGAP11	-1.064072e-01	-4.190930e-01
AGAP2_GCAGCTGAGTTCCCTTCGCG	AGAP11	-1.402945e+00	-6.395702e-01
AGAP2_TCAACTCACTAGGGGAAGCG	AGAP11	-1.921882e+00	-1.500956e+00
AGAP3_CTGCTGTCGTCGATAACCCG	AGAP2	2.166794e+00	1.722348e+00
AGAP3_CTTTAAGCTCCGGTACGGAG	AGAP2	3.092120e-01	2.341442e-01
AGAP3_GAGCGGAGTAACACACAGCT	AGAP2	7.348518e-01	8.083647e-01
AGAP3_GGGATCCTGCTAAAGCGGAG	AGAP2	1.525866e+00	1.700351e-02
AGAP4_GATGGGTGTGCAGGCCGATG	AGAP3	1.521382e+00	2.033840e+00
AGAP4_GCATCTCCCGGTCACGAACG	AGAP3	2.128332e+00	7.613779e-01
AGAP4_GGTGTCAGCATGATTCTCCG	AGAP3	2.304394e+00	1.124555e+00
AGAP4_GTGGGAGGAACACTGAACTG	AGAP3	2.232941e-01	2.533661e-01
AGAP5_ATTACGAAGAACAGAAATGG	AGAP4	-1.547233e+00	-1.475649e-01
AGAP5_GATGGGTGCACAGGCCGATG	AGAP4	-2.037391e+00	-2.429802e+00
AGAP5_GGTGACCGTTGAAGTTGGTG	AGAP4	-2.386309e+00	-4.285515e-01
AGAP5_TGTCTGCCACTGGCCAAACA	AGAP4	-2.106819e+00	-1.462389e+00
AGAP6_CACCCACGCCCGTTTGCAAG	AGAP5	-1.786434e+00	-1.485536e+00
AGAP6_CGTGACCGGGAGATGCCTGA	AGAP5	-3.135462e-01	7.554457e-01
AGAP6_GAGCATGCCATTGGAACACA	AGAP5	-9.970923e-03	-1.431071e+00
AGAP6_TTATTAGCATGAGGAGAGGG	AGAP5	3.299302e-01	1.611683e-01
AGAP9_CATGGACCGCTTGCAAACGG	AGAP6	2.686514e+00	1.746036e+00
AGAP9_GATGGGTGCACAGGCTGATG	AGAP6	3.777024e-01	3.480569e-01
AGAP9_GGTGACTGTTGAAGTTGGTG	AGAP6	-1.317606e+00	1.212062e-01
AGAP9_TTTCTTCATAATGTGCACGG	AGAP6	5.818014e-01	1.210011e+00
AGA_ATGGTTGTAATCCATAAGAC	AGAP9	8.026572e-01	5.282031e-01
AGA_CCAGATCCCTCAAAATACTG	AGAP9	-9.115649e-01	-6.925425e-01
AGA_GGGCCAAGTGTTGACGACCA	AGAP9	-3.174129e+00	-1.061800e+00
AGA_TGGAGGGCATTAGCATCTGG	AGAP9	-6.988018e-01	2.728478e-01
AGBL1_AGAGGAACTGATGCAATATG	AGBL1	1.466132e+00	-3.602166e-02
AGBL1_GCCTACGTGCAGATCCGACG	AGBL1	-8.245614e-01	-4.724966e-02
AGBL1_GGATATTTGAGGATATTCGG	AGBL1	-1.376519e-01	2.531324e-01
AGBL1_GTAGGTATAGGGATAGTGGT	AGBL1	5.233903e-01	-3.207984e-01
AGBL2_AGATATTATTCTTACGACTG	AGBL2	9.435513e-01	-9.490419e-01
AGBL2_AGCCCTTCTACTGTCTCACG	AGBL2	1.366444e-01	-1.952097e-01
AGBL2_AGGCAAACGAGGAATTGTCA	AGBL2	-1.332394e-01	-3.092218e-01
AGBL2_CAAAAAGCCTTTCATAACCC	AGBL2	4.963765e-01	-3.715710e-01
AGBL3_CCATGTTCCTAGCAAGCGTG	AGBL3	9.927758e-01	-4.613848e-02
AGBL3_CCTGCTAGTCTTTACAGTCG	AGBL3	3.374330e-01	2.950394e-01
AGBL3_TGAGAGTGGTAATCTACAGA	AGBL3	1.346545e+00	-6.751488e-02
AGBL3_TTCCGGGTATACCATACAGA	AGBL3	1.335213e+00	5.872884e-01
AGBL4_AATCCTGATGGAGTCTACCT	AGBL4	-4.450527e-01	-7.064366e-02
AGBL4_ATGATGAGGGTGTTTCCCCT	AGBL4	2.677354e-01	-2.355550e-01
AGBL4_CAGGGCTGGTTATCGTCAGG	AGBL4	5.267655e-01	1.154362e-01
AGBL4_TTGAACCAGACTCGGAAGCG	AGBL4	-8.309019e-02	-3.585588e-01
AGBL5_ACACCATCGGGGTTCAACAT	AGBL5	7.228767e-01	-5.614691e-01
AGBL5_ACATGGCGGAATGTAATCCG	AGBL5	1.970899e+00	1.679058e-01
AGBL5_GGAAATAGCTGCTCTAGACG	AGBL5	1.514880e+00	-4.330257e-01
AGBL5_TTCTACTTCAGCGTCCGGGG	AGBL5	-1.304542e+00	-7.448107e-01
AGER_CATCATAGGAGTATCTGTGA	AGER	7.500311e-01	3.891673e-01
AGER_GTCAGGGTTACGGTTCCACC	AGER	4.376604e-01	5.335717e-01
AGER_GTGCTCAAAACATCACAGCC	AGER	7.677317e-01	2.074785e-01
AGER_TGGAATTCTTACGGTAGACA	AGER	1.634523e-01	-5.837061e-01
AGFG1_ACCACAGGTAAAGCTCCTGT	AGFG1	-1.141566e+00	4.634420e-01
AGFG1_CAGTTGTAGGTCGTTCTCAA	AGFG1	4.536905e-01	-6.320773e-01
AGFG1_GCCGACCGTCATGTTAACGT	AGFG1	1.306223e+00	7.186910e-01
AGFG1_GGTTCCAAAATCAGCACTGG	AGFG1	-1.206196e+00	-3.301328e-01
AGFG2_ACTGACCTGCTGGCTGACAT	AGFG2	2.067961e+00	4.541087e-01
AGFG2_CCGACGGCACCACACCTCCG	AGFG2	1.093574e+00	-1.171631e-02
AGFG2_CCGAGCGTGAGACTGACTGA	AGFG2	4.954597e-01	3.695639e-02
AGFG2_GATTGACTTGACACGATGAG	AGFG2	2.075643e-01	4.631625e-01
AGGF1_ACAATAGTAATAAATTCCAG	AGGF1	-2.876448e+00	-1.141203e+00
AGGF1_GGAGACTGATAGTGAACCAG	AGGF1	2.046640e+00	9.935579e-01
AGGF1_TAAATACCTGAGATTGACCA	AGGF1	-1.631930e+00	1.217473e-01
AGGF1_TTTCTGTTCTATCGGTACCA	AGGF1	-7.209575e-02	-3.468664e-01
AGK_CAAAGAAGGCCTTTGTACAG	AGK	4.338147e-02	9.145802e-01
AGK_GCAATGACCGGCCTTCGATG	AGK	-2.108828e+00	-3.553910e-01
AGK_GCCAGATAAATGTAAAATCG	AGK	3.285387e-01	-6.547192e-01
AGK_TGTTCTTCGACGAACAGATG	AGK	-1.452861e+00	-2.097939e-01
AGL_AAACACGAAACCTTATAGGA	AGL	1.373038e-01	-4.316262e-01
AGL_ACGCTATGGGAATAAACCAG	AGL	7.191219e-01	2.060741e-01
AGL_ATGCGTAATATCCATAAACA	AGL	-2.120335e+00	-2.344857e-01
AGL_TGAAGAGTAACACAGTCCAA	AGL	-7.069071e-02	-8.688643e-02
AGMAT_GACAGTCAATCCTAGCACGG	AGMAT	1.062856e+00	-3.190823e-02
AGMAT_GCACACGGACACGACCGACA	AGMAT	-2.768217e-02	6.588596e-01
AGMAT_TCTCCTGGACTGTAAGCGTG	AGMAT	-1.262779e+00	-1.217462e-01
AGMAT_TTGCAGACTGACATTACCCA	AGMAT	3.531130e-01	-5.624469e-01
AGMO_AGATGAACAGCATATACTGA	AGMO	-1.157902e+00	-5.006417e-01
AGMO_CTTATTGAAGAATCCAGGTG	AGMO	-4.700811e-01	3.302220e-01
AGMO_GCTTACCATGAGCCATACGA	AGMO	-3.361853e-01	5.673018e-01
AGMO_GTTTGGAATGAAGTTTCACT	AGMO	4.502239e-01	-4.382809e-02
AGO1_AAGAGAACTGTACCATACAC	AGO1	-1.233368e+00	-7.679865e-01
AGO1_CAGCATTCGCCAGCTCACAA	AGO1	7.222134e-01	2.766923e-01
AGO1_GAACGCGCTGAGAGTCCGTG	AGO1	-5.755668e-01	-1.648301e-01
AGO1_GATGCGGGGATGCCTATCCA	AGO1	7.755300e-01	6.412893e-01
AGO2_AAGGTGGAGATAACGCACTG	AGO2	1.440427e-01	-3.425827e-01
AGO2_CCTGTCCGACTTGTAAACAT	AGO2	1.116227e-01	3.143428e-01
AGO2_CGGAACAAGCAGTTCCACAC	AGO2	3.531675e-02	2.987511e-02
AGO2_TAACGCCTGCAAGCTCACGC	AGO2	-1.278851e+00	3.966887e-01
AGO3_ATGTCGTAGCACCACATCAA	AGO3	8.370028e-01	5.939320e-01
AGO3_GGATGACGATAATAAGCTGT	AGO3	-1.069445e+00	-4.064401e-01
AGO3_GTGTTTGTAATGTAACAAGG	AGO3	-3.093720e-01	-4.037728e-01
AGO3_TGTGAAGGCATTACTTCTAG	AGO3	1.498381e+00	3.331779e-01
AGO4_AAAGTTGAGGTGACCCACTG	AGO4	2.012629e-03	-1.031529e-01
AGO4_CCTTACCTGTTGACTCTACG	AGO4	4.509695e-01	4.034158e-02
AGO4_GAAAAAGGAACGGCCCACTG	AGO4	-1.331014e+00	-3.547447e-01
AGO4_GGATAACCACTATTAGCTGT	AGO4	4.603805e-01	8.651073e-03
AGPAT1_CCTGTACGGGATCCGAGTGG	AGPAT1	6.483242e-02	-1.944397e-01
AGPAT1_GAGGGAACGAGAAACCACAA	AGPAT1	1.265440e+00	-3.015828e-01
AGPAT1_GTCCTCGCACGGCACACACA	AGPAT1	-6.915632e-02	-2.103528e-02
AGPAT1_TGGTTGGAGACAACAACATA	AGPAT1	-1.133127e-01	-4.115019e-02
AGPAT2_ATGACAGTGATGGCCGACCT	AGPAT2	-7.229267e-01	5.175248e-01
AGPAT2_CAAAGTGTGGATCTATCCCG	AGPAT2	-3.792933e-01	7.524212e-01
AGPAT2_GCTGCGTGCAGATCGCCAAG	AGPAT2	2.508919e-01	2.929866e-01
AGPAT2_TGGCGTAGAACTCGGCCGCG	AGPAT2	1.966523e-01	-3.833248e-01
AGPAT3_CAAGCACCGCGTTAGCATGG	AGPAT3	1.406512e+00	6.265777e-01
AGPAT3_CACTCACCCACATGTACTCG	AGPAT3	3.306422e-01	-7.100768e-02
AGPAT3_CTTCCCAAAGCGCTCTACCG	AGPAT3	8.630646e-01	-5.123021e-02
AGPAT3_TACCACGTCCAGCCGATGAG	AGPAT3	-3.001486e-01	-8.039763e-02
AGPAT4_ACAGCCCAAAGCGTTCGGAC	AGPAT4	2.373045e-01	-2.495569e-02
AGPAT4_CCATACTTGAGGTAGGCGCG	AGPAT4	9.403394e-01	5.357891e-02
AGPAT4_GATGTGGTACTTCACCGAGA	AGPAT4	-9.994566e-01	9.318933e-01
AGPAT4_TACATACAAAATACTTCTCG	AGPAT4	-2.554645e+00	-8.779762e-01
AGPAT5_AAAATCACAAGATACATCTG	AGPAT5	3.157972e-01	-5.769233e-02
AGPAT5_CTTCTTCGAGAATTACACCG	AGPAT5	-3.767839e-01	5.628105e-02
AGPAT5_GACCCCCCAGGCCAACACGT	AGPAT5	4.323790e-01	6.574600e-01
AGPAT5_GCAAAGTAACACCCATACAA	AGPAT5	-2.285321e-01	-1.133440e-01
AGPAT6_AGCGCTCAAACCAGACGTGT	AGPAT6	1.270282e+00	6.399314e-01
AGPAT6_CTTTACAAGCCCTACACCAA	AGPAT6	1.025891e+00	4.164742e-01
AGPAT6_GATGATCACATCGATCGGTG	AGPAT6	-5.271502e-01	-3.050200e-01
AGPAT6_GTAGAGTTTGCGGATACCAA	AGPAT6	1.422272e+00	8.865566e-01
AGPAT9_GATAATGAATGGTACCAGAG	AGPAT9	-1.399957e+00	-9.768110e-01
AGPAT9_GCTGGTTATAGGAACTACAC	AGPAT9	-2.144163e-01	4.133353e-01
AGPAT9_GTCTGCGGCTCACTATGGTG	AGPAT9	8.105515e-01	1.148353e-01
AGPAT9_TCAAGATTAAAACATCAATG	AGPAT9	-1.374491e+00	-1.591913e+00
AGPS_CAATTTGACAGCTCATGTAG	AGPS	-1.911306e-01	9.375785e-02
AGPS_GAATATCTATGGCAATATCG	AGPS	-8.004993e-01	-2.579949e-01
AGPS_GTACCAATGAGTGCAAAGCG	AGPS	1.516253e+00	9.052938e-02
AGPS_TGCCACTAAGAGGGTACCTA	AGPS	1.816894e-01	3.036945e-01
AGR2_AAGTGATGAATAATCATCAA	AGR2	-3.096884e+00	-4.448585e-01
AGR2_AGAGATACCACAGTCAAACC	AGR2	-2.541380e+00	-4.060947e-01
AGR2_ATAAATTACCTTGACTGTGT	AGR2	4.913336e-01	-1.545070e-01
AGR2_GGAAACTTACAACCAGATTG	AGR2	-1.039561e+00	-1.126942e+00
AGR3_AAGAAACTGTGACGAGTAAG	AGR3	1.381001e-01	-1.994508e-01
AGR3_AGGTGATAAATTCTTATCAG	AGR3	-8.075260e-01	-1.103949e+00
AGR3_GAGGATTGTCAATACTCTCA	AGR3	-2.253181e+00	-5.738870e-01
AGR3_GCACCTCTTGAGAGTGTCTG	AGR3	1.496282e-01	6.862999e-01
AGRN_ACAGCGAGGGCTCTACGTAG	AGRN	2.003486e-01	5.421910e-01
AGRN_AGCAGCGATGAGGAACTGAG	AGRN	6.852221e-01	2.236328e-02
AGRN_GTGGCCCCCGTGATAAACGC	AGRN	1.068471e+00	9.335353e-02
AGRN_GTGGCGCGCAAAGGACCCTG	AGRN	1.042252e+00	4.608074e-01
AGRP_ACGCAGCGACGTGAGGAGCG	AGRP	-7.202521e-01	-4.756868e-01
AGRP_AGAAGAGGATCTGTTGCAGG	AGRP	1.936479e-01	-3.170765e-01
AGRP_CCTGCAGGTACTAGACCTGC	AGRP	1.572925e+00	2.746465e-01
AGRP_GCCACGCGAGGAGCCCAGAT	AGRP	1.687639e+00	7.008210e-01
AGTPBP1_AGTAAAGGCTAGAATTAATG	AGT	-1.812512e+00	-8.130252e-01
AGTPBP1_GACCATGGTGGATTCGTATG	AGT	2.752171e-02	1.233552e+00
AGTPBP1_GAGTGATATCATAGATCGTG	AGT	-7.658730e-01	-1.069167e+00
AGTPBP1_TTCATCGGTAGAACAAGCAT	AGT	1.274030e-01	-7.691452e-01
AGTR1_CAAGCATTGTGCGTCGAAGG	AGTPBP1	-1.678825e+00	-2.001254e-01
AGTR1_GCTGTGTAGACAGCCCATAG	AGTPBP1	2.231840e+00	2.437842e-01
AGTR1_GTAGAAACACACTAGCGTAC	AGTPBP1	6.642700e-01	1.231004e+00
AGTR1_TCAGGCCCAGCCCTATCGGG	AGTPBP1	9.055418e-01	1.435397e+00
AGTR2_ACAGGCCATACACCAAACAA	AGTR1	-2.357149e+00	-9.099222e-01
AGTR2_ATTGGGCATATTTCTCAGGT	AGTR1	-1.068306e+00	-8.643086e-01
AGTR2_GGAGTAAATCAGCCACAGCG	AGTR1	-1.195854e+00	-1.337021e+00
AGTR2_GTACCTATCAACACTCATGC	AGTR1	-1.860589e+00	-8.736984e-01
AGTRAP_CTCCATCGACGCCATAAGCA	AGTR2	6.022576e-01	1.524118e+00
AGTRAP_GCCTGCTGTGAACCTGAAGG	AGTR2	1.393518e+00	1.146741e+00
AGTRAP_GTGTCCGTGAGGCTGACCCG	AGTR2	1.795936e+00	1.754927e+00
AGTRAP_TGGCCATGCCCACGCCAAAG	AGTR2	2.412431e+00	2.543420e+00
AGT_AGAGCGTGGGAGGACCACAG	AGTRAP	3.505278e-01	4.028281e-01
AGT_CTTACCTTGGAAGTGGACGT	AGTRAP	-4.498649e-01	-1.127333e-01
AGT_TGTCCTTCCAAGGAACACCC	AGTRAP	9.796297e-01	-6.535248e-01
AGT_TTGACACCGAAGACAAGTTG	AGTRAP	-8.337653e-01	-2.682023e+00
AGXT2_AACACTGACAGTAACAATCC	AGXT	-1.463292e+00	-3.209943e-01
AGXT2_ACACTTGGCTTGACAAACGT	AGXT	1.804135e+00	1.524291e+00
AGXT2_CAGGAGAAAGATGTTCCTTG	AGXT	-8.458994e-01	-1.032246e+00
AGXT2_GCACTGGAGAATCTCGACAG	AGXT	2.594321e-01	-4.127726e-02
AGXT_CCCCTTTACATGGACCGGCA	AGXT2	-1.696989e+00	4.378227e-01
AGXT_CCGATGACCAAGGACCCTGG	AGXT2	-1.708713e+00	-1.612576e+00
AGXT_GCTGCTGTTCTTAACCCACG	AGXT2	3.600230e-01	4.363664e-01
AGXT_GTCACTGAAGGAGATGAGCG	AGXT2	-6.090706e-01	2.033764e-01
AHCTF1_CCACCCAAAATGGATTCCTG	AHCTF1	-1.276074e+00	-6.996586e-02
AHCTF1_CCTACATGCAGACTAGCAGG	AHCTF1	-4.285882e-01	2.332588e-01
AHCTF1_GAATTCATGATTCTGAACGC	AHCTF1	-1.608843e+00	-1.442728e-01
AHCTF1_GTTAATCCTTCGTCCAACAC	AHCTF1	-5.920869e-01	-5.978834e-01
AHCYL1_ACTCAGGAAACGTGCTCAGG	AHCY	1.169533e+00	7.870772e-01
AHCYL1_AGATGTTACAAGCAGACCAG	AHCY	-1.458746e+00	-2.347564e-01
AHCYL1_GATGTTTGGTGGGAAACAAG	AHCY	1.343376e-01	2.471515e-01
AHCYL1_TGGGGGAGACTTAACCCACT	AHCY	-1.378773e-02	6.610745e-01
AHCYL2_AGTACCTTCTTGACTGTGCG	AHCYL1	7.387586e-01	1.464131e-01
AHCYL2_CGATAGATGTGTGAATGTGG	AHCYL1	8.064503e-01	-2.964052e-01
AHCYL2_GGAAAGCAAGTGGTAGTCTG	AHCYL1	-2.233138e+00	-7.558687e-01
AHCYL2_TGATGATGAGACATCGCCCA	AHCYL1	-1.014277e+00	-1.123123e+00
AHCY_AACATGATTCTGGACGACGG	AHCYL2	-1.034482e+00	-4.071660e-01
AHCY_CTCTGAGGAGACCACGACTG	AHCYL2	1.340833e-01	7.053426e-01
AHCY_GATGATGTCAATACAGCCTG	AHCYL2	1.937154e+00	7.088222e-01
AHCY_GCGGGCTCCGAAACCCCGCA	AHCYL2	1.906847e+00	1.409229e+00
AHDC1_CAGAGGTAAAAAAACGACGG	AHDC1	1.790031e+00	-4.507830e-01
AHDC1_GTCACCCCAAGTACGCCTTG	AHDC1	-1.676803e-01	-3.717540e-01
AHDC1_TCCGCCGCCCCAGCGATACG	AHDC1	-4.970936e-01	3.712932e-01
AHDC1_TTGGGGCACCCACGCAAACG	AHDC1	1.050637e+00	7.444929e-01
AHI1_AATTGGATATCCATCCCGGC	AHI1	-9.894733e-01	1.090224e-01
AHI1_AGGTCTTGTGTAGTCAACTG	AHI1	7.716769e-01	-5.312202e-01
AHI1_CATGTGGTTGATGAGCATAC	AHI1	1.402377e+00	4.927069e-01
AHI1_CCTGAAGAGCCATCATAGAG	AHI1	6.320681e-01	5.601707e-01
AHNAK2_CAGAGACACCTCGACATCGG	AHNAK	-2.683484e-01	-7.173117e-01
AHNAK2_GGCCCCAGGCGAGTCCATCG	AHNAK	-1.311850e+00	-5.156460e-01
AHNAK2_GGCCCCGAAATAGACATCAA	AHNAK	2.131683e+00	9.837607e-01
AHNAK2_GGGGCCGATACCCCGAACGA	AHNAK	1.268053e+00	1.075164e+00
AHNAK_GGACCTTTGACATCAACTTG	AHNAK2	-1.030488e+00	5.423468e-01
AHNAK_GGTCCTAAGCTTAATATCGA	AHNAK2	5.574194e-01	-6.880040e-03
AHNAK_GTGATGCTACCCCCAATTTG	AHNAK2	-1.874912e-01	-2.856364e-01
AHNAK_TGTTAACATTGAAGGACCAG	AHNAK2	-1.821787e+00	-1.294312e+00
AHRR_AGGAAGGCCGAGTACTCGGT	AHR	-4.853812e-02	2.179498e+00
AHRR_CATTTATGACTACATCCACG	AHR	1.310046e+00	2.014809e+00
AHRR_CTGTGCGAATCGGAACTGCA	AHR	-3.790324e-01	2.187895e-01
AHRR_GCTGTCGCTGTTCTGCATTG	AHR	-5.250882e-01	4.514099e-01
AHR_ATCGCAAACAAAGCCAACTG	AHRR	-2.844316e+00	-2.335496e+00
AHR_CTTACTTCGGATATGGGACT	AHRR	-1.973118e+00	-2.304060e+00
AHR_TACCACATCCACTCTAAGCA	AHRR	-5.746487e-01	-1.669029e-01
AHR_TTATAACAGACTACTGTCTG	AHRR	-5.632074e-01	-1.275449e+00
AHSA1_CCAGTGCCAGTTGTTGACGT	AHSA1	5.901782e-01	4.798314e-01
AHSA1_TAAGAGTGATCTTACAAGTG	AHSA1	-4.750972e-01	3.953412e-01
AHSA1_TGAGCCTGACACAAATCTCG	AHSA1	-7.405568e-01	-1.627004e-01
AHSA1_TTTGTCTGATGAAAACAGCG	AHSA1	2.661062e-01	6.888633e-02
AHSA2_AACGAAAGCTATGGCAACCC	AHSA2	1.139565e-02	1.602720e-01
AHSA2_CACAAAATTCAGTGCAACCA	AHSA2	-6.621454e-01	-3.976631e-01
AHSA2_GGGTGTAAGGATTCCCACTG	AHSA2	-6.902923e-01	-2.289848e-01
AHSA2_TAGCATCTTCACTGTAAAGG	AHSA2	-7.093012e-01	-9.326619e-02
AHSG_AGACACTGTAAACTCCACAT	AHSG	-1.681775e+00	-8.509539e-01
AHSG_AGATTGATGAAGTAAAGGTG	AHSG	-5.719683e-01	-7.351579e-01
AHSG_GCAACACTCAGTGAGAAGCT	AHSG	2.266541e-01	-1.753883e-01
AHSG_GTTGTCTATAAATCAGCCCT	AHSG	-1.427410e+00	-5.201632e-01
AHSP_AGAGCCTTGTCTCGCTCTTG	AHSP	1.803246e+00	-5.112422e-01
AHSP_CATCAACTATTACAGGCAGC	AHSP	-8.397594e-01	-4.960225e-01
AHSP_GCTGAACTCCTTCAATCCTG	AHSP	-4.478112e-01	-2.540477e-01
AHSP_TGAAGAAGACATGGTGACTG	AHSP	-3.341292e-01	-2.816854e-02
AICDA_ACCGCAAGGCTGAGCCCGAG	AICDA	9.256409e-01	-4.905183e-02
AICDA_CTCACAGAAGTAGAGGCGCG	AICDA	9.660655e-01	-1.598171e-02
AICDA_TCTCCAGAACGGCTGCCACG	AICDA	5.251232e-01	5.213018e-01
AICDA_TGTCGGGCACAGTCGTAGCA	AICDA	1.152703e+00	7.740012e-02
AIDA_AGCAAGACATCTACAAAAGG	AIDA	1.178451e+00	3.512991e-01
AIDA_GAAGTGCAGCTTTACAGGTA	AIDA	1.174626e+00	-4.719886e-01
AIDA_GGCGCCGACTTCGACTCTTG	AIDA	2.620888e-01	-1.028248e-01
AIDA_TTCCTGCTAGAGTTCCCGGT	AIDA	-8.351499e-01	-1.077432e-01
AIF1L_ATGATCTCAGAGGTGACAGG	AIF1	1.169929e-01	-1.827331e-01
AIF1L_CAGACCTGATGTCTTTAAAG	AIF1	-9.191094e-01	3.616738e-01
AIF1L_GAGCTCAGCAACAGGTTCCA	AIF1	1.499500e+00	1.127007e+00
AIF1L_GAGGCTGGCCGAGATCAACC	AIF1	7.674638e-01	1.197192e+00
AIF1_AAAAGCTTTCGGACTGCTGA	AIF1L	-1.355182e+00	1.012462e-01
AIF1_CAAACTCCATGTATTTCTCT	AIF1L	-1.103180e-01	-1.253227e+00
AIF1_TGCTATATTTGGGATCGTCT	AIF1L	-1.123297e+00	-1.134644e+00
AIF1_TTTCAGGGACATGATATCTG	AIF1L	-9.272273e-01	-6.724157e-01
AIFM1_AGACACTGCGATTCAAACAG	AIFM1	-2.338668e+00	3.832571e-01
AIFM1_ATTGTGGGCTTATCAACAGT	AIFM1	9.550729e-02	5.187694e-01
AIFM1_GGAATACTCACCAGATAACG	AIFM1	-1.437533e+00	-7.428815e-02
AIFM1_TCAATTACGATTATCGGTGG	AIFM1	-1.585180e+00	-2.465902e-01
AIFM2_CACTCTCATTCACTCCCAAG	AIFM2	2.491702e-01	-1.828913e-01
AIFM2_CCAGCGCTCACGGTTCATCG	AIFM2	-1.098175e+00	-7.476890e-01
AIFM2_TCCGGCAGGGGCTAGTAGTG	AIFM2	1.145584e+00	1.008592e-01
AIFM2_TGAGCGGGTGAGCAATCTGG	AIFM2	-4.968658e-01	2.789296e-01
AIFM3_AGCACTTGGAGAGATACACT	AIFM3	4.720749e-01	2.807489e-01
AIFM3_CAGCCCTCAGGATTGCGTGG	AIFM3	-6.061347e-01	9.237791e-02
AIFM3_GCTGGCCCGAGGCCGCAACG	AIFM3	3.496502e-01	4.115791e-01
AIFM3_TTTCCGAGCCTATGGCATCG	AIFM3	1.576327e+00	4.472495e-01
AIG1_CCTCACACCAGACCTACGGA	AIG1	-3.540683e-01	-6.405011e-01
AIG1_CCTTTATATTAATCGAGATG	AIG1	2.947658e-02	-5.252529e-01
AIG1_CGATGGCCTTGTAGTTACAC	AIG1	6.968731e-01	4.438003e-01
AIG1_TTCCGTGATTCAGCCACCCT	AIG1	1.554838e-02	4.816249e-01
AIM1L_CTGGGATTGGAACTGCAGGG	AIM1	-2.517963e-01	-1.012159e+00
AIM1L_GCCTCGAACTACCCTTATGG	AIM1	1.546358e-01	-8.037543e-01
AIM1L_GCTTGTCTCTGATCCCACCG	AIM1	-1.430810e+00	-6.351308e-01
AIM1L_GTGTCACTCGGTATTCCTCG	AIM1	-1.909831e+00	-1.762463e-01
AIM1_AAATGGTCTTCGTGAATAGG	AIM1L	-3.789723e-01	1.303087e+00
AIM1_AGAAACCAAAGTTACCGTCT	AIM1L	1.040713e+00	6.462883e-01
AIM1_GCCCAGGAACCATTTCGGCG	AIM1L	2.072310e+00	1.777470e+00
AIM1_GTGTCACAGCCCACGACTGA	AIM1L	1.377718e+00	1.489912e+00
AIM2_CCTGGATAACATCACTGATG	AIM2	2.557857e-01	-1.556408e-01
AIM2_CCTTATCCTACCTTAACATG	AIM2	-1.919478e+00	-7.037732e-01
AIM2_CTTGATGATTCAAAATGCTG	AIM2	-7.231278e-01	2.120042e-01
AIM2_GCAAGATATTATCGGCACAG	AIM2	4.546086e-01	1.054943e-01
AIMP1_AACCAATTCGAAGATCCAGA	AIMP1	-2.321495e+00	-7.538640e-01
AIMP1_ACCATAGAATTAGCGTGCAG	AIMP1	-3.578223e-01	5.637080e-02
AIMP1_GCAGTAACAACCGTATCTTC	AIMP1	1.705065e-01	-2.423247e-01
AIMP1_GCCCCAAGGACAGTTGTCAG	AIMP1	-2.595434e-01	1.474254e-01
AIMP2_CCCCGCCAAGACTATCAGCT	AIMP2	-1.013324e+00	4.424462e-01
AIMP2_GTTGGGGAGCCGGTACATGC	AIMP2	-1.000291e+00	-3.159907e-01
AIMP2_TGTAACCAACATAATCCAAG	AIMP2	-1.915689e+00	1.201409e-02
AIMP2_TTCAGCGCCCCGTAATCCTG	AIMP2	-1.291331e+00	3.852733e-01
AIPL1_CGTGTGGTAGGCGAACATGT	AIP	2.118978e+00	1.565033e+00
AIPL1_GGACAGTCATTGACGACAGT	AIP	-1.064640e+00	-1.456318e+00
AIPL1_TGCCCCGAGTGATTACCAGA	AIP	1.006197e+00	4.623100e-01
AIPL1_TTTATCCCCACAGCACACGG	AIP	1.567798e+00	1.162333e+00
AIP_ACGCTGCACAGTGACGACGA	AIPL1	-2.969048e+00	-1.440216e+00
AIP_CAAAAACGTGTGATACAGGA	AIPL1	9.950467e-01	8.105726e-01
AIP_CAAGAGTCTCCGCAACATCG	AIPL1	6.958617e-01	4.433101e-02
AIP_CGTGTGCACCATGCGAGAAG	AIPL1	-2.113827e+00	-1.396002e+00
AIRE_AGTTCGAAGACTCCGGCAGT	AIRE	-1.588571e+00	-3.813464e-01
AIRE_CCCCGCTCACCGTTCCCGAG	AIRE	-1.349305e-02	-7.765097e-02
AIRE_CGCGCTGGCTGACCACGACG	AIRE	1.548692e+00	6.115009e-01
AIRE_GTGGCGGTACCAAAGCCTTG	AIRE	4.376604e-01	1.350408e+00
AJAP1_AGCCATGTTTCAGCTCGCCG	AJAP1	-5.552733e-01	5.464919e-01
AJAP1_CCATGACGCTGCAGACTAAG	AJAP1	1.263631e+00	5.947060e-01
AJAP1_CGGTCTCCATCCTACAAACA	AJAP1	-6.506261e-01	2.373950e-01
AJAP1_CTCCTAAAACTCCACAGCCG	AJAP1	-1.654287e-01	8.289821e-02
AJUBA_AAATCGGGGGGCAACGACTG	AJUBA	8.701384e-01	6.047032e-01
AJUBA_ACCCGACGGCTCAATCCCCG	AJUBA	-2.973070e-01	3.943168e-01
AJUBA_TAGGTCCCCCCAACCCACTT	AJUBA	1.864466e+00	-3.889767e-01
AJUBA_TGGACCGATTGTACGCTCAG	AJUBA	8.371140e-01	1.275602e-01
AK1_AAGAGTTTGAGCGACGGGTA	AK1	-2.487224e-01	-1.579420e-01
AK1_AGTATTGACTTTGGCCACCA	AK1	-2.459808e-01	-8.867639e-02
AK1_GATTGATGGCTACCCGCGGG	AK1	-7.799310e-01	2.732814e-01
AK1_GCCCTGAGACCATGACCCAG	AK1	-9.948146e-02	-3.849289e-03
AK2_AGGCTGATTCACCCCAAGAG	AK2	-1.934573e+00	3.555672e-02
AK2_ATGGATGCTGGGAAACTGGT	AK2	7.605373e-01	5.629171e-01
AK2_GTCCCTTTACCGGCCCCGGG	AK2	1.164006e+00	1.658932e-01
AK2_GTGAGGCAGGCAGAAATGGT	AK2	-3.310140e-01	2.274425e-01
AK3_AGAAATTGGCGTGTTAGCCA	AK3	2.329087e-01	9.271181e-02
AK3_ATCCAACAGCCAGCTATACT	AK3	-7.347036e-01	2.264896e-01
AK3_GATCTGATAAGCTCTATCTA	AK3	-4.661005e-01	-1.339010e+00
AK3_TGTAGTGATGCGCGACGACA	AK3	-8.639206e-02	5.686467e-01
AK4_ATTCTTACATGTACATGAGG	AK4	-2.697888e+00	-1.372255e-01
AK4_GAGAACATCAAGGCCAGCAC	AK4	-1.367390e+00	-9.546243e-01
AK4_GTGCCCTTGCCCGAGCCGGG	AK4	1.056690e+00	-2.224758e-01
AK4_TCCGAGTTGGAGAACAGGCG	AK4	-4.030317e-01	5.072925e-01
AK5_ACAATGTAAAAGCTACCCAA	AK5	5.081607e-01	-8.150858e-02
AK5_ACTCAAACTTTCCATATCGG	AK5	9.440380e-02	-5.371886e-01
AK5_CAGGAATACCACCAAATCGG	AK5	-6.364628e-01	-2.859597e-01
AK5_CCTTCGATGATATTGGACAC	AK5	-2.353934e-01	-8.517369e-01
AK6_CAGGGAAGAAATCACAACCA	AK6	-2.170386e+00	-2.116117e-01
AK6_GTGGGTGATTTAGCTCGAGA	AK6	-6.948697e-01	-9.397928e-01
AK6_TGTACGAAAGACTTGAAACA	AK6	-5.350322e-01	-4.639685e-01
AK6_TTAGATAACCAAATGAGAGA	AK6	-2.589445e+00	-5.226470e-01
AK7_AATGGAAGCGCTCTTTGTGA	AK7	-1.974034e+00	-1.585507e-01
AK7_ACTGCATCACATCCAACTGA	AK7	-7.256453e-01	-1.968897e-01
AK7_AGCTTCCTCAACCAAAGTGA	AK7	-1.038209e+00	4.622980e-01
AK7_CGCTCTACTTACGGGGTCCA	AK7	-8.779354e-01	-2.666662e-02
AK8_CTGGATGAGCTCGCCAAACG	AK8	8.734795e-01	-3.406360e-01
AK8_GTATCATAGGAACATCGTCA	AK8	1.213072e-01	6.868385e-01
AK8_TGAACGGGGCATTAGTACGA	AK8	2.569871e+00	1.800427e-01
AK8_TTCGGGTGGCCAGTCAAAGG	AK8	1.954418e+00	-3.349964e-01
AK9_ACATATACAGTAGAGACCAG	AK9	-6.626115e-01	-4.833637e-01
AK9_AGGCATCTCACGATACCCGA	AK9	-1.473662e+00	-6.451644e-02
AK9_TACTGCATGGGAGTTAACTG	AK9	6.248810e-01	-2.337286e-01
AK9_TCACGGGCTTTATCAAAACG	AK9	-6.024747e-01	-3.805453e-01
AKAP10_ACTGGCTACTGTAAGTGTAG	AKAP1	-7.229094e-01	1.750602e-01
AKAP10_CAGATTGAAGTGCTGACCAG	AKAP1	-1.881330e+00	-1.001322e+00
AKAP10_GGGCCAATATGATGGACAGG	AKAP1	1.650497e-01	-7.856574e-01
AKAP10_TTGTTTATGACTCATTCAGA	AKAP1	-2.316800e+00	-1.682521e+00
AKAP11_AAGTGTAGTGCCATCGACAC	AKAP10	2.130076e+00	1.282350e+00
AKAP11_AATATTAACAGTATTAAACA	AKAP10	-3.641563e-01	-6.637782e-01
AKAP11_AGATGGCAGTGTCTCTAGGG	AKAP10	2.386608e+00	1.862881e+00
AKAP11_TACTGGTATAAGGTACACCT	AKAP10	8.987374e-01	1.500119e+00
AKAP12_CTGGGGGAGAAATTTCTGCG	AKAP11	-8.403987e-03	3.426709e-01
AKAP12_GTGCTGTCCAAACCCCCCGA	AKAP11	-2.645657e+00	-8.241921e-01
AKAP12_TCATATTCAGCTGATAACCG	AKAP11	-2.085902e+00	8.111870e-02
AKAP12_TGAAGCCGCACTGTTAACTG	AKAP11	-1.786012e+00	-1.729969e+00
AKAP13_AGAGAGTGTACCTCAAAACA	AKAP12	-6.361085e-01	-3.830228e-01
AKAP13_ATTCGAATGAGCCTGATACG	AKAP12	-1.169284e-01	3.657078e-01
AKAP13_CAGACACCCATTCAGTGGTG	AKAP12	-2.120251e+00	-1.993722e+00
AKAP13_TGTGACGGTGGATGTTACAG	AKAP12	1.183982e+00	6.915919e-02
AKAP14_ATGGCGTAGAGTTTGTAGAG	AKAP13	-7.279679e-01	-5.902679e-02
AKAP14_CAGAGATTCGTGCTACGGGT	AKAP13	-8.136025e-01	-8.042537e-01
AKAP14_GACTCACGGTGAATTCACTG	AKAP13	1.903985e-01	3.218423e-01
AKAP14_TATGCTGTTAAGATTGTGGA	AKAP13	-2.341571e+00	-1.884109e+00
AKAP17A_ACATGAACGAGACCCTGCCG	AKAP14	-6.625029e-02	-5.182351e-01
AKAP17A_GCTCTTGGAAATACGCAGCG	AKAP14	3.303307e-01	-6.492624e-02
AKAP17A_GTACTCGCGGTACTGCACAT	AKAP14	-9.756337e-01	-6.159345e-01
AKAP17A_GTGATGCCTCAATTAAGAAG	AKAP14	2.410630e-01	3.167092e-01
AKAP1_ACAGACATGAGATTGCGACC	AKAP17A	7.868280e-03	8.277531e-01
AKAP1_GCTTCTCTGCGGGGACTACG	AKAP17A	1.988914e+00	1.597081e+00
AKAP1_GTCCGGCAACTCTTCACTGG	AKAP17A	1.647815e+00	1.599257e+00
AKAP1_TGCAACCTTGCCAACCGTGG	AKAP17A	1.085834e+00	3.354508e-01
AKAP2_ACAGCGAGCCTTCTAAACGT	AKAP2	7.796513e-01	2.989852e-01
AKAP2_AGAGATCCGCTATCTAGATG	AKAP2	4.617213e-01	-4.262421e-01
AKAP2_CCTATCCAATGATTTCAGCA	AKAP2	-8.339904e-02	-2.641371e-01
[truncated: 75,442 more rows]
