# Supplementary material for: VISPR-online: a web-based interactive tool to visualize CRISPR screening experiments
Source: BMC Bioinformatics. 2021 Jun 24;22:344. doi: 10.1186/s12859-021-04275-5 (PMC8223366; doi:10.1186/s12859-021-04275-5)
Supplement: Supplementary file 1 — Additional file 1. VISPR-online source code and sample data. Code and sample data used for test. [file 12859_2021_4275_MOESM1_ESM.gz › AddFile1_code-and-sample-data/testdata/JACKS/test_43_gene_JACKS_results.txt]

Gene	DMSO	Eto
IFIT1B	-2.878463e+00	-2.067281e+00
CRACR2B	-2.615856e+00	-2.047111e+00
C1QTNF7	-2.204465e+00	-2.457895e+00
PSMD13	-2.847869e+00	-1.800864e+00
KANSL1	-2.801408e+00	-1.832732e+00
OSBP	-2.703782e+00	-1.889621e+00
SYPL2	-2.792295e+00	-1.763717e+00
CPSF3	-2.897697e+00	-1.641226e+00
ZNF391	-2.277232e+00	-2.255020e+00
TLCD2	-2.461069e+00	-2.042613e+00
ZNF720	-2.551798e+00	-1.914733e+00
CXCL1	-2.366545e+00	-2.041730e+00
CTAGE1	-2.864368e+00	-1.543634e+00
ZNF728	-1.975811e+00	-2.417155e+00
ZNF841	-2.287925e+00	-2.095712e+00
TRIM48	-2.147439e+00	-2.221846e+00
TM9SF2	-2.656409e+00	-1.667571e+00
DCTN6	-2.908455e+00	-1.359207e+00
TCTN3	-2.139908e+00	-2.123018e+00
CDC7	-2.700720e+00	-1.524930e+00
TMEM19	-2.313513e+00	-1.907800e+00
UTS2	-2.558480e+00	-1.649756e+00
CYP2A6	-1.966472e+00	-2.229586e+00
OR11H1	-2.764705e+00	-1.425386e+00
CTSW	-2.411060e+00	-1.749195e+00
WARS	-2.619347e+00	-1.511754e+00
CYTH3	-2.597379e+00	-1.527692e+00
CT45A7	-1.997867e+00	-2.109438e+00
COX6B1	-2.675881e+00	-1.412545e+00
MRPL12	-2.670977e+00	-1.402346e+00
RAD17	-2.646990e+00	-1.385852e+00
TRAPPC1	-2.413162e+00	-1.600489e+00
COQ2	-2.916082e+00	-1.091967e+00
EIF5	-2.606970e+00	-1.391947e+00
CTAG1B	-1.679783e+00	-2.290193e+00
SETD1A	-2.560434e+00	-1.387898e+00
CT47A3	-1.941688e+00	-2.000679e+00
COQ5	-2.638454e+00	-1.303336e+00
TBC1D3F	-2.543598e+00	-1.393072e+00
TGS1	-2.425925e+00	-1.502112e+00
TRA2A	-1.980960e+00	-1.941630e+00
CUL4A	-1.747422e+00	-2.136914e+00
ARSJ	-2.092317e+00	-1.785301e+00
MRPL20	-2.530202e+00	-1.343325e+00
POLE	-2.258058e+00	-1.608904e+00
TIPRL	-2.329062e+00	-1.513844e+00
ZMYM6	-1.803070e+00	-1.968208e+00
PRY	-1.955244e+00	-1.815612e+00
TIMELESS	-2.631459e+00	-1.134599e+00
FGF10	-2.094799e+00	-1.669078e+00
CCDC138	-2.198504e+00	-1.553948e+00
CYP4F3	-2.187640e+00	-1.563337e+00
CTNNBL1	-2.074873e+00	-1.676016e+00
TTK	-2.360523e+00	-1.379820e+00
TAF1A	-2.265321e+00	-1.470451e+00
TCTN1	-1.950787e+00	-1.773354e+00
SSBP1	-2.020987e+00	-1.676489e+00
CTTN	-1.996010e+00	-1.678923e+00
CT47A8	-2.221018e+00	-1.442463e+00
CYYR1	-1.847645e+00	-1.812731e+00
PRAMEF17	-2.422834e+00	-1.236927e+00
COPA	-2.570679e+00	-1.075590e+00
RPL13A	-2.200327e+00	-1.433170e+00
PTGES3L	-1.882969e+00	-1.748150e+00
WDR12	-2.231154e+00	-1.393655e+00
ZNF276	-1.918480e+00	-1.696491e+00
TAC4	-2.044007e+00	-1.570027e+00
CD3EAP	-2.421019e+00	-1.189238e+00
USP42	-2.049618e+00	-1.555662e+00
RPL23	-2.451173e+00	-1.142657e+00
OCLM	-2.182663e+00	-1.410661e+00
DEFB106A	-2.091829e+00	-1.486705e+00
SIGLECL1	-2.023201e+00	-1.552726e+00
SMIM18	-2.260422e+00	-1.304673e+00
TM4SF18	-1.858389e+00	-1.705244e+00
GTF2I	-2.042526e+00	-1.518912e+00
PLEKHA4	-1.702513e+00	-1.852837e+00
TEX43	-1.775413e+00	-1.763688e+00
DNAJC16	-1.986172e+00	-1.547804e+00
TESPA1	-2.005401e+00	-1.527906e+00
RNF130	-2.207308e+00	-1.322543e+00
ARL6IP1	-1.809899e+00	-1.718736e+00
CXorf49B	-1.515430e+00	-2.013119e+00
HSPA4L	-1.509089e+00	-2.018608e+00
NUDT14	-1.502753e+00	-2.008348e+00
CYP3A4	-1.972025e+00	-1.536440e+00
C6orf165	-1.607491e+00	-1.881604e+00
CPSF3L	-2.320093e+00	-1.167093e+00
TSTD1	-1.692247e+00	-1.780492e+00
CWC27	-1.957309e+00	-1.509256e+00
TMPRSS11A	-1.590217e+00	-1.856047e+00
SPAG16	-1.462320e+00	-1.971560e+00
HMGCLL1	-1.441371e+00	-1.992058e+00
ARHGAP19	-1.742885e+00	-1.683317e+00
COQ10A	-2.007759e+00	-1.418219e+00
SLC7A6	-1.996297e+00	-1.425514e+00
FBXO31	-1.672847e+00	-1.747037e+00
CYP39A1	-1.824939e+00	-1.580550e+00
CTDP1	-1.940056e+00	-1.464795e+00
ZSCAN23	-1.948593e+00	-1.451520e+00
CTH	-2.255935e+00	-1.133593e+00
TYW3	-2.361654e+00	-1.027838e+00
CYP3A5	-1.605067e+00	-1.783591e+00
TNFRSF13B	-2.080038e+00	-1.307075e+00
CYP26C1	-1.847159e+00	-1.524649e+00
CYP2C8	-1.680861e+00	-1.688826e+00
CXCL10	-1.916393e+00	-1.449011e+00
MED17	-1.882653e+00	-1.476462e+00
FN3KRP	-1.631578e+00	-1.726407e+00
TMEM263	-2.078854e+00	-1.276577e+00
HNRNPU	-1.938437e+00	-1.415124e+00
TP53AIP1	-2.039552e+00	-1.309393e+00
S100A10	-1.558162e+00	-1.788298e+00
GEMIN6	-2.224083e+00	-1.122348e+00
CYP2B6	-2.133070e+00	-1.211373e+00
GTF2H2	-2.032754e+00	-1.300080e+00
ADAD2	-1.842996e+00	-1.480737e+00
ARHGAP29	-2.257800e+00	-1.062761e+00
WDR78	-1.878880e+00	-1.439345e+00
CXorf49	-1.987026e+00	-1.329774e+00
NUP210	-1.825635e+00	-1.483743e+00
TMEM59L	-1.611211e+00	-1.692758e+00
PMF1	-2.054672e+00	-1.246783e+00
FERMT3	-1.887677e+00	-1.409324e+00
CCDC65	-1.830795e+00	-1.457061e+00
ZNF283	-1.850175e+00	-1.430462e+00
ZNF100	-2.090656e+00	-1.183825e+00
ZNF804A	-1.614096e+00	-1.660002e+00
C1orf216	-1.744930e+00	-1.527918e+00
TLR5	-1.894316e+00	-1.377137e+00
MRPL16	-1.957606e+00	-1.312083e+00
NPY2R	-1.862383e+00	-1.399184e+00
SPRR1B	-1.802722e+00	-1.458557e+00
TBX6	-1.870835e+00	-1.386599e+00
RHOA	-1.831771e+00	-1.421268e+00
CCDC184	-1.675954e+00	-1.574547e+00
CEP170	-1.812663e+00	-1.432850e+00
TBX10	-2.027787e+00	-1.211586e+00
ABHD12B	-2.128947e+00	-1.102105e+00
CSTA	-1.143237e+00	-2.087169e+00
ILK	-1.579157e+00	-1.644260e+00
ZNF219	-1.645251e+00	-1.573355e+00
TRNT1	-1.988419e+00	-1.223578e+00
ALKBH3	-1.620542e+00	-1.589587e+00
TAAR8	-1.402032e+00	-1.801694e+00
CYP20A1	-1.553268e+00	-1.648941e+00
DNAJC3	-2.120410e+00	-1.081428e+00
TXN2	-1.823483e+00	-1.376619e+00
LRRC41	-1.624638e+00	-1.572409e+00
OR4K13	-1.725324e+00	-1.464749e+00
GIPC1	-1.952649e+00	-1.234145e+00
CYP2D6	-1.762578e+00	-1.422476e+00
CT47A11	-1.470904e+00	-1.712296e+00
TMEM133	-1.659889e+00	-1.512673e+00
ZNF439	-2.100025e+00	-1.068182e+00
CCDC12	-2.015389e+00	-1.151619e+00
CTNNA1	-1.569856e+00	-1.593283e+00
APCDD1L	-1.483788e+00	-1.678888e+00
SERPINB1	-1.928790e+00	-1.228583e+00
CTIF	-1.677450e+00	-1.472283e+00
LRRC26	-1.480206e+00	-1.666408e+00
ANXA2R	-1.833967e+00	-1.309801e+00
MRPL33	-1.965535e+00	-1.178157e+00
C1orf159	-1.861900e+00	-1.277672e+00
RBM33	-1.807669e+00	-1.331515e+00
SLC39A10	-1.639567e+00	-1.497797e+00
CTNND2	-1.584890e+00	-1.548542e+00
CXorf58	-1.825933e+00	-1.306698e+00
FZD10	-1.441689e+00	-1.688732e+00
TMEM254	-1.487742e+00	-1.641593e+00
GOLPH3	-1.487678e+00	-1.638261e+00
CDK13	-1.777245e+00	-1.348637e+00
ZNF41	-1.631887e+00	-1.488325e+00
HSD11B1L	-1.900252e+00	-1.217902e+00
CTRC	-1.845262e+00	-1.269041e+00
SLC4A10	-1.338458e+00	-1.775248e+00
KLF16	-1.569342e+00	-1.542457e+00
ARHGAP23	-1.931158e+00	-1.164574e+00
TFB2M	-1.812713e+00	-1.281808e+00
MTRR	-2.024071e+00	-1.067989e+00
MYBPHL	-1.728623e+00	-1.362119e+00
CYP1B1	-1.219241e+00	-1.861858e+00
C1GALT1	-1.624874e+00	-1.455723e+00
ZNF251	-1.489939e+00	-1.583794e+00
EIF1AD	-1.771574e+00	-1.293176e+00
CXorf21	-1.557328e+00	-1.501319e+00
MPLKIP	-1.864858e+00	-1.191683e+00
APOBEC3D	-1.517018e+00	-1.535503e+00
CYP4F2	-1.876410e+00	-1.175441e+00
AKAP8L	-1.715623e+00	-1.323605e+00
MRPS27	-2.001138e+00	-1.033004e+00
CYB5RL	-1.871635e+00	-1.158536e+00
CHRDL1	-1.376633e+00	-1.645122e+00
TNNT2	-1.424604e+00	-1.594479e+00
PCID2	-2.246915e+00	-7.717478e-01
PCBP1	-2.319290e+00	-6.978695e-01
TMEM106C	-1.635329e+00	-1.379889e+00
METTL17	-1.557551e+00	-1.456014e+00
TIMP2	-1.706930e+00	-1.304029e+00
ANKRD13B	-1.921438e+00	-1.079602e+00
IL36A	-1.827375e+00	-1.171897e+00
COPG2	-1.586092e+00	-1.411450e+00
RPL17	-2.015122e+00	-9.806788e-01
MYH1	-1.904712e+00	-1.085223e+00
SCD	-1.699486e+00	-1.282239e+00
ZNF79	-1.665763e+00	-1.311140e+00
CYP2C9	-1.487364e+00	-1.485404e+00
ARL11	-1.478440e+00	-1.485441e+00
CUZD1	-1.347803e+00	-1.615983e+00
MMP14	-1.765048e+00	-1.197537e+00
CDK5RAP1	-1.790622e+00	-1.168921e+00
CCDC157	-1.623475e+00	-1.330778e+00
TUBB	-2.029271e+00	-9.236472e-01
AURKA	-2.002886e+00	-9.450294e-01
SLC25A1	-2.001744e+00	-9.410032e-01
TM6SF1	-1.680159e+00	-1.255723e+00
TXN	-2.001380e+00	-9.300794e-01
DDX18	-1.956694e+00	-9.717869e-01
HSPE1	-1.930694e+00	-9.944947e-01
GPR146	-1.179080e+00	-1.745797e+00
SDS	-1.324538e+00	-1.600273e+00
ZNF792	-1.698202e+00	-1.222626e+00
PTPN11	-1.857671e+00	-1.060429e+00
ARID3A	-1.863895e+00	-1.042539e+00
LBHD1	-1.991650e+00	-9.109678e-01
WNT3	-1.764370e+00	-1.136974e+00
EIF5A	-1.566282e+00	-1.333397e+00
INTS10	-1.999967e+00	-8.972828e-01
WDR53	-1.969802e+00	-9.270915e-01
SREK1IP1	-1.501112e+00	-1.395636e+00
COX6A2	-1.295606e+00	-1.599558e+00
TMEM169	-1.514188e+00	-1.379591e+00
CWF19L2	-1.332488e+00	-1.557067e+00
MTRNR2L2	-1.610995e+00	-1.276266e+00
RPS21	-2.047060e+00	-8.379399e-01
ZNF30	-1.265236e+00	-1.614049e+00
ZNF19	-1.757673e+00	-1.120964e+00
MRPL43	-1.731829e+00	-1.135984e+00
SLC25A17	-1.641462e+00	-1.221624e+00
PUS10	-1.932514e+00	-9.234342e-01
LACTB2	-1.267365e+00	-1.587577e+00
RPL34	-1.762252e+00	-1.088170e+00
KLRC1	-1.743072e+00	-1.106398e+00
DCAF8L1	-1.549766e+00	-1.288173e+00
CTAGE9	-1.633616e+00	-1.202820e+00
CWC22	-1.690267e+00	-1.141729e+00
TNFAIP8L1	-1.476530e+00	-1.353607e+00
CTC1	-1.971428e+00	-8.572849e-01
FGFR1	-1.482202e+00	-1.343620e+00
CTSG	-1.265437e+00	-1.559968e+00
TLX2	-1.344565e+00	-1.476842e+00
AHRR	-1.403773e+00	-1.416851e+00
TINF2	-2.058120e+00	-7.623967e-01
PEX13	-1.779852e+00	-1.039514e+00
TNFAIP8L2-SCNM1	-1.420293e+00	-1.397942e+00
CCDC86	-1.631161e+00	-1.185931e+00
CDH16	-1.871667e+00	-9.401810e-01
UGT1A10	-1.711348e+00	-1.097107e+00
LGALS9B	-1.500736e+00	-1.301426e+00
CYP4A22	-1.601451e+00	-1.199994e+00
CTNNA3	-1.414163e+00	-1.384456e+00
DHRS4	-1.430359e+00	-1.366484e+00
IGSF10	-1.791533e+00	-1.001173e+00
POLE3	-1.470529e+00	-1.317249e+00
GCSH	-1.613896e+00	-1.173616e+00
CTAGE15	-1.688790e+00	-1.095783e+00
CTSS	-1.603800e+00	-1.176595e+00
CCDC82	-1.541573e+00	-1.238101e+00
NTS	-1.649445e+00	-1.127076e+00
DNM1L	-1.961427e+00	-8.136984e-01
MYL6	-1.679115e+00	-1.089318e+00
ZNF430	-1.236532e+00	-1.530930e+00
SUPT20HL2	-1.476829e+00	-1.287647e+00
PDCD7	-1.723156e+00	-1.037393e+00
CTNNAL1	-1.528162e+00	-1.232362e+00
FTH1	-1.782021e+00	-9.778951e-01
A2ML1	-1.362066e+00	-1.396187e+00
CNTF	-1.665219e+00	-1.092431e+00
KRT24	-1.603213e+00	-1.152830e+00
KRTAP5-1	-1.462486e+00	-1.289817e+00
RHOT2	-1.445745e+00	-1.305822e+00
CTSB	-1.023756e+00	-1.726571e+00
FAM120AOS	-9.727955e-01	-1.777146e+00
ATP5L2	-1.703460e+00	-1.039268e+00
CA10	-1.642053e+00	-1.100316e+00
TERF1	-1.778500e+00	-9.635243e-01
CYP3A7	-1.196215e+00	-1.544550e+00
GLRX5	-1.858305e+00	-8.772604e-01
PRPS1	-1.269505e+00	-1.458126e+00
RPS3	-1.605733e+00	-1.120976e+00
SPATA31D3	-1.762102e+00	-9.626794e-01
CTSL	-1.506526e+00	-1.218040e+00
CYTIP	-1.664742e+00	-1.055278e+00
LRRC73	-1.423295e+00	-1.292259e+00
RNF17	-1.639848e+00	-1.074006e+00
TSNAX	-1.676557e+00	-1.033668e+00
TEX19	-1.485206e+00	-1.219289e+00
PGR	-1.432958e+00	-1.267753e+00
TMEM128	-1.767225e+00	-9.334608e-01
TMEM143	-1.343344e+00	-1.353582e+00
COMT	-1.348355e+00	-1.345713e+00
TFEB	-1.838040e+00	-8.518773e-01
IL4R	-1.407464e+00	-1.281032e+00
TWF1	-1.369231e+00	-1.317516e+00
GTF2A1L	-1.734107e+00	-9.507788e-01
KLHL28	-1.750475e+00	-9.323473e-01
OR6C6	-1.376345e+00	-1.297782e+00
RBPMS	-1.341564e+00	-1.331658e+00
CCDC130	-1.443361e+00	-1.228272e+00
ENPP5	-1.894135e+00	-7.713352e-01
ZCCHC2	-1.566046e+00	-1.099204e+00
COPZ1	-1.683443e+00	-9.814532e-01
SLA	-1.462088e+00	-1.202355e+00
ACOT1	-1.436871e+00	-1.222220e+00
CTDSPL2	-1.879357e+00	-7.778334e-01
C1orf50	-1.552227e+00	-1.104603e+00
C22orf39	-1.516296e+00	-1.138913e+00
CYP2E1	-1.251271e+00	-1.400667e+00
AMMECR1	-1.370084e+00	-1.281564e+00
KLHDC10	-1.403893e+00	-1.246262e+00
MRPL35	-1.570458e+00	-1.077412e+00
CT83	-1.445333e+00	-1.201720e+00
FGF2	-1.248952e+00	-1.397019e+00
TARBP1	-1.807711e+00	-8.375709e-01
CYP4Z1	-1.492275e+00	-1.143877e+00
GAREML	-1.158892e+00	-1.475073e+00
TRMT44	-1.158985e+00	-1.474712e+00
TSFM	-2.031680e+00	-6.013592e-01
CHMP2B	-1.146886e+00	-1.486098e+00
KRT222	-1.426237e+00	-1.205278e+00
MAFA	-1.513387e+00	-1.116504e+00
MBD3L5	-1.788358e+00	-8.391032e-01
CT47A1	-1.088737e+00	-1.537076e+00
MCCC1	-1.258485e+00	-1.365730e+00
IL5	-1.510984e+00	-1.111099e+00
ATXN7L2	-1.582729e+00	-1.038670e+00
BCL2	-1.274365e+00	-1.346150e+00
EIF2AK1	-1.500130e+00	-1.119717e+00
HFE2	-1.359325e+00	-1.259128e+00
LARS	-2.142944e+00	-4.747620e-01
MIS18BP1	-1.960942e+00	-6.558784e-01
ITGA2	-1.534974e+00	-1.079592e+00
MRPL37	-1.619890e+00	-9.910839e-01
TTBK2	-1.129430e+00	-1.474206e+00
C1QTNF8	-1.530080e+00	-1.073176e+00
USP54	-1.198915e+00	-1.404303e+00
CXorf23	-1.484861e+00	-1.116992e+00
ATXN10	-1.888289e+00	-7.132352e-01
TMEM156	-1.309640e+00	-1.281702e+00
TAS2R31	-1.188744e+00	-1.401359e+00
SMO	-1.271025e+00	-1.316007e+00
TOPBP1	-1.642859e+00	-9.432647e-01
ANKRD65	-1.132741e+00	-1.447729e+00
TTLL5	-1.157961e+00	-1.422008e+00
TMC2	-1.133256e+00	-1.446347e+00
UTS2B	-1.758067e+00	-8.208884e-01
TMOD2	-1.604413e+00	-9.742655e-01
NR2C2AP	-1.829469e+00	-7.485838e-01
TRUB2	-1.462576e+00	-1.115097e+00
CPED1	-1.343404e+00	-1.229173e+00
FBXO4	-1.378704e+00	-1.193721e+00
MAFF	-1.603010e+00	-9.679247e-01
PPIAL4A	-1.545975e+00	-1.024207e+00
SF3B1	-1.841279e+00	-7.250286e-01
ZNF18	-1.283706e+00	-1.279205e+00
MMP21	-1.223695e+00	-1.336746e+00
CTF1	-1.292199e+00	-1.268089e+00
TCIRG1	-1.451777e+00	-1.107824e+00
VIP	-1.348899e+00	-1.210057e+00
DSPP	-1.382800e+00	-1.173141e+00
TMEM69	-1.799608e+00	-7.535455e-01
ARPC1B	-1.267820e+00	-1.283177e+00
CTU2	-1.717858e+00	-8.329590e-01
ZNF383	-1.499971e+00	-1.050157e+00
SLC22A15	-1.005943e+00	-1.540604e+00
BAIAP2L1	-1.404203e+00	-1.142213e+00
SRPX2	-8.022136e-01	-1.740910e+00
TBR1	-1.872909e+00	-6.700828e-01
EGFLAM	-1.071729e+00	-1.470585e+00
CYP2U1	-1.492285e+00	-1.048063e+00
EIF2AK2	-1.544987e+00	-9.944734e-01
SNX33	-9.273338e-01	-1.612120e+00
SRSF12	-1.422151e+00	-1.117033e+00
TUBA8	-1.394782e+00	-1.140305e+00
SPAG11A	-1.198332e+00	-1.336605e+00
POM121	-1.643803e+00	-8.890360e-01
TNPO1	-1.667175e+00	-8.630264e-01
SYT15	-1.198359e+00	-1.329027e+00
TFAM	-1.869888e+00	-6.569478e-01
ATXN3	-1.462127e+00	-1.063507e+00
ASAH2B	-1.758699e+00	-7.668842e-01
HUS1B	-1.215592e+00	-1.309575e+00
CYCS	-1.605527e+00	-9.196180e-01
COPS6	-1.742476e+00	-7.818977e-01
DAP	-1.189104e+00	-1.334295e+00
ZNF707	-1.466987e+00	-1.056218e+00
EIF1AY	-1.587250e+00	-9.348613e-01
MDH1	-1.570040e+00	-9.492324e-01
CT45A3	-1.031858e+00	-1.483988e+00
CXorf57	-1.121706e+00	-1.389574e+00
CBL	-9.477749e-01	-1.561532e+00
SPRED2	-1.679527e+00	-8.288769e-01
TRAPPC5	-1.637097e+00	-8.702063e-01
NDUFB11	-1.676073e+00	-8.253020e-01
SASS6	-1.998185e+00	-5.016605e-01
TSNAXIP1	-8.806891e-01	-1.618281e+00
CST8	-1.381573e+00	-1.117042e+00
CXorf56	-1.489711e+00	-1.007866e+00
COX15	-1.764695e+00	-7.298793e-01
FASLG	-1.487261e+00	-1.003484e+00
LOXL3	-1.611711e+00	-8.781683e-01
METTL11B	-1.526063e+00	-9.635811e-01
CYP3A43	-1.602856e+00	-8.864661e-01
TMEM182	-1.644305e+00	-8.441977e-01
TMEM126B	-1.444715e+00	-1.039730e+00
CYP4F22	-1.515856e+00	-9.671575e-01
ARHGAP27	-1.355996e+00	-1.121714e+00
CCR1	-1.272516e+00	-1.204295e+00
PPA2	-1.823386e+00	-6.529793e-01
TOM1	-1.308688e+00	-1.165424e+00
TBC1D30	-1.418871e+00	-1.054918e+00
SERPINB11	-1.015633e+00	-1.456951e+00
KRTAP10-7	-1.374545e+00	-1.097583e+00
TTC19	-1.357820e+00	-1.113248e+00
CT47A12	-1.328475e+00	-1.139361e+00
APOBEC3A	-1.321581e+00	-1.144696e+00
SPATA4	-1.423474e+00	-1.039061e+00
RAD51	-1.634044e+00	-8.273689e-01
THOC1	-1.771240e+00	-6.895610e-01
MTHFS	-1.445726e+00	-1.013185e+00
CUL4B	-1.318301e+00	-1.137867e+00
SNX22	-1.281541e+00	-1.172764e+00
MTFR1	-1.393369e+00	-1.060856e+00
DNAH17	-1.492916e+00	-9.594377e-01
DST	-1.465775e+00	-9.849156e-01
WDR72	-1.426549e+00	-1.021697e+00
CDK18	-1.247633e+00	-1.200431e+00
EIF4EBP1	-1.018196e+00	-1.429131e+00
RPP25	-1.320207e+00	-1.126531e+00
GEMIN2	-1.465795e+00	-9.743904e-01
BTF3L4	-1.617026e+00	-8.215736e-01
TAS2R40	-1.093234e+00	-1.342963e+00
BTBD17	-1.515589e+00	-9.203207e-01
MAGEA6	-1.580770e+00	-8.524728e-01
TGM4	-1.159572e+00	-1.269575e+00
DUSP19	-1.281211e+00	-1.147932e+00
IL24	-1.533508e+00	-8.949619e-01
WDR55	-1.894563e+00	-5.330663e-01
NARS	-1.648664e+00	-7.773496e-01
MUM1	-1.046816e+00	-1.378841e+00
RENBP	-9.311528e-01	-1.493785e+00
CXCR2	-1.477542e+00	-9.464308e-01
PLEK	-1.445268e+00	-9.784387e-01
DDX53	-1.262990e+00	-1.160078e+00
RECQL	-1.465908e+00	-9.570833e-01
GCM1	-1.249708e+00	-1.170007e+00
CAPN1	-1.185410e+00	-1.233307e+00
GCC1	-1.355799e+00	-1.062366e+00
MRFAP1	-1.138925e+00	-1.278326e+00
TRPC1	-1.509310e+00	-9.054536e-01
GLB1L2	-1.603801e+00	-8.095824e-01
CCDC18	-1.776366e+00	-6.360145e-01
CTSH	-1.220550e+00	-1.187735e+00
GRP	-1.509795e+00	-8.963678e-01
F11	-1.323115e+00	-1.082850e+00
MED7	-1.926740e+00	-4.765994e-01
CTRB2	-1.241910e+00	-1.160477e+00
TCF7	-1.433133e+00	-9.665075e-01
PRPF4	-1.636437e+00	-7.594714e-01
MRPL4	-1.562464e+00	-8.314045e-01
MYH14	-1.206695e+00	-1.183648e+00
GPR151	-1.215267e+00	-1.171538e+00
SLC25A26	-1.541452e+00	-8.450760e-01
PYROXD1	-1.690900e+00	-6.926775e-01
CT45A9	-1.173788e+00	-1.207851e+00
SNRPB2	-1.435607e+00	-9.450380e-01
IKBKG	-1.409031e+00	-9.711818e-01
WDR44	-1.543472e+00	-8.362950e-01
TOP2A	-1.858092e+00	-5.202125e-01
MAGEA1	-1.197895e+00	-1.179212e+00
RETSAT	-1.372086e+00	-1.004046e+00
RNASE11	-1.321410e+00	-1.052676e+00
CTTNBP2	-1.323027e+00	-1.050990e+00
PNLIPRP1	-1.467444e+00	-9.041069e-01
TMEM161A	-1.241315e+00	-1.130051e+00
MBIP	-1.632624e+00	-7.386280e-01
CLPTM1L	-1.152323e+00	-1.218134e+00
CSRNP2	-1.549483e+00	-8.202021e-01
ARPC5L	-1.122185e+00	-1.247216e+00
CRYBB1	-1.433888e+00	-9.333904e-01
SLC22A23	-1.123117e+00	-1.243910e+00
C14orf1	-1.404398e+00	-9.600604e-01
TSPYL2	-1.562773e+00	-8.015357e-01
CREB1	-1.369039e+00	-9.939823e-01
RRP12	-1.588271e+00	-7.722992e-01
ZNF284	-1.430340e+00	-9.289922e-01
CUEDC2	-1.151236e+00	-1.208067e+00
CAPN14	-1.289073e+00	-1.069956e+00
KCNJ15	-1.270792e+00	-1.080837e+00
DDX5	-1.309172e+00	-1.038202e+00
TMEM138	-1.291790e+00	-1.051831e+00
LRRC45	-1.181619e+00	-1.160687e+00
RAD51D	-1.558054e+00	-7.836371e-01
TUBB8	-1.663241e+00	-6.753680e-01
CTAG1A	-1.117295e+00	-1.221303e+00
CYP11A1	-9.642463e-01	-1.373418e+00
LRRC16B	-1.318847e+00	-1.017942e+00
OR5M1	-1.501529e+00	-8.342807e-01
TMEM57	-1.216613e+00	-1.118269e+00
ZNF266	-1.228128e+00	-1.105149e+00
SLC25A38	-1.156276e+00	-1.176975e+00
NEK10	-1.502619e+00	-8.303213e-01
TAF1B	-1.614835e+00	-7.161842e-01
WFDC10A	-1.407613e+00	-9.170980e-01
DDX51	-1.364131e+00	-9.595723e-01
GPR180	-9.554250e-01	-1.367761e+00
ZNF143	-1.235334e+00	-1.087792e+00
USP17L17	-1.158952e+00	-1.163884e+00
GPR75-ASB3	-1.466279e+00	-8.564410e-01
CSN2	-9.775897e-01	-1.343724e+00
IARS	-1.556043e+00	-7.646434e-01
ADAMTS7	-1.547592e+00	-7.691429e-01
CTSC	-1.210811e+00	-1.104054e+00
KRT1	-1.282387e+00	-1.030737e+00
ZNF705A	-1.065567e+00	-1.246874e+00
SEC62	-1.548304e+00	-7.633083e-01
ZNF845	-1.026552e+00	-1.283820e+00
OR5H14	-1.013684e+00	-1.291519e+00
ASB18	-1.099158e+00	-1.204806e+00
IL9	-1.588278e+00	-7.108702e-01
TRAK1	-1.028161e+00	-1.267048e+00
CALCRL	-1.123348e+00	-1.171763e+00
TTLL6	-1.359250e+00	-9.350285e-01
CTLA4	-1.186202e+00	-1.106832e+00
TOPAZ1	-1.480614e+00	-8.074007e-01
CDC42BPB	-9.917197e-01	-1.296266e+00
CT47A9	-1.462455e+00	-8.247834e-01
BMP1	-1.276135e+00	-1.009267e+00
PCDHA5	-1.352930e+00	-9.287793e-01
TXNRD1	-1.398673e+00	-8.822999e-01
GABARAP	-1.140371e+00	-1.137781e+00
CYC1	-1.526257e+00	-7.511389e-01
ERO1L	-9.413999e-01	-1.334665e+00
PABPN1	-1.317196e+00	-9.562345e-01
ITGB3BP	-1.348349e+00	-9.246319e-01
GLYATL2	-1.422856e+00	-8.454097e-01
ANKRD13D	-1.555854e+00	-7.109649e-01
ZNF436	-1.489801e+00	-7.766999e-01
MID1	-8.768890e-01	-1.384494e+00
OR2A4	-1.397499e+00	-8.633941e-01
MARS	-1.552444e+00	-7.069029e-01
MAGEB1	-1.142236e+00	-1.116476e+00
ZNF232	-1.326183e+00	-9.294226e-01
MYOC	-8.241123e-01	-1.431477e+00
ATP6AP1	-1.543575e+00	-7.118222e-01
SLC16A11	-9.299791e-01	-1.324934e+00
TMED7-TICAM2	-1.179963e+00	-1.074908e+00
ZNF705E	-1.441536e+00	-8.124779e-01
FASN	-1.278380e+00	-9.747774e-01
TBC1D3L	-1.392581e+00	-8.579917e-01
GNB2L1	-1.381260e+00	-8.689734e-01
DNTT	-1.141485e+00	-1.108358e+00
SCAPER	-1.217375e+00	-1.032401e+00
TMEM31	-1.212977e+00	-1.035693e+00
ITGA1	-1.312698e+00	-9.340061e-01
ZNF69	-1.298423e+00	-9.465551e-01
TTC7A	-1.093410e+00	-1.144250e+00
NUDT1	-1.298900e+00	-9.372043e-01
ZNF267	-1.442685e+00	-7.932429e-01
CLCA2	-1.255116e+00	-9.807960e-01
FGG	-1.128878e+00	-1.102272e+00
CXorf40A	-9.919780e-01	-1.238464e+00
ARHGAP5	-1.405317e+00	-8.248476e-01
SPRYD4	-1.288262e+00	-9.388287e-01
CLDN18	-1.240058e+00	-9.867259e-01
TNP1	-1.187847e+00	-1.034986e+00
PSD2	-1.123105e+00	-1.099398e+00
USP8	-1.551726e+00	-6.682708e-01
CTBS	-1.139143e+00	-1.078963e+00
VCY1B	-1.414162e+00	-8.000181e-01
USP38	-1.143367e+00	-1.068661e+00
CDH19	-1.512066e+00	-6.991901e-01
TBC1D13	-7.668347e-01	-1.444176e+00
CLDN15	-1.314224e+00	-8.951768e-01
CPEB2	-1.217032e+00	-9.896739e-01
CYP8B1	-9.804536e-01	-1.221572e+00
SAP30BP	-1.361941e+00	-8.381719e-01
KLHDC3	-9.778414e-01	-1.222213e+00
PF4V1	-1.168472e+00	-1.027750e+00
RPL36	-1.750086e+00	-4.459616e-01
ABHD17A	-1.570836e+00	-6.234668e-01
AGAP4	-1.358322e+00	-8.332766e-01
CELF1	-1.201370e+00	-9.898941e-01
CYP4V2	-1.040306e+00	-1.150575e+00
TMEM221	-9.863424e-01	-1.203493e+00
TP53I3	-1.425052e+00	-7.643576e-01
TPRN	-8.055973e-01	-1.383808e+00
TMEM8B	-1.153435e+00	-1.035923e+00
GCNT2	-1.314407e+00	-8.717372e-01
SAA2	-1.397127e+00	-7.867046e-01
PEX1	-1.529111e+00	-6.546232e-01
CYP2A7	-1.109633e+00	-1.073090e+00
PCDH7	-1.304749e+00	-8.778406e-01
DDX11	-1.660836e+00	-5.213484e-01
EIF4ENIF1	-1.169201e+00	-1.012551e+00
ADAM33	-1.322193e+00	-8.585670e-01
CTXN2	-1.426232e+00	-7.539423e-01
USP17L22	-1.545969e+00	-6.338391e-01
RBM47	-7.209201e-01	-1.458528e+00
MET	-1.264383e+00	-9.144904e-01
ODF3L2	-5.165739e-01	-1.660309e+00
CDH2	-1.260757e+00	-9.151073e-01
SIDT1	-1.380520e+00	-7.949023e-01
CRIM1	-1.149968e+00	-1.024245e+00
CCDC74A	-1.182999e+00	-9.908623e-01
ANXA8L1	-1.342504e+00	-8.290428e-01
PHF13	-8.459332e-01	-1.325027e+00
ARL5B	-1.323830e+00	-8.464203e-01
TAGLN3	-8.877596e-01	-1.280701e+00
TMEM258	-1.340659e+00	-8.265819e-01
DYNC1I2	-1.515793e+00	-6.512572e-01
PREP	-1.096634e+00	-1.069264e+00
MCF2L2	-1.135397e+00	-1.029390e+00
CXCL3	-9.522654e-01	-1.211265e+00
ACR	-1.350255e+00	-8.129794e-01
DNAJC11	-1.716736e+00	-4.435966e-01
TAS2R43	-9.830879e-01	-1.172223e+00
SETDB2	-1.061018e+00	-1.090247e+00
KLHL30	-9.792262e-01	-1.167137e+00
HSPB1	-1.219674e+00	-9.254838e-01
C1orf122	-1.302456e+00	-8.419029e-01
MRPL39	-1.259257e+00	-8.817045e-01
CTXN3	-1.239605e+00	-9.003218e-01
DES	-1.110873e+00	-1.028013e+00
FOLH1	-7.317149e-01	-1.406027e+00
C1orf146	-1.271947e+00	-8.655302e-01
NDUFB1	-1.299365e+00	-8.356463e-01
FHAD1	-1.349465e+00	-7.855410e-01
TTC3	-1.221627e+00	-9.133457e-01
MBOAT7	-1.262814e+00	-8.720965e-01
CYB5R2	-1.205287e+00	-9.282351e-01
NPM1	-1.666156e+00	-4.669304e-01
RPL7A	-1.636431e+00	-4.961613e-01
LAYN	-1.132125e+00	-9.996928e-01
PCDHGB5	-1.124503e+00	-1.006056e+00
PRSS35	-1.288360e+00	-8.381937e-01
WASH1	-1.653990e+00	-4.658987e-01
CUL2	-1.388257e+00	-7.309414e-01
PDZK1	-1.317739e+00	-7.986389e-01
TMEM40	-1.046671e+00	-1.069265e+00
SOX1	-9.347744e-01	-1.179757e+00
LRRC37A2	-1.369385e+00	-7.448888e-01
SLC26A10	-1.096368e+00	-1.017451e+00
SERPINA1	-1.384362e+00	-7.265482e-01
DEFB105A	-1.366277e+00	-7.432624e-01
TSSK6	-1.315835e+00	-7.932335e-01
HEPACAM2	-1.193319e+00	-9.145924e-01
KRT39	-1.190539e+00	-9.142997e-01
MAPK1	-1.248205e+00	-8.533658e-01
PCDHAC2	-1.334183e+00	-7.666517e-01
NHP2L1	-1.398505e+00	-6.973005e-01
SLC2A14	-1.148601e+00	-9.469629e-01
CYFIP1	-1.332177e+00	-7.612949e-01
ZNF417	-1.108258e+00	-9.840186e-01
METTL2B	-1.039500e+00	-1.052736e+00
SPRR2E	-1.345124e+00	-7.466214e-01
MAP3K19	-1.329658e+00	-7.563298e-01
CXCL12	-1.038756e+00	-1.047183e+00
PCDHA10	-1.310787e+00	-7.746276e-01
TSHZ2	-1.070818e+00	-1.012538e+00
SIK1	-1.155630e+00	-9.272263e-01
ZSCAN20	-1.409551e+00	-6.730165e-01
TUBGCP2	-1.167956e+00	-9.130997e-01
CHMP7	-1.453202e+00	-6.264380e-01
MB	-7.956525e-01	-1.283064e+00
ZNF226	-1.440417e+00	-6.366819e-01
ATAD1	-1.393601e+00	-6.832564e-01
ZNF808	-1.150072e+00	-9.260193e-01
ZNF223	-9.951194e-01	-1.080824e+00
CAD	-1.099184e+00	-9.766796e-01
AKT3	-1.161051e+00	-9.139333e-01
OSM	-9.777972e-01	-1.095202e+00
SCAF1	-1.304863e+00	-7.678385e-01
ADAM23	-1.367448e+00	-7.031240e-01
LHFPL4	-8.655844e-01	-1.203809e+00
SERPINA11	-8.494194e-01	-1.219181e+00
UQCRHL	-1.353876e+00	-7.145265e-01
CST11	-8.146703e-01	-1.253038e+00
CCDC37	-1.258243e+00	-8.093241e-01
PSG1	-1.062686e+00	-1.002632e+00
CT47A10	-1.163178e+00	-9.020147e-01
TAF10	-1.049207e+00	-1.015806e+00
FST	-8.595733e-01	-1.204551e+00
SP4	-1.484682e+00	-5.772338e-01
C8orf48	-1.324840e+00	-7.336364e-01
SLC38A6	-1.274407e+00	-7.840079e-01
FGF13	-1.072166e+00	-9.827965e-01
LRRC61	-6.038540e-01	-1.449680e+00
TRIM59	-1.208378e+00	-8.448098e-01
SPATA2L	-7.121164e-01	-1.340344e+00
CYSTM1	-1.057643e+00	-9.933086e-01
TMEM135	-1.211647e+00	-8.372057e-01
FNBP1L	-7.341064e-01	-1.312840e+00
ZNF212	-1.245674e+00	-8.011600e-01
RNF115	-9.278734e-01	-1.118430e+00
SPDYE2B	-1.533991e+00	-5.117297e-01
KIAA0895L	-1.214514e+00	-8.292279e-01
PMP22	-1.512022e+00	-5.315504e-01
ZNF586	-1.526102e+00	-5.168626e-01
CXCR5	-8.681844e-01	-1.170324e+00
LDLRAP1	-1.198000e+00	-8.364499e-01
CRNKL1	-1.315426e+00	-7.190170e-01
DDX6	-1.579824e+00	-4.526371e-01
CSRP2	-9.040055e-01	-1.126941e+00
THOC3	-1.489254e+00	-5.404553e-01
IL27RA	-1.007306e+00	-1.020296e+00
RALY	-9.969583e-01	-1.026923e+00
CGB5	-1.146558e+00	-8.769662e-01
CNOT6	-1.083535e+00	-9.393225e-01
RPL3	-1.041439e+00	-9.771562e-01
RNF145	-1.114567e+00	-9.033023e-01
PCYT1B	-1.163747e+00	-8.537076e-01
DCDC2B	-9.018360e-01	-1.115025e+00
RRP15	-1.464992e+00	-5.513193e-01
TRIP10	-1.088225e+00	-9.280795e-01
ZDHHC21	-8.957641e-01	-1.119205e+00
CEP192	-1.418867e+00	-5.952082e-01
RASA4B	-1.282349e+00	-7.308512e-01
AKT1S1	-8.857544e-01	-1.127133e+00
MROH7	-1.039405e+00	-9.727925e-01
TEC	-1.126211e+00	-8.844925e-01
FOXL2NB	-1.214363e+00	-7.961798e-01
ANKRD10	-8.038629e-01	-1.206606e+00
TAS2R16	-1.242924e+00	-7.671335e-01
AGTR1	-1.238903e+00	-7.706421e-01
CYP7A1	-1.323748e+00	-6.846215e-01
CAPZA2	-1.064523e+00	-9.428804e-01
NUDC	-1.335545e+00	-6.715540e-01
USP1	-1.197183e+00	-8.091935e-01
CCDC174	-1.392614e+00	-6.134512e-01
F8A3	-1.099201e+00	-9.043836e-01
CYP1A1	-9.319076e-01	-1.070417e+00
GPI	-9.715143e-01	-1.030547e+00
USP26	-7.683556e-01	-1.231467e+00
ZNF812	-1.213037e+00	-7.848718e-01
MALT1	-8.633466e-01	-1.133614e+00
SHCBP1L	-9.952218e-01	-1.001680e+00
U2AF1L4	-1.298272e+00	-6.982099e-01
OSGEPL1	-1.399252e+00	-5.970617e-01
KLF4	-1.093694e+00	-8.993622e-01
CD68	-7.175435e-01	-1.274840e+00
CYP2C18	-1.074356e+00	-9.168948e-01
SSX2B	-1.213173e+00	-7.768788e-01
TCF21	-8.862466e-01	-1.103255e+00
ATF7IP2	-1.141812e+00	-8.467917e-01
ZNF45	-1.082139e+00	-9.057611e-01
PKD2L1	-1.000060e+00	-9.870700e-01
PHF23	-1.254641e+00	-7.313109e-01
CCDC58	-1.228853e+00	-7.569333e-01
ERCC6L	-1.438869e+00	-5.454255e-01
PCSK9	-1.031319e+00	-9.523329e-01
CYP2S1	-8.093101e-01	-1.174028e+00
KCNA10	-1.230090e+00	-7.526563e-01
N6AMT2	-1.136371e+00	-8.457609e-01
SLC25A51	-1.047190e+00	-9.345918e-01
KLF13	-8.189200e-01	-1.162736e+00
TBC1D23	-1.013106e+00	-9.679249e-01
RNF149	-1.124902e+00	-8.545948e-01
GKN2	-1.097319e+00	-8.816828e-01
PLEKHM2	-1.108446e+00	-8.700330e-01
CTCF	-1.014841e+00	-9.633368e-01
TRHDE	-1.055822e+00	-9.195266e-01
MYL12B	-1.302238e+00	-6.697583e-01
PAK1IP1	-1.369667e+00	-5.998553e-01
TMEM190	-1.172429e+00	-7.967469e-01
RAD21L1	-1.210759e+00	-7.579920e-01
GCNT4	-7.467319e-01	-1.221497e+00
CYP4A11	-1.106136e+00	-8.613455e-01
TIA1	-1.096192e+00	-8.693802e-01
FRRS1	-9.606968e-01	-1.002867e+00
TAF2	-1.396947e+00	-5.655208e-01
GAGE12J	-7.397141e-01	-1.221741e+00
ZNF737	-1.138268e+00	-8.230654e-01
CPD	-1.310255e+00	-6.480341e-01
DUSP14	-7.358999e-01	-1.222197e+00
VARS2	-1.214822e+00	-7.432154e-01
ZDHHC23	-1.003432e+00	-9.537939e-01
FCER1A	-1.147743e+00	-8.061858e-01
TASP1	-1.098170e+00	-8.553985e-01
ARHGAP11B	-1.484067e+00	-4.694167e-01
GNL3	-1.395692e+00	-5.577518e-01
COX4I1	-1.690873e+00	-2.585395e-01
CD7	-1.184961e+00	-7.644259e-01
TEX35	-8.816576e-01	-1.067502e+00
SPATA24	-1.121956e+00	-8.266038e-01
ANKRD36	-1.153691e+00	-7.935134e-01
IKZF3	-1.186543e+00	-7.591404e-01
LRP2BP	-1.133913e+00	-8.103632e-01
CNOT10	-1.437199e+00	-5.061463e-01
BBS1	-1.070303e+00	-8.729849e-01
EDA	-7.247856e-01	-1.217587e+00
CD46	-1.079951e+00	-8.620979e-01
CD226	-1.353898e+00	-5.880126e-01
BRMS1	-1.529626e+00	-4.116735e-01
FOXD4	-9.830287e-01	-9.546542e-01
CXorf40B	-1.254723e+00	-6.814032e-01
NDUFC2-KCTD14	-1.044947e+00	-8.907790e-01
TBX3	-1.164594e+00	-7.701938e-01
IL13RA2	-7.874951e-01	-1.144702e+00
CT47A7	-9.416256e-01	-9.880744e-01
TYMP	-1.140870e+00	-7.884681e-01
TMEM14A	-9.739628e-01	-9.549468e-01
RBBP8NL	-1.162908e+00	-7.659424e-01
GNPDA2	-1.329340e+00	-5.971595e-01
ANGPT2	-9.053840e-01	-1.020191e+00
LRRC3	-9.460370e-01	-9.784069e-01
ARF1	-1.496494e+00	-4.264164e-01
ABI3BP	-1.054209e+00	-8.680706e-01
CCDC63	-9.557835e-01	-9.638980e-01
CCDC127	-1.041144e+00	-8.770580e-01
ATRIP	-1.359203e+00	-5.586703e-01
C4B	-9.402342e-01	-9.742556e-01
MAP1LC3B2	-9.560538e-01	-9.567017e-01
ARGLU1	-1.416626e+00	-4.955294e-01
TRIP6	-7.813082e-01	-1.129506e+00
TTF2	-1.136013e+00	-7.746576e-01
ETAA1	-9.904835e-01	-9.179546e-01
ALKBH1	-8.200437e-01	-1.088184e+00
DNAJC19	-1.008115e+00	-8.979164e-01
ESPN	-6.970747e-01	-1.208655e+00
TPM2	-1.135319e+00	-7.686020e-01
TMEM202	-1.235595e+00	-6.664536e-01
ZNF99	-1.563712e+00	-3.375057e-01
ZNF781	-1.206087e+00	-6.945851e-01
NCKAP1	-1.377376e+00	-5.231928e-01
GALNT3	-9.807635e-01	-9.184108e-01
ADAMTSL3	-8.077353e-01	-1.090921e+00
RHOQ	-1.176263e+00	-7.217389e-01
ZNF354B	-1.099621e+00	-7.966140e-01
CLDN22	-1.156200e+00	-7.396549e-01
MYBL2	-1.210459e+00	-6.841174e-01
BRD2	-1.558882e+00	-3.346806e-01
CCL4L2	-7.777667e-01	-1.114931e+00
UBAP2	-8.687267e-01	-1.023558e+00
ARSE	-1.071642e+00	-8.205871e-01
SNRPG	-1.504289e+00	-3.878104e-01
ZSCAN16	-9.372624e-01	-9.546799e-01
CYP2A13	-8.739346e-01	-1.017886e+00
CPNE6	-9.422421e-01	-9.488461e-01
PIP5K1A	-1.288834e+00	-6.013291e-01
CYP11B1	-7.500297e-01	-1.139992e+00
CRIPT	-7.997410e-01	-1.089225e+00
ZNF354A	-1.166497e+00	-7.216786e-01
C2CD5	-9.247252e-01	-9.623358e-01
ADSS	-7.586422e-01	-1.127186e+00
CXCL8	-5.214672e-01	-1.364157e+00
C4orf3	-1.056525e+00	-8.286309e-01
CTSK	-1.084842e+00	-7.998114e-01
JRKL	-1.240249e+00	-6.443520e-01
C1orf174	-1.162667e+00	-7.212784e-01
CTXN1	-1.042327e+00	-8.404772e-01
AVPI1	-5.670799e-01	-1.314566e+00
ANKRD22	-6.716277e-01	-1.209182e+00
LRRC7	-6.794233e-01	-1.200603e+00
ABCC10	-8.884663e-01	-9.884591e-01
PGM2	-6.846348e-01	-1.191724e+00
POLG2	-1.276366e+00	-5.973464e-01
SLC6A16	-3.473844e-01	-1.525046e+00
SAFB2	-1.089593e+00	-7.795512e-01
SRFBP1	-1.185027e+00	-6.838261e-01
ADAR	-1.439169e+00	-4.284401e-01
STOML1	-9.397282e-01	-9.257720e-01
STK32B	-7.809778e-01	-1.084254e+00
IK	-1.005974e+00	-8.591830e-01
CSN1S1	-9.431169e-01	-9.206930e-01
GALNT7	-9.656859e-01	-8.933339e-01
PPIAL4G	-1.169348e+00	-6.887258e-01
HN1	-1.091401e+00	-7.658505e-01
TREM1	-1.048921e+00	-8.078144e-01
INTS1	-1.487042e+00	-3.682658e-01
STARD8	-8.886642e-01	-9.645815e-01
PKM	-1.381109e+00	-4.720666e-01
COG5	-1.262382e+00	-5.892161e-01
NDNL2	-1.264062e+00	-5.874172e-01
OR52E4	-1.373287e+00	-4.767427e-01
EGFL6	-7.879012e-01	-1.061373e+00
WDR49	-1.116155e+00	-7.260795e-01
TBL1Y	-5.476569e-01	-1.293548e+00
GAS2L3	-1.091170e+00	-7.487504e-01
CRLF2	-9.103958e-01	-9.260398e-01
ARMC7	-1.205069e+00	-6.306000e-01
KLK11	-1.118441e+00	-7.156045e-01
MRPS21	-1.277915e+00	-5.551993e-01
MAP2K2	-1.082911e+00	-7.491529e-01
ASPHD2	-1.039079e+00	-7.922199e-01
NUP93	-1.386964e+00	-4.435740e-01
ZNF239	-1.381969e+00	-4.483578e-01
TAF7L	-7.565175e-01	-1.073388e+00
ZNF783	-1.117226e+00	-7.119519e-01
SDHA	-7.888341e-01	-1.038402e+00
DPH3	-1.436614e+00	-3.880838e-01
ITGB1BP2	-9.284685e-01	-8.952723e-01
IL7R	-1.252199e+00	-5.709850e-01
QRFP	-9.422935e-01	-8.787269e-01
PSMD6	-1.541927e+00	-2.778187e-01
XKR5	-8.788608e-01	-9.406951e-01
TK1	-9.829671e-01	-8.351891e-01
VSIG10L	-7.529845e-01	-1.064503e+00
BTBD10	-8.455895e-01	-9.709208e-01
BPY2C	-1.040940e+00	-7.755025e-01
CTNNA2	-7.885441e-01	-1.027799e+00
CCDC67	-8.763325e-01	-9.399065e-01
ACTR3C	-1.074019e+00	-7.414160e-01
AFAP1	-1.251001e+00	-5.644088e-01
ZNF140	-1.135208e+00	-6.801077e-01
GCGR	-1.139057e+00	-6.739626e-01
TMEM229A	-1.008086e+00	-8.039944e-01
CHMP2A	-1.223072e+00	-5.887843e-01
CSE1L	-1.144919e+00	-6.654645e-01
FBXO2	-1.117135e+00	-6.910944e-01
HNRNPL	-1.324333e+00	-4.832227e-01
ELAC2	-1.381704e+00	-4.256265e-01
ANGPTL7	-9.954968e-01	-8.115609e-01
CT62	-7.099994e-01	-1.096243e+00
CADM3	-8.149816e-01	-9.879451e-01
BOD1	-7.656807e-01	-1.035996e+00
SRSF1	-1.303659e+00	-4.961898e-01
BUB1	-6.660798e-01	-1.131638e+00
CR2	-9.391574e-01	-8.583787e-01
WDR75	-1.491758e+00	-3.052789e-01
PRDM1	-1.022605e+00	-7.736070e-01
ANGPTL2	-8.240178e-01	-9.712453e-01
ZNF329	-1.020939e+00	-7.740878e-01
MYH11	-1.314395e+00	-4.804756e-01
RANBP9	-1.032582e+00	-7.614610e-01
TDRD12	-1.337813e+00	-4.555275e-01
IGF2	-1.036548e+00	-7.557170e-01
TXNDC8	-9.265554e-01	-8.653080e-01
METTL16	-1.368479e+00	-4.232383e-01
PCNP	-8.092153e-01	-9.817803e-01
CCDC3	-8.509326e-01	-9.394021e-01
CCDC169-SOHLH2	-6.613408e-01	-1.128892e+00
CSMD1	-1.120515e+00	-6.696476e-01
PHF21A	-1.240632e+00	-5.489744e-01
WBP11	-1.195097e+00	-5.941984e-01
ZNF763	-1.248828e+00	-5.398072e-01
RPS7	-1.564467e+00	-2.240555e-01
ZBTB43	-8.883106e-01	-8.965330e-01
KLRC3	-7.496225e-01	-1.034947e+00
P2RY14	-1.080495e+00	-7.023973e-01
CDADC1	-9.677951e-01	-8.148506e-01
CCT8L2	-7.818225e-01	-1.000675e+00
CRYGA	-1.224033e+00	-5.584263e-01
GPR31	-7.560570e-01	-1.025430e+00
COL4A3	-8.312963e-01	-9.471856e-01
SVOPL	-8.648910e-01	-9.124614e-01
FAM228B	-1.038743e+00	-7.382052e-01
TAF15	-1.054509e+00	-7.220774e-01
SLAIN1	-7.467670e-01	-1.027688e+00
JUNB	-9.705922e-01	-8.031061e-01
TMEM185B	-1.329422e+00	-4.431304e-01
GPATCH2L	-5.686547e-01	-1.202703e+00
PCGF2	-1.121755e+00	-6.489962e-01
TENM2	-1.385940e+00	-3.846855e-01
TP53RK	-1.348189e+00	-4.214166e-01
DDX21	-1.395411e+00	-3.741361e-01
TFRC	-9.746333e-01	-7.919505e-01
CNEP1R1	-1.242063e+00	-5.207009e-01
EIF3C	-1.409984e+00	-3.515717e-01
ZNF22	-7.495337e-01	-1.011810e+00
VWC2L	-1.008998e+00	-7.519704e-01
TUBA1A	-1.089195e+00	-6.709375e-01
TEX13B	-8.512793e-01	-9.087146e-01
ZBTB14	-6.231532e-01	-1.134401e+00
TMPRSS12	-9.595105e-01	-7.977747e-01
THOP1	-9.125547e-01	-8.441224e-01
TNIP2	-1.176049e+00	-5.805069e-01
TNFRSF13C	-7.244119e-01	-1.028708e+00
PPP1R2	-9.546203e-01	-7.965131e-01
MED19	-7.937953e-01	-9.565625e-01
METTL6	-8.536880e-01	-8.963743e-01
EIF2S3	-1.464367e+00	-2.850084e-01
CHMP4A	-8.503659e-01	-8.982621e-01
HOXD1	-9.594693e-01	-7.881001e-01
JMJD7	-6.737789e-01	-1.072819e+00
SIRT5	-1.110031e+00	-6.364441e-01
HEATR1	-1.402726e+00	-3.436178e-01
NELL2	-9.834123e-01	-7.629294e-01
PTGFRN	-7.555975e-01	-9.903876e-01
ATAD2	-1.176919e+00	-5.683558e-01
PSMD1	-1.065588e+00	-6.780857e-01
TCEB2	-1.101711e+00	-6.419618e-01
SIAE	-8.982806e-01	-8.432569e-01
DUSP22	-1.062765e+00	-6.785155e-01
FGF22	-6.993571e-01	-1.040189e+00
MAGEA2B	-9.309501e-01	-8.082611e-01
PCDH15	-8.026787e-01	-9.348802e-01
TRIB2	-1.074765e+00	-6.609767e-01
GCLC	-1.229492e+00	-5.058813e-01
MYBPC2	-6.940856e-01	-1.039800e+00
IER5	-9.149319e-01	-8.176152e-01
RNF10	-9.821671e-01	-7.499960e-01
CCDC160	-1.270605e+00	-4.615058e-01
CD99L2	-1.025760e+00	-7.049331e-01
FASTKD2	-8.156414e-01	-9.149310e-01
KLK7	-8.254487e-01	-9.045839e-01
ZNF443	-8.634058e-01	-8.646271e-01
AARSD1	-8.061447e-01	-9.184250e-01
CYP27A1	-9.040869e-01	-8.201087e-01
HRH1	-6.833996e-01	-1.040563e+00
HNRNPD	-1.072421e+00	-6.505054e-01
ARAP3	-1.114100e+00	-6.088007e-01
IL20RA	-9.056209e-01	-8.160194e-01
TANGO6	-1.207645e+00	-5.132461e-01
CLU	-1.107867e+00	-6.096321e-01
PCDH10	-5.928846e-01	-1.124590e+00
TPMT	-1.045363e+00	-6.720846e-01
TDRD6	-8.738085e-01	-8.427575e-01
WSB1	-1.201280e+00	-5.133358e-01
ARRDC1	-1.128407e+00	-5.855676e-01
KRT78	-7.877365e-01	-9.258725e-01
ARL2	-1.388729e+00	-3.240660e-01
WNT2B	-7.687726e-01	-9.433215e-01
USP17L15	-1.351361e+00	-3.569441e-01
PCLO	-9.600215e-01	-7.471309e-01
ZNF853	-9.612923e-01	-7.456618e-01
S100A14	-9.826738e-01	-7.231880e-01
CDH10	-4.876325e-01	-1.217734e+00
ACADSB	-9.108227e-01	-7.942539e-01
RB1CC1	-1.048931e+00	-6.561307e-01
MCM3	-1.383317e+00	-3.212043e-01
SLC22A1	-8.723166e-01	-8.274172e-01
WDR17	-1.035938e+00	-6.630521e-01
USP17L25	-1.126005e+00	-5.723295e-01
ALOX5	-6.651103e-01	-1.032036e+00
ZNF674	-1.153931e+00	-5.427464e-01
ST20-MTHFS	-9.653874e-01	-7.305334e-01
WBP1L	-9.294912e-01	-7.663611e-01
LRRC2	-9.549489e-01	-7.400809e-01
NUF2	-1.412655e+00	-2.814622e-01
ZNF695	-6.986676e-01	-9.936968e-01
KLRG1	-7.666748e-01	-9.250428e-01
TMPRSS2	-9.834466e-01	-7.080518e-01
OTUD4	-1.022646e+00	-6.687034e-01
LYZL2	-6.848546e-01	-1.005828e+00
HOXA10	-1.177377e+00	-5.123437e-01
KIAA1211	-6.896322e-01	-9.978244e-01
IRAK1BP1	-9.967437e-01	-6.901072e-01
CYB561	-8.177468e-01	-8.684557e-01
LYRM5	-1.057273e+00	-6.288296e-01
RNASE1	-9.002394e-01	-7.856248e-01
ZBTB10	-8.200534e-01	-8.650866e-01
PIPOX	-9.053110e-01	-7.771921e-01
STK33	-6.241453e-01	-1.057998e+00
MYLK	-7.979522e-01	-8.834001e-01
CSNK2A3	-8.420680e-01	-8.389322e-01
PLEKHG6	-9.689591e-01	-7.117240e-01
FAM200A	-1.389448e+00	-2.900873e-01
OR4D11	-9.586085e-01	-7.209262e-01
RTN4R	-6.451394e-01	-1.033340e+00
TIE1	-8.101631e-01	-8.682333e-01
PRSS1	-6.866813e-01	-9.916205e-01
S100A7	-7.419285e-01	-9.357225e-01
MED21	-1.466796e+00	-2.098816e-01
ZNF713	-9.707966e-01	-7.052649e-01
ZNF202	-7.840524e-01	-8.895472e-01
TMEM222	-5.688336e-01	-1.104468e+00
SSBP4	-9.823726e-01	-6.878207e-01
GFI1B	-1.084818e+00	-5.834461e-01
RGS13	-5.604781e-01	-1.106221e+00
FBXO47	-1.313327e+00	-3.528153e-01
KCTD16	-9.065662e-01	-7.592443e-01
LYN	-1.149621e+00	-5.147429e-01
CCDC93	-9.424451e-01	-7.190623e-01
C1orf115	-5.868772e-01	-1.074555e+00
POT1	-1.376572e+00	-2.842064e-01
CLPSL2	-8.700218e-01	-7.905373e-01
PRDM12	-9.212345e-01	-7.393183e-01
NXF2	-8.756556e-01	-7.841385e-01
NDUFB6	-1.458636e+00	-2.004948e-01
RPS6KC1	-9.661194e-01	-6.902445e-01
IVNS1ABP	-1.223744e+00	-4.305794e-01
RAP1B	-1.033091e+00	-6.204408e-01
THAP10	-1.099238e+00	-5.533232e-01
TEDDM1	-9.811953e-01	-6.710054e-01
ADAP1	-9.658146e-01	-6.850934e-01
TMEM186	-7.681570e-01	-8.827311e-01
DBF4	-9.146610e-01	-7.359215e-01
MED4	-1.231116e+00	-4.194536e-01
PRMT7	-1.336048e+00	-3.129376e-01
SPINK14	-9.024015e-01	-7.461639e-01
CDCA7	-8.887366e-01	-7.591363e-01
ZNF587B	-1.195896e+00	-4.514550e-01
BCL6B	-9.361139e-01	-7.112107e-01
LRRC10B	-6.539170e-01	-9.922795e-01
CD58	-7.874739e-01	-8.586728e-01
GDA	-1.135125e+00	-5.109737e-01
TRIM3	-8.429609e-01	-8.023661e-01
HCRTR1	-7.012736e-01	-9.438159e-01
KLC3	-9.561430e-01	-6.887191e-01
TBCB	-8.885623e-01	-7.560612e-01
TRPM5	-6.830470e-01	-9.612457e-01
TBC1D22B	-4.593993e-01	-1.184737e+00
MRPL46	-1.070994e+00	-5.717469e-01
TNNI2	-9.057793e-01	-7.368105e-01
MMP19	-4.157335e-01	-1.226514e+00
ARHGEF19	-5.648440e-01	-1.075919e+00
EI24	-1.049384e+00	-5.910172e-01
PRAMEF2	-1.369175e+00	-2.701061e-01
PCDHA1	-4.242402e-01	-1.214156e+00
CHML	-7.587556e-01	-8.794332e-01
RPS6KA2	-9.330478e-01	-7.041483e-01
SF3A3	-1.113064e+00	-5.235516e-01
LRP1	-7.749940e-01	-8.610008e-01
PEX12	-1.100953e+00	-5.349357e-01
TMEM14C	-1.160670e+00	-4.748113e-01
CTNNB1	-9.283856e-01	-7.060791e-01
CXCL14	-9.423084e-01	-6.905121e-01
ARHGDIA	-9.013478e-01	-7.313955e-01
TMEM42	-9.246265e-01	-7.078467e-01
PCDHGA12	-1.053102e+00	-5.789222e-01
C6orf15	-1.014917e+00	-6.167986e-01
COX18	-1.119093e+00	-5.114394e-01
POU5F1B	-9.521958e-01	-6.778071e-01
RRAS	-8.982521e-01	-7.316533e-01
UCN2	-7.763396e-01	-8.524167e-01
COPB2	-1.129394e+00	-4.987466e-01
PROCR	-1.067001e+00	-5.610321e-01
CEP135	-1.093094e+00	-5.346351e-01
FDX1	-1.142172e+00	-4.852534e-01
METTL8	-9.608052e-01	-6.654740e-01
SLAMF8	-6.355178e-01	-9.907471e-01
RPL21	-1.362055e+00	-2.639515e-01
THUMPD1	-1.108667e+00	-5.173224e-01
CYLC1	-7.292129e-01	-8.960748e-01
PHB2	-1.374349e+00	-2.443375e-01
MLLT11	-6.688126e-01	-9.492415e-01
TFEC	-7.514232e-01	-8.659682e-01
CT47A2	-7.007289e-01	-9.159060e-01
GPATCH1	-7.960295e-01	-8.202321e-01
DZIP3	-9.312723e-01	-6.844243e-01
TNFRSF18	-1.093186e+00	-5.214749e-01
ARHGEF16	-9.017953e-01	-7.128501e-01
LSM10	-9.881897e-01	-6.264225e-01
ACTBL2	-1.232062e+00	-3.821494e-01
SLAMF6	-9.344751e-01	-6.797194e-01
FHDC1	-1.008375e+00	-6.053227e-01
SGK223	-6.740516e-01	-9.393748e-01
TRIM58	-8.675008e-01	-7.455570e-01
AQP10	-9.618962e-01	-6.510637e-01
NTM	-9.124336e-01	-7.000296e-01
PC	-7.870776e-01	-8.242573e-01
GCC2	-1.055603e+00	-5.549476e-01
TRIM49D1	-7.114980e-01	-8.980127e-01
RPS6KA1	-6.163382e-01	-9.931148e-01
CYP4F12	-1.082451e+00	-5.261847e-01
MRPS5	-1.309741e+00	-2.986001e-01
COPS5	-1.131778e+00	-4.756433e-01
TXNDC12	-9.957705e-01	-6.115070e-01
12-Sep	-6.744299e-01	-9.327055e-01
PRPF38A	-1.359436e+00	-2.469481e-01
USP29	-9.638101e-01	-6.423781e-01
PCED1A	-1.042761e+00	-5.629189e-01
DHRS7	-8.759470e-01	-7.278408e-01
SLC6A11	-7.365442e-01	-8.668481e-01
CNPY4	-1.019802e+00	-5.830665e-01
ARNT2	-1.015550e+00	-5.862398e-01
PCDH12	-9.601723e-01	-6.415674e-01
CYTL1	-6.379069e-01	-9.634294e-01
MAP2K4	-9.944744e-01	-6.066032e-01
MANBAL	-9.225387e-01	-6.784512e-01
TNFAIP1	-1.044044e+00	-5.568765e-01
OARD1	-1.261562e+00	-3.368193e-01
AKAP1	-9.240503e-01	-6.742256e-01
CALR3	-9.843420e-01	-6.138021e-01
ANKRD2	-7.034080e-01	-8.947066e-01
PRSS2	-6.177792e-01	-9.792370e-01
LYPLAL1	-1.089754e+00	-5.070815e-01
TNFAIP8	-1.078016e+00	-5.183123e-01
GTPBP4	-1.375884e+00	-2.194155e-01
RNF138	-1.021335e+00	-5.725592e-01
TMEM110-MUSTN1	-8.438245e-01	-7.500666e-01
PAM16	-4.578256e-01	-1.135612e+00
CAPS	-6.577421e-01	-9.356758e-01
AKNA	-8.293926e-01	-7.607630e-01
PRSS3	-8.278674e-01	-7.610066e-01
NMB	-6.876477e-01	-9.006308e-01
HNRNPCL4	-1.106877e+00	-4.809352e-01
PCDHGA7	-1.003496e+00	-5.842977e-01
PPIAL4D	-1.138367e+00	-4.485642e-01
KRTAP10-1	-7.186086e-01	-8.680801e-01
SMC6	-1.423671e+00	-1.623277e-01
TMEM38B	-9.076713e-01	-6.780896e-01
RNF208	-6.487604e-01	-9.364477e-01
EFCAB13	-1.001324e+00	-5.838048e-01
ADCYAP1	-9.164643e-01	-6.644496e-01
CEP85L	-1.084231e+00	-4.966734e-01
CYTH2	-8.308586e-01	-7.482589e-01
HPN	-6.112507e-01	-9.663517e-01
SDCBP	-1.099117e+00	-4.758382e-01
CST6	-7.054668e-01	-8.684615e-01
TRPV1	-8.949140e-01	-6.781187e-01
USP17L28	-9.803379e-01	-5.919120e-01
KRTAP22-1	-2.063802e-01	-1.363299e+00
TTL	-9.212887e-01	-6.469159e-01
EIF3H	-1.287764e+00	-2.790700e-01
KLHL3	-8.945962e-01	-6.690809e-01
GPR158	-5.422904e-01	-1.021012e+00
CATSPER2	-6.219143e-01	-9.400425e-01
KRTAP22-2	-4.457220e-01	-1.114276e+00
CDC42SE1	-8.108522e-01	-7.460380e-01
MAPK13	-9.992178e-01	-5.574415e-01
CLEC4D	-1.105658e+00	-4.489925e-01
SOX15	-8.017859e-01	-7.523055e-01
CREBRF	-7.512558e-01	-8.017014e-01
CYP27B1	-8.735784e-01	-6.788201e-01
WAPAL	-1.166335e+00	-3.843896e-01
GPR37L1	-1.082484e+00	-4.676594e-01
GLIPR1L2	-7.976141e-01	-7.518073e-01
XRCC5	-1.321843e+00	-2.272052e-01
RPGRIP1L	-1.071569e+00	-4.773198e-01
EPM2A	-7.460205e-01	-8.019863e-01
ISLR	-4.997889e-01	-1.047502e+00
CWF19L1	-1.082018e+00	-4.652699e-01
SEC61A1	-1.215353e+00	-3.312550e-01
METTL21C	-4.087594e-01	-1.136677e+00
TRAPPC4	-1.197390e+00	-3.462871e-01
PCSK2	-9.453347e-01	-5.983054e-01
KLHL23	-9.646009e-01	-5.789682e-01
RPE	-1.252032e+00	-2.899333e-01
CLCF1	-6.157783e-01	-9.258996e-01
MTRNR2L7	-7.032556e-01	-8.372904e-01
MSH2	-8.416433e-01	-6.987449e-01
ZNF75A	-9.455949e-01	-5.945758e-01
CNTNAP3B	-1.031191e+00	-5.081790e-01
EIF2S1	-1.358398e+00	-1.807554e-01
NCAPH2	-1.016760e+00	-5.217285e-01
NPIPA1	-1.429101e+00	-1.086481e-01
SLC2A13	-8.003987e-01	-7.369060e-01
SMIM13	-7.394605e-01	-7.965220e-01
RAB40A	-8.315559e-01	-7.041119e-01
CRIP3	-9.729239e-01	-5.605369e-01
KBTBD2	-1.044870e+00	-4.880337e-01
NPIPB3	-1.206896e+00	-3.259771e-01
MRPL14	-1.019177e+00	-5.133561e-01
TRPC5OS	-1.060932e+00	-4.715857e-01
RBMX	-1.214380e+00	-3.152273e-01
TPP2	-9.366918e-01	-5.922505e-01
CFLAR	-1.397001e+00	-1.311431e-01
DHX37	-1.261033e+00	-2.657885e-01
TBL3	-9.962590e-01	-5.299730e-01
TROVE2	-8.303638e-01	-6.955989e-01
TIGAR	-8.737671e-01	-6.507593e-01
CTAG2	-7.795789e-01	-7.439384e-01
ZNF224	-1.109826e+00	-4.136849e-01
MRPL3	-1.053307e+00	-4.695786e-01
IL18RAP	-9.471505e-01	-5.741834e-01
TIMM44	-9.112409e-01	-6.085673e-01
GPD1	-5.425847e-01	-9.764815e-01
KIAA0391	-1.181187e+00	-3.366438e-01
CBWD2	-1.097651e+00	-4.196945e-01
FAAH2	-8.502914e-01	-6.657862e-01
SYCP2L	-8.709310e-01	-6.428711e-01
RNF44	-9.715948e-01	-5.421865e-01
KLHL1	-9.888685e-01	-5.240428e-01
CCL15	-8.083038e-01	-7.043463e-01
HDGF	-7.821287e-01	-7.302259e-01
WDR41	-1.169503e+00	-3.422663e-01
MTRNR2L10	-8.805197e-01	-6.311143e-01
CYFIP2	-1.074976e+00	-4.356387e-01
DNAJC22	-8.575398e-01	-6.527168e-01
ZNF785	-9.124578e-01	-5.971021e-01
ATP6V1D	-1.190713e+00	-3.177213e-01
CT45A6	-3.378003e-01	-1.170599e+00
PALM3	-7.658933e-01	-7.409150e-01
CCDC42	-9.975764e-01	-5.076854e-01
CXXC1	-9.642381e-01	-5.407581e-01
FER1L5	-6.672777e-01	-8.371069e-01
ZFP37	-7.780110e-01	-7.253739e-01
CCL19	-1.198112e+00	-3.038185e-01
RBPJ	-1.089899e+00	-4.118003e-01
DEFB130	-9.761545e-01	-5.250879e-01
MRPL28	-1.047052e+00	-4.541039e-01
FAH	-5.023236e-01	-9.971199e-01
CYP7B1	-3.910882e-01	-1.107989e+00
NUP62	-7.817752e-01	-7.167090e-01
TUSC3	-5.334930e-01	-9.645348e-01
TSPEAR	-4.875206e-01	-1.010454e+00
HAUS6	-1.226356e+00	-2.712031e-01
TMEM110	-1.014278e+00	-4.831656e-01
TXNL1	-6.564543e-01	-8.399988e-01
SLC6A2	-7.482081e-01	-7.479194e-01
RQCD1	-1.137793e+00	-3.562268e-01
KRTAP12-1	-6.615600e-01	-8.323945e-01
LOC81691	-1.138026e+00	-3.557929e-01
PRUNE2	-8.133429e-01	-6.793135e-01
MRPL23	-9.637147e-01	-5.281960e-01
MBOAT2	-9.381111e-01	-5.531527e-01
TRABD2A	-1.003944e+00	-4.863925e-01
WDR82	-1.126342e+00	-3.637757e-01
TNNI1	-6.060626e-01	-8.833964e-01
CYGB	-6.088642e-01	-8.799352e-01
TSPAN6	-5.133288e-01	-9.738538e-01
TIAM2	-8.330062e-01	-6.520506e-01
DNAH12	-6.183610e-01	-8.665807e-01
CUL3	-1.116139e+00	-3.687032e-01
FAM205A	-1.140059e+00	-3.441033e-01
MAGT1	-8.310246e-01	-6.527768e-01
RUSC1-AS1	-7.388758e-01	-7.445671e-01
LCA5	-8.256525e-01	-6.577219e-01
DOCK10	-8.833944e-01	-5.997048e-01
TTC13	-4.670205e-01	-1.014770e+00
CTSF	-4.144614e-01	-1.066897e+00
COX5B	-1.063194e+00	-4.177399e-01
CEP112	-1.050187e+00	-4.303345e-01
PEX2	-1.060318e+00	-4.201981e-01
MGAT3	-6.845485e-01	-7.959610e-01
OR5B21	-5.659739e-01	-9.135499e-01
RPS2	-1.059749e+00	-4.181660e-01
FBXO42	-8.115312e-01	-6.659152e-01
TMEM150A	-8.658228e-01	-6.110333e-01
PRAMEF12	-6.287993e-01	-8.472541e-01
PHYHD1	-3.513967e-01	-1.124437e+00
EIF2S2	-1.227764e+00	-2.475947e-01
NSFL1C	-8.763726e-01	-5.982632e-01
PCDHGA8	-8.907799e-01	-5.837843e-01
UBR4	-1.135545e+00	-3.374829e-01
MRPS2	-1.315124e+00	-1.566045e-01
CKM	-7.099786e-01	-7.612300e-01
AADACL2	-8.105211e-01	-6.606158e-01
C1orf52	-7.679478e-01	-7.020832e-01
THAP2	-8.313153e-01	-6.384739e-01
RPL9	-1.200173e+00	-2.688642e-01
MUC17	-9.263819e-01	-5.412069e-01
PAIP2	-9.855189e-01	-4.819129e-01
HNRNPCL1	-9.004432e-01	-5.653139e-01
DAO	-1.140189e+00	-3.252989e-01
TRAP1	-8.704725e-01	-5.949482e-01
USP17L30	-1.061161e+00	-4.037522e-01
ZNF704	-7.587491e-01	-7.058860e-01
ADAT1	-7.655134e-01	-6.986738e-01
MRPS31	-1.086298e+00	-3.765766e-01
POTEB2	-1.165607e+00	-2.971824e-01
ALKBH5	-7.822356e-01	-6.795809e-01
RELL2	-8.163709e-01	-6.451430e-01
RCN2	-9.911934e-01	-4.696285e-01
CDK10	-1.112583e+00	-3.457665e-01
TMUB1	-9.035330e-01	-5.542347e-01
EPB41L1	-1.115062e+00	-3.421510e-01
NAA15	-1.211024e+00	-2.459664e-01
CDK7	-1.219136e+00	-2.374508e-01
CTSV	-7.185513e-01	-7.375468e-01
CUTA	-8.736436e-01	-5.818551e-01
PPM1D	-1.337112e+00	-1.149028e-01
MTHFD1L	-8.687747e-01	-5.831354e-01
IL17REL	-6.082630e-01	-8.433672e-01
TRPV6	-6.236244e-01	-8.277322e-01
TPRG1	-6.713803e-01	-7.797715e-01
SNX2	-5.773802e-01	-8.730881e-01
PXDNL	-7.638676e-01	-6.864330e-01
GEMIN7	-9.626307e-01	-4.870421e-01
CYB5R4	-1.020880e+00	-4.283576e-01
CRTC2	-7.387536e-01	-7.092892e-01
NDC80	-1.157739e+00	-2.899566e-01
EPRS	-1.263677e+00	-1.832817e-01
NT5C3A	-8.199210e-01	-6.257666e-01
NUP85	-1.007609e+00	-4.375435e-01
ADAM19	-6.255405e-01	-8.192562e-01
LUC7L2	-1.218465e+00	-2.253222e-01
CD24	-8.121479e-01	-6.305356e-01
WNT11	-3.798014e-01	-1.062795e+00
JUN	-8.769674e-01	-5.654290e-01
SETD2	-8.981456e-01	-5.419324e-01
ABHD15	-6.523933e-01	-7.867346e-01
MRPL44	-1.241886e+00	-1.969226e-01
EXOC1	-1.233690e+00	-2.049700e-01
DDX49	-9.531235e-01	-4.847697e-01
ZPBP2	-7.135754e-01	-7.238017e-01
ANKRD30A	-1.095189e+00	-3.418869e-01
MPC1L	-4.333074e-01	-1.003136e+00
CCL25	-7.318350e-01	-7.043550e-01
TAS2R19	-9.753174e-01	-4.593319e-01
DFNB59	-9.426286e-01	-4.919122e-01
ICA1	-1.185394e+00	-2.489776e-01
HRASLS2	-5.941792e-01	-8.398901e-01
SLC44A5	-9.661377e-01	-4.675947e-01
TCEA1	-9.871364e-01	-4.459020e-01
TDRKH	-8.633025e-01	-5.690148e-01
MAGEB6	-9.188216e-01	-5.108733e-01
PRAMEF20	-9.130193e-01	-5.150195e-01
GALNT10	-9.942494e-01	-4.329522e-01
BCAS2	-1.087313e+00	-3.396482e-01
THG1L	-9.347899e-01	-4.917431e-01
EVPL	-6.786121e-01	-7.473039e-01
CIRH1A	-1.073909e+00	-3.518737e-01
PCDHA13	-8.441351e-01	-5.814688e-01
UMODL1	-8.445828e-01	-5.800472e-01
FARS2	-1.134792e+00	-2.895129e-01
RAE1	-8.766451e-01	-5.475807e-01
CERKL	-1.029398e+00	-3.941496e-01
USP24	-8.906427e-01	-5.327558e-01
OR51L1	-1.068157e+00	-3.541257e-01
WDR47	-6.327289e-01	-7.880879e-01
TFPI	-5.790768e-01	-8.404181e-01
ASB16	-4.741622e-01	-9.452358e-01
ARHGEF17	-8.929875e-01	-5.261385e-01
HFM1	-8.992341e-01	-5.195071e-01
ZNF92	-9.803363e-01	-4.382113e-01
ZNF366	-6.897315e-01	-7.284849e-01
CYP26A1	-4.837217e-01	-9.341483e-01
CPA5	-9.005175e-01	-5.164107e-01
OR2A14	-6.267716e-01	-7.894752e-01
TNXB	-6.976205e-01	-7.183516e-01
PTPN22	-5.096491e-01	-9.052750e-01
TRIM64	-9.973433e-01	-4.172871e-01
CT45A5	-1.050614e+00	-3.635052e-01
CSHL1	-1.245355e+00	-1.667763e-01
LRRC71	-9.382906e-01	-4.735878e-01
MS4A13	-6.057384e-01	-8.047932e-01
SRRM3	-4.316877e-01	-9.781703e-01
ITPRIPL2	-7.689695e-01	-6.408850e-01
DEFB108B	-8.189451e-01	-5.905904e-01
PLEKHF2	-9.199969e-01	-4.893192e-01
SP140L	-6.547134e-01	-7.545555e-01
TUBB4B	-9.522777e-01	-4.563721e-01
ZNF880	-6.952665e-01	-7.131368e-01
TG	-9.664438e-01	-4.414392e-01
TAX1BP3	-9.067261e-01	-5.007033e-01
KL	-5.919571e-01	-8.153315e-01
ZNF117	-9.765375e-01	-4.289571e-01
MMP2	-5.325867e-01	-8.727486e-01
USP17L8	-8.734629e-01	-5.317769e-01
ZNF397	-7.848748e-01	-6.197187e-01
TMEFF1	-6.070692e-01	-7.974154e-01
TAPBPL	-5.027846e-01	-9.015106e-01
SHF	-9.242050e-01	-4.791028e-01
CELSR3	-5.030162e-01	-8.995217e-01
CCDC77	-6.851637e-01	-7.155550e-01
CXorf67	-4.758062e-01	-9.235371e-01
ARHGAP15	-7.502640e-01	-6.475995e-01
LPAR4	-7.348800e-01	-6.621939e-01
CCDC144NL	-9.532465e-01	-4.431937e-01
PTHLH	-7.931592e-01	-6.027367e-01
ARMCX1	-8.863486e-01	-5.090196e-01
COX7A2	-7.019921e-01	-6.926925e-01
LSG1	-1.060602e+00	-3.333819e-01
GALK2	-6.151250e-01	-7.785437e-01
POLR2B	-1.043087e+00	-3.503920e-01
CLTCL1	-6.376513e-01	-7.557594e-01
SP100	-9.429196e-01	-4.502975e-01
FBXO25	-6.910781e-01	-7.005724e-01
CYP2W1	-8.571248e-01	-5.341612e-01
TBC1D14	-8.302695e-01	-5.607311e-01
NAE1	-1.365660e+00	-2.464521e-02
SF3B2	-1.258590e+00	-1.315058e-01
ZNF789	-1.215186e+00	-1.743982e-01
TBC1D31	-3.942399e-01	-9.941648e-01
HTN3	-7.998918e-01	-5.868192e-01
DNASE1L1	-8.332137e-01	-5.534490e-01
PSMA6	-1.053722e+00	-3.326294e-01
NPHP3	-7.808821e-01	-6.050242e-01
DERL1	-1.079896e+00	-3.054930e-01
HPS4	-8.441518e-01	-5.403154e-01
CCDC68	-9.052959e-01	-4.785241e-01
RBM43	-7.491465e-01	-6.337759e-01
UBA3	-1.225101e+00	-1.566845e-01
NCR3LG1	-5.129323e-01	-8.674502e-01
EXT1	-1.147779e+00	-2.325984e-01
PDCD11	-6.980496e-01	-6.822749e-01
NUP35	-1.160342e+00	-2.196151e-01
CD70	-8.294756e-01	-5.504586e-01
MARCKS	-7.403543e-01	-6.385575e-01
STARD13	-8.247690e-01	-5.521068e-01
IGF2BP1	-7.517855e-01	-6.249737e-01
NAT1	-5.612962e-01	-8.152256e-01
RNGTT	-1.223137e+00	-1.530355e-01
FAM133B	-8.433755e-01	-5.318288e-01
EPB41L5	-7.061056e-01	-6.688193e-01
AGR2	-1.058326e+00	-3.147073e-01
DAPK2	-5.911887e-01	-7.818076e-01
KYNU	-7.525061e-01	-6.204207e-01
NMUR2	-8.661049e-01	-5.060845e-01
PAPOLA	-8.456813e-01	-5.260857e-01
RBMXL2	-4.595187e-01	-9.120828e-01
TEX29	-5.103834e-01	-8.605691e-01
CRYGS	-4.580461e-01	-9.128663e-01
TRIM28	-8.246440e-01	-5.459454e-01
TTC37	-9.105345e-01	-4.585863e-01
MRPL47	-1.021314e+00	-3.470109e-01
HIST1H1T	-1.036594e+00	-3.314965e-01
CSNK1D	-7.774983e-01	-5.892941e-01
TLE6	-6.799148e-01	-6.866741e-01
SLC9B1	-9.507768e-01	-4.151499e-01
KPNA6	-1.006815e+00	-3.588486e-01
GPR149	-7.938040e-01	-5.718331e-01
TNPO3	-1.080854e+00	-2.840109e-01
10-Sep	-9.913279e-01	-3.729131e-01
CPLX4	-6.472530e-01	-7.167269e-01
NUDT21	-1.074462e+00	-2.894892e-01
ZNF433	-7.896294e-01	-5.741598e-01
NUCB2	-8.999116e-01	-4.638740e-01
STAM	-5.403889e-01	-8.230081e-01
PEX16	-8.189525e-01	-5.441580e-01
PIAS2	-9.718935e-01	-3.903722e-01
SLC46A3	-6.557823e-01	-7.053669e-01
HSBP1L1	-6.778786e-01	-6.811484e-01
TIMM50	-7.967280e-01	-5.619250e-01
DHX16	-1.176346e+00	-1.820795e-01
TLR2	-8.666257e-01	-4.914348e-01
CHAF1B	-1.039754e+00	-3.180253e-01
COX8C	-4.728463e-01	-8.846942e-01
TTC39A	-7.338698e-01	-6.234052e-01
AIPL1	-8.871934e-01	-4.698807e-01
TSC1	-6.778388e-01	-6.783861e-01
RNF133	-9.559722e-01	-4.001093e-01
THAP9	-6.426888e-01	-7.132937e-01
CSTB	-9.954613e-01	-3.602547e-01
CYHR1	-4.426296e-01	-9.129802e-01
ZNF836	-5.227282e-01	-8.328168e-01
TNFSF13	-5.877141e-01	-7.672762e-01
IFIT5	-7.130441e-01	-6.419047e-01
GSG1	-7.282659e-01	-6.263577e-01
PCMTD1	-8.353167e-01	-5.190273e-01
MICALL1	-8.124238e-01	-5.418708e-01
SLC9A3	-9.178811e-01	-4.361453e-01
CRISP2	-7.702815e-01	-5.827543e-01
CYB5D2	-3.406223e-01	-1.011590e+00
TNFRSF10D	-5.075360e-01	-8.433905e-01
SLC30A9	-1.150142e+00	-2.003550e-01
KLHL41	-7.014930e-01	-6.489085e-01
TIPIN	-8.354612e-01	-5.139151e-01
PRR14L	-6.825480e-01	-6.668055e-01
ADA	-7.777382e-01	-5.714295e-01
TONSL	-7.060621e-01	-6.429756e-01
TCAF1	-5.083411e-01	-8.402690e-01
NARF	-5.157717e-01	-8.325569e-01
TOMM70A	-9.795391e-01	-3.680925e-01
RUVBL1	-1.408259e+00	6.275321e-02
PSMA4	-1.060701e+00	-2.843081e-01
CBLB	-8.214668e-01	-5.228543e-01
ARG1	-7.647554e-01	-5.790426e-01
TALDO1	-1.035253e+00	-3.083672e-01
SPN	-9.806175e-01	-3.620976e-01
PRPF6	-1.085857e+00	-2.568459e-01
ANGPTL4	-6.063336e-01	-7.359882e-01
ZNF679	-9.567903e-01	-3.850737e-01
GCM2	-7.391537e-01	-6.015981e-01
DNAJB1	-9.193181e-01	-4.214086e-01
ZNF626	-1.017708e+00	-3.224729e-01
NPC1	-5.345327e-01	-8.049256e-01
TCP11L1	-5.225880e-01	-8.160929e-01
DEFB136	-7.768535e-01	-5.596847e-01
TMEM255A	-6.485398e-01	-6.879650e-01
FGF18	-9.129127e-01	-4.235620e-01
PRIM2	-1.042632e+00	-2.935529e-01
TNMD	-5.319731e-01	-8.034594e-01
TACR1	-6.289070e-01	-7.062073e-01
METTL24	-7.414216e-01	-5.932669e-01
TTC9B	-6.688528e-01	-6.648778e-01
ARNT	-3.473629e-01	-9.861577e-01
PMPCB	-1.160908e+00	-1.713760e-01
C1QL2	-6.031108e-01	-7.275918e-01
STK40	-5.787170e-01	-7.515968e-01
HIGD2A	-1.137224e+00	-1.920535e-01
ELP3	-1.157376e+00	-1.715539e-01
TOMM5	-6.011839e-01	-7.274322e-01
NDUFS1	-1.162646e+00	-1.652390e-01
GHRL	-5.807866e-01	-7.469823e-01
TXNDC11	-8.481602e-01	-4.793702e-01
GTF2H2C	-8.868579e-01	-4.406351e-01
SH3BP5L	-6.201334e-01	-7.072110e-01
FABP12	-8.064895e-01	-5.208134e-01
NLRP11	-6.469416e-01	-6.801737e-01
MMADHC	-9.402057e-01	-3.868927e-01
ARHGEF38	-7.181064e-01	-6.074057e-01
TMEM238	-2.877478e-01	-1.037358e+00
FILIP1	-6.621293e-01	-6.629002e-01
CDC37	-9.621189e-01	-3.621296e-01
PRLR	-5.799127e-01	-7.440207e-01
TULP2	-7.912396e-01	-5.324957e-01
MDM2	-1.137387e+00	-1.840911e-01
ZFP69	-1.103474e+00	-2.179382e-01
PIGX	-8.090945e-01	-5.121783e-01
PROC	-5.779763e-01	-7.430222e-01
HHATL	-8.680318e-01	-4.529357e-01
KRT4	-1.009360e+00	-3.108752e-01
PRAME	-4.410029e-01	-8.786765e-01
UBA5	-1.120133e+00	-1.988298e-01
PIP4K2A	-6.881506e-01	-6.290326e-01
WASF2	-7.521455e-01	-5.647347e-01
CYB5B	-9.648477e-01	-3.517098e-01
RPS6KA6	-6.798916e-01	-6.363527e-01
UBE2Q2L	-1.020141e+00	-2.959455e-01
ABCB7	-1.139383e+00	-1.755376e-01
EVI5L	-6.842140e-01	-6.292461e-01
LGALS7	-3.871874e-01	-9.262640e-01
ASB13	-5.711251e-01	-7.422509e-01
ADAMTS3	-5.315091e-01	-7.814757e-01
MBD3	-7.168255e-01	-5.961119e-01
TBC1D26	-8.130895e-01	-4.993425e-01
IL12A	-9.872117e-01	-3.227832e-01
TAF4B	-8.777641e-01	-4.317351e-01
C12orf43	-5.136058e-01	-7.948701e-01
DHFR	-1.102725e+00	-2.046307e-01
CRADD	-7.692199e-01	-5.376530e-01
SYNDIG1L	-7.950220e-01	-5.114551e-01
TDP1	-5.559430e-01	-7.504611e-01
CPT1B	-6.507222e-01	-6.551328e-01
STK35	-6.587774e-01	-6.468170e-01
ILF2	-1.029588e+00	-2.756480e-01
KLHL15	-6.476104e-01	-6.575580e-01
SCFD1	-9.102073e-01	-3.945774e-01
RBM25	-1.058138e+00	-2.458623e-01
TTC27	-1.190615e+00	-1.119021e-01
AMY1C	-1.206608e+00	-9.578347e-02
LTB	-7.297745e-01	-5.722774e-01
IL10	-6.160398e-01	-6.854905e-01
METAP1	-9.821292e-01	-3.192507e-01
C2CD4B	-4.029320e-01	-8.983361e-01
RPS28	-9.928692e-01	-3.079186e-01
TRIM8	-6.177915e-01	-6.823946e-01
C1QTNF5	-7.003757e-01	-5.992130e-01
TMEM205	-6.948660e-01	-6.046004e-01
TBPL2	-8.949744e-01	-4.044359e-01
SIGLEC1	-6.475085e-01	-6.518811e-01
TMEM2	-7.459745e-01	-5.528233e-01
SLMO2	-1.239890e+00	-5.839842e-02
ZNF680	-1.098378e+00	-1.998442e-01
TEX12	-5.842993e-01	-7.138511e-01
TAL2	-5.712372e-01	-7.266441e-01
KRR1	-1.134483e+00	-1.633427e-01
CPSF2	-1.137773e+00	-1.599369e-01
HHIP	-6.774450e-01	-6.200354e-01
ANAPC13	-1.086701e+00	-2.091396e-01
GDAP2	-7.624235e-01	-5.333551e-01
RPS4X	-1.181459e+00	-1.138448e-01
CYP4B1	-5.681230e-01	-7.270732e-01
MGARP	-4.167394e-01	-8.783836e-01
SAP30	-5.843727e-01	-7.100555e-01
STOML2	-7.933770e-01	-5.006780e-01
SEL1L3	-4.770994e-01	-8.168417e-01
IPPK	-4.949196e-01	-7.985364e-01
SUGT1	-1.023872e+00	-2.683948e-01
RGS4	-1.035958e+00	-2.562159e-01
SPATA31A5	-8.619499e-01	-4.301882e-01
OR2L3	-1.068624e+00	-2.234284e-01
TBCK	-7.754345e-01	-5.160244e-01
TMEM117	-8.503775e-01	-4.402924e-01
TNRC6A	-1.122631e+00	-1.663659e-01
APOBEC4	-6.770828e-01	-6.116073e-01
TMEM261	-8.598137e-01	-4.275780e-01
AKR1B10	-7.625241e-01	-5.241322e-01
PPIL4	-9.960955e-01	-2.898400e-01
TAB1	-6.317947e-01	-6.541312e-01
ARHGEF3	-6.675161e-01	-6.182055e-01
RELB	-4.088248e-01	-8.767764e-01
ABCD3	-1.092949e+00	-1.920211e-01
SYMPK	-8.838367e-01	-3.996420e-01
MED11	-1.021797e+00	-2.602461e-01
CHEK1	-1.108287e+00	-1.737361e-01
MFSD11	-9.663524e-01	-3.154798e-01
CDH15	-7.459532e-01	-5.356479e-01
NUDT7	-8.333885e-01	-4.459886e-01
ZNF697	-6.887985e-01	-5.902622e-01
TMEM101	-5.918722e-01	-6.868900e-01
NOC4L	-1.170410e+00	-1.079507e-01
ATP6V1E1	-1.055009e+00	-2.229186e-01
ABCE1	-1.270013e+00	-7.825822e-03
CCT6A	-9.471824e-01	-3.305971e-01
CRELD1	-7.919043e-01	-4.858627e-01
IL22	-7.732217e-01	-5.044400e-01
ZNF823	-4.527780e-01	-8.247117e-01
FAM83A	-1.074708e+00	-2.027166e-01
RECQL5	-5.195839e-01	-7.578011e-01
TPCN1	-8.526165e-01	-4.242815e-01
SELP	-6.700969e-01	-6.057882e-01
CCDC73	-9.215475e-01	-3.543137e-01
SPATC1L	-6.747399e-01	-6.008156e-01
RPA3	-1.018900e+00	-2.563256e-01
TACSTD2	-5.879988e-01	-6.869788e-01
METTL4	-9.047987e-01	-3.697457e-01
ASB14	-2.753571e-01	-9.991623e-01
ATP1A1	-1.022538e+00	-2.511223e-01
NDUFB3	-1.040859e+00	-2.327547e-01
TRIM6	-5.313917e-01	-7.411107e-01
RPL37A	-8.843818e-01	-3.869262e-01
COG3	-9.398031e-01	-3.312934e-01
SYNC	-4.921491e-01	-7.786594e-01
OGDHL	-3.930798e-01	-8.774568e-01
CRYM	-7.326720e-01	-5.377359e-01
TRIM43B	-7.748761e-01	-4.952808e-01
TPT1	-6.288591e-01	-6.411947e-01
ALG6	-1.096646e+00	-1.732871e-01
MALSU1	-1.017793e+00	-2.516275e-01
ZNF799	-6.641387e-01	-6.048990e-01
WRN	-7.900053e-01	-4.787891e-01
TOMM34	-8.067838e-01	-4.619945e-01
TMA7	-7.888124e-01	-4.795471e-01
DEPDC1B	-4.978967e-01	-7.704002e-01
SEZ6L2	-4.265857e-01	-8.411675e-01
SIGLEC7	-6.274340e-01	-6.402542e-01
INO80B	-5.871053e-01	-6.796559e-01
ZNF426	-9.490707e-01	-3.172004e-01
ZNF493	-6.732381e-01	-5.929988e-01
MED6	-1.110745e+00	-1.552451e-01
SPATA31E1	-6.675740e-01	-5.976950e-01
THEMIS	-4.212111e-01	-8.439028e-01
SFR1	-7.945626e-01	-4.697404e-01
DHX36	-1.119200e+00	-1.447387e-01
FAM103A1	-1.024859e+00	-2.387446e-01
CYP4F11	-5.315959e-01	-7.312790e-01
YTHDF2	-1.140366e+00	-1.220235e-01
PLRG1	-1.035762e+00	-2.258635e-01
TOMM20	-1.058375e+00	-2.026027e-01
CXorf38	-3.606889e-01	-9.002432e-01
ZRANB2	-9.958372e-01	-2.650509e-01
RBM38	-5.224972e-01	-7.378999e-01
MIF4GD	-6.631609e-01	-5.970783e-01
GRAP	-8.316584e-01	-4.282912e-01
EIF3D	-9.842730e-01	-2.753685e-01
MRPL49	-8.259431e-01	-4.332056e-01
RRM2	-1.027247e+00	-2.311952e-01
USP17L4	-6.284479e-01	-6.298797e-01
ZFYVE1	-7.979200e-01	-4.595878e-01
ZNF75D	-7.721642e-01	-4.849486e-01
RNF24	-7.225598e-01	-5.337066e-01
C1orf56	-7.126218e-01	-5.433066e-01
NOVA1	-4.095019e-01	-8.464120e-01
NPFFR1	-7.168708e-01	-5.385726e-01
C3orf33	-7.539312e-01	-5.009081e-01
ZNF512B	-5.187975e-01	-7.359300e-01
SPRR4	-6.566319e-01	-5.980244e-01
ZNF335	-6.552152e-01	-5.983535e-01
CT55	-4.066419e-01	-8.468970e-01
RMND1	-9.459628e-01	-3.070525e-01
SYT13	-7.055481e-01	-5.473214e-01
SLFN12	-7.033152e-01	-5.491784e-01
CHADL	-7.801810e-01	-4.721388e-01
SNRPE	-1.111294e+00	-1.395915e-01
SNAPC3	-1.046288e+00	-2.044285e-01
TRAFD1	-5.562351e-01	-6.941827e-01
TM2D2	-7.594960e-01	-4.909141e-01
AP3S1	-9.504900e-01	-2.997764e-01
MRAP	-5.973646e-01	-6.525036e-01
ETF1	-1.003929e+00	-2.449972e-01
ARHGAP21	-6.185308e-01	-6.292506e-01
PRAMEF11	-6.556593e-01	-5.919718e-01
FIGNL1	-5.368366e-01	-7.097239e-01
MAP4	-5.881044e-01	-6.583322e-01
CPM	-3.779112e-01	-8.681291e-01
CCDC136	-6.051846e-01	-6.399581e-01
MAPK1IP1L	-6.667764e-01	-5.782477e-01
TTC31	-7.654513e-01	-4.785864e-01
KHDC1L	-9.990420e-01	-2.446499e-01
C17orf104	-8.004222e-01	-4.425859e-01
CSF1	-7.981932e-01	-4.444108e-01
SRBD1	-1.115577e+00	-1.261914e-01
PCP4L1	-4.472318e-01	-7.945320e-01
BRIX1	-1.041978e+00	-1.986220e-01
AKAP11	-9.940343e-01	-2.456499e-01
DUSP10	-8.046007e-01	-4.338518e-01
RPS19	-1.067777e+00	-1.698932e-01
RBM27	-8.815640e-01	-3.560127e-01
TOB2	-5.194845e-01	-7.179987e-01
SS18L2	-1.047438e+00	-1.895636e-01
ZNF575	-5.229795e-01	-7.135458e-01
TIMM23	-9.717155e-01	-2.645467e-01
CENPK	-1.149974e+00	-8.614805e-02
NFKB2	-8.593031e-01	-3.759195e-01
TCFL5	-7.617829e-01	-4.730669e-01
OR6K3	-7.168176e-01	-5.175694e-01
SLC25A43	-7.660953e-01	-4.681440e-01
PLEKHS1	-7.383409e-01	-4.947466e-01
SLC33A1	-9.999185e-01	-2.320715e-01
CT47A4	-4.733746e-01	-7.585900e-01
PGAP1	-8.038933e-01	-4.271638e-01
TUBA3D	-8.514698e-01	-3.789147e-01
CYP11B2	-4.335986e-01	-7.964470e-01
SIN3A	-1.078881e+00	-1.506788e-01
TRAT1	-5.962784e-01	-6.328203e-01
CASP10	-5.678102e-01	-6.599840e-01
KIF14	-7.078872e-01	-5.195743e-01
RGPD4	-9.943462e-01	-2.327109e-01
TBC1D20	-6.960733e-01	-5.308606e-01
BPIFA1	-5.435633e-01	-6.832888e-01
MTFMT	-9.913238e-01	-2.350237e-01
KLF2	-4.874340e-01	-7.385696e-01
ZNF14	-9.256960e-01	-3.002107e-01
C12orf45	-9.371827e-01	-2.884191e-01
TMEM55A	-4.614399e-01	-7.639180e-01
PLEKHG7	-8.130362e-01	-4.115923e-01
KLHL34	-5.140801e-01	-7.104531e-01
GPR19	-3.836077e-01	-8.408139e-01
SRM	-3.312487e-01	-8.903222e-01
TMEM194B	-4.527599e-01	-7.687209e-01
TFB1M	-6.973552e-01	-5.229307e-01
PLA2G7	-8.325737e-01	-3.877075e-01
GAGE10	-1.653456e-01	-1.054751e+00
ACSL3	-8.700482e-01	-3.496563e-01
BORA	-5.666344e-01	-6.528296e-01
TMBIM4	-6.008384e-01	-6.185891e-01
NOL10	-1.153681e+00	-6.497438e-02
DPH5	-1.016139e+00	-2.023504e-01
FEM1B	-6.614670e-01	-5.562861e-01
QKI	-9.057173e-01	-3.115246e-01
SPATA5L1	-8.642234e-01	-3.529431e-01
TMC5	-7.883491e-01	-4.285598e-01
RNPS1	-9.795717e-01	-2.359644e-01
MMEL1	-7.344943e-01	-4.810029e-01
RSL24D1	-1.154209e+00	-6.109147e-02
TP53TG3B	-7.209924e-01	-4.941672e-01
CHMP5	-9.749767e-01	-2.400111e-01
NOL9	-1.230603e+00	1.643691e-02
KCNT2	-7.490955e-01	-4.648538e-01
GPR162	-7.501422e-01	-4.625416e-01
NVL	-8.590748e-01	-3.534586e-01
KCNJ10	-6.157526e-01	-5.967176e-01
RBM4	-7.786571e-01	-4.336992e-01
RPS12	-9.182355e-01	-2.938460e-01
CDK20	-6.049461e-01	-6.069657e-01
HIGD1A	-8.732560e-01	-3.385195e-01
GNG11	-8.313303e-01	-3.797899e-01
EXOSC10	-7.871428e-01	-4.239129e-01
DPYSL4	-7.352148e-01	-4.751991e-01
TMEM18	-5.660033e-01	-6.443171e-01
INTS7	-8.648396e-01	-3.450444e-01
SF3B4	-1.162561e+00	-4.717394e-02
MIPEP	-9.624944e-01	-2.470692e-01
EIF4E2	-5.151334e-01	-6.944162e-01
TCP10L2	-5.984040e-01	-6.107908e-01
ZNF449	-4.524301e-01	-7.563512e-01
ARFGEF1	-7.703549e-01	-4.377741e-01
CXCL2	-7.420282e-01	-4.645828e-01
RGS16	-4.866049e-01	-7.199841e-01
UBE2C	-9.686045e-01	-2.378270e-01
FBXO44	-5.037501e-01	-7.026599e-01
CYP4X1	-5.046437e-01	-7.014980e-01
CTPS2	-3.678602e-01	-8.375169e-01
KRTAP1-3	-3.894815e-01	-8.157512e-01
MAGEB10	-6.201461e-01	-5.849484e-01
ELK4	-7.064280e-01	-4.984157e-01
TARDBP	-9.885228e-01	-2.156207e-01
SLC22A13	-8.125676e-02	-1.122428e+00
PFDN5	-1.081900e+00	-1.216796e-01
ATP6V1G1	-8.961560e-01	-3.062189e-01
TM7SF2	-8.187469e-01	-3.831046e-01
ALOX15	-3.434908e-01	-8.579974e-01
CXCR3	-3.369705e-01	-8.638669e-01
TMEM120A	-6.564428e-01	-5.442353e-01
DDX56	-9.538947e-01	-2.467052e-01
ZBTB32	-9.127331e-01	-2.868425e-01
NSMCE2	-8.459483e-01	-3.526307e-01
ST7L	-5.155279e-01	-6.811965e-01
USP17L10	-7.153511e-01	-4.809098e-01
CDK12	-6.680566e-01	-5.277792e-01
GPR87	-9.018236e-01	-2.939560e-01
VKORC1L1	-7.363915e-01	-4.587257e-01
LAMTOR3	-9.642540e-01	-2.304932e-01
SPDL1	-1.048965e+00	-1.454119e-01
CFHR2	-4.274092e-01	-7.659420e-01
MCM5	-1.022885e+00	-1.698719e-01
ZNF32	-5.339132e-01	-6.579207e-01
MCUR1	-4.696562e-01	-7.211877e-01
MRPL10	-6.883707e-01	-5.019178e-01
TRIM67	-4.767209e-01	-7.130189e-01
AK6	-8.799513e-01	-3.092034e-01
CWC25	-8.275346e-01	-3.609973e-01
CCP110	-8.137805e-01	-3.744373e-01
KLK1	-6.898132e-01	-4.982517e-01
OR7C1	-8.263105e-01	-3.608914e-01
SNRNP35	-1.145909e+00	-4.042702e-02
TMED3	-5.783168e-01	-6.080184e-01
C8orf59	-8.107104e-01	-3.749715e-01
PKD1L2	-6.586171e-01	-5.265318e-01
SUZ12	-8.215820e-01	-3.634649e-01
SSRP1	-1.169236e+00	-1.568241e-02
ERCC6	-4.558313e-01	-7.290660e-01
IL2RB	-6.181129e-01	-5.665342e-01
FLG2	-6.455054e-01	-5.391152e-01
TMLHE	-8.187464e-01	-3.658641e-01
SLC25A34	-7.511444e-01	-4.332827e-01
NCOR1	-1.064404e+00	-1.198184e-01
UTP23	-1.032130e+00	-1.518015e-01
SH3BGRL2	-7.248091e-01	-4.589196e-01
ZNF775	-4.250892e-01	-7.582366e-01
MAGEB4	-8.182860e-01	-3.636265e-01
MAP3K2	-1.016968e+00	-1.646545e-01
ALG1L2	-8.129884e-01	-3.686234e-01
WDR5B	-6.809744e-01	-5.004679e-01
APC	-6.446985e-01	-5.362433e-01
CDK5R1	-4.752701e-01	-7.054644e-01
PANK3	-1.044208e+00	-1.364161e-01
EP400	-1.026923e+00	-1.534089e-01
TCP1	-1.057159e+00	-1.230842e-01
TMEM252	-5.375743e-01	-6.425138e-01
RSBN1	-6.945224e-01	-4.853170e-01
TCF4	-9.058102e-01	-2.738717e-01
SPRY2	-7.719514e-01	-4.066244e-01
FAIM	-6.281692e-01	-5.503176e-01
PET100	-1.193592e+00	1.540516e-02
MORC1	-7.412684e-01	-4.366947e-01
UBE2D3	-1.017566e+00	-1.602699e-01
C14orf132	-7.212817e-01	-4.564036e-01
TAS2R38	-8.069388e-01	-3.706538e-01
FERD3L	-6.781084e-01	-4.991464e-01
UFL1	-8.832645e-01	-2.937986e-01
MCMBP	-1.109988e+00	-6.670723e-02
MROH2B	-6.144047e-01	-5.617615e-01
TMEM25	-5.818884e-01	-5.939953e-01
MMP26	-5.333822e-01	-6.422773e-01
PARP15	-4.015855e-01	-7.739258e-01
MUC12	-6.077953e-01	-5.671928e-01
YARS	-1.007730e+00	-1.672502e-01
USB1	-9.401941e-01	-2.346515e-01
TRIM44	-6.962304e-01	-4.785480e-01
UAP1L1	-3.962279e-01	-7.784811e-01
ABCA1	-7.135869e-01	-4.611183e-01
NOP56	-1.147731e+00	-2.688798e-02
ATP5H	-1.207923e+00	3.435372e-02
TBC1D8B	-6.940874e-01	-4.793383e-01
TMEM30A	-6.477927e-01	-5.253251e-01
NSRP1	-1.155428e+00	-1.748301e-02
RUNX1T1	-7.057315e-01	-4.666642e-01
COPS4	-6.231617e-01	-5.491888e-01
CCNT2	-6.935836e-01	-4.781369e-01
STIL	-9.852727e-01	-1.862221e-01
DDOST	-6.902686e-01	-4.797038e-01
C1orf43	-7.274389e-01	-4.424007e-01
NIP7	-1.066638e+00	-1.030252e-01
PSMG3	-1.032243e+00	-1.352541e-01
TSC22D2	-5.284067e-01	-6.386785e-01
PEX10	-5.050403e-01	-6.607507e-01
RPL4	-8.879673e-01	-2.776848e-01
CSGALNACT2	-6.408191e-01	-5.245461e-01
LYZ	-4.239903e-01	-7.413589e-01
G2E3	-8.133874e-01	-3.512784e-01
TUBG2	-6.639856e-01	-5.005617e-01
CTAGE5	-3.482371e-01	-8.159595e-01
NFE2L3	-6.027376e-01	-5.609870e-01
GMPPB	-1.021448e+00	-1.422182e-01
TF	-4.271002e-01	-7.363935e-01
METTL14	-9.404897e-01	-2.230016e-01
CCDC122	-5.967172e-01	-5.664117e-01
ZNF418	-5.643741e-01	-5.981020e-01
OR52B6	-8.269788e-01	-3.353859e-01
GRAP2	-6.023646e-01	-5.592674e-01
SMEK2	-9.413526e-01	-2.201073e-01
MMS22L	-7.328290e-01	-4.284480e-01
MAT2A	-9.388845e-01	-2.221343e-01
TWISTNB	-9.828150e-01	-1.780409e-01
CORT	-5.022241e-01	-6.583055e-01
PDSS2	-1.115937e+00	-4.390289e-02
MYEOV2	-8.239092e-01	-3.358697e-01
MCM7	-1.035515e+00	-1.241992e-01
PAPPA	-5.270196e-01	-6.321755e-01
CYSLTR2	-3.268532e-01	-8.322451e-01
RARS2	-8.947198e-01	-2.643110e-01
SNX15	-6.326698e-01	-5.259473e-01
THBS3	-8.322548e-01	-3.260874e-01
LMBR1L	-5.051343e-01	-6.529531e-01
RPL30	-9.684604e-01	-1.886996e-01
ABHD1	-7.852749e-01	-3.716039e-01
CRAT	-4.190291e-01	-7.374548e-01
TBC1D32	-6.787151e-01	-4.773614e-01
CD6	-1.502502e-01	-1.005617e+00
TRAF3IP1	-7.135873e-01	-4.419248e-01
C5	-7.599473e-01	-3.954534e-01
ATP6V1C1	-8.977360e-01	-2.573274e-01
GPR152	-7.586223e-01	-3.961511e-01
PDS5A	-8.682027e-01	-2.859847e-01
SF3B3	-1.007449e+00	-1.467359e-01
ANP32D	-6.191295e-01	-5.350035e-01
STEAP1B	-7.194295e-01	-4.346142e-01
PRKCDBP	-5.250029e-01	-6.288624e-01
BIRC5	-8.324382e-01	-3.207574e-01
YTHDC1	-9.533096e-01	-1.998141e-01
IBSP	-7.756999e-01	-3.766434e-01
KRT12	-7.365843e-01	-4.152072e-01
ATP5J2-PTCD1	-8.578396e-01	-2.935770e-01
STRAP	-8.636414e-01	-2.877749e-01
SLC25A42	-7.285843e-01	-4.216279e-01
UGT2B11	-7.389956e-01	-4.110582e-01
PRKAA1	-8.389465e-01	-3.100254e-01
EMC7	-1.077915e+00	-6.911605e-02
TSEN34	-4.146021e-01	-7.323076e-01
ZNF213	-4.509622e-01	-6.958456e-01
C21orf140	-5.997663e-01	-5.450056e-01
SPATA20	-5.553608e-01	-5.893847e-01
KRT34	-5.002163e-01	-6.443838e-01
RPS18	-9.449287e-01	-1.994582e-01
SMC4	-1.037393e+00	-1.068422e-01
TOR1AIP1	-5.446756e-01	-5.985704e-01
C3orf17	-9.046896e-01	-2.378636e-01
ALG11	-7.092791e-01	-4.327823e-01
TYRP1	-6.171658e-01	-5.246814e-01
HIST1H2BC	-9.915010e-01	-1.496624e-01
UCN	-4.254310e-01	-7.156336e-01
NIPBL	-1.042907e+00	-9.716090e-02
TMEM180	-5.800469e-01	-5.597986e-01
[truncated: 17,114 more rows]
