# Supplementary material for: VISPR-online: a web-based interactive tool to visualize CRISPR screening experiments
Source: BMC Bioinformatics. 2021 Jun 24;22:344. doi: 10.1186/s12859-021-04275-5 (PMC8223366; doi:10.1186/s12859-021-04275-5)
Supplement: Supplementary file 1 — Additional file 1. VISPR-online source code and sample data. Code and sample data used for test. [file 12859_2021_4275_MOESM1_ESM.gz › AddFile1_code-and-sample-data/testdata/JACKS/test_43_grna_JACKS_results.txt]

sgrna	X1	X2
IFIT1_ATGACAACCAAGCAAATGTG	1.140090e+00	1.465593e+00
IFIT1_CACTCCATTCTATAGCGGAA	6.858320e-01	5.424823e-01
IFIT1_GGCTGCATATCGAAAGACAT	1.106496e+00	1.391968e+00
IFIT1_GTCCGCTTAAATCCAGACAA	9.515305e-01	1.010272e+00
CUX1_ATCTCCAACAGCGACCTGAG	9.710698e-01	1.028317e+00
CUX1_CCACAGGTAACATCACCACC	1.209004e+00	1.557389e+00
CUX1_TGCTGTCCGAGATCCAAAGC	1.051144e+00	1.186078e+00
CUX1_TTCCAGTACTCTGACGACGA	7.243550e-01	5.857518e-01
C1orf61_ACCTGGTGGAGATTCCACAA	5.175196e-01	3.190366e-01
C1orf61_ATCTCATAACATTTAACTTG	1.363849e+00	1.937129e+00
C1orf61_ATGTGGCTCTATCGTCCACA	9.714278e-01	1.019941e+00
C1orf61_GCTGAGGAGCCATCACATCG	1.068116e+00	1.255684e+00
PSMD14_AAACACATCAATCACTCTGA	1.036602e+00	1.202729e+00
PSMD14_AGCCTTGTCGGAGAGAGCTG	9.080712e-01	9.182176e-01
PSMD14_ATTGATCAATGCTAATATGA	1.546983e+00	2.490606e+00
PSMD14_TACCAACCAACAACCATCTC	6.189980e-01	4.695767e-01
KANSL1L_AACTAACAGGCACATTTGAG	7.689648e-01	6.683972e-01
KANSL1L_CTTGTAGACAGAGCACGAGT	1.155507e+00	1.504208e+00
KANSL1L_TGGCTAATGGCATTTACAGG	9.491274e-01	9.926944e-01
KANSL1L_TTATAAACAAAAGAAATTAG	1.076049e+00	1.250079e+00
OSBP2_AACTAGCAGAGATACACAGT	1.163854e+00	1.445941e+00
OSBP2_CACCGCGCACATTGACACGG	7.898763e-01	7.056205e-01
OSBP2_TAGCACCGGGACAAGTTCCG	1.240925e+00	1.672609e+00
OSBP2_TCCGACACCTGTTCTGACAG	8.258791e-01	7.593510e-01
SYP_CGAACTCGACCTCGATGCTG	1.082147e+00	1.290341e+00
SYP_GAATAACAAAGGGCCCATGC	7.591455e-01	6.567758e-01
SYP_GACCTCGGGACTCAACACCT	9.373411e-01	9.753698e-01
SYP_GTCCCCAACTAAGAAGACCT	1.182389e+00	1.537604e+00
CTSZ_CAGATCGGATCAACATCAAG	8.487824e-01	8.162623e-01
CTSZ_CAGCACATCCCCCAATACTG	1.269009e+00	1.743282e+00
CTSZ_GCTGGGGACAGGTACTCATG	9.207007e-01	9.407013e-01
CTSZ_GGGGTAATGACCTGTCCGTG	1.040035e+00	1.190686e+00
ZNF394_AAAGTTTCCACATGGTGACG	1.131757e+00	1.398578e+00
ZNF394_TAAGAATGGTTCCATAGAAG	1.263247e+00	1.731942e+00
ZNF394_TAAGTGTGGCAGTACCCATG	7.836791e-01	6.770172e-01
ZNF394_TTGGGAGCCCAACTATCCCG	8.526009e-01	8.042612e-01
TLDC1_CAGTCATAGTCCAGCCACTG	1.221415e+00	1.584154e+00
TLDC1_CCTGTTGAAAGGAAACTCCG	6.398509e-01	4.808309e-01
TLDC1_TCCCCGGCAGAACCACGTCG	8.406522e-01	8.067035e-01
TLDC1_TGTGATCTTACAGTTTACAG	1.205593e+00	1.548725e+00
ZNF721_AACAGAGAGAAAGCTTACAC	1.415686e+00	2.218623e+00
ZNF721_AACGTGTGTAAAGTGCAGAA	9.549951e-01	1.027699e+00
ZNF721_CCCTACACATGTGAAGATCG	1.080834e+00	1.302210e+00
ZNF721_CCTATGTACATAAAGGATTG	4.768284e-01	2.893784e-01
Control_CTATATTGTCGCGCAGTGGA	1.093748e+00	1.287746e+00
Control_CTATCTCGAGTGGTAATGCG	6.487256e-01	4.870970e-01
Control_CTCAACCGACCGTATGGTCA	1.079967e+00	1.253116e+00
Control_CTCACGGGGACATACAGGGC	1.005875e+00	1.101562e+00
Control_ACTGCTCCCGGTCGCCCCTC	1.165162e+00	1.488986e+00
Control_ACTGCTGCTGACATCTCTTA	9.385279e-01	9.881797e-01
Control_ACTGCTGCTGTCTTCTAAAT	7.825185e-01	7.207691e-01
Control_ACTGTTGCCGCGCCAACTGC	1.078912e+00	1.272288e+00
ZNF729_AATTATCTGATGGTTTCTAA	1.104777e+00	1.310172e+00
ZNF729_AATTATCTTATGTCTTCTAA	6.623225e-01	4.765852e-01
ZNF729_CCACATTCTTCACATCTGAA	9.684441e-01	1.046574e+00
ZNF729_GATTGTAAAAGTGCCAATGA	1.118014e+00	1.415745e+00
ZNF844_ACCTTATAAATGTAAGACTG	1.217339e+00	1.594148e+00
ZNF844_ATAAGATATATGCTGAGACA	1.319199e+00	1.845707e+00
ZNF844_TCATGTCTACAAAGATAACT	4.362319e-01	2.434397e-01
ZNF844_TGTGTGTGGAGAAGTCTTCG	8.641837e-01	8.197707e-01
TRIM49C_AAACCACCAGAACCAGATGC	8.738535e-01	8.346608e-01
TRIM49C_CAGCAGCCCACTCAATGGGA	6.141511e-01	4.452258e-01
TRIM49C_TGAATCCAGAGCTCAGTGCA	1.327532e+00	1.934920e+00
TRIM49C_TTGCCAGAAAAGTCAGTCTC	1.145585e+00	1.485954e+00
TM9SF3_ACGAGCACGAACACACGGTG	1.553653e+00	2.627218e+00
TM9SF3_ATAGATGATTTACCAATATG	1.237218e+00	1.638610e+00
TM9SF3_GATGTTAATCTAACTAGTGA	7.710444e-01	6.789541e-01
TM9SF3_GGAAGTCTGTATGCTAGACA	4.215584e-01	2.542543e-01
DCTPP1_CCGCAGCAAACTCAGCATGG	1.306082e+00	1.861465e+00
DCTPP1_CTAGTCAGTGGAAAACCGAT	9.400159e-01	1.009568e+00
DCTPP1_GGAACGGGCAGCCCTTCAAG	8.471571e-01	8.281378e-01
DCTPP1_GGGAACAGTTCCATCAGCCT	1.008904e+00	1.151143e+00
TDGF1_AAGGCCAGGTATCCCCGAGA	1.207620e+00	1.658335e+00
TDGF1_ATTTCTAAAGTCTTTGAACT	1.035136e+00	1.222952e+00
TDGF1_CTGTGCTGTATCCCCATGGG	8.351623e-02	6.691602e-02
TDGF1_GCCATGATCCAAATCACACT	1.201152e+00	1.641908e+00
CDC73_AAGACCAACTATGTTGTTTG	1.288579e+00	1.811538e+00
CDC73_ACATAACTGCCCTTAAACAG	7.460537e-01	6.544856e-01
CDC73_GACACTATGGGAACCTACCA	1.067982e+00	1.260831e+00
CDC73_GGTCTTCAGCGATCTACTCA	9.204733e-01	9.504862e-01
TMEM191B_ATAACCGAGATGGTCGCCAG	1.018453e+00	1.131031e+00
TMEM191B_TCCGTGCTCTTCTGGCTCTG	1.322447e+00	1.869391e+00
TMEM191B_TCCTCACCAAGTCCTCCTTG	8.311124e-01	7.733922e-01
TMEM191B_TTTCCCTCTGCAGCCTGCTG	9.303602e-01	9.545161e-01
UTS2B_CAAACTGGAAGAACTTAACC	1.688497e+00	3.145004e+00
UTS2B_GGACGACCATATCTTACCCA	1.659817e-01	1.343365e-01
UTS2B_TAAAAAATATACAAATCGTG	1.500543e+00	2.450855e+00
UTS2B_TTCCAAAGACCTTTCAACAC	5.479647e-01	4.033008e-01
Control_TACCCACGCGTATTCCATCT	1.067369e+00	1.235259e+00
Control_TACCCTCCGGATACGGACTG	5.102842e-01	3.135546e-01
Control_TACCCTGGATTGTCCTTGCG	1.024275e+00	1.133523e+00
Control_TACGAAACATCATGGGTTCC	1.214785e+00	1.674744e+00
OR11H12_ATCTCTCAGATGCCCTTCTG	2.469126e-01	1.422713e-01
OR11H12_GAAGTCGCCAGTCACACCAC	1.376578e+00	2.074325e+00
OR11H12_TCCAAGGTTTCACTTGTGAG	1.243760e+00	1.709509e+00
OR11H12_TGGGCATCTCTGTGCCAAAC	8.817427e-01	8.895524e-01
Control_CCATCACCGATCGTGAGCCT	1.037562e+00	1.186139e+00
Control_CCATTCACAATCCCACTACA	4.258016e-01	2.469467e-01
Control_CCATTCCGTAAGGGCTTGGA	1.096111e+00	1.308878e+00
Control_CCATTCTCAACCGGTCCAAT	1.173179e+00	1.520875e+00
WARS2_ACTACCAAGCAGAAGCACGA	9.330817e-01	9.834688e-01
WARS2_CTAGTTCAGGATCTAGCACA	1.038669e+00	1.205405e+00
WARS2_CTCCACCTGGGCAATTACCT	2.922109e-01	1.851252e-01
WARS2_CTCCCCAACAGGAACGTGTG	1.792538e+00	3.542658e+00
Control_TTGGTCCGAGTCTGGAGAAA	1.088864e+00	1.331770e+00
Control_TTGTACGGTACTGGCTTTGT	9.610503e-01	1.034277e+00
Control_TTGTCCCTGAGAAAACGCGG	1.506218e+00	2.538739e+00
Control_TTGTCCGTGACCCTGATTAA	3.440403e-01	1.956911e-01
Control_AACATCTCGTTAGGGGTATC	1.182615e+00	1.540555e+00
Control_AACCACGGCATTGAGAGGTG	1.256988e+00	1.690138e+00
Control_AACGCGAGTCCGGTGGCTAG	6.854004e-01	5.318747e-01
Control_AACGCTGTCGTACGTGTATA	8.365893e-01	7.808270e-01
CTAGE8_CACAACGGATGATGATAACC	7.821827e-01	7.106009e-01
CTAGE8_CAGCCGTGCCACTGAAGGGC	1.193253e+00	1.549102e+00
CTAGE8_TATTATTCAGTTATCTGAAG	1.293521e+00	1.810662e+00
CTAGE8_TTTGAAACATCGAGTGCATT	7.801728e-01	7.216907e-01
MRPL13_GAATATGGTATCTCTTAGAT	1.636430e+00	2.844469e+00
MRPL13_TTACTCAGTGCATGGTACAC	6.400652e-01	5.250375e-01
MRPL13_TTACTGCCACTGGATCCCTC	3.436608e-01	2.304299e-01
MRPL13_TTACTTGTCTAAATCCACCT	1.366571e+00	2.023453e+00
RAD18_AGTGGATTGTCCTGTTTGCG	7.530470e-01	6.790547e-01
RAD18_GACAGCAAGATTCTTTGAAG	1.093901e+00	1.335674e+00
RAD18_TAGGATGCAAAGCATCGCAT	1.166251e+00	1.482604e+00
RAD18_TTCTTGATCAGAGAAATGAG	9.329994e-01	9.792499e-01
TRAPPC11_ATTATCGGAGTGAAGGATGG	5.632842e-01	4.054263e-01
TRAPPC11_CTGAGCAATTGCATCCAATG	1.200051e+00	1.588965e+00
TRAPPC11_TTATAATATAACCCACAAGG	8.129683e-01	7.609406e-01
TRAPPC11_TTCATAGAACACAACCACCA	1.397659e+00	2.180206e+00
CS_AACTGGACATATCCCAACAG	1.187650e+00	1.630368e+00
CS_GCAGCAACATGGCAAGACGG	1.107576e+00	1.383418e+00
CS_GCCCATACCAGCCATTTGGT	4.147280e-01	3.025934e-01
CS_TTTGCCCGAGCATATGCACA	1.024964e+00	1.195623e+00
EIF5A2_TAGCTGATATGCATTCAAGA	9.630284e-01	1.055435e+00
EIF5A2_TGAAAATATCAATTCCAACA	6.370998e-01	4.997429e-01
EIF5A2_TTGTCCTTCTACTCACAACA	1.046261e+00	1.219092e+00
EIF5A2_TTTCACTACTGGAGATGCCG	1.335031e+00	1.957270e+00
Control_ACTAGCCTGTTCGCGAGTAG	2.142216e-01	8.976970e-02
Control_ACTAGGGCAGTGTGTCTGCA	9.719063e-01	1.035741e+00
Control_ACTATCATGGCACCCAATTG	1.265238e+00	1.794995e+00
Control_ACTATTTAATATTGGTAAGT	1.201607e+00	1.532333e+00
SETD1B_CCAGCAGGCACGAGGCGATG	1.375092e+00	2.026136e+00
SETD1B_CTACAGGGGAAACCCGAATG	9.159689e-01	9.697841e-01
SETD1B_GGAACTCTCACTGGACGACG	1.162417e+00	1.515036e+00
SETD1B_TTATGTACACAATTCTCCCG	3.897487e-01	2.557537e-01
Control_AATGCGAGTGTATCCGCAGT	1.535662e+00	2.598914e+00
Control_AATGGGTTGCCGGGAGTAAA	4.581292e-01	2.842790e-01
Control_AATTTAAGCTTCGTAACTGG	9.163090e-01	1.062124e+00
Control_AATTTATCGTCAACATTAAT	1.085760e+00	1.272325e+00
CT45A1_CTTACTCTTTGCTTTGGACA	-3.198380e-02	1.360630e-01
CT45A1_GGCTTACTTACTCTTTGCTT	1.053905e+00	1.248319e+00
CT45A2_ATTAATTTCTTGTTGGCTTT	1.332147e+00	1.937183e+00
CT45A2_TATAAAACGTCAATTAGTGA	1.179374e+00	1.532326e+00
TBC1D3K_AAGGAAGCATATATTCTTCA	1.293044e+00	1.830365e+00
TBC1D3K_AGCGTACCTGGTATCTTCCG	2.801877e-01	2.069747e-01
TBC1D3K_TACGCTCGATCTATGAGCTG	8.975844e-01	9.424284e-01
TBC1D3K_TGGCTACCACATGCTCCTGT	1.244672e+00	1.694718e+00
THADA_AAATAATCATTAGTATCTCG	1.116161e+00	1.359123e+00
THADA_AGAGTTCTTGGATTGACCAG	1.098471e+00	1.334741e+00
THADA_AGCTGCTCATAAACCACTCG	9.508083e-01	1.037725e+00
THADA_CAAGGCACTAAAGAGAAGTG	7.360026e-01	6.598838e-01
TRA2B_ACAGTCGAGATTATCGTAGA	9.422185e-01	1.011217e+00
TRA2B_CAGCAGTCTAGGCGTTCAAG	3.640203e-01	2.487021e-01
TRA2B_GAAGGCATTATACCCGGTCA	1.162236e+00	1.564691e+00
TRA2B_GTGGAAGTGCTCACGGATCG	1.322617e+00	1.978873e+00
Control_CGATGCCCGTCTATGGCCCG	7.193081e-01	5.979337e-01
Control_CGATGGATCCCTAGTTCCTG	1.016415e+00	1.128792e+00
Control_CGCAAGGTGTCGGTAACCCT	8.187777e-01	7.461441e-01
Control_CGCAATCCCTTAGGATAGCC	1.775115e+00	3.417812e+00
ARSK_ACAGGGTGCATTTCTGACAA	7.585848e-01	6.641011e-01
ARSK_ATTCTGTTAAGTGAGTGAAG	6.832484e-01	5.554754e-01
ARSK_TTACGGATAAGATTAACCAT	1.249969e+00	1.737013e+00
ARSK_TTATAAAATGAGCATGTACG	1.291091e+00	1.854837e+00
MRPL21_AATGAACTAGACCTTGCGTG	1.167195e+00	1.616236e+00
MRPL21_ACAGCATCCTGAGACCTTCG	1.255773e+00	1.733721e+00
MRPL21_AGAGCACTTCATATCTACCA	5.405822e-01	4.062632e-01
MRPL21_GGTGAATGAGATGATCGTCA	9.006862e-01	9.611933e-01
POLE2_AAACATGATTGAACGATCTG	8.084250e-01	7.516197e-01
POLE2_TAATACCTAGTAGTACTAGA	1.124188e+00	1.375998e+00
POLE2_TCAGGGTGAGAACCTATCAC	1.239279e+00	1.667412e+00
POLE2_TCTAGTTGGACTGTTCCAGT	8.599107e-01	8.660789e-01
TIRAP_CCCACACATGCGAGTGACAG	8.734750e-01	8.710287e-01
TIRAP_GGACACTATAGCGCCGCCTG	1.248545e+00	1.712258e+00
TIRAP_GGCAGTGCTGCCTTCCAAGT	3.723924e-01	2.300692e-01
TIRAP_TCACCAGCCATCTTGCCTAG	1.261548e+00	1.748712e+00
ZMYM6NB_CCTGAACTACCAAATAGCTG	1.088681e+00	1.322074e+00
ZMYM6NB_CTCAGCAAACTGCACGAACA	9.264235e-01	9.476759e-01
ZMYM6NB_TGGTAGCCAAATACCTTCAG	7.782326e-01	6.903507e-01
ZMYM6NB_TTCTTGATTCTGCTCATGAT	1.176453e+00	1.533774e+00
PRY2_AAAATCTCTGAAATTTGGGG	7.465607e-01	7.017729e-01
PRY2_CATTCTAGATATGGGAAGGT	1.806865e+00	3.570048e+00
PRY2_GGCCTCAAGACCTCTGTTCA	5.159047e-01	4.115051e-01
PRY2_TTATACTTCTCTGAGACTAC	1.145849e+00	1.436472e+00
TIMM10B_AGAGCTCGGTGGTGCAAGCT	8.408861e-01	8.452990e-01
TIMM10B_CCACCGAGCTCTGGACGCTG	1.284263e+00	1.824341e+00
TIMM10B_GCTGCACGTAAGCGGCCATG	1.117707e+00	1.404722e+00
TIMM10B_TCAGCTGCGTGACTTCCTGT	8.399571e-01	8.341430e-01
FGF11_ACCATCCAGAGCGCCAAGCT	1.011693e+00	1.163275e+00
FGF11_CAAAGGGACTTGGTGCCGCG	1.350254e+00	2.041721e+00
FGF11_TGAGGGACTGCTCTACAGTT	8.780605e-01	8.754433e-01
FGF11_TTCCGTCGGGATTCGCCTGG	9.122027e-01	9.378758e-01
CCDC13_AAGCAGAGCTGACGACCAAG	1.401108e+00	2.207445e+00
CCDC13_ACACCTTCGAAATGAGCTCA	1.229409e+00	1.668245e+00
CCDC13_AGCAGCTCCTATCTTCGCCA	3.726280e-01	2.326946e-01
CCDC13_CCAGATGGGAGACAGAGCAT	8.460121e-01	8.427274e-01
Control_TGCCGTGAAAAGACGCTGCG	1.035285e+00	1.186936e+00
Control_TGCCGTTAGCATGCGATCCC	9.715720e-01	1.054095e+00
Control_TGCCTATGACCTAGGTACCA	1.054585e+00	1.226232e+00
Control_TGCCTCTCCCTTACCCGGAC	9.248434e-01	9.528635e-01
Control_ATGGAAGAGCGTCATGACTT	8.541642e-01	8.272933e-01
Control_ATGTAACGAGTTGTAAGTCA	9.768986e-01	1.052852e+00
Control_ATGTCTAGACCTAATCGTTT	1.033183e+00	1.175898e+00
Control_ATGTTATTACAGACGCGTGT	1.115589e+00	1.381083e+00
TTLL10_ACCACAAGACGCCGTTCCGG	1.202447e+00	1.714064e+00
TTLL10_ACGACGCAGATGGACACTGT	1.046076e+00	1.242738e+00
TTLL10_GGACCTCAAACACGAGAGAG	-1.301930e-01	1.383056e-01
TTLL10_TCAGCGTGTAGTCGTCCCGG	1.384626e+00	2.178091e+00
TAF1C_ACAGACGAGATGAAGAGTAG	1.035881e+00	1.210389e+00
TAF1C_CCGATGCTGAAGTGGAACCA	1.111645e+00	1.364883e+00
TAF1C_TCCGCAAGGCCATGGCCCGA	4.651867e-01	3.069568e-01
TAF1C_TGGAGCCTAAGATCCAGTGG	1.105175e+00	1.344094e+00
TCTN2_CTGTTAAATTACAAGGACAA	1.022042e+00	1.165057e+00
TCTN2_GTGTATGCAGAACGCCCCAG	1.014664e+00	1.126022e+00
TCTN2_TCTGCTGGGACGACGACACG	1.225510e+00	1.626425e+00
TCTN2_TTGTTCAGCACTCCACACGT	6.643709e-01	5.239128e-01
SSBP2_CTGATTAGGTATCCTCAATG	5.920490e-01	4.418417e-01
SSBP2_GCCACCTAAAGCATTCAGTG	1.209706e+00	1.622538e+00
SSBP2_GGAAAAAAACATCACATTGG	1.299715e+00	1.939940e+00
SSBP2_TTAGGACATCCAAATATGGG	8.263727e-01	8.000469e-01
Control_CCCCTATGCAGACTACAATT	6.691592e-01	5.399354e-01
Control_CCCGATGGACTATACCGAAC	9.787868e-01	1.086752e+00
Control_CCCGCCGAAGACCCTGCTTG	1.064504e+00	1.254921e+00
Control_CCCGCTAACAGCCTAGATCA	1.200970e+00	1.595411e+00
Control_ACCCGATAATAGCTACTGGT	1.148684e+00	1.471911e+00
Control_ACCCTCCGAATCGTAACGGA	1.132844e+00	1.440980e+00
Control_ACCGCTCATATAGGTAAAAA	-3.499254e-01	2.269261e-01
Control_ACCTATAATCGACCACATTT	1.505341e+00	2.479765e+00
Control_TTTTACCTTGTTCACATGGA	1.207740e+00	1.595435e+00
Control_TTTTGACTCTAATCACCGGT	9.454971e-01	1.011729e+00
Control_TTTTTAATACAAGGTAATCT	1.221899e+00	1.610816e+00
Control_TTTTTCTCACCCGATGAATC	3.183898e-01	1.791220e-01
PRAMEF1_ATTTCTGCCAAAGTAGAAGG	1.488084e+00	2.523988e+00
PRAMEF1_CTCAAAACCCTCATCTTGGA	3.070009e-01	2.140751e-01
PRAMEF1_TCGTGATCACTAAGCCGGTG	1.040095e+00	1.230672e+00
PRAMEF1_TTCTCCAGCAGAGCTCCGAG	1.028210e+00	1.217418e+00
CSRP3_TAGACTGACTTGCCACATCG	9.009882e-01	9.359868e-01
CSRP3_TCTACTGCAAGGTGTGCTAT	1.282250e+00	1.839901e+00
CSRP3_TCTTGACAGCACGACAGTCG	4.137387e-01	3.008790e-01
CSRP3_TGCAGTGGAAACACGTCTTG	1.200349e+00	1.596262e+00
RPL13_CACCTGCGGATCTTACGGGC	7.689358e-01	7.155783e-01
RPL13_GCCGGATGGGACCCGACGCG	9.945644e-01	1.164082e+00
RPL13_GTTGGCCTGCAGGGACTCCG	9.044512e-01	9.523941e-01
RPL13_TACCACACGAAGGTGCGCGC	1.534017e+00	2.586444e+00
PTGES3_AAGGAGAATCTGGCCAGTCA	6.115119e-01	4.683314e-01
PTGES3_CTGCAAAGTGGTACGATCGA	1.388052e+00	2.168045e+00
PTGES3_GGATTCCAAGCATAAAAGAA	1.715572e+00	3.253562e+00
PTGES3_GTTAACAAAAGAAAGGGCAA	2.857375e-01	1.621294e-01
WDR13_AACATGATACATGCCCGCAA	1.287148e+00	1.883585e+00
WDR13_ACAGTGCTTCGCGTGCTACG	-1.891332e-02	1.073546e-01
WDR13_GGAAAGAGAAGACACTGCCA	1.064618e+00	1.275140e+00
WDR13_TGTCAACAACAACCTCACTG	1.179304e+00	1.648058e+00
ZNF277_AAAGGAACTTGGAAAATCGT	2.913895e-01	1.634380e-01
ZNF277_ACACTACAAAAATCTGTGAT	1.032530e+00	1.201463e+00
ZNF277_ATACACTTAAAGATCACATG	1.591162e+00	2.701203e+00
ZNF277_GTCGGGGGTGTAGGTTATGG	1.006620e+00	1.124553e+00
TACC1_CAAGCCAGATCCTAGTCAGT	6.304568e-01	5.357040e-01
TACC1_CTTGAAAGGTGATCGGATCG	1.145527e+00	1.448157e+00
TACC1_GAGGACTGCCGAGATATCCG	7.126027e-01	6.193499e-01
TACC1_TAGTGACACCAACGACTCAG	1.795155e+00	3.465708e+00
CD3E_CAACACAATGATAAAAACAT	8.265407e-01	8.080541e-01
CD3E_GATGGAGACTTTATATGCTG	1.020627e+00	1.185386e+00
CD3E_GATGTCCACTATGACAATTG	1.126853e+00	1.448301e+00
CD3E_TGAGGATCACCTGTCACTGA	9.949084e-01	1.138349e+00
USP43_AAGTACGGCTCTCAGTTCCA	1.152024e+00	1.458312e+00
USP43_CACACCACTGACCTGTACAG	7.916956e-01	7.283569e-01
USP43_CTGCAAGGTGGGCATTACAC	5.889831e-01	4.417774e-01
USP43_CTGGCGCAAGGGGATAGGTA	1.579859e+00	2.847087e+00
RPL23A_ATAGCATAGTGGTCAAGCCT	1.258193e+00	1.785865e+00
RPL23A_GCACGTCACCCACCTTCCGG	6.653675e-01	6.070181e-01
RPL23A_GGAGACAGCCCAAATATCCT	4.255099e-01	3.403920e-01
RPL23A_TAAAGCTGAAGCCAAAGCGA	1.803809e+00	3.687434e+00
OCLM_AGGTAAATCTTTAACAATAA	1.157033e+00	1.474279e+00
OCLM_GTATACTAATGTGTCTGCTA	1.807752e-01	1.134799e-01
OCLM_TAAATCTTTAACAATAATGG	1.024871e+00	1.174778e+00
OCLM_TTAAAAATCCTTTATAAAAG	1.273513e+00	1.769808e+00
DEFB106B_CTATAATGCTCCCACATGGC	1.244503e+00	1.696940e+00
DEFB106B_CTCATCAAAAAATGCATTCT	6.615675e-01	5.455700e-01
DEFB107A_AGCACTAATTAGTAAGAGAA	1.275195e+00	1.799176e+00
DEFB107A_CTAATTAGTAAGAGAATGGA	7.765766e-01	7.202562e-01
SIGMAR1_CAGCACATACTCGGACAGCG	1.083666e+00	1.290889e+00
SIGMAR1_CAGCCAGAGCCAGACGACCT	1.195094e+00	1.617434e+00
SIGMAR1_CTCCACGATCAGACGAGAGA	9.079815e-01	9.459755e-01
SIGMAR1_TGGGTGTTCGTGAATGCGGG	8.299636e-01	8.022345e-01
SMIM19_AACTATCAAGTAAACATTGG	1.295565e+00	1.869905e+00
SMIM19_ATTCAGTGTGCCACCTACAG	1.228831e-01	1.448768e-01
SMIM19_TATGGAGTGATGGGTGACGA	1.519884e+00	2.548092e+00
SMIM19_TGAAGAGACCGAAGCTAACA	8.235124e-01	8.524320e-01
TM4SF1_GCTCGCCCTCCTGTGCATCG	1.264022e+00	1.779357e+00
TM4SF1_GGTGTAGTTCCACTGGCCGA	1.141418e+00	1.447186e+00
TM4SF1_GTGGTCCTTCTGCTAAGCCA	-3.357346e-01	1.814965e-01
TM4SF1_TGCTGTGGCCATGAAAACTG	1.215820e+00	1.639482e+00
GTF2IRD1_GCCTCCGGATCCTTCCACGG	1.123658e+00	1.409667e+00
GTF2IRD1_GGGGCCGGATCACGTCACCG	1.124366e+00	1.431115e+00
GTF2IRD1_GTGTCTCCCTGATTCCCAAG	9.113903e-01	9.429073e-01
GTF2IRD1_TGGGGACTCCATAAGTGCAG	7.704895e-01	7.094686e-01
PLEKHA5_AATGCACCGGTTGTCAGACG	8.347622e-01	7.869765e-01
PLEKHA5_AGTCACAGGACAACCATCAC	9.856193e-01	1.117419e+00
PLEKHA5_ATAGGTCCGCATGTTTGGAT	1.057709e+00	1.222782e+00
PLEKHA5_TACAGGGCCCTTATACACAG	1.050224e+00	1.212344e+00
TEX9_AGCACAGATCAGATTTCTAA	7.359070e-01	6.365226e-01
TEX9_CTCTGGAATGGCAACATCGT	8.787379e-01	8.682452e-01
TEX9_GCAGGCAAAAACAGCTGACG	1.076739e+00	1.297864e+00
TEX9_GTTCAGCAACCCTCTACACC	1.397664e+00	2.173545e+00
DNAJC17_AAGGAGGATGAGTCAAAAGG	4.201716e-01	2.748704e-01
DNAJC17_ACCCTTGTGTCTAGACCTGG	1.215523e+00	1.607709e+00
DNAJC17_CTGCCAGGCTGCATATGACA	8.321788e-01	8.035827e-01
DNAJC17_TACGCCAGGAGCGTGACCAG	1.436723e+00	2.288792e+00
TET1_ACAAAGTTCATGCAACACGG	1.163181e+00	1.528232e+00
TET1_CCACCCCATCAAGAGATCGG	1.051977e+00	1.235158e+00
TET1_GTTAGTGCTGACTCCGGTAA	2.205987e-01	1.263070e-01
TET1_TCCTGCCAGCTAACACTCAG	1.153430e+00	1.488410e+00
RNF133_AAGCTCCACTTTGAAGAGAG	1.094833e+00	1.468510e+00
RNF133_ATAAAAGATGAAATATGCTA	1.727365e+00	3.179678e+00
RNF133_CTTGCACTTATTGAACGGGG	1.124181e-01	1.583911e-01
RNF133_CTTTCTCCCCACCTCAACCA	9.585722e-01	1.065197e+00
ARL6IP5_AGAGCAGGTTGCTCACTACG	1.040792e+00	1.204040e+00
ARL6IP5_CCCCACGACGTTCGTTATGG	1.216212e+00	1.685445e+00
ARL6IP5_CCCTTCAACATGATCCTGGG	1.049509e+00	1.224960e+00
ARL6IP5_GGAAGAAATCGTCCCAGGCG	5.128836e-01	3.500899e-01
Control_GATCCAGGAGTGATCGAGTA	1.220933e+00	1.644514e+00
Control_GATCCTTCTCTTTTTGGTTT	8.600664e-01	8.293242e-01
Control_GATCTAGTCCTCTAATCGAT	7.063342e-01	5.780853e-01
Control_GATGGCGCGCAGTTGAGTCA	1.164178e+00	1.475133e+00
HSPA4_GCTGATGAAGCTGTCACTCG	5.436576e-01	3.791668e-01
HSPA4_GGAAACAGATCAGAATGCAA	9.148651e-01	9.486257e-01
HSPA4_TCTGCATCAGTATAGAAACA	1.824569e+00	3.621911e+00
HSPA4_TGTTCCAAAACACTACGAAG	9.623926e-01	1.087360e+00
NUDT15_GGCAGTTTCCAACTCCCTGG	9.570417e-01	1.028694e+00
NUDT15_GGGAAGAGGAAAGGCTCGGT	8.658386e-01	8.576573e-01
NUDT15_TATGTTACTATATTAATGAA	1.501331e+00	2.370880e+00
NUDT15_TTCCCCAGGAGGACGCAACG	9.205684e-01	9.394643e-01
Control_TCCTGCCAAGAAACACCCTT	1.382421e+00	2.077225e+00
Control_TCCTGGATACCGCGTGGTTA	1.232488e+00	1.666651e+00
Control_TCGAGAGGAAAAACACACTG	5.679832e-01	4.168966e-01
Control_TCGAGATGCGCAGCAGATGA	7.840435e-01	7.291441e-01
C6orf1_CCCAGCTGAGGAACTGCATG	8.986279e-01	8.958878e-01
C6orf1_CTGGGTCATAGCTGTACATG	1.149491e+00	1.453876e+00
C6orf1_GTGGTACATGGCTGGCAGAG	5.173743e-01	3.367974e-01
C6orf1_TGGAGACCCAGCACCCAGCA	1.338270e+00	1.941360e+00
CTTNBP2NL_ACAACCTTAAGAATAGAGAG	9.944008e-01	1.145307e+00
CTTNBP2NL_ACTGGAGTCTCAATCCCCAC	1.204558e+00	1.622806e+00
CTTNBP2NL_GCATGGATGAGAGCTGCTTG	9.730385e-01	1.084309e+00
CTTNBP2NL_TTCCAGCAGAAAGAACCCAT	8.931245e-01	9.401732e-01
TSTD3_AATTGATGTTAGAGAGATAT	1.265504e+00	1.759283e+00
TSTD3_ATGGTACATTGATAGACTCA	6.658753e-01	5.498129e-01
TSTD3_CCCTTTATTGACGTCAAACC	2.476103e-01	1.731294e-01
TSTD3_TGAAAATAGAAAAGTGTGGC	1.958253e+00	4.178815e+00
Control_CGTAGTAAATATCTAGCTAA	1.208080e+00	1.614040e+00
Control_CGTATTCGACTCTCAACGCG	8.405702e-01	8.472220e-01
Control_CGTCAAGTATTAAGCTGCTT	1.209908e+00	1.625091e+00
Control_CGTCATATACACAAACGCCC	6.441424e-01	5.187541e-01
TMPRSS11B_GCAATCTTGGGAGTAACCAT	9.501470e-01	9.998866e-01
TMPRSS11B_GTTGCCAGTTATGATACTGT	8.439649e-01	8.061731e-01
TMPRSS11B_TCAGATGTTGAAAAACAACA	9.980889e-01	1.124324e+00
TMPRSS11B_TGGAAAGGCCGTCACTACTG	1.311327e+00	1.889978e+00
SPAG17_ACACCTGAAGGAAATCGGAT	7.910517e-01	7.151165e-01
SPAG17_ACCACCCAGTTAAAGCGGAG	1.186336e+00	1.560741e+00
SPAG17_ATCCATAGTAACTTATCGAG	1.339094e+00	1.964448e+00
SPAG17_TCAAGGGTTATCACCAGTCA	7.287423e-01	6.147781e-01
HMGCL_AGTCAGCCAATATTTCTGTG	1.003430e+00	1.223736e+00
HMGCL_CACACCAATGGTGTCCCCCA	1.032460e+00	1.159974e+00
HMGCL_CACCTCAGCTACTTTAGCTG	1.757026e-01	7.371562e-02
HMGCL_TGGTAAAGTGCCCATAGATG	1.716629e+00	3.229935e+00
ARHGAP20_ATACCTTAGGAGAACAACAT	6.740936e-01	5.544873e-01
ARHGAP20_GGGAGCTGTTCCATAAGGAA	1.653188e+00	3.048014e+00
ARHGAP20_TCGCCAACATCACCTATGCC	1.327101e+00	1.967597e+00
ARHGAP20_TGTACACAAAGATCCCACTG	3.432284e-01	2.183934e-01
CSTF3_AACTCGTTCAAACAAAACTC	9.159098e-01	1.011865e+00
CSTF3_GTCCGAAGAGTTTATCAACG	4.608322e-01	3.526069e-01
CSTF3_TCATATGTCCGAGAAACCAA	9.723906e-01	1.098984e+00
CSTF3_TTGGAGCATTCTCATTCGAG	1.874267e+00	3.924328e+00
SLC7A6OS_AGGAGTCCGAGTACACGCCG	5.827335e-01	4.488436e-01
SLC7A6OS_CAGACACAGTCAATCGCTCA	1.223432e+00	1.648201e+00
SLC7A6OS_CCGAGGCGCGGAGATTACGG	1.039786e+00	1.212329e+00
SLC7A6OS_GTCAGCGGCACAGAAGACGT	1.024825e+00	1.183715e+00
FBXO32_AAATGGATCTATGTTCACAA	1.054310e+00	1.213332e+00
FBXO32_GTGTACATAAGGATGTGTAG	1.170143e+00	1.552093e+00
FBXO32_TATTCATAGTTACTGCAACA	1.179309e+00	1.506518e+00
FBXO32_TTCCAGAAGATTTAACTACG	1.473325e-01	8.576776e-02
Control_TCCGGAGGCTCAAACCAAGT	1.253780e+00	1.728062e+00
Control_TCCGTCTGCTTCATGAGCGG	1.324509e+00	1.939400e+00
Control_TCCTCACCTAAAGTGCAATA	2.929539e-01	1.729560e-01
Control_TCCTCGATAGCTGGAATCCA	8.737321e-01	8.733895e-01
Control_AGTACCCCTAGGTATGGGGA	9.644640e-01	1.062416e+00
Control_AGTAGACGGACGGTGAGCTG	7.753085e-01	7.036770e-01
Control_AGTATGAGACTCATAGGGTG	1.005263e+00	1.138394e+00
Control_AGTATTAGGTACCTGCCCTA	1.315511e+00	1.900968e+00
ZSCAN25_ACTGACATCAGAGAGGTTTG	1.086835e+00	1.312922e+00
ZSCAN25_ATCCAGGCGTAGAACTCGCG	9.090531e-01	9.655955e-01
ZSCAN25_GAGACCAAGAGATGGCAGCT	9.027311e-01	9.409030e-01
ZSCAN25_TGGAGGTCAAGCCTGAATGG	1.109605e+00	1.359836e+00
Control_ATAGCCGCCGCTCATTACTT	4.852903e-01	3.777141e-01
Control_ATAGCGGATGTCCTTGGAAA	1.262930e+00	1.790791e+00
Control_ATAGCTAAAGTTGATGTGTA	1.461263e+00	2.338240e+00
Control_ATAGGCACCTTAAGGGTCTC	7.548854e-01	7.170482e-01
TYW5_AAATACTACTTACGGTCACT	6.320295e-01	5.959051e-01
TYW5_ATTACCTAAGCCAAGTTGGA	1.006739e+00	1.196449e+00
TYW5_TCAATCCCTTCCAACACAAG	1.071055e+00	1.368373e+00
TYW5_TGAACTAATTCGAAAAACAC	1.134590e+00	1.494523e+00
Control_TCGCGCTTGGGTTATACGCT	9.094032e-01	9.525858e-01
Control_TCGCGGACATAGGGCTCTAA	1.100160e+00	1.445434e+00
Control_TCGGAAGCAAACTTCTGGAG	6.996484e-01	5.776119e-01
Control_TCGGCATACGGGACACACGC	1.271662e+00	1.737384e+00
TNFRSF14_AAGGAGGACGAGTACCCAGT	7.430504e-01	6.701193e-01
TNFRSF14_CAGTGCCAAATGTGTGACCC	9.007473e-01	9.483372e-01
TNFRSF14_GGCGGCAGGTTATCGTGTGA	1.404715e+00	2.167938e+00
TNFRSF14_TGGGAGAGAAGGTCCCCGGG	1.049998e+00	1.248321e+00
Control_GTTTAAAGAAAGGGGCTAAG	8.802093e-01	9.225539e-01
Control_GTTTACTCATATCCAGTCAC	1.221424e+00	1.653852e+00
Control_GTTTCGAAACTTGAAGTAAG	-1.262761e-01	1.201018e-01
Control_GTTTCTCTTGAACCCCGCGA	1.821376e+00	3.696021e+00
Control_TAGGCGCCCGTAGCATTGGA	5.070126e-01	3.411090e-01
Control_TAGGGGATTAGCTGACAGTC	8.420048e-01	8.098640e-01
Control_TAGTACATGTGTGGTATTTA	1.598618e+00	2.724374e+00
Control_TAGTCAACATTCGCAAGAGG	1.122785e+00	1.379224e+00
Control_CTCAGTGGATACGATTTGCT	1.288984e+00	1.826160e+00
Control_CTCATGAGTCGTTTCTTTCA	1.133640e+00	1.422156e+00
Control_CTCCCAGTACCAGTCAGTTC	1.947987e-01	1.350786e-01
Control_CTCCCATTGATCTACGATGG	1.038432e+00	1.211343e+00
MED18_ACCATGATGCCTGTCACTGG	1.017595e+00	1.155804e+00
MED18_GGAATACCATCTCATGGTCA	-1.005563e-01	1.203657e-01
MED18_TGCCCTGGTGCGAAACTGCG	1.206218e+00	1.597878e+00
MED18_TGTCACACAAACCACGAAGG	1.429118e+00	2.201007e+00
FN3K_AGCCGCAGCACGTCACCGTG	1.204139e+00	1.604425e+00
FN3K_CGAGCCTACGACACGGACGC	1.175466e+00	1.512527e+00
FN3K_CGGTGCCGGGCGAAAAAGGT	9.265578e-01	1.007525e+00
FN3K_GAAGGACTATGCTGACCGAG	4.897908e-01	3.570801e-01
TMEM27_CATGCTGAACTCTGTCAACC	7.212576e-01	6.723562e-01
TMEM27_CTTAGTATCAGAACAGCTCT	1.113998e+00	1.421919e+00
TMEM27_TAATCCAGATGGGCACAGAT	1.485752e+00	2.426712e+00
TMEM27_TACATTGCAAAGTAGGACAT	8.169988e-01	8.172716e-01
HNRNPUL1_CCAGCCGATACGGACCACGT	1.032885e+00	1.216706e+00
HNRNPUL1_CCCCGGATACGCTCACTAAG	1.051755e+00	1.251589e+00
HNRNPUL1_GCGACCCGGGCACATCAACG	6.714750e-01	5.650045e-01
HNRNPUL1_GGGGTACTTTGAGCACCGAG	1.074606e+00	1.295282e+00
TP53BP2_ACTGCCCAACATGAGATCTG	1.500489e+00	2.465800e+00
TP53BP2_AGAAACTGTCTAACGCACCA	1.135361e+00	1.450734e+00
TP53BP2_ATGCCAAGCTACAACAACAG	8.433148e-01	8.438537e-01
TP53BP2_TCTGGCTTAATGTCTGAAGG	5.634843e-01	4.266392e-01
S100A11_AGAACTAGCTGCCTTCACAA	5.990096e-01	4.463047e-01
S100A11_CCAGCCCTACAGAGACTGAG	1.352090e+00	2.044344e+00
S100A11_CTGCAGAACCAGAAGGACCC	1.240610e+00	1.732632e+00
S100A11_GCTGTCTTCCAGAAGTATGC	7.756895e-01	8.011802e-01
GEMIN7_ATGGACGCAGAGCCCCCTTG	1.214200e+00	1.657557e+00
GEMIN7_GCGGAGGTAACGCTCCCGAA	4.968198e-01	4.038619e-01
GEMIN7_GCTCACCTGATGACCCACCA	1.162207e+00	1.592899e+00
GEMIN7_GTGAGCTTCACGTTGCACGA	9.341195e-01	1.076023e+00
Control_TACGTCATTAAGAGTTCAAC	4.817113e-01	3.449522e-01
Control_TACTAACGCCGCTCCTACAG	7.661281e-01	7.121353e-01
Control_TACTGGAGTTTGCGACTCGG	1.410172e+00	2.200329e+00
Control_TACTTTTTGGAATCCGTCTA	1.269911e+00	1.779506e+00
GTF2H2C_AACAGAGTATTTGAGCACCA	-1.966986e-01	1.976926e-01
GTF2H2C_AACGTCTTTGAAGGAAGCTG	9.718978e-01	1.118432e+00
GTF2H2C_GTACTTGCTCGTGAAACTGG	1.161476e+00	1.528753e+00
GTF2H2C_TAATATTTATGATCTAATCA	1.796577e+00	3.554029e+00
ADAL_ACTAATGGATCCATTCAAGT	8.496176e-01	8.417228e-01
ADAL_CAATCACAGTCATCTGATCG	1.420928e+00	2.242545e+00
ADAL_GGAGACTGTAAAACTTGCCG	1.452367e-01	1.301901e-01
ADAL_TATGTGGAATCTATACTTGA	1.294994e+00	1.842420e+00
ARHGAP30_ACTAAGCGTAAACTTCCACG	-2.949917e-01	2.943819e-01
ARHGAP30_CAGGTTGGGAGCCCACACGA	1.270090e+00	1.817221e+00
ARHGAP30_TCTGAAATAGGCCTTGCACA	1.052791e+00	1.328067e+00
ARHGAP30_TGATGTTCGGGGGCACACTG	1.326348e+00	1.970350e+00
WDR7_AACTTAGAAGTCCTACTGAG	1.170393e+00	1.541805e+00
WDR7_CTAGTGAAAATGGACAGACA	9.300054e-01	1.015618e+00
WDR7_GTGATCAGCATCAGACCGAG	3.674383e-01	2.281355e-01
WDR7_TCAGACACAGCTGATAAACA	1.331367e+00	2.064935e+00
Control_GATATCCCGCGAAAAAATCT	-3.020076e-03	1.484603e-01
Control_GATATGGCTCGAGTAATCTT	7.788807e-01	7.674557e-01
Control_GATCATAATCGCTTCAAGCA	1.740569e+00	3.413165e+00
Control_GATCCAGCAATATTTCTTAA	1.308603e+00	1.886775e+00
NUP210L_AGATTGGAATAGCACAAGTG	1.040061e+00	1.210777e+00
NUP210L_GAGAAGTGAACGATGGATTG	8.772507e-01	8.859240e-01
NUP210L_GTCCCACCTCTAGACTCCAT	1.159717e+00	1.523222e+00
NUP210L_GTGGTCATAGTAACCACGAA	9.476166e-01	1.019136e+00
TMEM60_ATAGTATCAAATATCCAGAC	1.060108e+00	1.234042e+00
TMEM60_ATTTAAGTAACATTGCAATG	1.348088e+00	1.989089e+00
TMEM60_TCTGGCTTTGACCCTCGACA	9.815326e-01	1.073209e+00
TMEM60_TGATTGTGAAAATGGCTGGG	5.269900e-01	3.815577e-01
PMF1-BGLAP_ACCCGGCACTACCATTTCGA	7.206457e-01	6.984326e-01
PMF1-BGLAP_GCGTCCACTTTACCTGCCGG	1.394950e+00	2.168484e+00
PMF1-BGLAP_GGAAATCTCTGACATCAAAG	5.883641e-02	1.334317e-01
PMF1-BGLAP_GTGAGGAAAAAAGGCATGAG	1.594378e+00	2.996297e+00
FER_CAGAACATGTATCGATTCGA	1.226970e+00	1.806377e+00
FER_GATAACCAGTCTTGTCACAG	1.389062e+00	2.275529e+00
FER_GTATGTATTGGCGTTGAAAG	-4.660445e-01	3.634133e-01
FER_TTATGTCAGCAACGTATCCA	1.132024e+00	1.468597e+00
CCDC66_AATATAGACTATATTGACCT	2.049109e+00	4.627608e+00
CCDC66_ATCCGAGAATTGGCGCAAAA	-1.639953e-01	1.871273e-01
CCDC66_TCAAATTCTTGACCAATCTA	1.062090e+00	1.282331e+00
CCDC66_TGATATATTCAGTACTCTGG	9.762055e-01	1.101906e+00
ZNF285_AATGAAGCACTTCTTGCGAA	1.163981e+00	1.532627e+00
ZNF285_CCTACAAATGCGATGAATGT	9.064692e-01	9.493674e-01
ZNF285_TGCCTGCCCACTCTTCACTG	1.277100e+00	1.781825e+00
ZNF285_TTTCCCATGTAATAACTGTG	5.115504e-01	3.643498e-01
ZNF101_AATAAACTGGGATAATCGAT	1.301443e+00	1.884144e+00
ZNF101_CATGAAAGAACTCATAGTGG	4.101211e-01	3.321241e-01
ZNF101_CCCGTAAACAGAAACAACAT	6.036264e-01	5.239706e-01
ZNF101_TGAAATCAGATCTCACGCGC	1.874672e+00	3.980964e+00
ZNF805_AAAAGAGATTCCTTCAGACA	8.427546e-01	8.457925e-01
ZNF805_AGGGAGAACGCTTGAGACCA	1.386789e+00	2.182214e+00
ZNF805_GCCACATTCGAAGCACTCGT	8.991662e-01	9.525213e-01
ZNF805_GTCCATGACTGTGACTCACA	1.024319e+00	1.174554e+00
C1orf127_CAGCTTCTAAAGAATAGGCA	9.204115e-01	9.688082e-01
C1orf127_CTCCACTGTCCAGAGGACCG	5.942853e-01	4.580768e-01
C1orf127_GGCCAGGAAAGCGTCCACTG	1.312883e+00	1.902531e+00
C1orf127_TTCAGGTCGTTCAGGCCTCG	1.110532e+00	1.365024e+00
TLR6_AATGTTCATCTCAGAAAACA	1.002298e+00	1.174852e+00
TLR6_ATTTCCAAGTCGTTTCTATG	4.973175e-01	3.727147e-01
TLR6_TATTAACTGATATGTTCACT	1.619951e+00	2.759821e+00
TLR6_TGTCTCCAATTTAACTAACG	9.586120e-01	1.059775e+00
MRPL17_ACGAACGCATCGAGGCACCA	-9.487713e-02	1.528585e-01
MRPL17_GGCCCATACGGCGAAATACG	8.740990e-01	9.251798e-01
MRPL17_TAACGAACGAGCCATGCGCA	1.702933e+00	3.271271e+00
MRPL17_TCGGTACAAAGATCAAACTG	1.256549e+00	1.760162e+00
NPY4R_AAGTTGTATGGGGTGCCCAG	3.454506e-01	2.492969e-01
NPY4R_CAGTCACACACATCAGGCAG	1.048995e+00	1.296009e+00
NPY4R_GCATCTACCGGTGCCTGCAG	1.720516e+00	3.344398e+00
NPY4R_TGAAGGCCGACATCTTGCAG	9.290165e-01	1.011147e+00
SPRR2A_CTGGCACTGCTGAGGTGGGC	8.933930e-01	9.174297e-01
SPRR2A_GGCAGGGCTCAGGGCACTTC	1.132635e+00	1.437631e+00
SPRR2A_GGCGTGGGGCACACAGGAGG	1.168812e+00	1.500476e+00
SPRR2A_TGGCTCTGGGCACTTTGGCG	7.531035e-01	6.945361e-01
TBXA2R_GATACCCAGGTAGCGCTCTG	1.385337e+00	2.120372e+00
TBXA2R_GCTACACCGTGCAATACCCG	9.210834e-01	9.830253e-01
TBXA2R_GCTGACCGTGTTCAGCAGGA	1.020831e+00	1.180942e+00
TBXA2R_GCTGGTGACCGGTACCATCG	7.889206e-01	7.394620e-01
RHOBTB1_AACAGAACATCGGCACATAG	1.070807e+00	1.286175e+00
RHOBTB1_ACAGACGCTTTGCATATGGC	9.237181e-01	9.899023e-01
RHOBTB1_GTCTTCAAACAAGAGCCTGG	6.836817e-01	5.909235e-01
RHOBTB1_TGGTCAATCGCCCACACTGT	1.332743e+00	2.004199e+00
CCDC185_AGAGGAAGAACGTGCCCCCG	1.014426e+00	1.156623e+00
CCDC185_AGGTTGAGTCATTAGCCAGC	9.875846e-01	1.096998e+00
CCDC185_CGCACTGTTCGTTCACCCCG	8.712820e-01	8.676198e-01
CCDC185_CTTCCTCAGTTCCCTCGGAG	1.122687e+00	1.386676e+00
CEP170B_AGCACCGTCAGCCTGCGTAG	7.367323e-01	6.837646e-01
CEP170B_GGAACACACACCATACTGCG	1.138930e+00	1.444896e+00
CEP170B_GTTATCTAGGAAACCGCTTG	1.283328e+00	1.886264e+00
CEP170B_TGTATGTCCCTGCGTCACTG	8.543832e-01	8.345603e-01
TBX18_CATTCTGGCGACCATCACTA	1.079696e+00	1.363318e+00
TBX18_TCTCATCCAAGTCTCCCCCG	-2.122252e-01	5.592025e-01
TBX18_TGCCATGGATATTGTACCAG	1.233660e+00	1.706582e+00
TBX18_TTACGGATGACGTGCACTCG	1.272158e+00	1.798156e+00
ABHD13_AATAGCCACTGCTCCACCCA	1.236415e+00	1.713352e+00
ABHD13_CATGGGAATGCAGGCAACAT	1.011769e+00	1.176582e+00
ABHD13_GGGAACATAAAGACGTGAAG	8.322225e-01	8.551466e-01
ABHD13_TAGGATTTCAGCCATTATGG	9.653514e-01	1.092411e+00
CYTH1_AGCCATCGGCGACTACCTAG	8.817738e-01	8.681513e-01
CYTH1_TGAATGATCGTATTTACCCG	1.070019e+00	1.256135e+00
CYTH1_TGTCAAAGATAAGCCCACTG	1.344025e+00	1.960479e+00
CYTH1_TTAATCTCGTCCAGGCACTA	8.005975e-01	7.307607e-01
ILKAP_CACATACCCGACTATCTCCG	1.018039e+00	1.174677e+00
ILKAP_CAGACCAAAGATCACCGAAG	1.198836e+00	1.624873e+00
ILKAP_GAATCGCCACTGCTAGCGGG	8.488646e-01	8.255392e-01
ILKAP_TACCACATGAGACTCACATG	9.660607e-01	1.049378e+00
ZNF221_CTTCATCAACAATCACACTC	1.476776e+00	2.506284e+00
ZNF221_CTTCTCTTCTATGTGGACCA	5.486228e-01	4.138004e-01
ZNF221_GTTCATTGCAAATTGCACAC	2.636770e-01	1.997662e-01
ZNF221_TATTAAGTCTTGATCTAACA	1.660128e+00	2.934200e+00
TROAP_CTAGAAATCTCAGTCAGCAG	8.404487e-01	8.495863e-01
TROAP_CTCCTGGTCAAACAACCGGA	1.121877e+00	1.477396e+00
TROAP_TCACCGTTCAACCTAAAACC	9.260487e-01	1.013777e+00
TROAP_TCTTCCTAAAGGAGAACGCG	1.086510e+00	1.414485e+00
ALKBH4_ACCTGGACTACTGCCCCGAG	8.702870e-01	8.713468e-01
ALKBH4_CCCAGGAGTGATGCTGATCG	1.171560e+00	1.511603e+00
ALKBH4_CTCCCGACACATGGACAGCA	1.533779e+00	2.632198e+00
ALKBH4_CTGATCTGCGAGCGGCAGCG	3.406803e-01	2.096795e-01
TAAR9_ACGGCGTAGAGGATAGATCG	9.837539e-01	1.082052e+00
TAAR9_CACAGTAAACTTGGTTGGAT	1.051777e+00	1.211946e+00
TAAR9_CTTACTGTATATAAACACCA	8.134120e-01	7.453353e-01
TAAR9_GGAGAGCTGTTGGTACTTTG	1.079996e+00	1.320953e+00
Control_GTGCGTGAGTATTAACGCTC	8.962686e-01	9.099626e-01
Control_GTGGGGTAGTCTGTTGCTCG	9.695541e-01	1.056893e+00
Control_GTGTAAATCTGTCCAAGTAG	8.783077e-01	8.904061e-01
Control_GTGTAGTCCTAGCCATGGGG	1.524224e+00	2.495870e+00
DNAJC30_CCCACCTCTCGGACCCACGA	1.020875e+00	1.233497e+00
DNAJC30_GACGAGGACCTGCGCGGACC	1.173489e+00	1.587573e+00
DNAJC30_GGAGCGAGGACTTATTCCCA	1.030191e-01	1.460446e-01
DNAJC30_GGCCGCGATCATACTTGCGA	1.313891e+00	2.062739e+00
TXNDC12_GTGGAATATAACCCCCGTCA	-1.178450e-01	1.320415e-01
TXNDC12_TCATATTCATTGGAGGACAC	1.150043e+00	1.530856e+00
TXNDC12_TGGACATAATGGGCTTGGAA	9.694975e-01	1.097730e+00
TXNDC12_TGGTGATTATTCATAAATCC	1.759222e+00	3.510413e+00
LRRC42_CTGAAATCACGAGATACCTA	9.575369e-01	1.066472e+00
LRRC42_GACAGGTCAGTACCTAGACA	9.295630e-01	1.035294e+00
LRRC42_GCTCCACAGAAAAGCCTTTG	1.415349e+00	2.274695e+00
LRRC42_TCTTCACATACACCCGAGAG	9.233509e-01	9.889977e-01
OR4K14_CAGGCAAGTTTGATCACCAG	1.064948e+00	1.273757e+00
OR4K14_TGTGCACTCCATCAGTCAAG	1.359192e+00	2.179046e+00
OR4K14_TTGAGCCATACATCCTCCAA	6.766140e-01	5.631754e-01
OR4K14_TTGGCAGACTTGCATCAGGC	9.231172e-01	9.786548e-01
GIPC2_AGTTAAAACAATCTGTGTTG	1.104805e+00	1.406307e+00
GIPC2_CGGTAGTGCCACGGGCCGAG	2.800047e-01	2.224320e-01
GIPC2_GACATGGAAAGACTCTTAGG	1.362194e+00	2.073330e+00
GIPC2_GTTTGAAATCTCGCCGTCGG	1.014462e+00	1.216813e+00
Control_TAGTTACAGACTCAGCGGGT	1.021126e+00	1.178192e+00
Control_TAGTTCTAATCGTTCCTTGA	1.104425e+00	1.360133e+00
Control_TATAACGGTAATGGGATTCC	2.075540e-01	1.413282e-01
Control_TATACCAGACCACAGCGCCG	1.415793e+00	2.253246e+00
Control_AAGCGGGCACACATGACAAG	1.426709e+00	2.200085e+00
Control_AAGGACTGGAATATGGAGAG	1.036223e+00	1.213421e+00
Control_AAGGCAATTTACTGGATCCT	6.125126e-01	4.619648e-01
Control_AAGGCGCGCGAATGTGGCAG	9.507031e-01	1.012127e+00
TMEM134_AACCTGGAGAACGATGAGGA	1.155773e+00	1.504175e+00
TMEM134_AGGAGGCCAGCACCACTCGG	1.051657e+00	1.265234e+00
TMEM134_CCCTGGGCCCGAGTCCAGCG	-5.075243e-01	3.473738e-01
TMEM134_GCGTCGGGCCCGGTTCGAGG	1.885232e+00	3.966931e+00
ZNF43_GAACATAAGAAAATTCATCC	5.243236e-01	4.311126e-01
ZNF43_GATGAGTGTAAGGTGCACAG	1.215313e+00	1.667464e+00
ZNF43_TGTCTCCTCATAGGCTCCCA	1.009973e+00	1.183144e+00
ZNF43_TTTATGTGTAGTAAGGCGTG	1.076814e+00	1.322031e+00
CCDC120_ACTTCGCCCCTCAAAACTGG	1.337405e+00	2.149272e+00
CCDC120_AGCTGCGGGCAGTATCTGGG	1.093184e+00	1.384916e+00
CCDC120_AGTGCAACAGCAGATCGCGG	4.958424e-01	3.873650e-01
CCDC120_GTGAAGTCAGAGCGTCTGCG	9.623998e-01	1.098513e+00
Control_ATCCATGTGGTTACAATATT	4.469538e-01	2.624732e-01
Control_ATCCTAGGTACAAAAGGACG	1.349760e+00	2.139816e+00
Control_ATCGATATACCGCCATAAAA	6.538981e-01	5.357896e-01
Control_ATCGGTACCTCTTCACATAT	1.542072e+00	2.611119e+00
APCS_ACTATAGGCTCGAAAACACA	3.459886e-01	2.130306e-01
APCS_CTCCTACAATACCCAAGGCA	1.232319e+00	1.659649e+00
APCS_GGAGAGTATAGTCTATACAT	1.108860e+00	1.363300e+00
APCS_GTGAAAAAGGGTCTGCGACA	1.031704e+00	1.207741e+00
SERPINB10_GCAGTAGTATAAGCAGGCTG	1.830095e+00	3.594397e+00
SERPINB10_GCCCAAATACACTATGGTCA	-1.814668e-01	2.088680e-01
SERPINB10_TTGGGTTGAAAGACAGACCG	5.016875e-01	4.020288e-01
SERPINB10_TTTCTCTCCATATATCGCAT	1.615436e+00	2.932781e+00
Control_ATATTTCGGCAGTTGCAGCA	9.996164e-01	1.122815e+00
Control_ATATTTTATGACATAAAAAT	1.098351e+00	1.335363e+00
Control_ATCAAAGTGTCTGACTTATT	5.946769e-01	4.480425e-01
Control_ATCAAGTCAGGTTATGCGGG	1.111420e+00	1.362995e+00
LRRC27_ATTACCTCCAAATCTCAAGG	6.915936e-01	5.988667e-01
LRRC27_CCATTTGGTACGGTGACAAG	1.504152e+00	2.490593e+00
LRRC27_CCCTCCAAAGATGTTCACAA	6.750520e-01	5.777695e-01
LRRC27_GGAGACCACGCGTCTAACCA	1.248672e+00	1.757993e+00
ANXA2_ACAGGGGCTGGGAACCGACG	6.107008e-01	5.312820e-01
ANXA2_CAGCCATCAAGACCAAAGGT	3.858564e-01	3.046336e-01
ANXA2_GGTCCTTCTCTGGTAGGCGA	1.940072e+00	4.232710e+00
ANXA2_TGGGAAACCAACCTTTGCCA	1.280656e+00	1.856398e+00
MRPL34_AACGCTGCCGACCTACTCGT	1.154085e+00	1.569549e+00
MRPL34_AGTAGGTCGGCAGCGTTGCT	4.911719e-01	3.742445e-01
MRPL34_ATTCCCGCGAGCCTTGCCCC	1.012877e+00	1.193668e+00
MRPL34_TTCTTGCGTTTGATGTTGCT	1.105371e+00	1.448242e+00
C1QTNF9_ATGGGAGAGAAGGGCCTCCG	1.253846e+00	1.830866e+00
C1QTNF9_CAGGACGTCCTGGCAGCCCG	1.204255e+00	1.660043e+00
C1QTNF9_GTTGAAGCAAAAGGCATCAA	3.194441e-01	2.245120e-01
C1QTNF9_TTAATGGGCATATCTGAAGA	9.379819e-01	1.047662e+00
RBM34_CTATCTGCTACTTTAACACC	9.231122e-01	1.001879e+00
RBM34_GGGAACGCTATCCAAAAAGT	4.635748e-01	3.361734e-01
RBM34_TGCCTATGTTGTGTTTAAGG	1.301185e+00	1.886241e+00
RBM34_TTCGCCGCGAAATAAGCTAC	1.155301e+00	1.535539e+00
SLC39A11_AAGAAGAAGTCTGATCCTGA	1.073916e+00	1.290520e+00
SLC39A11_AGAGTGGTACTCACCAAGTG	6.000030e-01	4.684520e-01
SLC39A11_CGTGGCCATCTCAACTGCTG	9.568639e-01	1.050999e+00
SLC39A11_CTCGTGTTCGTATTCTCTAG	1.307657e+00	1.928454e+00
Control_ATTCAGCGCGCTCGCCCTGG	1.207209e+00	1.623366e+00
Control_ATTCATGCGCCGCCTCCTCT	1.049454e+00	1.230186e+00
Control_ATTCCTTCGGCGCTCTGCGT	7.509960e-01	6.850465e-01
Control_ATTGAGAATTCGTTTCAAGG	9.644775e-01	1.054298e+00
Control_GCAGCGAGATAACTTGACTC	1.488831e+00	2.445873e+00
Control_GCAGTACTACTGAGTTTTTC	2.357512e-01	1.780199e-01
Control_GCCAACAAGAATCGGATCCC	1.013682e+00	1.172674e+00
Control_GCCACACGAATCATAAAGAG	1.078124e+00	1.340162e+00
FZD1_CACGGTGCTTACGTACCTGG	7.591197e-01	6.675856e-01
FZD1_GTACATGAGCCCATACACCT	1.198094e+00	1.573166e+00
FZD1_GTGTAATGACAAGTTCGCCG	8.476641e-01	8.248943e-01
FZD1_TGGACCAGCAACCCTCAGCA	1.166598e+00	1.483729e+00
TMEM256_ATTCCCAGATGCCTACGGGA	1.042295e+00	1.208202e+00
TMEM256_CAGGGAAAGATTACCCAGAG	9.580994e-01	1.066602e+00
TMEM256_CTTAGGCTTCGCTTCCTACG	6.183297e-01	4.833527e-01
TMEM256_GGTGCAGAATAAGGTCGTTC	1.380486e+00	2.131236e+00
GOLPH3L_CAGATAGATTCGACCCCGCA	1.266672e+00	1.829660e+00
GOLPH3L_CTTCTTCCATAAGAGTAAGG	1.166693e+00	1.535577e+00
GOLPH3L_GAAGCGACTACTAGACAGAA	2.623249e-01	1.514286e-01
GOLPH3L_GAGTAGTCATGTCAAATAGC	9.903082e-01	1.154990e+00
CDK14_AAGAGTCACCTAAAGTTAGG	1.278681e+00	1.944242e+00
CDK14_ACCTTCTGATCAGTGACACG	9.352590e-01	1.014419e+00
CDK14_CCAACGAAGTGGTTACCTTG	1.095819e+00	1.362096e+00
CDK14_GTGTCACAAAGATGTCTACA	6.280851e-01	5.192363e-01
ZNF410_GCTGGGAATTCATAGACACC	-6.937479e-01	6.352143e-01
ZNF410_GGGAAGACCTTCTCTCAGAG	1.023301e+00	1.236042e+00
ZNF410_GTACAGTTGAAGGTTGTGAC	1.385821e+00	2.093285e+00
ZNF410_TAGCCTCCGAAAACATCTGG	1.466381e+00	2.349690e+00
HSD11B1_ACACTACATTGCTGGCACCA	8.475871e-01	8.672317e-01
HSD11B1_CAGTCAGGACCACGTAACTG	1.009506e+00	1.174588e+00
HSD11B1_CCTCGCTGTCACCACCACAT	1.203935e+00	1.642554e+00
HSD11B1_GCAAACGAGGAATTCAGACC	9.733201e-01	1.112140e+00
Control_CAATCGGCGACGTTTTAAAT	-7.321917e-01	6.598777e-01
Control_CAATGGCGTGGACATTTGAT	1.312964e+00	1.915551e+00
Control_CACATAACATGAGGTATCAG	1.157470e+00	1.518533e+00
Control_CACATGGGGTACAGCACACC	1.320887e+00	1.960546e+00
SLC4A11_CAGGCCATTCACCTTTCGGG	1.050352e+00	1.251108e+00
SLC4A11_CATAGCCGGGCAGAGCATCG	1.537193e+00	2.657339e+00
SLC4A11_CTGGGGGGAGAATTCCTGTG	5.528313e-01	3.865873e-01
SLC4A11_TCCGGGAGGACATCGCACGC	9.196400e-01	9.477224e-01
KLF1_CCGCGGGAAGTAGCCACCCG	9.219233e-01	9.911563e-01
KLF1_CGGCGGCGGATATTGCGCCC	8.032747e-01	7.674635e-01
KLF1_GAGGCGCCGGGTACATCGCG	1.057285e+00	1.341243e+00
KLF1_GGGTCCCAAACAACTCAGGA	1.259102e+00	1.762911e+00
ARHGAP24_AGATCCTTTGACTATCATGG	1.402097e+00	2.230000e+00
ARHGAP24_CAGAATGGAACGGTGCGCAT	1.208520e+00	1.682399e+00
ARHGAP24_TCAATCCGCCGAGTCATATG	3.657606e-01	2.699578e-01
ARHGAP24_TGGACTTTATCCGACAAAGG	8.688608e-01	9.124990e-01
TFCP2_AAATACAGTGGAGTTCCTGT	1.607140e+00	3.026086e+00
TFCP2_ATATACTGAGCACTTACACT	1.587209e+00	2.823241e+00
TFCP2_GTGCTGGTGCCTATAGCATG	-6.011411e-01	5.568424e-01
TFCP2_TGAGACAACCATACTCACAG	7.441251e-01	7.433898e-01
MTR_CACCTGCATTGGGATAACAG	6.636649e-01	5.798717e-01
MTR_GTGTACGGTCCAATCCTGAA	9.189569e-01	1.010279e+00
MTR_TATGGATATCATCATACACA	1.375053e+00	2.092215e+00
MTR_TTGGAGGAGTCGATGCACAA	1.068137e+00	1.314704e+00
MYB_ACCAGGCACACAAGAGACTG	1.472913e+00	2.430774e+00
MYB_AGAAATACGGTCCGAAACGT	7.870496e-01	7.663791e-01
MYB_AGTCTGGAAAGCGTCACTTG	6.516173e-03	1.269066e-01
MYB_TATTTACATGTAACGCTACA	1.386474e+00	2.109397e+00
Control_GTGATAATGATGTATTCTCG	1.040371e+00	1.206443e+00
Control_GTGCGACGAATTGTCCTGAG	1.061224e+00	1.246946e+00
Control_GTGCGATGTCGCTTCAACGT	1.073093e+00	1.398545e+00
Control_GTGCGCATGGGCTGATGTTA	6.221223e-01	4.586659e-01
C1GALT1C1L_AAGAAATCGTTCCTGTTAGG	1.031539e+00	1.271431e+00
C1GALT1C1L_AGACCTCGAATACGTGACTG	1.262755e+00	1.754229e+00
C1GALT1C1L_CAAACGTAGTGGGAAGTGCA	3.997634e-03	1.028233e-01
C1GALT1C1L_TATAGAAAGTAATGACAGGT	1.212877e+00	1.624763e+00
ZNF254_CGCTACAAATGCTTAGAATG	8.242904e-01	7.927751e-01
ZNF254_CTTATGTCTAGTTAGTGTTG	9.867205e-01	1.094751e+00
ZNF254_TCTGGGCAGTTGTGAAACAC	1.129529e+00	1.476537e+00
ZNF254_TGATCACCTGTCTGGAACAA	1.028673e+00	1.192618e+00
EIF1AX_AAGAGGTTATGTCACATCAG	7.683161e-01	7.308640e-01
EIF1AX_AGGAGGTAAAAACAGACGCA	9.006748e-01	9.880919e-01
EIF1AX_CTCCCCGCTAGAGTATGCTC	1.030793e+00	1.329603e+00
EIF1AX_GTAGGTTTGGATAAATACCT	1.437281e+00	2.426270e+00
Control_GACGCCTTGCCCGGCTCACA	8.769904e-01	8.879170e-01
Control_GACGTAGCCTTCCGAAATAT	6.589865e-01	5.496384e-01
Control_GACTGAAATCCAAGGACTGT	1.267570e+00	1.813728e+00
Control_GACTTCTAGAATATAAAAGA	1.147491e+00	1.449675e+00
MPL_ACGTATCGGGTTCCAAAGTG	8.235329e-01	8.286598e-01
MPL_CCATGGCCTTGATGATACTG	8.788831e-01	9.225903e-01
MPL_CTTCGCAGTTCTCCCAGATG	1.044122e+00	1.288526e+00
MPL_GTAGCTGTGAACAGTACCCG	1.407452e+00	2.252263e+00
APOBEC3F_AAGATCTTTGCGTCCAAACG	1.208578e+00	1.666853e+00
APOBEC3F_ATAGACCCATCCTTTCTCGT	1.010827e+00	1.149863e+00
APOBEC3F_ATCGTCCATAATCTTCACGC	1.052815e+00	1.242471e+00
APOBEC3F_GTGGTGCTTTACAACTTCCA	6.004940e-01	4.719447e-01
Control_TGCAACCTTCCTTTTCAGGA	9.575010e-01	1.063492e+00
Control_TGCAAGGACCTGGTATGAAC	8.463253e-01	8.652593e-01
Control_TGCAGGTCTAGGTCCCAAAG	8.789452e-01	9.512350e-01
Control_TGCAGTCGCGCTGAGCGTCA	1.644336e+00	3.033863e+00
AKAP8_CAAGCTGCCCGACAAGACCG	1.033615e+00	1.213872e+00
AKAP8_CTGGAGTCATAGGACTCGAA	8.254332e-01	8.205417e-01
AKAP8_GAAGCAGTTCCAACTTTACG	1.231049e+00	1.762950e+00
AKAP8_TGGAACGAGCTGAACTACGT	9.475575e-01	1.036660e+00
MRPS28_ACTGAGAGTGGATCCGAAAG	7.574845e-01	7.578431e-01
MRPS28_GAGCCTAAGACGCGCGCAGG	1.221359e+00	1.719954e+00
MRPS28_GCACTCGGAGCTTCTACAGA	8.902416e-01	9.983401e-01
MRPS28_TCAGTGCCTACACCCCGAAA	1.116811e+00	1.441822e+00
Control_GGCCGTCGTATTCCCCCAAG	9.173474e-01	1.019081e+00
Control_GGCGATTCGGGTGGAGGTCG	4.283999e-01	3.339057e-01
Control_GGCGCATTAAAGTCGAGAGC	1.814629e+00	3.741835e+00
Control_GGCGTCAAAATTAGAAGCCG	1.001643e+00	1.188776e+00
CHRDL2_AACGGGACCATGTACCAACA	1.063262e+00	1.295735e+00
CHRDL2_CGGTGGGACAGGTCACACGC	7.492527e-01	7.153661e-01
CHRDL2_GAAGACGTACTCCCACGGGG	9.833379e-01	1.138413e+00
CHRDL2_GAGGCGGTAACAACTCACAT	1.110947e+00	1.444799e+00
TNN_CCACGAAGACTTCATGTCGG	1.027082e+00	1.274552e+00
TNN_GACTGAGTATAAGATCACGG	8.837423e-01	9.214024e-01
TNN_GGCCACCATTGACAAGTACG	4.878165e-01	3.415646e-01
TNN_GTGCACTACACGTCTGCCAA	1.779711e+00	3.540934e+00
PCIF1_ATTCACCAACCAGTCCCTGT	1.148059e+00	1.574579e+00
PCIF1_CGGTTGAAAGACTCCCGTGG	1.344333e+00	2.134740e+00
PCIF1_GCGCCTGCTCTTTAAATATG	7.282098e-03	2.591532e-01
PCIF1_TAGCGGTAAAGGAGCCACTG	1.068069e+00	1.379003e+00
PCBP2_AGTTGGCAGTATCATCGGAA	9.717665e-01	1.175897e+00
PCBP2_CAAGATCAAGGAAATACGAG	1.005737e+00	1.252201e+00
PCBP2_CACGTATCAACATCTCAGAA	8.081192e-01	8.737137e-01
PCBP2_GTGTGTCAAACAGATCTGCG	1.259369e+00	1.845597e+00
TMEM107_CAGGAGCGTCAGGAAGCGAG	7.868097e-01	7.461696e-01
TMEM107_CTCCACTGCAAAGAGGCCCA	1.283166e+00	1.800325e+00
TMEM107_GCCTCTCACGTTCACCCCCG	1.064443e+00	1.297076e+00
TMEM107_TGCACTACAGTGAGCCCCAA	9.122318e-01	9.533150e-01
METTL1_GACCACACGCTGCGCTAGTG	1.370195e+00	2.249903e+00
METTL1_GACCCAGAATAAGTGTGTCT	1.591097e+00	2.878335e+00
METTL1_GGCATATTCTGCTAGCAGGG	1.878214e-01	1.228873e-01
METTL1_TATGTCTGCAAACTCCACTT	7.034986e-01	6.173215e-01
TIMP3_ATGATGGCAAGATGTACACG	4.109150e-01	2.888506e-01
TIMP3_CCAGGAGCGCTTACCGATGT	1.024545e+00	1.232630e+00
TIMP3_CGTATGGATGTACTGCACAT	1.147876e+00	1.485403e+00
TIMP3_GTGTAGACCAGCGTGCCGAA	1.122524e+00	1.506675e+00
ANKRD13C_ACTGACATGAAGTGCCAACG	1.307109e+00	1.953706e+00
ANKRD13C_TCTGCCCGATATTGTGCGTG	1.524486e+00	2.553173e+00
ANKRD13C_TCTGGTAAAGGTACCGCCGA	2.548708e-01	1.511761e-01
ANKRD13C_TTATCAGCGAATACATCATG	7.664388e-01	7.709304e-01
IL36B_AAGGGTAATATGGTTTACCT	7.594767e-01	7.246608e-01
IL36B_ACTCACCAGGCTTAATGCTG	1.545206e+00	2.817029e+00
IL36B_AGACACAGAATTCAGTGACA	8.087947e-01	8.138328e-01
IL36B_TATTCGTGATTCTCGACAGA	1.089644e+00	1.363366e+00
CST4_GAGAATAGGATAATCCCAGG	9.719302e-01	1.141376e+00
CST4_GGTAGCCATCAGGAGTAGCA	1.039028e+00	1.219339e+00
CST4_TCTGGCCTCGAGCTCCAAGG	1.213430e+00	1.666890e+00
CST4_TCTGTAGTACTCATCTTCGG	7.536959e-01	6.985561e-01
RPL17-C18orf32_CATGAGCTCTGTAGGTCCGG	1.386973e+00	2.215835e+00
RPL17-C18orf32_CCGTAAGGATCATCTCAATG	4.767990e-01	3.754749e-01
RPL17-C18orf32_TGGAGTTGGCAGGTGTGCGC	1.329595e+00	1.998392e+00
RPL17-C18orf32_TTTCTAGCATGCAAATCAAG	7.158145e-01	6.926197e-01
MYH10_ACAACGAACAAAGTTAGGGT	8.817389e-01	9.524864e-01
MYH10_GGCCAAAAGAAAACTCGACG	1.183763e+00	1.611958e+00
MYH10_GTGCCGTAATTTCAGGTACG	1.182678e+00	1.593399e+00
MYH10_TGTAACTGGCTATATCGTTG	6.229860e-01	5.523754e-01
SCD5_AGCGGCAGAACATCGTCTGG	1.533654e+00	2.588732e+00
SCD5_CCTGTGGCTCCACAAGCGAT	9.052131e-01	9.748194e-01
SCD5_GGGCTCGAAAGCTCTGAGGG	7.021470e-01	6.378279e-01
SCD5_TAGGTACTATAAGATCTCCG	1.016187e+00	1.200310e+00
ZNF791_CATCCCTTACTAGACACATG	1.840595e+00	3.714946e+00
ZNF791_GAAGATCAACACAAAAACCA	1.100201e+00	1.389290e+00
ZNF791_GTGTGTTAGAACACTTGTGT	7.238998e-01	6.792672e-01
ZNF791_TCACGTGTACTCGAAAGGCT	6.871038e-01	6.073501e-01
Control_TAGTCCTTAGGGTGGGCTGA	5.259142e-01	3.390216e-01
Control_TAGTCTCACCTGATGGCGTG	1.254569e+00	1.725577e+00
Control_TAGTGGAAAATGAATATTGA	1.400219e+00	2.093114e+00
Control_TAGTGGGAATGGTCGCGTAG	7.700536e-01	6.941755e-01
ARL13B_AAAACCTTACTATCTGACAC	1.088478e+00	1.396768e+00
ARL13B_ATGGTGGGACTTGATAATGC	3.887713e-01	2.382683e-01
ARL13B_GCTGAACTCGATGGAACCAG	1.239621e+00	1.702126e+00
ARL13B_TTACTATGCTGAATCCTATG	1.035391e+00	1.233936e+00
Control_CGGCTCGTTCTACGCACTGA	9.548119e-01	1.029205e+00
Control_CGGCTGAGGCACCTGGTTTA	8.402885e-01	8.201878e-01
Control_CGGCTTTGTTGCCCGTAAGC	1.245173e+00	1.714617e+00
Control_CGGGACGTCGCGAAAATGTA	1.016701e+00	1.330497e+00
MMP15_CCTACCTAAAGGTCAGATGG	1.002246e+00	1.161316e+00
MMP15_CGACGGGGACTTTGACACAG	9.769791e-01	1.110334e+00
MMP15_GATCTGGGCGGAACGCATGG	9.723344e-01	1.097177e+00
MMP15_TCCCCACTGTGACGCCACGG	1.089990e+00	1.357289e+00
CDK5RAP2_AGCCATTCAGGGTTTAACCA	1.523562e+00	2.565783e+00
CDK5RAP2_CGAGGACACGATCAAAATTG	4.975773e-01	3.903802e-01
CDK5RAP2_GTGAAACACGTGAAAATCCT	4.908876e-01	3.973873e-01
CDK5RAP2_TTACTCTGTTGGTAATACCA	1.497606e+00	2.488440e+00
CCDC158_AAAATGATGCTTAGTCATGA	1.033550e+00	1.231563e+00
CCDC158_GAGAACATGACACAGCTGGT	1.503405e+00	2.507619e+00
CCDC158_GCCTTGAAGAGCGAGTGTCA	9.403794e-01	1.043728e+00
CCDC158_GGAAAAAGAGAGAGCCATCG	5.748067e-01	4.701855e-01
TUBB2B_AACCTACTGCATTGACAACG	1.100549e+00	1.413244e+00
TUBB2B_CGTGCCGCCCCCCAGAGAGT	9.689931e-01	1.158980e+00
TUBB2B_GAGCATGGGATTGACCCCAC	4.953424e-01	4.115747e-01
TUBB2B_TGCCTGGCTCCAGATCCACG	1.296030e+00	2.063552e+00
AURKAIP1_GCCGGCGATGTGCTGTAAAG	2.022363e+00	4.564862e+00
AURKAIP1_GCGGTCCCGGTATCCAGTCT	8.924764e-01	1.208634e+00
AURKAIP1_GGACACTGGTAGGATTGCGG	1.272738e+00	1.907614e+00
AURKAIP1_GGCCTCTCTCCCTCGCAAGG	-5.180061e-01	5.504429e-01
SLC25A10_CACTTGCGCCGCTGACCCTG	-4.524501e-01	4.509390e-01
SLC25A10_CCTCACCTTCACGAGCTACG	1.332382e+00	2.058476e+00
SLC25A10_CGAGGGGCCTTAGTCACTGT	9.694213e-01	1.184139e+00
SLC25A10_GTAGATGGCGAACCGAGTCA	1.547041e+00	2.669227e+00
TM6SF2_CAAGGATGAGATATATGACA	5.622822e-01	4.551110e-01
TM6SF2_CTGACTCACCAGCATAGAGT	4.880549e-01	3.909669e-01
TM6SF2_GGGTAAGGCACTCACCATGT	2.083386e+00	4.881082e+00
TM6SF2_TGGTTGAGCGCGTAGGACAC	1.247237e+00	1.767043e+00
TXNDC11_AATGTGAGGAACGGAGCTTG	1.498070e+00	2.562216e+00
TXNDC11_CCTAGGAACAGTACGATTTG	1.010879e+00	1.228455e+00
TXNDC11_GGAGTACAACAACTGTCATG	1.037088e+00	1.290144e+00
TXNDC11_TTTGGACCAATCGAATACAA	3.580278e-01	3.177062e-01
DDX19A_AAAGTCAAAGCAGATACCAA	8.030192e-01	8.357994e-01
DDX19A_ACTGGGCAATCAGATTCTGT	9.458603e-01	1.109935e+00
DDX19A_CCAGTCCAGCACGGTCCCAG	1.286700e+00	1.884255e+00
DDX19A_GCCATCAGACAGATACCCCC	1.024233e+00	1.271132e+00
HSPE1-MOB4_AAGGCCAAGATGAAGGTGTG	1.235295e+00	1.764791e+00
HSPE1-MOB4_ATTTCATCAAAGGATTCATC	3.722082e-01	3.096451e-01
HSPE1-MOB4_TGTCTAGTATAGTCTATAGC	1.216610e+00	1.693987e+00
HSPE1-MOB4_TTTGAGTGCAAGTATCTGGA	9.142223e-01	1.016687e+00
GPR148_GAACAGAACGCACAGAATGG	7.172886e-01	6.094767e-01
GPR148_TACATCCTACCACCAAGCAT	1.176031e+00	1.520364e+00
GPR148_TGAGAATGCCACAGGCCATG	1.050143e+00	1.256808e+00
GPR148_TGAGCCAAATAAGGAATGTG	9.854170e-01	1.112558e+00
SDSL_CATTGCCATGGAGACCCATG	1.392879e+00	2.113156e+00
SDSL_GCTCTCGGGGAGCACGATGG	-1.688253e-01	1.516509e-01
SDSL_GCTGCACATTCTCACACTTG	1.496448e+00	2.512786e+00
SDSL_GGGCGCAAGAGTTGGCCAAG	8.312473e-01	8.108811e-01
ZNF799_AGACACATGGCAGTGCAGCG	1.492638e+00	2.554122e+00
ZNF799_ATGAGTGGAGAAGTCATCAT	9.871643e-01	1.205263e+00
ZNF799_CATGTGTTTGAAGTGAGTTG	1.101924e+00	1.441151e+00
ZNF799_CTCACAAATGCAAGATATGT	2.400972e-01	2.030332e-01
PTPN12_AAGAAGGTCCCTCTCCAAGA	1.149470e+00	1.530258e+00
PTPN12_ATATAGTCTGAATCTTGTGA	6.466308e-01	5.863561e-01
PTPN12_GGCCTGCCGAGAATTTGAGA	8.810006e-01	1.069690e+00
PTPN12_TTTGTGCCATAGATTATACG	1.261958e+00	1.951657e+00
ARID3B_AATTGATGGCAACCGCAGGG	6.678546e-01	5.979590e-01
ARID3B_GCTGTGGCGGAAAGGAGAGT	1.223863e+00	1.749735e+00
ARID3B_GTGGCCCAAGTGTTTGAACG	8.089680e-01	8.218364e-01
ARID3B_TTCGTCTTTATGCAGAAGAG	1.233651e+00	1.731945e+00
LBH_AGCAGCGGTCAAAATCTGAC	4.238677e-01	3.589090e-01
LBH_CCGTCTGCCCTCCATAGTGG	1.110030e+00	1.466817e+00
LBH_GATGAACACCCAGCCCATGG	1.422263e+00	2.499336e+00
LBH_TGGCCGATCTCAGATAGTCG	9.412595e-01	1.129264e+00
WNT3A_CATGAACCGCCACAACAACG	7.620685e-01	7.406270e-01
WNT3A_GCGAGGACATCGAGTTTGGT	9.700461e-01	1.118994e+00
WNT3A_GCTGCGAGGTGAAGACATGC	1.135552e+00	1.616203e+00
WNT3A_GTGACACGCTCATGTGCAGA	1.064081e+00	1.346183e+00
EIF5AL1_ACATCCATATTATGAGTTGA	1.224049e+00	1.824465e+00
EIF5AL1_AGGCTGGCCATGTAAGATCG	2.845332e-01	2.164490e-01
EIF5AL1_CAACCAGATGGACCTTGGCG	7.697932e-01	7.298022e-01
EIF5AL1_TGCTCAGCATTACGTAAGAA	1.733940e+00	3.437377e+00
INTS12_AACTTACCTACAAACAACGC	8.316794e-01	9.245336e-01
INTS12_CCGAGATTGTCATAAACCCC	1.162217e+00	1.584341e+00
INTS12_CTTGATGAATCTTTGGCTCG	1.208689e+00	1.692687e+00
INTS12_GTTTCCTCGTCAGTAACTAG	8.096217e-01	8.538994e-01
WDR54_CAGTGCATGCCAGTAGACCA	1.506670e+00	2.607502e+00
WDR54_GAACCACGCCAAAATACGTG	9.399667e-01	1.099378e+00
WDR54_TCCCAACATTGTACTGAGCG	2.955789e-01	2.536372e-01
WDR54_TGGTTCTGGATACAGGAACG	1.125950e+00	1.506460e+00
SREK1_AACCGTGTTAGTTAGATGCT	1.541059e+00	2.660911e+00
SREK1_CAGACCAAAATTCTGTACCA	4.205525e-01	2.911304e-01
SREK1_GCCACCACTTATGGGAAACG	1.440218e+00	2.377158e+00
SREK1_TAAAAAACGCTCTAAATCAA	5.725782e-01	4.605607e-01
CTAGE6_ACTCTATAGGAAATTAACAG	1.419055e+00	2.225549e+00
CTAGE6_CATTGGCAAGTGTCCAGTCA	1.489501e+00	2.466344e+00
CTAGE6_GTGGGAAGAGAGCAAAAACT	5.812545e-01	4.516242e-01
CTAGE6_TTCTTCAAAGCTCCTTTCAG	5.095704e-01	3.550737e-01
TMEM170A_AGAGGGCCAGTAATCCAGCA	1.042932e+00	1.244589e+00
TMEM170A_GTGGTATGGTGTATTCCTGT	1.104467e+00	1.367719e+00
TMEM170A_TCAGACATCACAAATATGGT	4.115924e-01	2.763722e-01
TMEM170A_TCTGTAAGCATCCTGTTGAT	1.146212e+00	1.556783e+00
Control_CGTCGGGTAGCTATTTCTTT	8.779488e-01	9.164439e-01
Control_CGTGCCTTTACATTCACTTT	1.317013e+00	1.981096e+00
Control_CGTGCGGTAAATACGAAATA	8.823990e-01	9.294074e-01
Control_CGTGCGTGAAATCGCTAGCT	1.052614e+00	1.243294e+00
MTRNR2L3_CACGGATAGATCAATTTCAC	1.224951e+00	1.688985e+00
MTRNR2L3_GAGACAGCTGAACCTTCGTG	8.737201e-01	9.089528e-01
MTRNR2L3_TTGAATGAATGGCCACACGA	1.243905e+00	1.765360e+00
MTRNR2L3_TTGATCTATCCGTGAAGAGG	4.600828e-01	3.195434e-01
RPS23_AAGTTCAAGCAACCGTCATT	2.165272e-01	2.749513e-01
RPS23_GTCACCGACGAGACCAGAAG	1.219685e+00	1.808399e+00
RPS23_GTCGTGGACTTCGTACTGCT	8.477235e-01	9.664527e-01
RPS23_TGCCATTAGGAAGTGTGTAA	1.581248e+00	2.812105e+00
ZNF302_AAAAGTGAGAGAATAAATGG	1.076818e+00	1.289982e+00
ZNF302_ATATGTGATCATGTTATTGG	1.143333e+00	1.461548e+00
ZNF302_GTCGTGTAAGGGATGAACCA	1.381294e+00	2.186447e+00
ZNF302_TTCACCCCAACCAGTAACAA	-4.174508e-02	7.736705e-02
ZNF195_AAATGTGAAACATGGTACAA	8.900657e-01	9.711183e-01
ZNF195_AATGTGACAGCATCTTCAAG	1.487412e+00	2.651600e+00
ZNF195_GAACCTGAGAACATTGACAC	8.970113e-01	9.845328e-01
ZNF195_TGAACATGAGCATGGTACTG	9.771627e-01	1.133504e+00
MRPL44_AGTCTGCTGTAACACAGCTG	1.350223e+00	2.240161e+00
MRPL44_ATCAAGAACTATCCGAACAA	1.335742e+00	2.007485e+00
MRPL44_TACCCAGACATGCCCACTGA	3.877276e-01	3.233843e-01
MRPL44_TCTTCACTCCCCGAACCGGA	7.516076e-01	7.272568e-01
SLC25A18_CCTGTTCCCATAGGATGCAG	7.721243e-01	7.615316e-01
SLC25A18_GAGTCTTGGCCAAGTCGATG	4.247611e-01	3.398358e-01
SLC25A18_GGAAGCCGAACCAGTTGTGT	1.252192e+00	1.903070e+00
SLC25A18_TGGGACAGGTCACCACGACC	1.502290e+00	2.534042e+00
PUS1_AATACAGCCTGACCGGACGA	6.859781e-01	6.592279e-01
PUS1_ACTGCGAGGAACCCTTTGTG	1.368781e+00	2.138600e+00
PUS1_CCGGCGAAGAAGCTCAAGAG	9.676720e-01	1.136946e+00
PUS1_TTGTGCGCAAAGGCAAACGT	1.014075e+00	1.232676e+00
LACTBL1_CAGATGCCATTACAGCACGC	1.267373e+00	1.767521e+00
LACTBL1_CCTCATGCTGTACCGTCTGT	9.076771e-01	9.496355e-01
LACTBL1_CTGGCATCAGCCGAACAGCA	8.983740e-01	9.210966e-01
LACTBL1_TCCAGAGCACAGTATCATTG	1.037074e+00	1.207556e+00
RPL35A_AACAAAACCAGAGTCATCTG	-1.205032e-01	1.979280e-01
RPL35A_AGCAACACAGTCACTCCTGG	1.557000e+00	2.698209e+00
RPL35A_GCGGGGTCTCCGGAACCAAA	6.199143e-01	5.948152e-01
RPL35A_GTGTCTTAGGCTGTGGTCCA	1.589760e+00	2.938045e+00
KLRC2_AGGACCCAAAGCGGCAGCAA	1.434575e-01	1.776409e-01
KLRC2_ATCCTTCCCTGAATCATCAA	1.310123e+00	1.928186e+00
KLRC2_CCGAATACAAGAACGCAGAA	7.509758e-01	7.237826e-01
KLRC2_TCCAGAGAAGCTCACTGCCG	1.673247e+00	3.076555e+00
DCAF8L2_ACTGTACACTTTAACCAGCG	8.789922e-01	9.206625e-01
DCAF8L2_AGGCTCCAGAGCCAACTTGT	9.241290e-01	1.019262e+00
DCAF8L2_CAGGCCTCATATACAAAGCG	1.077643e+00	1.329285e+00
DCAF8L2_GGTCGCTATGTCAATGTCTG	1.115691e+00	1.411713e+00
Control_AGCCGGCTTGTGACAGTGAA	-3.230669e-02	1.293164e-01
Control_AGCGATCTGGACACTCTCCA	7.951047e-01	7.792508e-01
Control_AGCGATTCACGTATTAGATG	1.298999e+00	1.964208e+00
Control_AGCGCAGATAGCGCGTATCA	1.749995e+00	3.338570e+00
Control_CGGGTCTCCAAAGATCGCTT	9.107471e-01	1.033120e+00
Control_CGGGTTATGTGATGCCATCT	1.007288e+00	1.192622e+00
Control_CGGTAGTATTAATCGCTGAC	1.608991e+00	3.048670e+00
Control_CGGTGAGCCACACGAAGGAA	6.369033e-01	5.608392e-01
TNFAIP8L3_GAACAACCAGTTTAGCCAAG	5.372441e-01	3.960961e-01
TNFAIP8L3_GATCATGAAAGACTTAATCA	1.328826e+00	1.922831e+00
TNFAIP8L3_GGTGTCATCAATCAACATGT	1.136633e+00	1.479896e+00
TNFAIP8L3_TGTGGGTCAACGGATATGCA	9.080102e-01	9.523832e-01
Control_AGGATCGTGTACCGGGGACG	9.041660e-01	1.006923e+00
Control_AGGATGCTGAACAAGTACGT	1.129218e+00	1.502302e+00
Control_AGGATGGATTGAGCAGCGGT	1.043719e+00	1.321985e+00
Control_AGGCCACAAATTGTATACAG	9.451530e-01	1.105788e+00
FGFR1OP2_AAGTCGCGAGACATCGGCCA	1.195244e+00	1.610514e+00
FGFR1OP2_CTTGCTCATTATAAGTTCCA	8.527871e-01	8.955280e-01
FGFR1OP2_TTCAACAAGAGCTTTAGCGT	-1.596021e-01	1.963508e-01
FGFR1OP2_TTTAACTTCATTATTATACC	2.015508e+00	4.285193e+00
Control_CATCTGTAGGGTTGCAAGCC	1.041964e+00	1.229181e+00
Control_CATGAGCGCATTGAATAATA	1.257543e+00	1.902246e+00
Control_CATGATAGATCAGTCTTCCC	1.345294e+00	2.032081e+00
Control_CATGGCATAAGTATAAGACA	-2.438136e-01	1.549184e-01
TLX3_ACCCGGGAAAAGGACGTGCG	1.103549e+00	1.361092e+00
TLX3_AGGGGAAATTGAGACCGCCA	1.042723e+00	1.245881e+00
TLX3_CGGCACCCGGATCACGCCTG	1.051200e+00	1.282237e+00
TLX3_TAAGATCCCGCGTCCTCGAA	6.146841e-01	4.877787e-01
AHR_ATCGCAAACAAAGCCAACTG	1.407101e+00	2.157691e+00
AHR_CTTACTTCGGATATGGGACT	1.334068e+00	1.972969e+00
AHR_TACCACATCCACTCTAAGCA	1.726014e-01	9.172857e-02
AHR_TTATAACAGACTACTGTCTG	8.060314e-01	7.797041e-01
TIPARP_AAAGGACAACTACTCAAAAG	3.451754e-01	3.273624e-01
TIPARP_GAAGCAGTATAAAACAGGAG	1.118977e+00	1.510813e+00
TIPARP_TGGATGGAGAGAGTATCCCG	1.543392e+00	2.740785e+00
TIPARP_TTCCATCAGAAACCCTCAGT	9.181673e-01	1.072046e+00
PEX14_AGGGTGACGGTGACTTGACT	-6.243668e-01	6.202709e-01
PEX14_CTCTTCATCTGTCAGCCCTG	1.352005e+00	2.060857e+00
PEX14_GTACTTACCAGCGGCTCTCG	1.046362e+00	1.307484e+00
PEX14_TATGGCTGAGATATGAGGTG	1.429265e+00	2.297366e+00
TNFRSF10A_ACACACTCGATGTCACTCCA	1.409922e+00	2.175010e+00
TNFRSF10A_AGCCTGTAACCGGTGCACAG	1.517311e+00	2.648698e+00
TNFRSF10A_CTTCAAGTTTGTCGTCGTCG	-9.947020e-02	1.369716e-01
TNFRSF10A_GGGTCCGTGCTGTCCCATGG	7.841306e-01	7.569911e-01
CCDC87_ACAGCTTGAACGTCCCAGCG	9.299000e-01	1.025917e+00
CCDC87_AGAGCTGACTGGGCTCATCG	1.069275e+00	1.348383e+00
CCDC87_CTCAGACTAAGTTCGGCGGG	1.372390e+00	2.142682e+00
CCDC87_GTTTCTATCAGAGACCCGTA	6.300853e-01	5.797700e-01
CDH17_AGCCATCTCTCTTACCCGAG	7.893014e-01	8.154581e-01
CDH17_ATATTTGTGATAGAACGGGA	2.178776e-01	2.082706e-01
CDH17_TCACCCCATCAAAATCACTC	1.171642e+00	1.632302e+00
CDH17_TTTCTCCAGTCAAAGTACGA	1.899293e+00	4.168143e+00
UGT1A1_ACAGAACTTTCTGTGCGACG	1.421358e+00	2.271094e+00
UGT1A1_GAAGATACTGTTGATCCCAG	6.872804e-01	6.384342e-01
UGT1A1_GCCTCGTTGTACATCAGAGA	8.440854e-01	9.010346e-01
UGT1A1_TTCCCACTTACTGCACAACA	1.119702e+00	1.427716e+00
LGALS9C_CAGAGGCACTCTGCACCGTG	1.374092e+00	2.117522e+00
LGALS9C_CGAGGCAGAAAGGAACATGG	8.037062e-01	7.878339e-01
LGALS9C_GGTTCCACTGCAGCTGAGAA	8.793683e-01	9.257601e-01
LGALS9C_GTACAGCCCTCCCGGAATGG	1.061366e+00	1.279857e+00
Control_TGAACGCGTGTTTCCTTGCA	1.164868e+00	1.747202e+00
Control_TGAACGGTGAAGAGATAGGG	1.037335e+00	1.242481e+00
Control_TGAAGTGGGGCGTCGGACAC	9.324416e-01	1.028035e+00
Control_TGAATCGAATACAAACGATG	9.258034e-01	1.013441e+00
Control_ATCTCGGGTCGACTGCGGAT	1.087381e+00	1.333562e+00
Control_ATCTCTATACTGTCACTCGC	8.960387e-01	9.456174e-01
Control_ATCTGAGCGTTTTCGGCCGC	4.125705e-01	2.782374e-01
Control_ATCTGCCATGGCGTCCTGGC	1.637172e+00	3.087622e+00
DHRS4L1_AGTCCTTCATCTTCCCCACA	9.559097e-01	1.050763e+00
DHRS4L1_CAATGCTGTCCAGGAAAGCA	1.226789e+00	1.722976e+00
DHRS4L1_CTATGGCCAAGGTCTTGTTG	7.302368e-01	6.515313e-01
DHRS4L1_GGTGGCCACAGTGAGCTGCA	1.058415e+00	1.280543e+00
IGSF11_CAACAACCTTCCAGACATAG	1.413449e+00	2.320673e+00
IGSF11_CTACCTCCAACAGCTACTCA	8.019705e-01	8.932057e-01
IGSF11_CTGTAAATCCTACCCTACCG	-5.852213e-01	5.820573e-01
IGSF11_CTTCCTCTGAGCTACAGAGC	1.938962e+00	4.240990e+00
POLE4_AAGGCCTTCACTCGCGCCAG	9.718797e-01	1.092832e+00
POLE4_CTGTCCCGCTAGCGTCACGT	1.120169e+00	1.417558e+00
POLE4_GGCCCCAACGAGTGTGCCTG	1.377433e+00	2.193082e+00
POLE4_GTCGGGATCTGCCTTCACCA	3.464197e-01	2.636819e-01
GC_ACAGGAATTCCCTACCTACG	8.487179e-01	9.452811e-01
GC_ACATCCTCCAGATCAGCAGT	1.059821e+00	1.327826e+00
GC_GCAGACTCTATTTGACAGAG	9.484093e-01	1.102432e+00
GC_TACAGTAGAAAATTTCCCAG	1.126591e+00	1.605537e+00
Control_ACTTACGGCACTCGCATGCC	7.223269e-01	7.034288e-01
Control_ACTTCAGTTCGGCGTAGTCA	1.054489e+00	1.328624e+00
Control_ACTTCCCACTTCTTAGGTTG	2.044240e+00	4.785019e+00
Control_AGAAACTGAACTATCCTACT	6.253117e-01	5.882142e-01
Control_CCAGCAATACCCCGGTATGG	1.138736e+00	1.485853e+00
Control_CCAGCCAAGAATCCAGCCCC	1.501344e+00	2.515902e+00
Control_CCAGGCTGAAGTTCGTACCT	7.884719e-01	7.821269e-01
Control_CCAGTGCCCTTTTGTCGCAA	7.170321e-01	6.700449e-01
CCDC83_AGATGACGAGGATTAGAGGT	1.223782e+00	1.713181e+00
CCDC83_ATGGAAGTTTGAAAGAGACC	1.185060e+00	1.682282e+00
CCDC83_GCACATACGGCATCTACTAA	1.252842e+00	1.807015e+00
CCDC83_GCTGTAAAGCTCATTGACAA	-4.793677e-01	4.159539e-01
NTSR1_CTACGCCACGGCCCTCAACG	9.250609e-01	1.027130e+00
NTSR1_CTGTATGACGACCTTGACGG	9.676088e-01	1.123629e+00
NTSR1_GAAGAGCGCCAGGTACACGG	9.335785e-01	1.052425e+00
NTSR1_GACCGTCATGGTACGCCAGG	1.371377e+00	2.090352e+00
DNM1_ATGTCCACACACTTGAGACA	6.203294e-02	1.998006e-01
DNM1_CCCAGGCCAGCGCACCATCG	1.000546e+00	1.269522e+00
DNM1_GAAATTCACCGACTTCGAGG	1.090230e+00	1.472529e+00
DNM1_TTACATGAACACCAACCATG	1.665639e+00	3.120752e+00
MYL6B_AACCTCCAGAGCTGAAGTCG	1.214849e+00	1.700449e+00
MYL6B_ACTTTGGAGAGATCGACTGG	7.722404e-01	7.677735e-01
MYL6B_TTATACTTTAGAGTTCAAGG	6.833048e-01	6.396951e-01
MYL6B_TTCCCGTGAAGAAACCAGCA	1.355426e+00	2.108645e+00
ZNF431_AATGAACTTATGTGTACTAA	1.105181e+00	1.361682e+00
ZNF431_ACATAAGATAATTCATACTG	1.321958e+00	1.884891e+00
ZNF431_CTTATACTCATCTACACTTG	8.820357e-01	9.139384e-01
ZNF431_GTTAGAAAACTACAAAAACC	7.163901e-01	6.432874e-01
SUPT20H_GATCAAAGACCGATGCTGAG	-6.629626e-01	6.380992e-01
SUPT20H_GGATATTCTCTGATGCTCAG	1.198762e+00	1.667276e+00
SUPT20H_TACCGAAGACTGAACTGACA	1.164267e+00	1.535083e+00
SUPT20H_TGATAACCACAAATGGACCC	1.573873e+00	2.733210e+00
PDCL2_AAATGCAGAAGAAGATGTGT	5.835638e-01	5.158798e-01
PDCL2_TGCAGGCTGTTGAAACATAT	5.921992e-01	5.264061e-01
PDCL2_TGGTTAACCAACAAACACAT	1.419106e+00	2.403198e+00
PDCL2_TTGAATACAGCTATTCACGA	1.406911e+00	2.263906e+00
Control_ATCTGTCCTAATTCGGATCG	1.101821e+00	1.386838e+00
Control_ATCTGTGTGACTGCGGTCGG	1.544106e+00	2.726106e+00
Control_ATCTTCAGGGTAACTACGAA	5.380355e-01	4.345669e-01
Control_ATCTTCTCGACGAAAATGCG	8.707980e-01	9.224962e-01
FTH1P18_ACAGGTACACATAGGATGCG	9.685162e-01	1.140853e+00
FTH1P18_ATGAGGCTGCACAACCTGCG	1.518227e+00	2.625499e+00
FTH1P18_CATGACGTCGGGAAGCCAGA	7.721386e-01	7.858753e-01
FTH1P18_GTACCACCACCCCAGCTGTG	9.346955e-01	1.066616e+00
A2M_ACTGCATCTGTGCAAACGGG	9.805215e-01	1.155224e+00
A2M_ATGTCTCATGAACTACCCTG	1.202345e+00	1.637189e+00
A2M_TGAAATGAAACTTCACACTG	1.809824e-01	1.550611e-01
A2M_TTACTCATATAGGATCCCAA	1.270419e+00	1.783727e+00
CNTFR_ACAGGTGCATGTAGCGAATG	1.227345e+00	1.721644e+00
CNTFR_ACCAATGGTGAACTCGTCAA	1.114142e+00	1.450753e+00
CNTFR_ACTTGAGAGGAAAAGACTCA	7.310296e-01	7.210300e-01
CNTFR_TCTGACGTGACACTGCCATG	8.997332e-01	9.863563e-01
KRT25_GCTTCACTGTGAATGAGCGG	1.247682e+00	1.790061e+00
KRT25_GGAGATGAACGCAGCCCCCG	5.853761e-01	5.006601e-01
KRT25_GGATCACTCAGACTCTATGG	7.802760e-01	7.779514e-01
KRT25_TATAGTCATGATCAAGACCA	1.330749e+00	1.970081e+00
KRTAP5-10_ACAAGAACCACAGCCCCCCT	-3.298481e-01	2.895933e-01
KRTAP5-10_ACAAGAGCCACAGTCCCCCT	1.363696e+00	2.098793e+00
KRTAP5-10_GCCACCTTTGGAGCCCCCAC	1.341444e+00	2.177797e+00
KRTAP5-10_GGAGCCACAACCCCCACAGC	9.806071e-01	1.157682e+00
RHOU_CGTTCCAACTAGGATGATGG	5.956208e-01	4.845071e-01
RHOU_GTCACAGAGTTGGAGTCTCA	9.914901e-01	1.145135e+00
RHOU_GTGGTGAGCTACACCACCAA	1.210973e+00	1.697348e+00
RHOU_TGACGTTCTGGAAGGATGAG	1.072979e+00	1.320761e+00
Control_CACTGCAGTATTCGTGGCCT	4.509500e-01	2.789421e-01
Control_CACTTACACATGAGGCGGTA	1.100967e+00	1.329955e+00
Control_CAGACCCAGTAAAACCACCA	1.195397e+00	1.572742e+00
Control_CAGACCTAGCTCCGCTCCCA	1.016917e+00	1.141505e+00
FAM120A_ATGCATCAGATATTGGCTTG	1.088903e+00	1.302925e+00
FAM120A_TCAGGAAGCCAACTAGCCGA	1.097950e+00	1.345310e+00
FAM120A_TGTGGTGGATGAAATGACAT	9.628214e-01	1.053382e+00
FAM120A_TTGATCACTACGTCGCAAGG	7.468761e-01	6.528718e-01
ATP5L_ATAGTCAATAGTGCTCAGAC	-5.635895e-01	5.569238e-01
ATP5L_CTCACCGTTCACCAGCGCCG	1.777714e+00	3.493424e+00
ATP5L_GTACTACGCCAAGGTTGAGC	7.678713e-01	9.285893e-01
ATP5L_TACCAAAATGTGGCCAATCG	1.494087e+00	2.509613e+00
CA11_CCAGTGCTGAGCCTTAATGG	1.115268e+00	1.440595e+00
CA11_GCAGCTCATTCACTTCAACC	-2.316463e-01	2.438084e-01
CA11_GCCACCGACTCAGTGAACTG	1.393855e+00	2.200516e+00
CA11_TGTAGCTCCACCAGTCCTCG	1.163995e+00	1.532642e+00
TERF2IP_AGCCATCCTTACCTACGTGA	-5.319023e-02	2.292465e-01
TERF2IP_CGCTACCTCAAGCACCTGCG	1.570559e+00	2.793309e+00
TERF2IP_CTCCTCACCCCCGCTATCCG	6.749481e-01	6.533891e-01
TERF2IP_TTCCTCGACTCTGTTCGTGA	1.485929e+00	2.466154e+00
Control_TCGGCTACAATCTTTGGCAT	1.296317e+00	1.845618e+00
Control_TCGGCTACGGCGTGGAGAAG	8.588130e-01	8.488511e-01
Control_TCGGCTCCTGAAGCCAGTAT	9.906894e-01	1.116320e+00
Control_TCGGGCAGTGAGTACAATAC	9.576004e-01	1.065728e+00
GLRX_AATCTCGTTAGTGTGGTTGG	8.842339e-01	9.842169e-01
GLRX_AGATTATTTGCAACAGCTCA	1.190379e+00	1.650823e+00
GLRX_CACCTGCCCGTACTGCAGGA	1.375595e+00	2.164671e+00
GLRX_GTCAATTGCCCATCAAACAA	4.005678e-01	3.520196e-01
PRPS1L1_ATGCTTCCCTTATGCCCGAC	2.601757e-01	1.604191e-01
PRPS1L1_GATGTCTACATCGTTCAGAG	1.116556e+00	1.394883e+00
PRPS1L1_GTGGACTGCATAGTGCTAGT	1.043939e+00	1.234972e+00
PRPS1L1_TGCGGATCATATCATCACCA	1.258339e+00	1.759374e+00
RPS3A_AAAAACGCAACAATCAGATA	1.314415e+00	1.949667e+00
RPS3A_CAGACGAAGCAAGTAACCAT	5.035075e-01	3.992057e-01
RPS3A_CCTGACTAACTTCCATGGCA	1.357539e+00	2.101951e+00
RPS3A_TTCCATGGTCAAAAAATGGC	7.319028e-01	6.820128e-01
SPATA31D4_ATCAGGAATAGAGGACTAGG	1.466201e+00	2.417787e+00
SPATA31D4_CCATGTTGGACAAAAACAGT	3.912040e-01	3.427248e-01
SPATA31D4_GTTAACAGGCTGTATGATGT	5.463703e-01	4.859566e-01
SPATA31D4_TAACAGTCGACGAAAGAGGG	1.571083e+00	2.804660e+00
Control_CCAAAAAGATGAATATCTCG	1.009658e+00	1.188500e+00
Control_CCAATCTTGAACGTCATGTT	7.303403e-01	6.787219e-01
Control_CCAATGATAAGCCCGAACGG	1.232256e+00	1.739813e+00
Control_CCACACCTGTCTAGCATGAC	1.002810e+00	1.166861e+00
Control_TTTCAGGCTACGGGCGCGGG	5.671490e-01	4.936447e-01
Control_TTTCCCATGATCATTTAGTG	1.724743e+00	3.597485e+00
Control_TTTCGCCCAAGAGGCTTGGG	5.327571e-01	4.548480e-01
Control_TTTCGTGCCGATGTAACACA	1.347018e+00	2.068520e+00
LRRC74A_ACAAGAGAACTACTACCTCC	4.896850e-01	3.806764e-01
LRRC74A_CAATAGCCTTGGTACCCCTG	1.173070e+00	1.660188e+00
LRRC74A_GAGTCGGAGGACTTCCCCTA	9.064038e-01	1.053692e+00
LRRC74A_TGGAATAACTTCCACACAAG	1.271895e+00	1.886815e+00
RNF170_AGAAAACCAGGAGCTAGTAA	1.145996e+00	1.547007e+00
RNF170_GCGATATGGTTCATGGCTTG	1.669241e+00	3.146147e+00
RNF170_TGGGTTGCCCTGAGAATCTC	8.342172e-01	8.963815e-01
RNF170_TTCCCGGTGGAGACCAACTG	3.901191e-01	3.380877e-01
TSN_GCAGATTTCATGAGCACTGG	1.336226e+00	2.039701e+00
TSN_GTTGAGCCAGATCGGGAGAA	9.700728e-01	1.142904e+00
TSN_TGCCGAGCAGGACATCCGAG	9.705015e-01	1.118127e+00
TSN_TTGAAAGCTCGAGAACATTT	8.420508e-01	9.003532e-01
TEX22_AGCAGGAAACTGTCCCCCCG	1.107025e+00	1.417513e+00
TEX22_AGGGACTGCAGACTCAGGAC	1.283981e+00	1.847545e+00
TEX22_CGTCGATGCTGACGCTCCAG	-3.390197e-01	3.097000e-01
TEX22_CTGGGCCTGATAGCAGCCTG	1.244654e+00	1.750461e+00
PGRMC1_GCTCTACAAGATCGTGCGCG	1.816624e+00	3.777203e+00
PGRMC1_GCTCTCCAGATCGCTTGGGT	4.279042e-01	3.387241e-01
PGRMC1_GGGTGAAGTCGCGCCGCTTG	8.341384e-01	8.763171e-01
PGRMC1_TTGATGGCCATGAGTATGCG	1.084352e+00	1.358573e+00
TMEM129_CCAACGAGTTCCACGCGGCG	9.062719e-01	1.043046e+00
TMEM129_CCGGAACTCAGTGTTGACAG	1.473675e+00	2.483993e+00
TMEM129_GCTGAACTCCACTGAGTACG	5.264202e-01	4.602668e-01
TMEM129_TGTGATTGTGACAGACACGT	1.093696e+00	1.411479e+00
TMEM144_AAATGATAGTATATATGCAG	1.420666e+00	2.232158e+00
TMEM144_ATCCCCAGATTAAGATTCCA	1.038785e+00	1.231620e+00
TMEM144_TATTAATGGAGTGGTATCCA	9.841685e-01	1.102220e+00
TMEM144_TGTAGAAAGTTTATCCACCC	5.104736e-01	3.764519e-01
COMTD1_CGGAGCACAAGATCGACCTC	1.003393e+00	1.187790e+00
COMTD1_CTCACCCAGGAAGAGGCCAG	1.346458e+00	2.044327e+00
COMTD1_GTCATCATAGAATCCCCCTG	2.697677e-01	1.824264e-01
COMTD1_TCAGAAGATACTGCCACAGG	1.124532e+00	1.448335e+00
TFF1_CACAATTCTGTCTTTCACGG	1.070325e+00	1.385784e+00
TFF1_CAGCATGGACACCAGGACCA	9.370151e-01	1.075168e+00
TFF1_CTGGTGTCCATGCTGGCCCT	1.310120e+00	2.161810e+00
TFF1_GAAGCACGCCTTACCTGTCT	6.678585e-01	6.495404e-01
IL4_CATGCTAGCAGGAAGAACAG	1.075108e+00	1.319259e+00
IL4_GATGTCTGTTACGGTCAACT	8.937261e-01	9.528072e-01
IL4_TACTCACCTTCTGCTCTGTG	1.243135e+00	1.739080e+00
IL4_TGTGCCGGCAACTTTGTCCA	8.503640e-01	8.938965e-01
TWF2_AATGGTCAACTACATCCAGA	1.236694e+00	1.797730e+00
TWF2_CCAGCAGATCCGCATTAACG	2.698019e-01	1.747371e-01
TWF2_CCTGAGCATTCTGTGAGTCG	1.350950e+00	2.101447e+00
TWF2_TCTGGTACCCAGCAAAAGAG	8.897217e-01	9.474702e-01
GTF2A1_AGTGGATGAACAAGTACTGA	7.325883e-01	7.328978e-01
GTF2A1_GAATCTGGAACAATAACTTG	9.089623e-01	1.028301e+00
GTF2A1_GTTATACCACAAATGCAGCC	1.018743e+00	1.249325e+00
GTF2A1_TCAAGTTATACCTACGACAG	1.484296e+00	2.527690e+00
KLHL2_AGCATGGGTGAACCATGACA	8.819509e-01	9.849571e-01
KLHL2_AGTCATAGCATTCCACACTC	1.009212e+00	1.213467e+00
KLHL2_CTGGTCCTTCACAGGGTCGT	1.287443e+00	1.878603e+00
KLHL2_GGTACTTCATTGCTTCAATG	9.343236e-01	1.089439e+00
OR6C65_ATATCACAACTTGTAACTCT	7.563437e-01	7.031337e-01
OR6C65_CTAAGAAAGAGAAATTCCTG	1.120066e+00	1.484480e+00
OR6C65_GCAAGCAATCAGCAGCATAG	1.351627e+00	2.045633e+00
OR6C65_TGGAGGCCCATAATCACGGG	8.439435e-01	8.499228e-01
RBPMS2_AGGAGCACACTTCATCGCAC	1.292331e+00	1.891569e+00
RBPMS2_TCAAAGATCACAAAACCAAC	1.448080e+00	2.405793e+00
RBPMS2_TCTCTCCGCAGGGGTATGAA	-1.347851e+00	2.034585e+00
RBPMS2_TGGGTTTAATGTCCACAGGG	1.340926e+00	2.039885e+00
CCDC132_ACGGTTAAGTGAAATGCTGG	9.892422e-01	1.162289e+00
CCDC132_TGACATTAACCATTATACCA	9.913250e-01	1.167835e+00
CCDC132_TTGAAGACCTGTCTGCAATG	1.285929e+00	1.865388e+00
CCDC132_TTGAGCAGTACTGTAGTGGT	7.723692e-01	7.410239e-01
ENPP5_ATAAATATTCATGTGATCCA	1.439668e+00	2.367985e+00
ENPP5_CAGAGGGCAGGACATACTAG	7.337536e-01	8.242214e-01
ENPP5_GACTGTCAGGTCCCAAATGG	-1.645974e-02	2.970518e-01
ENPP5_TTCATAATATAATGAAAATG	1.496194e+00	2.564127e+00
ZCCHC24_AGGCTCGCAAGCCCAGCAAG	8.555358e-01	9.803956e-01
ZCCHC24_ATGTTGTTGAGGGAGCCATA	1.143842e+00	1.522555e+00
ZCCHC24_CAACAAAGGACACTACATCA	3.301225e-01	2.628099e-01
ZCCHC24_TTGAGATAGCTGGAGTGCAG	1.671745e+00	3.123006e+00
CSTF2T_AAAGCAAAGTCCCTCCACGT	4.528428e-01	4.024951e-01
CSTF2T_CATTATTGACTCACCCTATG	4.014707e-01	3.498350e-01
CSTF2T_CCTTCCTCACATGAGATGAG	1.612938e+00	2.929562e+00
CSTF2T_GTTCCGCATGGCACTAAGCG	1.542354e+00	2.673086e+00
SLA2_AGGATCCACTGCCTTGACAA	9.500945e-01	1.086726e+00
SLA2_CATGGGAGACTTTGGCCACG	1.918531e+00	4.219482e+00
SLA2_CGAGCTGTCGCTGAGACTCG	5.057098e-01	4.255016e-01
SLA2_TCCGGTCCCAGGATGCAGGG	9.084920e-01	1.002900e+00
ACOT11_AGCTGAAGCAGATCACGCCG	7.776507e-01	7.418056e-01
ACOT11_ATCTGCGTCCAGGACCACAA	1.511795e+00	2.579912e+00
ACOT11_GCCAACTGCGCCATTCAGGG	1.065540e+00	1.318110e+00
ACOT11_GGGATACCGGAACCCCACGG	8.379784e-01	9.116309e-01
Control_AGTTGAATGGACCTCGACTA	3.490392e-01	3.324637e-01
Control_ATAAGCCACACTACCCGCCT	1.426239e+00	2.382708e+00
Control_ATAAGCTACTCTGAGTTCCT	1.220145e+00	1.753542e+00
Control_ATAATCCGGAAACGCTCGAC	8.547625e-01	9.739908e-01
C1orf167_AGAGTCTGAGAGACTAGCCG	1.375668e+00	2.155114e+00
C1orf167_CTAGCTCTGAAGGACACGAC	5.391887e-01	5.091919e-01
C1orf167_CTGTGTATGCCCATCGAGAG	1.637384e+00	3.024977e+00
C1orf167_GCTGGTCCGGAGCTTCCGAG	5.654748e-01	4.963815e-01
C22orf42_CTTACTGCAGGAAATATCTG	-6.694296e-02	1.252440e-01
C22orf42_GACACCTGCACATCTTCAGT	1.880055e+00	3.992263e+00
C22orf42_GACGCCTGCACATCTTCAGT	1.666814e+00	3.134104e+00
C22orf42_GGAATCTCACACTCATGGCA	3.954816e-01	3.391305e-01
Control_TATACTGCGGATCAATCTGA	1.232245e+00	1.687508e+00
Control_TATAGACCTCCCAAATACAT	1.002396e+00	1.153084e+00
Control_TATAGCTGTTTCGAAGGCGC	1.702575e-01	1.502357e-01
Control_TATCAATCGTCCGGGTCACT	1.196770e+00	1.641925e+00
AMMECR1L_CACACGAATGAATCCCGCAT	1.560480e+00	2.650170e+00
AMMECR1L_CATCCTCAAAGTTAGTAAGG	4.379016e-01	3.383843e-01
AMMECR1L_TCAGGGAATACACGTTAACC	2.980583e-01	2.560901e-01
AMMECR1L_TTAGTCCGCTCTTTGTGACG	1.706798e+00	3.169301e+00
KLHDC2_AGAACTATGGATCTACAACA	1.413404e+00	2.221531e+00
KLHDC2_CTACAGACAGAGTGTTACAG	1.031597e+00	1.254495e+00
KLHDC2_CTATCTTAATCTGGATACAT	1.173988e+00	1.557141e+00
KLHDC2_CTTCGAGAGCTATGAGTCCA	-3.016010e-02	7.970311e-02
MRPL36_CCCATCTGCTGCCTGCGCTG	7.115892e-01	6.806737e-01
MRPL36_GCTCTATCTCAGTCGTCACA	1.144527e+00	1.527776e+00
MRPL36_TGACGACTGAGATAGAGCAG	8.972137e-01	1.020416e+00
MRPL36_TTTCTATTTGGATCCATTCG	1.163190e+00	1.560466e+00
Control_ACGTCAACTGCTGGAGTGGG	1.436100e+00	2.266135e+00
Control_ACGTCCATACTGTCGGCTAC	1.799355e+00	3.506099e+00
Control_ACGTCGTTTAGCACCCGGCT	7.156890e-02	1.536105e-01
Control_ACGTGGGGACATATACGTGT	6.069254e-01	5.288357e-01
FGF20_ACTGGTCAGTATTAGAGGTG	8.656380e-01	1.071027e+00
FGF20_CGGCAGCTCTATTGCCGCAC	9.912715e-01	1.195734e+00
FGF20_CTGCTCCCTAAAGATGCATT	1.636502e+00	3.105015e+00
FGF20_GATGCTAGTACGTACCGAAG	7.927699e-01	7.776145e-01
TARBP2_GCTTTGAGAAGGTCGTACAC	5.212565e-01	4.583548e-01
TARBP2_GGCCCTCAAACACCTCAAAG	9.608997e-01	1.154644e+00
TARBP2_TCCTGGGTCACTGTGTACTC	1.313777e+00	1.989100e+00
TARBP2_TTCCATCTGTAGTCCTAACC	1.094089e+00	1.438860e+00
Control_TGGCGGCCCAAACTTAACAC	1.148716e+00	1.519188e+00
Control_TGGGAATTCCTCGGCCGATT	6.549766e-01	5.718636e-01
Control_TGGGGACGTTTATCAATATA	1.105432e+00	1.429258e+00
Control_TGGTTCCGTAGGTCGGTATA	9.600038e-01	1.103167e+00
GAREM_ACACACCATCCGCAACATTG	4.462103e-01	3.328360e-01
GAREM_ACCTAGCCAGTGATGGACCA	1.587406e+00	2.801057e+00
GAREM_GGTGAACCTTCATGGTTGCA	1.756935e-01	1.819573e-01
GAREM_TGAACGCGTGTACGTCATGG	1.723458e+00	3.391079e+00
TRMT5_AAATTGTATTTAGAGATCTG	1.370226e+00	2.025953e+00
TRMT5_ACATTCCAGTGCTTAAAGTG	-6.291384e-02	9.454557e-02
TRMT5_CTGTGTTCTGTAGACAGACG	1.248597e+00	1.723488e+00
TRMT5_GTACCAATTAAATGTTTGAA	9.822990e-01	1.089149e+00
TSG101_AGGGAACTAATGAACCTCAC	7.310565e-01	8.177146e-01
TSG101_AGGGTACTGAGAACTTGTTG	7.176647e-01	8.176468e-01
TSG101_ATCCGCCATACCAGGCAACG	1.454464e+00	2.484272e+00
TSG101_TAGGGATGGCACAATCAGCG	1.211567e+00	1.839025e+00
CHMP3_ACATGAACTCAGTGCTCATG	1.550373e+00	2.679202e+00
CHMP3_GCCCTTACCAGTTCTTTGGG	1.905463e+00	4.117669e+00
CHMP3_GTTGTCCAAAGAAATGATGA	5.625143e-01	4.482797e-01
CHMP3_GTTGTTGACAGGCAAATAAG	-2.441247e-01	1.447363e-01
KRT23_AGAAGCAGCCCCCTACTAGG	9.441222e-01	1.118697e+00
KRT23_AGATCTGATTAAGGTCCTGG	1.535532e+00	2.639085e+00
KRT23_CCCGCACCGCCATGGACGGT	4.170196e-01	3.481403e-01
KRT23_TTGAAGTCGAGGGCCTCCGA	1.071694e+00	1.332034e+00
MAFB_AAGCTGTCGAAGCTTTGCAG	9.611998e-01	1.112487e+00
MAFB_ACACGGAGTGCTGAGCGGTG	1.167943e+00	1.586729e+00
MAFB_CCATCCAGTACAGATCCTCG	1.332264e+00	2.038797e+00
MAFB_GCTCAAGTTCGACGTGAAGA	2.803089e-01	2.239551e-01
MBD4_ACTTACCGGAGGTCATTCGG	-9.880972e-02	4.169247e-01
MBD4_CCAAACTGAGCAGAAGCGAT	1.129283e+00	1.602860e+00
MBD4_TTTACTGTACTTTCTAAAAG	2.563977e+00	7.084330e+00
MBD4_TTTCTTCACTGGTCACACTG	7.156610e-01	8.448287e-01
Control_AAGAAGAATTGGGGATGATG	1.296497e+00	1.928199e+00
Control_AAGAAGGGCCGTACCCGAAA	1.078092e+00	1.337144e+00
Control_AAGAATTAGGCACGGTTACT	9.059175e-01	9.580558e-01
Control_AAGAGATCACATCTAGGCCA	7.514758e-01	6.808058e-01
MCCC2_ACTTAACTAGGAAGGTTGTG	5.073590e-01	3.813961e-01
MCCC2_GTAGGCACCTCCTTTGACGG	1.305498e+00	2.001483e+00
MCCC2_TTAGGTCATTGCTAGAATCG	9.849030e-01	1.136598e+00
MCCC2_TTGACAATCTCATAGACCCA	1.077478e+00	1.359274e+00
IL5RA_AAAATACTGCGTGTCCTCAG	1.390365e+00	2.251134e+00
IL5RA_GGTCTTACCAATGGCGTGAA	1.210047e+00	1.730777e+00
IL5RA_TGGGGAGAAATATCGCATGC	5.054392e-01	3.971689e-01
IL5RA_TTAATGGTGAAATTGACAGG	8.246853e-01	8.579073e-01
ATXN7L3B_CCTGGATACTAACAAGCTAG	-5.480785e-01	5.153518e-01
ATXN7L3B_CGCAGAGACTGGTAGCGTGA	1.137634e+00	1.669639e+00
ATXN7L3B_GTGCACCGGGCAGTCAAGTG	1.054179e+00	1.477282e+00
ATXN7L3B_TACCAGTCTCTGCGAACTCC	1.972639e+00	4.238452e+00
BCL2A1_AACACTATTCAACCAAGTGA	8.394601e-01	8.463651e-01
BCL2A1_CTTATAGGTATCCACATCCG	1.289011e+00	1.910208e+00
BCL2A1_GAAGACGGCATCATTAACTG	2.953061e-01	2.041026e-01
BCL2A1_GTCCTACAGATACCACAACC	1.319281e+00	1.932512e+00
EIF2AK2_AAAGGCAATACGTACCACTG	1.105937e+00	1.445311e+00
EIF2AK2_ATGGTCTCAGAAATAATCAA	-5.119828e-01	4.660992e-01
EIF2AK2_ATTATGAACAGTGTGCATCG	1.475870e+00	2.647649e+00
EIF2AK2_GCAACCTACCTCCTATCATG	1.239434e+00	1.855830e+00
HFE_GCAAGAAGACAACAGTACCG	1.234527e+00	1.727063e+00
HFE_GTAGCCCAAAGCTTCAAACA	4.504570e-01	3.298085e-01
HFE_TGATCATGAGAGTCGCCGTG	8.672225e-01	8.913030e-01
HFE_TGATGTGTCACCTTCACCAA	1.244294e+00	1.749482e+00
LARS2_CACACAGTCCCCAATCCAGT	1.072225e+00	1.465259e+00
LARS2_CCAGCCACAGACTCCTACAT	1.008478e+00	1.354983e+00
LARS2_CCATCAGCGACACCATAGCA	1.337073e+00	2.183632e+00
LARS2_TGGGCTGGCCTATCAAAAGG	4.208169e-01	4.986423e-01
MIS18BP1_ACAATCAAAATCGTAAGTGG	6.816040e-01	7.470782e-01
MIS18BP1_ACAGTAATGTAATTATAGAG	1.449457e+00	2.457334e+00
MIS18BP1_GACTTCATATAACAATACCT	1.274766e+00	1.915343e+00
MIS18BP1_TCAATCAACTATGCTAACAG	6.814348e-01	7.262037e-01
ITGA2B_ATGTCTATAGACCTGATCGT	1.277648e+00	1.918162e+00
ITGA2B_GGCCGTGGGCGAGTTCGACG	-8.657700e-01	1.008307e+00
ITGA2B_GGCTGTCACTGACGTCAACG	1.157438e+00	1.771031e+00
ITGA2B_TCCACAAGGACAGCCATGGG	1.560510e+00	2.753383e+00
MRPL38_CAGATGCTGAGTACCTCCAC	1.170856e+00	1.689615e+00
MRPL38_GACCTACCGAGAGTATTTCG	1.393439e+00	2.388741e+00
MRPL38_GTCATCCTCACCCACAGCGT	6.036203e-01	5.376071e-01
MRPL38_GTGTCCCGCTGGATGCCGTG	8.301241e-01	9.915660e-01
TTC12_AGCTATCCTGCGCTACAGTG	9.055550e-01	9.615132e-01
TTC12_CTTACCTGGTCAGGTCAAGG	1.021906e+00	1.206670e+00
TTC12_GATCATAGTCTTGTTCAAGG	1.228919e+00	1.716530e+00
TTC12_GGTGTATCACTAGCACACGC	9.332695e-01	1.086005e+00
C1orf64_CAAGCCCCCAGTCCCAATCG	1.650816e+00	3.052975e+00
C1orf64_GACTGGAGAGCCAACCTCAA	5.048886e-01	4.527677e-01
C1orf64_TTCCCCACAGAACACGATGT	1.817564e+00	3.786947e+00
C1orf64_TTGTTATTGACTGCACCCAC	-2.846793e-01	3.479380e-01
USP5_ATCCTGGGTAGGGTCCGTCG	9.434772e-01	1.026445e+00
USP5_ATGGATGCAGCCCTTAACAA	1.322295e+00	2.006294e+00
USP5_CTCGGTAGTGCTCCACAGCG	1.669370e+00	3.115833e+00
USP5_GGAGAAGTTTGAATTAGACG	-4.666877e-01	3.371687e-01
Control_GACTTTGGTTGAGCTTCAAT	5.384519e-02	1.548683e-01
Control_GAGAAGGATGGAAATTAGAA	5.485988e-01	4.696523e-01
Control_GAGAAGTGGGGAGCCATTGG	1.874427e+00	4.058747e+00
Control_GAGACCACTTTCGTGCAAGC	1.475310e+00	2.454689e+00
ATXN1L_GACGCTACATTAAACGTTGG	1.285943e+00	1.980378e+00
ATXN1L_GGACTCGGTAGGAAATTAGG	1.258673e+00	1.898011e+00
ATXN1L_GGTGCTGCTACCTCTACCCG	3.365138e-01	3.312172e-01
ATXN1L_TTTGTTAAATGAGTGGGCCG	8.671750e-01	9.790435e-01
TMEM158_AGCTCGCTGCTCGTGCGCTG	1.092746e+00	1.354158e+00
TMEM158_CTCTTCTCCACCAACGCGCA	5.206537e-01	3.864505e-01
TMEM158_GGCGATGGGCTCGTCCGCGG	1.054652e+00	1.305204e+00
TMEM158_TCTAGGCAGCAGAAATGCAG	1.074215e+00	1.314682e+00
TAS2R39_CATTTGCAATGATACCAATG	1.236775e+00	1.721540e+00
TAS2R39_GAGCTATTCTGGATACACTC	4.809767e-01	3.575864e-01
TAS2R39_GCAGAACATGCTGTGACTGA	9.581247e-01	1.085758e+00
TAS2R39_TTGTCTGAGATCAATGTGGT	1.135958e+00	1.535831e+00
SMOC1_CACACACCAGCAGTAGCCAG	4.619973e-01	3.731016e-01
SMOC1_GGGATGACAATACCCTCACG	1.002462e+00	1.153476e+00
SMOC1_GTCTAAGCCGACACCCACGA	1.301782e+00	1.912546e+00
SMOC1_TGCAGTGCCATACTTACACT	1.076278e+00	1.330900e+00
TOPORS_AACAGTACTCCACTATCCGG	1.176214e+00	1.615795e+00
TOPORS_CAGCTGAAATATCCCTGTAG	9.659863e-01	1.147363e+00
TOPORS_CCATGGTGCCTGACTAACAG	8.736591e-01	9.694717e-01
TOPORS_GGACAGTTCAACAAGTTCTG	1.017389e+00	1.258037e+00
ANKRD66_CCCACACTAGTAACCAGGCA	2.077540e-01	2.000452e-01
ANKRD66_CTTACCACAACAAAGATGGC	1.312393e+00	1.901354e+00
ANKRD66_GTACATCTAAGGGCAAATGG	9.963914e-01	1.137030e+00
ANKRD66_TGTGTCTCCAAAGAAGTCAG	1.163560e+00	1.547002e+00
TTLL7_AACATGAAAATCGACATATG	-7.364348e-02	1.504758e-01
TTLL7_ACCAGGTCTACACATTCGAT	8.574208e-01	8.814731e-01
TTLL7_GGAAAAACTACCAAGACTCG	1.241436e+00	1.853258e+00
TTLL7_TTTACAGAATGATCAAGTCT	1.777074e+00	3.367005e+00
TMC3_ACAAGCCATCTCTAAACTGT	1.211595e+00	1.712685e+00
TMC3_ATTATCTCCAGAGCATCGCA	6.615732e-01	5.687983e-01
TMC3_CCTTGGCGTATTTCCTAGTG	7.707683e-01	7.571880e-01
TMC3_TATGAGCAGAATGCTCGCCA	1.391336e+00	2.185915e+00
UTS2R_AGCTGTTGAGGGTTGCGTTG	1.296081e+00	1.940226e+00
UTS2R_CACCAAGGAGTGGCACTTCG	9.942088e-01	1.213255e+00
UTS2R_GGCGAAGAGCAGCGTCAGGT	1.136004e+00	1.536430e+00
UTS2R_GGTGGGCAACGCCTACACGC	3.132818e-01	2.826389e-01
TMOD3_ACAGAATTGTGTGACCTCGC	1.433524e+00	2.346396e+00
TMOD3_GAAACATTTCACATGTGTGT	5.421138e-01	5.060694e-01
TMOD3_GAAGACTATGTGCCCTACAC	1.874282e+00	4.087054e+00
TMOD3_TCTATCAAATGGCCCTGTGG	1.988034e-01	3.811328e-01
NR2C2_CCAGTCGACACCCATCATTG	1.674107e+00	3.201374e+00
NR2C2_CCCCAGTAAACGCTCCACAG	5.730465e-01	5.437291e-01
NR2C2_GAACGTCACCTTAGAATCCG	1.430477e+00	2.425489e+00
NR2C2_TCTTTGTCTGCCACAAACGT	3.153237e-01	3.433732e-01
TSACC_CAAAACAGCCATCTGTTGTT	1.300936e-01	3.853785e-01
TSACC_TGGAGTTGATCACAAGCCCA	1.918231e+00	4.054344e+00
TSACC_TGTCTGGATGTTCAGAAAAG	-4.206399e-01	5.717396e-01
TSACC_TTGAAGATTAATATAGCTGG	2.275667e+00	5.741417e+00
CTNND1_CTCCTCAATGCGGGTCACCC	1.191009e+00	1.683377e+00
CTNND1_CTTATGCTACCGCAATGACA	8.887406e-01	9.640296e-01
CTNND1_CTTTCGAAGCAATCGCACAA	8.998946e-01	9.901886e-01
CTNND1_GCACCGATTCCCACTCAATG	1.073522e+00	1.338220e+00
FBXO40_ACTTGGCTTACAACTCAACA	2.982949e-01	2.327879e-01
FBXO40_CCATATTCGGAGTTGAGGCA	1.327025e+00	2.067800e+00
FBXO40_GATATCGGTTTGGTACCACA	7.173809e-01	7.036805e-01
FBXO40_GATGCCTGCTTGTACACCCA	1.568489e+00	2.915352e+00
MAFG_AGCTGGTGACCATGTCGGTG	1.505867e-01	2.782531e-01
MAFG_CTTCATGCTGGCGTTCTCTG	1.833322e+00	3.771752e+00
MAFG_TCTGCGTCACCCGCTTCACG	1.918725e+00	4.285701e+00
MAFG_TGAGAATGGCACCAGCCTGA	1.295479e-01	2.625457e-01
PPIAL4C_AATGCTGGACCCAACACAAA	9.157884e-01	1.066219e+00
PPIAL4C_AGGTTCTGGCATCTTGTCCA	1.225283e+00	1.890464e+00
PPIAL4C_CTTGTCTGCAAACAGTTTGA	2.999496e-01	2.559882e-01
PPIAL4C_GAGAAAGGATTTCGTTATAA	1.276836e+00	1.873182e+00
SF3B1_AAAAGGATCAAGACGCTCTG	7.532637e-01	7.959300e-01
SF3B1_CAGTAAAAGAAAATCACGGT	6.569035e-01	7.597954e-01
SF3B1_TAATCTTCATCAATCAATAG	1.757216e+00	3.432115e+00
SF3B1_TTAGTTAGTTGATACTACTG	1.108696e+00	1.463595e+00
ZNF180_ACTTTGATGATAATCTCTTG	8.726025e-01	8.975973e-01
ZNF180_CCCAAGAGACTAGGTCCCTG	1.301122e+00	1.854201e+00
ZNF180_GTATATGTAGGGGTGTACCA	1.243876e+00	1.722843e+00
ZNF180_TCTTCACATGAAGATAACCA	3.494408e-01	2.420214e-01
MMP23B_CACGTCGCTCCACATGCGGA	1.656053e+00	3.178294e+00
MMP23B_GAGGCACAGGGCGACCAGCG	1.136552e+00	1.478779e+00
MMP23B_GCCTTCTTCCCCCCGCACGG	3.487827e-01	2.364105e-01
MMP23B_GGCCTGATGCACTCACAACA	8.618361e-01	8.951691e-01
Control_ATACAATACTTTGGCGCATA	1.213748e+00	1.711384e+00
Control_ATACCAGATGCGTCCGCTTG	1.469769e+00	2.392596e+00
Control_ATACGAGGCGCTTTTCTTTG	5.443344e-01	4.165471e-01
Control_ATACGCATGATTGCAAGAGG	7.815509e-01	7.620591e-01
TCL1A_AGTTACGGGTGCTCTTGCGT	7.412270e-01	7.197992e-01
TCL1A_CGAGTGCCCGACACTCGGGG	6.590831e-01	6.622228e-01
TCL1A_CTGGCTGCCCTTAACCATCG	1.123528e+00	1.463680e+00
TCL1A_GTCGGGAAGACGTCGTCCTG	1.746652e+00	3.393481e+00
VIPAS39_AATAGCGGCTCAACCCACGA	8.270277e-01	8.283503e-01
VIPAS39_GACGTCGCACTGTATCACTG	1.236692e+00	1.736283e+00
VIPAS39_GTAATGGTCCTGTATGTGTG	1.265433e+00	1.812588e+00
VIPAS39_TCAATGCCTACCATCAGAAA	5.434092e-01	4.441992e-01
DSP_ACAACAACGAGCGCAGCAAG	1.229324e+00	1.716240e+00
DSP_AGCAAGAACTGACACGCCTG	1.100898e+00	1.394527e+00
DSP_CTGCCAGCGATAGTCGCCGA	9.842771e-01	1.135579e+00
DSP_TGATGTTAGAAGAAGAACTG	5.151490e-01	3.894245e-01
TMEM70_CATATCCTTCCCAATAAACA	7.797758e-01	8.614112e-01
TMEM70_CTGACAAATCAGAAGATGGA	4.499132e-01	4.464390e-01
TMEM70_TAATAAAGTGAAGCAGCACT	1.641681e+00	3.257433e+00
TMEM70_TCGAACTGCCTCTCTGCGGA	1.189693e+00	1.719864e+00
ARPC2_ACAATGGAATCCTTGGATGC	1.360162e+00	2.086948e+00
ARPC2_AGTTATTAAAGAGGGTGTAC	7.821078e-01	7.585353e-01
ARPC2_CGACGATGTGGTCATTGGAA	1.007723e+00	1.181274e+00
ARPC2_TTTCCTCACAGATTTCGATG	9.448532e-01	1.051892e+00
Control_CCGTGTTCCACAACTACCCT	1.096566e+00	1.439366e+00
Control_CCGTTGATCCCCAGGCGTGC	1.112022e+00	1.482312e+00
Control_CCGTTGGACTATGGCGGGTC	9.485742e-01	1.160903e+00
Control_CCTAAACTCAGACGCACTAC	7.525566e-01	7.705747e-01
ZNF384_CGTTACCCAGAATATCACGG	1.046701e+00	1.323486e+00
ZNF384_GCACATCCGTATACACTCAG	1.009296e+00	1.229767e+00
ZNF384_GGTAGCATCGACCCTAACCG	9.931021e-01	1.168513e+00
ZNF384_TGGCCCCCGAGTGGATACGG	9.461054e-01	1.080198e+00
SLC22A16_ACATATATGACCAGAACACA	1.013031e+00	1.172647e+00
SLC22A16_AGTGAACCAGATTAGCCAAA	9.529548e-01	1.050566e+00
SLC22A16_CAAAAGTCACCGATCCCAGT	1.061504e+00	1.326600e+00
SLC22A16_GGGCCTGCAGACATGATGAG	9.821490e-01	1.093808e+00
BAIAP2L2_CCGCTGACTCTCAGACACGA	5.498517e-01	4.432175e-01
BAIAP2L2_GCTCGAGTACCGCCACCGAG	1.167997e+00	1.559635e+00
BAIAP2L2_GTCCACAGCTCTGTCCGAGG	1.154736e+00	1.523432e+00
BAIAP2L2_TGCAGATGTCTGACACCCAG	9.393139e-01	1.043028e+00
SRPX_CTCACACCGGGAGTTAAAGT	1.050361e+00	1.276511e+00
SRPX_GTATGGGGATGTGTACTGCA	1.055875e+00	1.228191e+00
SRPX_GTCCCTACAGTCAAACGCTG	1.137058e+00	1.446854e+00
SRPX_TCTGCCAGTCAAACAAACGA	5.442363e-01	3.891049e-01
TBRG1_ACCTGTCAGATCAAGGATGG	4.592399e-01	4.763131e-01
TBRG1_GAGAGTGCCATCTACCCCGT	1.551465e+00	3.012788e+00
TBRG1_TGATGAAATTGCTCGTCTTG	8.377136e-01	9.473990e-01
TBRG1_TTAGACCCCCTAGTCCGATG	1.158718e+00	1.643266e+00
EGFR_GTCTGCGTACTTCCAGACCA	3.079150e-01	1.853466e-01
EGFR_GTGGAGCCTCTTACACCCAG	8.549266e-01	8.599761e-01
EGFR_TCTTGCCGGAATGTCAGCCG	1.286827e+00	1.889964e+00
EGFR_TGTCACCACATAATTACCTG	1.280159e+00	1.939594e+00
Control_TCATCTTACATCTGGGAGAC	-4.274717e-01	4.417145e-01
Control_TCATGCTTGCTTGGGCAAAA	1.524329e+00	2.681947e+00
Control_TCCAGCGCGAGCTTACTCGT	1.044879e+00	1.315596e+00
Control_TCCCAAGGGTTTAAGTCGGG	1.256168e+00	1.833962e+00
EIF2AK3_GAATATACCGAAGTTCAAAG	-2.951981e-01	2.727107e-01
EIF2AK3_GAGACAGAGTTGCGACCGCG	1.223178e+00	1.746885e+00
EIF2AK3_GTACCACCCATTACCTATTG	8.472544e-01	9.464781e-01
EIF2AK3_TTATCTACCATACTACAAGA	2.083901e+00	4.641686e+00
SNX3_ATCTCGAGGAAGTTGCTGGG	1.362619e+00	2.048010e+00
SNX3_GACGCAAAAACGCTTTCCCA	1.119213e+00	1.386290e+00
SNX3_TGATTTCGTAAGTGGTGAAG	1.019830e+00	1.171592e+00
SNX3_TGTGAGCAACCCGCAAACGG	2.202533e-01	1.408647e-01
SRSF1_ACCTCCAGACATCCGAACCA	1.214946e+00	1.705132e+00
SRSF1_CGCGACGGCTATGATTACGA	9.831269e-01	1.213647e+00
SRSF1_CGGGTCCTCGAACTCAACGA	1.670646e+00	3.287955e+00
SRSF1_GCTATGGCCCCCCATCCAGG	-2.648644e-01	2.666837e-01
TUBB1_GCTCATGAACAAGATTAGAG	4.902243e-01	3.979282e-01
TUBB1_GCTGACGACACCCACCTATG	9.276413e-01	1.037453e+00
TUBB1_GCTGATCGAGAATGTCCTAG	1.435471e+00	2.374169e+00
TUBB1_TGTGGTGGAGCCCTACAACG	1.097127e+00	1.396772e+00
SPAG11B_AGAGGTCCCGTTTCACTGCG	1.220084e+00	1.681159e+00
SPAG11B_AGGAGAAGGCTGGTGACGGA	1.261259e+00	1.814082e+00
SPAG11B_CCGCGCACCCCACCTTACCA	-3.368352e-01	3.161439e-01
SPAG11B_TGTGAACCACTCAGCCACTG	1.138441e+00	1.651107e+00
POM121C_AAAGGTAAATGAAGGCTGAG	-1.066395e-01	1.493811e-01
POM121C_GCAGCAGACAAGGAGTCCCA	1.147909e+00	1.554296e+00
POM121C_GCTGAGACTGAAGGGCCAGG	1.373376e+00	2.171679e+00
POM121C_TTGACAGGCGCTTACACAAG	1.096512e+00	1.440417e+00
TNPO2_ACGCTTCCACAAGTCACGCA	1.285236e+00	1.931372e+00
TNPO2_AGGCCACTGAGAGAGCGCGT	9.521324e-01	1.162429e+00
TNPO2_CTGCAACCTGCTTAACTCGG	1.568684e+00	2.805949e+00
TNPO2_GGCTGTGGATGATGACCCCG	-2.807898e-01	2.428332e-01
SYT16_ATCTCACCAAGAGTCCAGTG	1.306965e+00	1.929351e+00
SYT16_GATTCTCAGAATAACGCCGT	-6.057391e-01	5.867026e-01
SYT16_GGCAGGACGAACATACAGAG	1.301602e+00	1.936881e+00
SYT16_TGTGCTTTCTTCTATTGCGG	1.131322e+00	1.526649e+00
TFAP2B_ATCGGTTTGAATTTACCCGC	1.522436e+00	2.888945e+00
TFAP2B_CAAGTACGAAGATATCTATG	6.166222e-01	6.232706e-01
TFAP2B_CATGTCTGTCAACACCGGCG	1.475733e+00	2.595261e+00
TFAP2B_GGACGTCTTCCATTCCGGGA	2.004991e-01	3.027748e-01
ATXN3L_ATCGAGCCAAGAAATTTGCA	1.028033e+00	1.269494e+00
ATXN3L_CTTCGACACTGATGATCTGC	9.622866e-01	1.184716e+00
ATXN3L_TCAGAAAACATGGATGATAC	7.519222e-01	7.548855e-01
ATXN3L_TGGAACATCAGACCAAGATG	1.277119e+00	1.893963e+00
ASAH2_ACATAGGCATGGTATCACAA	1.072082e+00	1.446963e+00
ASAH2_CCAGGAGGTAACAGGACCAC	5.094448e-01	5.257402e-01
ASAH2_GGGACCATTGAAAACCACAA	1.178444e+00	1.733310e+00
ASAH2_TAGCACTTGTCCCATTGGTG	1.031956e+00	1.332982e+00
HUS1_GAAGGACTTACAAGAACCGG	3.734280e-01	2.811912e-01
HUS1_GATTTATTTAGAGCTAACAT	1.317504e+00	1.963039e+00
HUS1_TAAGCTTATCAGGGCTGATG	1.429290e+00	2.302377e+00
HUS1_TGTGACAAGCTGGCTAATGG	7.482566e-01	7.042917e-01
Control_GGGCGGTCAGGTCGCTCCGA	1.456485e+00	2.442709e+00
Control_GGGCGTGTATGTTCGTATTG	1.027468e+00	1.282783e+00
Control_GGGGAAACAAGTAGGCTTTG	1.126862e+00	1.493498e+00
Control_GGGGCAGGGACCGAGTATCC	8.052423e-02	1.495792e-01
CST9_AACACCAGGCATAAGTCACC	1.710809e+00	3.320771e+00
CST9_AACTGCGCCAAACCGTATGT	8.286931e-01	9.732132e-01
CST9_AGGCAAACTCCACTGTGGCG	-1.302114e-02	2.413378e-01
CST9_TGCGCGTCCTGAGTTCATGG	1.272044e+00	1.919052e+00
DAP3_ACCTGCATCACAAAGCGAGG	1.143044e+00	1.547288e+00
DAP3_GGGTATGTTTCACCTCCTAG	1.183783e+00	1.817438e+00
DAP3_TATTTCCTAGGCCAAGCATG	8.674930e-01	9.559337e-01
DAP3_TGCTGCTCACCTAGATAACC	7.846046e-01	8.312426e-01
ZNF709_ACACATGAGAATGCACACAG	7.531312e-01	7.485636e-01
ZNF709_TATAGAGGCCAAGTTAACAA	1.106139e+00	1.446824e+00
ZNF709_TCATGACTTCGAAAGGATGT	1.397033e+00	2.220552e+00
ZNF709_TGAATGTAGTGTGTGTGGAA	8.438058e-01	9.033930e-01
EIF1B_AAGACACTGACTACTGTTCA	4.833816e-01	4.034799e-01
EIF1B_ACGGGATCTTACCGAAAGAT	1.142313e+00	1.707320e+00
EIF1B_CCCTTTGCTGATGCAACTAA	1.071071e+00	1.392544e+00
EIF1B_GTGACGACTTACTCCCGGCA	1.053698e+00	1.389415e+00
MDH1B_AGAACATCTCAAAAGCCTTG	1.138515e+00	1.551333e+00
MDH1B_CTAATTCCCATATTGACGAG	1.099274e+00	1.431100e+00
MDH1B_TAAAATCACACAACGTCCTG	3.378674e-02	1.335297e-01
MDH1B_TGAGTCTGTCAGAGTCATCG	1.252846e+00	1.817110e+00
Control_AAACGAGATCGAGAAAGGTA	1.187743e+00	1.559620e+00
Control_AAACGGTACGACAGCGTGTG	1.546405e+00	2.540256e+00
Control_AAACTGTAGTGCAGGGTCAG	5.119743e-01	3.694494e-01
Control_AAAGAAAGAGGAATAGTAGC	7.927970e-01	7.558473e-01
Control_GCACATCGTTATATACCAGA	7.309859e-01	6.680091e-01
Control_GCACGAGGTGAACAGCCGCT	9.513018e-01	1.069673e+00
Control_GCACGCTGTACAGACGACAA	9.904041e-01	1.146991e+00
Control_GCACTTTGTTTGGCCTACTG	1.443896e+00	2.296617e+00
CBLB_CTTCATCTCTTGGATCAAAG	8.811858e-01	9.113378e-01
CBLB_TGCACAGAACTATCGTACCA	1.336468e+00	1.953328e+00
CBLB_TGTGGGATGTCGACTCCTAG	1.123311e+00	1.492206e+00
CBLB_TTCCGCAAAATAGAGCCCCA	6.500400e-01	5.375997e-01
SPRED3_CTCCGCTTCTACCGTTCACG	8.926173e-01	1.032343e+00
SPRED3_CTGCTCACCTCGACCCAGTG	1.568376e+00	2.788182e+00
SPRED3_GAGCGTGTGTCGGGTCCGAG	1.138168e+00	1.588892e+00
SPRED3_GTCCAAACTTGCAGTCACCC	3.392683e-01	2.704334e-01
TRAPPC6A_CTGCGCACCAATCACCAGGT	1.583248e+00	2.877771e+00
TRAPPC6A_GGGACAGAAGATGAGCCTGT	8.231759e-01	9.178651e-01
TRAPPC6A_TGAGTTTCTTCACACGGAGA	1.247227e+00	1.840104e+00
TRAPPC6A_TGGGCCAGGCTCTAGGCGAG	2.055426e-01	3.031735e-01
NDUFB1_ATCCAATGACAAATCCCATA	9.234427e-01	1.114637e+00
NDUFB1_CGCGCCCGCACGGAGCAGAG	1.227924e+00	1.963169e+00
NDUFB1_GGGAACTCAACCCGCGCCAG	-3.806755e-02	5.131604e-01
NDUFB1_TACAGCGACCCCGAGACCAA	1.583968e+00	2.890306e+00
SASS6_AATTATCAAGAAGTTACAAG	1.314730e+00	2.088299e+00
SASS6_AGAGGCATTTGATACAATCC	3.957880e-01	5.277843e-01
SASS6_AGGCTGTTTGAAATGTAGCA	9.466705e-01	1.211519e+00
SASS6_TATTCGTCTGACTGATGACA	1.149824e+00	1.667403e+00
TSPAN10_ACCAAGCACCAGGCCTTGAG	1.254023e+00	1.797895e+00
TSPAN10_CCTGGAGCACACCCTGCGTG	1.208558e+00	1.619722e+00
TSPAN10_GAGAACACCTGCCTGTTACG	5.736090e-01	4.317843e-01
TSPAN10_TGTTCCAGCGTCAAGGATGG	8.488982e-01	8.244116e-01
CYSLTR2_AGATAATAGTCAGCCCTGAA	5.202915e-01	4.995468e-01
CYSLTR2_GAAACGCACAACACTCAGCA	1.692298e+00	3.329699e+00
CYSLTR2_GACCATGAACTATATTGCCT	-4.550859e-01	4.231422e-01
CYSLTR2_TCAATAATGCTCCTGGACAG	1.817316e+00	3.913513e+00
Control_GCAAATTCAGACAGCTAATT	1.088864e+00	1.432411e+00
Control_GCAAGGTCATGAAACCAAGC	7.125982e-01	6.895045e-01
Control_GCAATGCAATCGCAGGAGCA	1.081965e+00	1.381135e+00
Control_GCACAAAACCAGCAATGGTC	9.842138e-01	1.152033e+00
CT47B1_CCTGATCCAGGAGGCTGCGT	7.647487e-01	8.139423e-01
CT47B1_GCAGGGGAGGGTTGTCCCAG	1.137049e+00	1.560782e+00
CT47B1_GGCCACCCGTCGGTACCCGG	8.016220e-01	9.080725e-01
CT47B1_TGTGGTCGTTGTGATAGAGG	1.419239e+00	2.594255e+00
FASN_CATCTCCCCACTCATCAAGT	1.113954e+00	1.486060e+00
FASN_CGAGACCCCGAGACACTCGT	3.691892e-01	3.255191e-01
FASN_GATGTATTCAAATGACTCAG	1.051875e+00	1.475689e+00
FASN_TTCCATCCTACGCTCCGATG	1.133324e+00	1.524031e+00
LOXL4_AGATGAGGGACCCTAAGTCT	-4.798995e-02	2.189752e-01
LOXL4_AGCAAAGTTGTCATCACACA	7.615529e-01	8.059317e-01
LOXL4_AGGTGCAATGTCCCTAACAT	1.360109e+00	2.205273e+00
LOXL4_TGCAGTCACTCAGAAGACGT	1.683004e+00	3.374803e+00
METTL13_AGGAATGTAATGCCACCCGA	1.671586e+00	3.160274e+00
METTL13_CTGAAGGATGTGTCTCACAA	3.848099e-01	3.310354e-01
METTL13_GCCCCACTGTGAAACCATCG	1.308203e+00	1.979754e+00
METTL13_TGACATAGTCACCGCTCAAG	6.729978e-01	6.467740e-01
Control_TCGATCGAGGTTGCATTCGG	9.065392e-01	1.076263e+00
Control_TCGATGTAGCCCCGCCCAAG	1.080308e+00	1.404481e+00
Control_TCGCAAGGAAGCCAGCTAAG	4.972932e-01	4.114399e-01
Control_TCGCAGCGGCGTGGGATCGG	1.542165e+00	2.673880e+00
TMEM183B_ACACAAAGAAGAACTGGACG	8.606465e-01	9.717900e-01
TMEM183B_CGAGTCGGCGTAATCCGCCA	9.964678e-01	1.297829e+00
TMEM183B_CTGCCGAACAGCGTTGGCTA	1.845122e+00	4.021329e+00
TMEM183B_GTACCGAAGGCACTACACGC	5.835353e-01	5.272879e-01
TMEM127_ACCCGTTAGGATATGGGCGA	1.383890e+00	2.152092e+00
TMEM127_GCACAGCGCCGTGATAGACA	5.616744e-01	4.791326e-01
TMEM127_GGAAAGCGGAGAGACTACAC	7.920342e-01	8.251159e-01
TMEM127_GTGCACATAGCCCAACACGT	1.226111e+00	1.717392e+00
Control_TGCATGCCGAGCATTTTCAA	7.604092e-01	7.680273e-01
Control_TGCCCACTTAGCAACACTCT	1.565231e+00	2.813820e+00
Control_TGCCCCACCCCAGTGCTCAG	1.250158e+00	1.784838e+00
Control_TGCCGCTATACTAAAACCTT	4.030668e-01	3.500214e-01
ARHGAP28_AGTTCATTCCAATGGATCAC	7.096689e-01	6.698211e-01
ARHGAP28_ATCCTGGGATGCGTCAGACA	1.337076e+00	2.022155e+00
ARHGAP28_GTTTCAAGCCTTACACCTCA	6.559008e-01	5.965470e-01
ARHGAP28_TTATTCAGAAATGGTTACGG	1.292672e+00	1.901182e+00
CCR10_CAGGCTACCATGACGCCCAG	7.366467e-01	6.868935e-01
CCR10_CTGTCGCCTCATCTTCCCCG	1.298327e+00	1.915694e+00
CCR10_TATCAGCGCCGACCGCTACG	8.124176e-01	9.019013e-01
CCR10_TGACAGCAGCCACACGATGA	1.175925e+00	1.574958e+00
PPA2_AGGCGGTAATTCTGCGAGCA	7.308442e-01	8.078213e-01
PPA2_ATATGATTGTAGAAATACCT	1.360723e+00	2.191073e+00
PPA2_TCAGAGGAATATCATGAAAG	4.142462e-01	4.429522e-01
PPA2_TCCATATATAACCCTTGTAA	1.344166e+00	2.134195e+00
TOM1L2_ACGTCTTCCTTCGATACGAG	8.176177e-01	8.275154e-01
TOM1L2_AGAGCGTCCAAGTCTGCCAT	1.299116e+00	1.935719e+00
TOM1L2_CGGGAACCGGAACTACAGAG	1.232614e+00	1.754999e+00
TOM1L2_GTGCTTGCTCTGATCCAGGT	5.501882e-01	4.373494e-01
TBC1D32_AAGAAGTAGTAATCCTTTGG	3.603930e-01	3.178086e-01
TBC1D32_AGATTATTGATCTATAAACA	1.890198e+00	3.922668e+00
TBC1D32_TGCACATCTGATCGGAATCA	4.647452e-01	3.937503e-01
TBC1D32_TTCTCCATTACATATGACCA	1.451724e+00	2.362498e+00
SERPINB12_ACCCAAGCGTACCATACCAA	1.496748e+00	2.502873e+00
SERPINB12_CAACACTTTCAATCGTCGTG	1.283397e+00	1.858990e+00
SERPINB12_CAGAATTGGCTTCATAGAGG	6.885069e-01	6.036519e-01
SERPINB12_CTTTGACCATGAAAACACGG	5.875411e-01	4.679486e-01
KRTAP10-3_CCAGCGCTTACTCTGACTCC	1.281376e+00	1.912099e+00
KRTAP10-3_CTGGTGCAGCCTGACTGGCA	6.223801e-01	5.510275e-01
KRTAP10-3_GCTGGACACACAGCTCACTG	1.145895e+00	1.508510e+00
KRTAP10-3_TGGTGCAGCAAGCCGGCTGG	8.861869e-01	9.640019e-01
TTC21A_GAAGGCCCACCAGTATACTG	7.261969e-02	1.548036e-01
TTC21A_GAGGAGATGGGCATCCACGG	9.412202e-01	1.098575e+00
TTC21A_TGGCCACATGGACATACGAG	1.187672e+00	1.630039e+00
TTC21A_TGTGATAGAAACTTTGAACA	1.540702e+00	2.798203e+00
Control_AAGGGCGTGCCCTGCGTTGT	1.077845e+00	1.354541e+00
Control_AAGTGACAGATGGGCAGGCG	8.464901e-01	8.801495e-01
Control_AAGTGACGGTGTCATGCGGG	1.391882e+00	2.366256e+00
Control_AAGTGTGTGCATAGCAGGGT	8.351128e-01	8.951903e-01
APOBEC3B_ATAGTCCATGATCGTCACGC	1.075319e+00	1.359128e+00
APOBEC3B_CATGGGCTTTCTATGCAACG	1.378786e+00	2.166525e+00
APOBEC3B_CTCCACCTCATAGCACAAGT	1.294203e+00	1.915539e+00
APOBEC3B_TGAATGTGTCTGGATCCATC	-4.873524e-01	4.445087e-01
SPATA45_AAAGCGTGAATCCAACTGCT	1.482845e+00	2.466386e+00
SPATA45_GCTTACTGAGAGTTCAAAAG	1.954296e-01	2.292223e-01
SPATA45_GTAAAGGACTGATAGGCATC	1.338663e+00	2.059067e+00
SPATA45_TTTGGTTGTGGTATCAGTAA	7.685784e-01	7.672995e-01
RAD51AP1_ACTGAACCAGACTTTGCACC	6.518149e-01	7.064068e-01
RAD51AP1_ACTTACCATCACTGTCAGAG	-2.278278e-01	3.919561e-01
RAD51AP1_AGATTTGGATAAGATTACTG	1.502101e+00	2.606334e+00
RAD51AP1_TATTTAGGCATTGAAAAACA	1.766082e+00	3.483237e+00
THOC3_ACCACGGGGCCATCGAGCCG	1.013070e+00	1.301517e+00
THOC3_ACGGGCGTCGCCTAGCCTCG	8.486558e-01	1.023365e+00
THOC3_GTCAAAGAAAACAATTATCG	1.170298e+00	1.696704e+00
THOC3_TGGGCGTTGATGGACTGCAC	9.806125e-01	1.221766e+00
MTHFSD_ATGTCTTTAGTTGCCCCAGG	1.273466e+00	1.995800e+00
MTHFSD_CCACCACAACTAAATCCACG	1.579445e+00	2.916067e+00
MTHFSD_TATGCCATGATGGTATCCAT	-6.836777e-01	8.140879e-01
MTHFSD_TGGAGAAAATCCCCATACTG	1.094612e+00	1.501458e+00
Control_CGCACATCTAAAGTTACTAC	5.911716e-01	5.113513e-01
Control_CGCACGACCATTGCTGCTGC	1.254553e+00	1.780611e+00
Control_CGCAGGCTAGATGACACCAG	1.171928e+00	1.574755e+00
Control_CGCAGTACGTATAGACTTAA	8.794972e-01	9.525872e-01
SNX24_ACACTTGCCCTCTCTACCAA	1.415051e+00	2.232844e+00
SNX24_ACTTCTATCTTAAACACCTG	2.140893e-01	2.041968e-01
SNX24_GTCTTGGAACAGCGACGACA	1.001252e+00	1.193306e+00
SNX24_TTCTAAACATGTTAGGAACT	1.122368e+00	1.478505e+00
MTFR1L_CTGGCAAAACAAGCCACATG	1.423769e+00	2.319467e+00
MTFR1L_GCCTCTCCTCGGACCCACGC	9.108938e-01	1.034527e+00
MTFR1L_TGGAATGAGGATCCAAAACA	9.427127e-01	1.082115e+00
MTFR1L_TGTCATTAGTGACATCACCG	9.457332e-01	1.087560e+00
DNAH1_GAATGCCTACGAGAACCGGG	7.585574e-01	7.803412e-01
DNAH1_GAGGCCGTGTCGTACCACCG	1.233622e+00	1.780069e+00
DNAH1_GCAGGAACACCGTCACCCCG	5.936759e-01	5.199551e-01
DNAH1_GCTGAAGTACAAATGGTGCG	1.429787e+00	2.348259e+00
DSTN_AAGTGCATCATTGTAGAAGA	7.613829e-01	7.917931e-01
DSTN_AGAAATCAAGAAAAGAAAGA	1.831875e+00	3.716880e+00
DSTN_ATGCTTGAAAGGATCAGTTA	1.022302e+00	1.271526e+00
DSTN_ATTCCCACAAAATGCTTGAA	7.799454e-01	8.192177e-01
WDR73_AAAGACGCCCATCTGAGCCA	1.569456e+00	2.841942e+00
WDR73_AATCCATTCAAGGACTCGAG	-3.643301e-01	3.086755e-01
WDR73_ACAAAGTACCACGGTACCTG	1.349723e+00	2.174002e+00
WDR73_GATTTCAAAGTGCGCCATGG	9.152345e-01	1.105763e+00
CDK19_AATCTCTCTACAAGCCGACA	1.711998e+00	3.254187e+00
CDK19_GAAGCACCCAATTTGCATGG	1.347643e+00	2.055989e+00
CDK19_GGAGAGAAGCACCTACCAAG	2.304957e-01	1.983731e-01
CDK19_TGGTGCAAGGCATTATACAA	6.715256e-01	6.219935e-01
EIF4EBP2_ACTATTGCACCACGCCCGGG	1.144879e+00	1.503386e+00
EIF4EBP2_ATAGTCATGAGGTAGCTGCG	1.127874e+00	1.496771e+00
EIF4EBP2_CTCTTCTCCACCACACCGGG	1.262682e+00	1.815089e+00
EIF4EBP2_GGATCGTCGCAATTCTCCCA	-8.094366e-02	1.448583e-01
RPP25L_AGTCTGAAGGAAACGTAGCT	1.123170e+00	1.492475e+00
RPP25L_CGCATCTCAAGGGTATCAGG	6.949351e-01	6.518350e-01
RPP25L_GCAAAATTCGCAACCTGCTG	9.236400e-01	1.036084e+00
RPP25L_GCGCTGAGATTGTCAAGCGG	1.164634e+00	1.628456e+00
GEMIN4_AGAGGCAAACGCGTGCCGAG	6.813598e-01	6.836245e-01
GEMIN4_CGGGTGCACTATGACCAGGC	1.648049e+00	3.039279e+00
GEMIN4_GAAAGCGCTCTAGTTCTGCA	6.888923e-01	6.941935e-01
GEMIN4_TGTAGCACACTTCCATATGG	1.201305e+00	1.774927e+00
BTF3_AACTGCTCGCAGAAAGAAGA	9.542275e-01	1.174010e+00
BTF3_CTGCAGGCACAAGTGCGCAT	1.095010e+00	1.431303e+00
BTF3_TCAGCTGCTTTGTCTCAGCA	1.122484e+00	1.546241e+00
BTF3_TTAGGGGTAAACAATATCTC	7.298029e-01	7.412883e-01
TAS2R42_CTCCACAATTGGACAACTGT	5.705109e-01	4.842090e-01
TAS2R42_GAAATAGAAAATGCTTAGGC	9.735394e-01	1.213676e+00
TAS2R42_GACTGGTAAACTGCTCTGAA	7.559434e-01	7.394718e-01
TAS2R42_TTATATACCACATATAGACT	2.241041e+00	5.338479e+00
BTBD18_CTGCAGTCAATAGCCAACAT	1.172141e+00	1.667790e+00
BTBD18_GGCTTTGATGTACAGATACC	-3.315372e-01	3.284996e-01
BTBD18_TGAGGGTGGAAAGTTGGTGA	9.117793e-01	1.119253e+00
BTBD18_TTGTAGCTTAGTGCACATGG	2.079776e+00	4.764989e+00
MAGEA8_CTGTCACCGACAGCACTCTG	1.778111e+00	3.734124e+00
MAGEA8_GATCACCTGCATGCACTCAG	6.343899e-01	6.377162e-01
MAGEA8_GATCATGGGAACCCTTGAGG	1.373857e+00	2.241692e+00
MAGEA8_TGTGCAGATTCCCACAGCTG	1.971473e-01	2.865823e-01
TGM6_CAAAGCTGTGTTCCAGACAT	1.132546e+00	1.483963e+00
TGM6_GAAGTTGGACACGACCCGTG	4.360708e-01	3.064404e-01
TGM6_GAGAAGCACATACGAGCCCA	9.298993e-01	1.035484e+00
TGM6_GAGGTCAGTGATGTCCACGC	1.376592e+00	2.279909e+00
DUSP1_ACTAACCTGATCGTAGAGTG	8.205015e-01	9.590729e-01
DUSP1_CATCAGCTCCTGGTTCAACG	1.235159e+00	1.752738e+00
DUSP1_CGTCCAGCAACACCACGGCG	1.591430e+00	3.009196e+00
DUSP1_GCAAACAGTCGACCCCCATG	2.415890e-01	2.612244e-01
IL25_CAGACTCACTCATATCTCCA	1.311206e+00	1.992108e+00
IL25_CCAAGAATGCAACCACCTGT	7.490620e-01	7.816581e-01
IL25_GTCTGTAGGCTGACGCAGTG	4.819810e-01	4.566582e-01
IL25_TGGCCCTACAGGACTCTGGG	1.337214e+00	2.051416e+00
WDR59_CCTACCTGATGACACGAGTG	1.220508e+00	1.874365e+00
WDR59_GCAAATCCGGAATGTCAATG	1.088403e+00	1.563552e+00
WDR59_GGCTCCCACTGTATAAACGA	9.736150e-01	1.263613e+00
WDR59_GTGGTCACCCGCGCAAACGT	5.934368e-01	6.816725e-01
NARS2_ACAAAACTCACCTACTGTCA	1.365786e+00	2.208147e+00
NARS2_AGGCAAACTTAAGGTACCTG	-1.703459e-01	3.161718e-01
NARS2_TTAGTCCTACACCTAAAGTG	9.759493e-01	1.210490e+00
NARS2_TTCAGCCAAACTGAGCGTGC	1.292237e+00	2.177476e+00
MUM1L1_AAAGTATCAGACGAAAAGAG	9.242367e-01	1.011535e+00
MUM1L1_CTCATTAGGACTACAGTCAG	7.377646e-01	6.722587e-01
MUM1L1_TCATAATGTAAAATGAAGCG	9.505719e-01	1.068083e+00
MUM1L1_TTGTGATTTATCATCATACA	1.637810e+00	2.924347e+00
REN_AATTCCCTTCGTAATGCTGG	1.233205e+00	1.708554e+00
REN_GGTGACACAGATGTTTGGAG	4.307839e-01	2.957300e-01
REN_TACCAATTACCGTTTAAAGG	1.066466e+00	1.293410e+00
REN_TCACCCTCCGCTATTCAACA	1.045538e+00	1.274308e+00
Control_GAACGTAGAAATTCCCATTT	8.684956e-01	9.813711e-01
Control_GAACGTCCAAGCAAGGGAGC	6.389970e-01	5.731164e-01
Control_GAACTCAACCAGAGGGCCAA	1.539495e+00	2.753990e+00
Control_GAACTGGCAAACAGGCGTGG	1.072007e+00	1.358336e+00
PLEK2_AAGATGCACGATAGCAACAC	1.031345e+00	1.282785e+00
PLEK2_GGAGATGAGCCAGTCCACCA	1.796997e+00	3.603209e+00
PLEK2_GTGTACTACAAGCTTGAGGG	7.860114e-02	1.569655e-01
PLEK2_TCACCGGGGCTATTCATGCA	1.010123e+00	1.252815e+00
DDX54_AGGTGCCAACACCCATCCAG	1.155799e+00	1.531177e+00
DDX54_CAGGTAGGGGATTTCATCAG	1.003521e+00	1.213743e+00
DDX54_CCACGCCGAGTACCTCACTG	1.035092e+00	1.247891e+00
DDX54_GAGGCATCGCTGGAGCTACG	7.283628e-01	6.841799e-01
RECQL4_AAGCTGGACCCCCATCGGAG	1.002165e+00	1.225063e+00
RECQL4_ATGACAGGGGCAATTACGTA	1.067292e+00	1.433546e+00
RECQL4_CCTGCCACCGTGTCTCAAGG	7.463388e-01	7.453076e-01
RECQL4_GTACAGCGAGCCTTCATGCA	1.059958e+00	1.337638e+00
GCM2_AAAGAGAATTCGAGAATCCG	4.812977e-01	3.874615e-01
GCM2_ACTCTCGGAATTGGTCAAAG	1.018284e+00	1.366145e+00
GCM2_GCCGCCAAAAGTTGGTTACG	1.102928e+00	1.428117e+00
GCM2_TGTGTCATTAGGGATACTGG	1.155066e+00	1.629589e+00
CAPN10_AGCGGCGGGTCAATCTGCCT	9.196256e-01	1.007449e+00
CAPN10_CGTTGGCTACCCGGTCACGG	7.152292e-01	6.678867e-01
CAPN10_GAGATCCAGGCTGCACGCGG	1.081425e+00	1.350632e+00
CAPN10_TCCGCGAGGACATCACGTGG	1.281618e+00	1.835936e+00
GCC2_AAGGTAAATGAATTAACAGG	4.742078e-01	4.283961e-01
GCC2_ACATTAATGTTTGAAATACA	1.939642e+00	4.327270e+00
GCC2_AGGATTCACCGACTGCCTGT	5.925091e-01	5.658302e-01
GCC2_TCAACTCCAAAATATCATTG	1.269541e+00	1.876649e+00
MRFAP1L1_AGACGAGGTGGAAGCGCCTG	-3.886925e-01	6.556413e-01
MRFAP1L1_GCGGACCAGGAGCAAGCTGT	1.442909e+00	2.450504e+00
MRFAP1L1_GCTTATCCAGATCAAAACGC	9.990301e-01	1.212462e+00
MRFAP1L1_TCTTATACGCGAGCACGGGC	1.316231e+00	1.995426e+00
TRPC3_CGACTTCTACGCTTACGACG	1.190125e+00	1.673848e+00
TRPC3_CGAGGATCAATGCCTACAAG	4.951085e-01	4.346203e-01
TRPC3_CTGGATCGCACCTTGCAGCA	1.541197e+00	2.879225e+00
TRPC3_GTGGGAGTGTCACTTCACTG	7.977730e-01	8.480982e-01
GLB1L_GCAGGCTGCCAGACACATAG	-1.540649e-01	3.326727e-01
GLB1L_GGGCCTGAAGGACTCAAGTG	1.237623e+00	1.959274e+00
GLB1L_GTAAACTCTGAGTACTACAC	8.375762e-01	1.048120e+00
GLB1L_TTGAATGAATGGGCCCACGG	1.928468e+00	4.407234e+00
CCDC180_CCATGGAGACACCTACCACG	6.740995e-01	7.381124e-01
CCDC180_GGAAATGGAACCTCTCATCG	6.455132e-01	6.985631e-01
CCDC180_GTTGGTCCAAGAGCCTATCG	1.283114e+00	2.146731e+00
CCDC180_TGTACACTTCGGGCCGCATG	1.482846e+00	2.610167e+00
Control_CATGGCCTACGGTGTCTTTG	9.872322e-01	1.146117e+00
Control_CATTAAACCTTGCCCCACAA	1.019879e+00	1.298082e+00
Control_CATTAGCAGCCCAGCGCCCA	7.133001e-01	6.512156e-01
Control_CATTAGTCTGATACCTGTGC	1.265366e+00	1.806669e+00
GRPEL1_ACACTGAGAACTTACGGCAG	1.560421e+00	2.764098e+00
GRPEL1_AGGCATTCAAGCCTTCTGCA	1.072618e+00	1.393779e+00
GRPEL1_CACCTGAAGAACCTCTATGA	8.436002e-01	9.372143e-01
GRPEL1_GTGGCTGTGCACAACAACCG	6.909231e-01	7.347183e-01
F11R_GACTTGAAGGTGATACCAGT	6.454546e-01	5.974902e-01
F11R_GGAAGGCGGCAACAGCTATG	1.030723e+00	1.341097e+00
F11R_TCAAACTTCCACTCCACACG	1.008838e+00	1.203461e+00
F11R_TGTAACACTGCCCAATGCCA	1.235863e+00	1.744674e+00
MED7_GACCTTGAGAGTCATGATGG	7.802809e-01	9.368259e-01
MED7_GGATGATAAGATCATCACAT	1.204484e+00	1.839315e+00
MED7_TATTCCTTGATATATTGCAT	1.535746e+00	2.771337e+00
MED7_TTCTTGTGATCAAACTGCAT	5.099589e-01	5.991051e-01
Control_CAAGCATTTAGACACCTGTC	-8.984850e-02	1.126663e-01
Control_CAAGTGAGCATAAGCGATGT	5.401134e-01	4.383371e-01
Control_CAAGTTTTCTGAAAGGCAAT	1.508010e+00	2.569902e+00
Control_CAATATCGGGTGCTACAGGA	1.945477e+00	4.122164e+00
TCF7L2_ACATCATACGCTACACACGA	6.085360e-01	5.579945e-01
TCF7L2_AGGCGATAGTGGGTAATACG	1.178124e+00	1.688198e+00
TCF7L2_CAGCAATGAACACTTCACGC	8.045664e-01	8.388951e-01
TCF7L2_GTGTACCCAATCACGACAGG	1.443392e+00	2.342724e+00
PRPF40A_ATGTAACATACTCTACCACT	8.357411e-01	9.631365e-01
PRPF40A_TACAGTAACTATTTCAACTG	6.420811e-01	6.489136e-01
PRPF40A_TGAAACCAAACAGTCTACCT	1.317842e+00	2.212147e+00
PRPF40A_TTGAAGTACTACCTGTATCG	1.177618e+00	1.726527e+00
MRPL40_AAGACAACAATGACGCTCGC	8.092713e-01	8.876473e-01
MRPL40_TCACCCGCTAGTCGGGCGCA	7.481606e-01	8.123585e-01
MRPL40_TCTGGGAACTCATTCCCATG	1.042353e+00	1.347025e+00
MRPL40_TTTATCCAAGAACTTTAGAG	1.696968e+00	3.367330e+00
MYH15_AATTACATGAGTACTGACAG	7.082807e-01	6.640631e-01
MYH15_GCTAGTGGCACGGATCAACA	1.113710e+00	1.447114e+00
MYH15_TACACACATAGATCATCCAC	8.606460e-01	9.106624e-01
MYH15_TCTTGTCATCTGCTCAACAC	1.368651e+00	2.357222e+00
GPR153_AACGACGAGGAGTCAGACGA	1.180906e+00	1.609772e+00
GPR153_CCTGACAGGTCCCGCCCACG	1.233110e+00	1.766393e+00
GPR153_GGCCACCCACATGCTAAATG	2.078297e-01	2.033521e-01
GPR153_GGGCTCCGAGCCATCGATGG	1.005447e+00	1.205901e+00
SLC25A27_AGTAGGAATTTGCTCGCTCG	9.004380e-01	1.060882e+00
SLC25A27_CACATATGAACATCTCCGAG	1.060841e+00	1.415740e+00
SLC25A27_GCGCACCATTCCCCTATAGG	2.018093e-01	2.909385e-01
SLC25A27_TTAGGAAATCAGTCATTGGA	1.914353e+00	4.081856e+00
PYROXD1_AAATCTAAAGCAGATAATGT	1.106434e+00	1.504561e+00
PYROXD1_ACCAAGAGAATATCTTCCGA	5.918529e-01	5.983920e-01
PYROXD1_AGATTCTATAACCTTAATGT	1.552475e+00	2.846031e+00
PYROXD1_ATAATGATCATAGGGAACGG	8.454565e-01	9.265399e-01
Control_AACGTGCTGACGATGCGGGC	1.053148e+00	1.270960e+00
Control_AACTACAAGTAAAAGTATCG	8.349230e-01	8.390253e-01
Control_AACTAGAATAGGCGGGCTTG	1.072020e+00	1.328501e+00
Control_AACTAGCCCGAGCAGCTTCG	9.778709e-01	1.135761e+00
SNRPB_AGCATATTGATTACAGGATG	1.494986e+00	2.743957e+00
SNRPB_CGGGGGCCCAGGGATCGGCA	2.822400e-01	3.044205e-01
SNRPB_GGGATGGCCCGCCAACCCCA	6.561426e-01	6.622459e-01
SNRPB_TCTGGTCTCAATGACAGTAG	1.418115e+00	2.389788e+00
IKZF1_GAAAATGAATGGCTCCCACA	1.762014e+00	3.497637e+00
IKZF1_GATGGCTTGGTCCATCACGT	1.897008e+00	4.001708e+00
IKZF1_GGGGCCTCATTCACCCAGAA	2.275823e-01	3.274906e-01
IKZF1_TCCAAGAGTGACAGAGTCGT	1.342042e-01	2.829099e-01
WDR45B_ATTACAGTACCTTTGTTGGG	-1.865536e-01	2.733766e-01
WDR45B_GAATATTTGATACTTCATCA	2.077244e+00	4.731841e+00
WDR45B_GAATGTGAACACCTTAATCA	1.271852e+00	1.947596e+00
WDR45B_GTGGACATTCCTGCACACGA	7.645840e-01	8.823209e-01
TOP2B_ATCAACGTGTAGAGCCTGAG	8.322775e-01	9.900005e-01
TOP2B_ATGATTATGACCGATCAGGT	1.204361e+00	1.828217e+00
TOP2B_GTGTACACTGATATTAACAG	1.184087e+00	1.762243e+00
TOP2B_TAGGCTACATGGCTTACCAG	7.465446e-01	8.668372e-01
MAGEA10_AATGAAGGAGCCGATCACAA	1.289069e+00	1.888309e+00
MAGEA10_CAGGCTATCTGAGCACTCTG	1.625395e+00	2.894422e+00
MAGEA10_GGGCTCCAGCAGCCAAAAGG	3.385205e-02	1.110054e-01
MAGEA10_TGGTATTAGAGGATAGCAGG	8.245152e-01	8.575590e-01
RET_CCCGGTGACCGTGTACGACG	-1.467486e-01	2.771018e-01
RET_CGGCACAGCTCGTCGCACAG	1.068003e+00	1.386017e+00
RET_CTAGATCGGGAAAGTCTGTG	1.616371e+00	2.981521e+00
RET_TGCCGAACTTCACTACATGG	1.108790e+00	1.462280e+00
RNASE12_AGCATGTCTTCATCCATGAG	1.253509e+00	1.803258e+00
RNASE12_GAAAGCAGAAAATGGCCGAA	8.995321e-01	1.042808e+00
RNASE12_GAACGGGAACGTCATTCTGA	-1.226390e-01	2.354048e-01
RNASE12_TAACTCTTTGTATGATCATG	1.663516e+00	3.023057e+00
Control_CCCGGACGTCAAAGCTGGAT	1.385936e+00	2.187976e+00
Control_CCCGTGGCGTGCGCACCTGT	1.302565e+00	2.008328e+00
Control_CCCTACCTATCCGGTGCTTT	9.515245e-01	1.119607e+00
Control_CCCTCAGGAGCTACTAAGGT	-1.482055e-01	1.342329e-01
PNLIPRP2_AACTCATCGTAGGAGGCACA	1.010656e+00	1.279040e+00
PNLIPRP2_CACGGAACCAGACACCATTG	1.752678e+00	3.453166e+00
PNLIPRP2_CTGGCCATCGGACATGTGCA	1.006025e+00	1.277472e+00
PNLIPRP2_TCCACAAACACGGCGTCAGA	1.972778e-01	2.507394e-01
TMEM161B_AAGAATTAAGAATTCTTGCA	1.198099e+00	1.627844e+00
TMEM161B_ATTTGAGCCAGTCGTAATCC	7.746704e-01	7.733835e-01
TMEM161B_GAGTCGCAGAGTATCGAATG	6.797422e-01	6.188951e-01
TMEM161B_GTGGCTGGTGGATTTCACAG	1.401950e+00	2.239488e+00
MBL2_AGCTACAGGCAATCACTGCA	1.315825e+00	2.063831e+00
MBL2_GGCCTGGAACTTGACACACA	1.195079e+00	1.848559e+00
MBL2_TGGCACCAAGGGAGAAAAGG	-5.646897e-02	2.615810e-01
MBL2_TGGGGCCTCCAGGAAATCCA	1.051802e+00	1.428852e+00
CLPTM1_CTTGTATTTGTTGATCACTG	1.332756e+00	1.980716e+00
CLPTM1_GTGAAGTTCGACGCCGTGAG	8.432094e-01	8.695644e-01
CLPTM1_GTGTATGGCGACTGGACTAG	2.820151e-01	1.730606e-01
CLPTM1_TTACCATTAAAGTGTCTTTG	1.285200e+00	1.858013e+00
CYP4F22_GGCTTCCTAAAACCTTGGCT	1.265391e+00	1.980784e+00
CYP4F22_GGGTGCACCAGAACCAACAG	4.317363e-02	2.978326e-01
CYP4F22_GGTCACGACACAACATCCAG	8.143761e-01	1.079811e+00
CYP4F22_GGTGCAAGCGATACTGGCGC	1.717524e+00	3.666493e+00
ARPIN_CCAGGCCTACCCCTGGTGGG	1.122235e+00	1.441204e+00
ARPIN_CGGCGCGCTCCGGAACAAGG	1.006068e+00	1.213361e+00
ARPIN_GCATCCAGAACGCCACTGTG	1.363422e+00	2.089031e+00
ARPIN_TCCTCATGTCGTCCTACAGT	2.516686e-01	1.767827e-01
CYBRD1_CGAGGGCGAAGATCACCGAC	9.700648e-02	1.994432e-01
CYBRD1_GCCCTGGATGAAGACGAAGC	6.761812e-01	6.582847e-01
CYBRD1_GTATGGGCATGAGAAATGCT	1.604701e+00	2.911552e+00
CYBRD1_TGATGAAATCCATCCATGCA	1.423250e+00	2.371692e+00
SLC22A24_CCTCTCCACCATCGTGACTG	1.237993e+00	1.720990e+00
SLC22A24_GTTTCCCAAAATAGTCATGG	6.413117e-01	5.589381e-01
SLC22A24_TGATACCGGGACCCTCAGCA	1.287282e+00	1.888985e+00
SLC22A24_TGGAGATTGTTCATACCAAG	7.858087e-01	7.569890e-01
C14orf105_AAACCCTTCAAAGCACCCCA	6.447015e-01	6.126829e-01
C14orf105_AATGATCCGTAAAAGACAAG	1.672312e+00	3.110466e+00
C14orf105_AATTAATAAGCAAAGTCCAA	4.323294e-01	3.678547e-01
C14orf105_CTTCCTGAAGTAATTACTCG	1.320418e+00	2.023498e+00
TSPYL4_CAGCTGTCACCTATGATCAG	1.888756e+00	4.227434e+00
TSPYL4_GATGCTCCACCTTCTACGAA	1.134368e-01	4.535631e-01
TSPYL4_GGGCAGCCTGGAGACCGTTG	7.828074e-02	3.041149e-01
TSPYL4_GTTGTCAAACGTAAATGCCC	1.915141e+00	4.520835e+00
CX3CL1_AGACGGAGCATTCTCCTCTG	6.320786e-02	8.336653e-01
CX3CL1_GAGGAACCAGTCACGCCCGT	1.407804e+00	2.294933e+00
CX3CL1_GCTGCCCTAACTCGAAATGG	6.772090e-01	6.944371e-01
CX3CL1_TGTTGCATTTCGTCACACCG	1.681754e+00	3.197085e+00
RRP15_ATCTTCAGAGAATTGCAACA	1.276791e+00	1.954843e+00
RRP15_GCGTGATAAGAGGCTGGAGT	6.527662e-01	6.698080e-01
RRP15_GGTAACTGGAGCCGTAGCGT	1.010521e+00	1.307156e+00
RRP15_TTTGGTTCTATAGGAAGCTG	1.012960e+00	1.331318e+00
ZNF286A_AATTGGTTAGAGAATCAGCA	1.231951e+00	1.993492e+00
ZNF286A_CAATAATAGACAGACTGACA	1.502347e+00	2.805788e+00
ZNF286A_GGTGTCGAATAAGCACTGAA	8.983485e-01	1.074754e+00
ZNF286A_GTTTAGTTAAATTAGCTCTG	1.067550e-01	2.259098e-01
Control_CGAAACCTCCTAACTGAGAG	1.298616e+00	2.045234e+00
Control_CGAACTTAATCCCGTGGCAA	7.300442e-01	6.846964e-01
Control_CGAACTTCTGGCTGCAGTTT	1.397362e+00	2.298833e+00
Control_CGAAGTCTTTCTTAGATGGT	5.166587e-01	4.201211e-01
CAPN15_CAGACAGCAACTCTGCTAGG	1.772513e+00	3.710104e+00
CAPN15_CAGCTCCACTAACCCCCGCG	1.296597e+00	1.972483e+00
CAPN15_GTACCCTGCTCAACGCACTG	5.686993e-01	5.327446e-01
CAPN15_GTGTTGTGCAGCGTGCAACG	5.896653e-01	5.895801e-01
KCNJ16_AATCACCAATGCGCCACATG	9.650831e-01	1.117084e+00
KCNJ16_AATGCGGACGCAAAATACCC	1.143656e+00	1.600948e+00
KCNJ16_GAATGGACGTTGTCAACACA	4.811037e-01	3.730817e-01
KCNJ16_TGCAACTTAAGATGGACTGG	1.192681e+00	1.626571e+00
DDX50_AAGATTTAATAGCTCAAGCA	9.282775e-01	1.086558e+00
DDX50_AAGTGATAATAAACTAGAGG	1.600352e+00	2.934405e+00
DDX50_GTCAAGGCACCATTATGACT	6.549631e-01	6.048668e-01
[truncated: 75,442 more rows]
