# Supplementary material for: VISPR-online: a web-based interactive tool to visualize CRISPR screening experiments
Source: BMC Bioinformatics. 2021 Jun 24;22:344. doi: 10.1186/s12859-021-04275-5 (PMC8223366; doi:10.1186/s12859-021-04275-5)
Supplement: Supplementary file 1 — Additional file 1. VISPR-online source code and sample data. Code and sample data used for test. [file 12859_2021_4275_MOESM1_ESM.gz › AddFile1_code-and-sample-data/testdata/BAGEL/test43_DMSO.bf.txt]

GENE	BF	STD	NumObs
A1BG	-1.383	0.183	389
A1CF	-0.096	0.187	372
A2M	-4.121	0.293	404
A2ML1	4.050	0.218	364
A3GALT2	-5.282	0.363	337
A4GALT	-1.083	0.223	365
A4GNT	0.300	0.194	337
AAAS	0.322	0.167	364
AACS	-3.208	0.227	388
AADAC	-6.234	0.608	354
AADACL2	1.899	0.274	340
AADACL3	-4.599	0.322	368
AADACL4	0.166	0.205	348
AADAT	-4.192	0.322	386
AAED1	0.887	0.168	348
AAGAB	-2.081	0.262	363
AAK1	-4.434	0.510	379
AAMDC	-0.860	0.180	383
AAMP	3.152	0.203	363
AANAT	-0.681	0.224	342
AAR2	-1.658	0.220	365
AARD	-2.793	0.228	384
AARS	-2.745	0.242	368
AARS2	4.934	0.285	340
AARSD1	4.038	0.251	361
AASDH	-2.079	0.189	380
AASDHPPT	2.110	0.217	370
AASS	-3.734	0.356	350
AATF	2.802	0.184	382
AATK	-3.693	0.307	399
ABAT	2.647	0.192	356
ABCA1	2.204	0.210	403
ABCA10	-0.107	0.265	381
ABCA12	-0.739	0.266	364
ABCA13	-5.682	0.438	363
ABCA2	-5.688	0.388	336
ABCA3	-5.087	0.347	375
ABCA4	-2.219	0.261	367
ABCA5	3.302	0.345	378
ABCA6	-6.216	0.507	386
ABCA7	-2.589	0.252	360
ABCA8	-4.357	0.309	375
ABCA9	1.007	0.267	348
ABCB1	-0.355	0.184	377
ABCB10	-5.376	0.385	387
ABCB11	-2.470	0.302	382
ABCB4	-1.094	0.172	331
ABCB5	0.226	0.318	366
ABCB6	-4.065	0.307	346
ABCB7	5.212	0.370	347
ABCB8	-1.023	0.181	363
ABCB9	2.568	0.254	348
ABCC1	-6.158	0.506	371
ABCC10	3.002	0.213	335
ABCC11	-0.293	0.228	366
ABCC12	-3.226	0.305	352
ABCC2	-1.725	0.250	375
ABCC3	0.300	0.323	346
ABCC4	-4.896	0.341	373
ABCC5	1.166	0.232	361
ABCC6	0.684	0.210	381
ABCC8	-4.757	0.308	359
ABCC9	-3.157	0.239	361
ABCD1	-1.996	0.200	356
ABCD2	-0.127	0.219	378
ABCD3	6.136	0.352	358
ABCD4	-2.036	0.313	383
ABCE1	6.709	0.408	400
ABCF1	1.957	0.167	368
ABCF2	-4.401	0.318	369
ABCF3	-1.677	0.215	363
ABCG1	-4.537	0.306	355
ABCG2	-2.511	0.212	373
ABCG4	-5.114	0.352	350
ABCG5	-2.466	0.285	372
ABCG8	-5.395	0.400	366
ABHD1	3.424	0.197	356
ABHD10	-0.500	0.275	393
ABHD11	-3.101	0.228	389
ABHD12	-3.474	0.380	361
ABHD12B	7.573	0.425	374
ABHD13	-1.213	0.184	389
ABHD14A	-1.266	0.175	358
ABHD14B	-7.615	0.817	338
ABHD15	-1.277	0.284	386
ABHD16A	-4.092	0.486	370
ABHD16B	-0.467	0.217	343
ABHD17A	6.735	0.381	369
ABHD17B	-3.676	0.253	358
ABHD17C	-6.570	0.538	369
ABHD2	-0.312	0.254	378
ABHD3	-2.655	0.248	376
ABHD4	-3.651	0.260	343
ABHD5	-0.982	0.354	353
ABHD6	-5.141	0.374	370
ABHD8	-2.140	0.250	386
ABI1	-3.849	0.357	340
ABI2	1.592	0.275	373
ABI3	-6.662	0.533	391
ABI3BP	3.816	0.226	363
ABL1	-3.834	0.282	378
ABL2	-0.759	0.195	384
ABLIM1	0.715	0.215	362
ABLIM2	-0.539	0.215	376
ABLIM3	-5.496	0.429	361
ABO	-4.524	0.364	381
ABR	-2.161	0.285	357
ABRA	-2.974	0.267	366
ABRACL	-2.415	0.255	362
ABT1	0.878	0.202	367
ABTB1	-2.230	0.232	374
ABTB2	-2.238	0.210	378
ACAA1	-3.086	0.243	374
ACAA2	-1.079	0.230	356
ACACA	-0.754	0.189	360
ACACB	-3.478	0.281	390
ACAD10	-1.823	0.192	403
ACAD11	-1.880	0.250	349
ACAD8	-3.264	0.254	381
ACAD9	1.148	0.209	349
ACADL	-0.321	0.181	373
ACADM	-2.845	0.323	366
ACADS	-4.452	0.424	367
ACADSB	2.328	0.166	331
ACADVL	-0.430	0.235	374
ACAN	-5.812	0.468	354
ACAP1	-3.621	0.375	351
ACAP2	3.057	0.294	346
ACAP3	-1.070	0.231	384
ACAT1	-2.814	0.230	363
ACAT2	-2.580	0.251	369
ACBD3	0.411	0.195	390
ACBD4	-0.402	0.217	381
ACBD5	-2.570	0.223	386
ACBD6	-0.299	0.202	375
ACBD7	-5.351	0.450	375
ACCS	-3.486	0.245	365
ACCSL	-2.367	0.279	382
ACD	2.298	0.202	347
ACE	3.474	0.193	351
ACE2	-2.677	0.230	336
ACER1	1.252	0.362	390
ACER2	0.731	0.151	334
ACER3	0.705	0.263	372
ACHE	-4.024	0.304	373
ACIN1	-3.262	0.253	361
ACKR1	0.555	0.201	347
ACKR2	-2.993	0.258	386
ACKR3	-2.687	0.397	349
ACKR4	-4.179	0.289	387
ACLY	0.637	0.239	415
ACMSD	-2.823	0.235	351
ACO1	0.016	0.224	358
ACO2	0.948	0.157	321
ACOT1	4.998	0.356	378
ACOT11	-5.318	0.366	378
ACOT12	-5.294	0.357	356
ACOT13	-0.103	0.230	355
ACOT2	-4.844	0.312	381
ACOT4	-1.299	0.321	372
ACOT6	-1.079	0.313	379
ACOT7	-2.705	0.266	378
ACOT8	-4.613	0.309	360
ACOT9	-1.398	0.226	359
ACOX1	-0.173	0.192	394
ACOX2	-1.837	0.222	367
ACOX3	-1.100	0.174	357
ACOXL	-2.270	0.194	339
ACP1	-1.513	0.404	378
ACP2	0.473	0.229	395
ACP5	-2.567	0.221	349
ACP6	-0.203	0.242	364
ACPP	-3.485	0.241	353
ACPT	-1.544	0.211	389
ACR	2.541	0.356	395
ACRBP	-5.010	0.447	380
ACRC	-1.264	0.205	366
ACRV1	-1.887	0.274	361
ACSBG1	-0.861	0.298	373
ACSBG2	-2.551	0.276	394
ACSF2	-1.173	0.248	359
ACSF3	-0.728	0.211	376
ACSL1	0.420	0.179	349
ACSL3	4.383	0.274	367
ACSL4	-3.292	0.262	371
ACSL5	-2.673	0.232	381
ACSL6	-4.153	0.277	374
ACSM1	-3.979	0.312	362
ACSM2A	-2.322	0.240	386
ACSM2B	-0.752	0.250	363
ACSM3	-4.155	0.298	349
ACSM4	-1.714	0.240	389
ACSM5	-2.670	0.229	369
ACSM6	0.268	0.164	372
ACSS1	-4.384	0.336	353
ACSS2	-1.154	0.194	359
ACSS3	-2.469	0.206	355
ACTA1	-0.704	0.391	377
ACTA2	-2.259	0.281	364
ACTB	-0.618	0.192	355
ACTBL2	5.743	0.328	366
ACTC1	-3.153	0.245	363
ACTG1	-0.910	0.185	348
ACTG2	-3.392	0.277	368
ACTL10	-2.095	0.255	368
ACTL6A	0.725	0.174	370
ACTL6B	-4.524	0.317	385
ACTL7A	-4.070	0.278	373
ACTL7B	-4.613	0.332	376
ACTL8	-4.722	0.321	371
ACTL9	-2.785	0.276	376
ACTN1	-4.019	0.308	345
ACTN2	-1.532	0.238	368
ACTN3	-3.175	0.350	371
ACTN4	0.096	0.189	382
ACTR10	3.914	0.232	398
ACTR1A	2.120	0.193	378
ACTR1B	-4.635	0.385	367
ACTR2	2.696	0.178	362
ACTR3	3.371	0.213	369
ACTR3B	-3.042	0.255	353
ACTR3C	1.844	0.341	352
ACTR5	1.286	0.178	354
ACTR6	-0.084	0.176	351
ACTR8	-1.666	0.249	367
ACTRT1	-4.409	0.301	381
ACTRT2	-2.250	0.198	368
ACTRT3	-0.511	0.214	386
ACVR1	-3.232	0.412	385
ACVR1B	-2.009	0.237	383
ACVR1C	-1.693	0.188	375
ACVR2A	-1.418	0.219	391
ACVR2B	-4.177	0.282	379
ACVRL1	-3.031	0.276	387
ACY1	-3.280	0.268	360
ACY3	-1.740	0.192	354
ACYP1	-6.182	0.487	375
ACYP2	-4.710	0.373	345
ADA	1.152	0.258	390
ADAD1	-0.896	0.282	383
ADAD2	7.201	0.483	343
ADAL	-6.101	0.542	345
ADAM10	1.036	0.239	369
ADAM11	-4.829	0.350	387
ADAM12	4.012	0.236	368
ADAM15	-4.926	0.396	351
ADAM17	-0.999	0.244	335
ADAM18	-2.719	0.443	358
ADAM19	0.963	0.186	369
ADAM2	-1.799	0.209	352
ADAM20	-6.594	0.561	358
ADAM21	-6.592	0.553	373
ADAM22	1.039	0.215	373
ADAM23	5.163	0.323	369
ADAM28	-1.356	0.206	376
ADAM29	-6.528	0.524	367
ADAM30	1.172	0.259	347
ADAM32	0.173	0.190	363
ADAM33	4.443	0.237	372
ADAM7	-6.122	0.473	352
ADAM8	0.785	0.250	364
ADAM9	2.909	0.228	368
ADAMDEC1	-1.611	0.440	338
ADAMTS1	-5.436	0.427	368
ADAMTS10	-0.615	0.179	347
ADAMTS12	-1.907	0.238	369
ADAMTS13	-1.199	0.202	349
ADAMTS14	-2.752	0.237	384
ADAMTS15	-5.623	0.414	345
ADAMTS16	1.487	0.152	379
ADAMTS17	-3.138	0.256	367
ADAMTS18	-3.510	0.396	379
ADAMTS19	-3.557	0.501	358
ADAMTS2	-3.876	0.289	362
ADAMTS20	-1.235	0.190	348
ADAMTS3	-0.432	0.190	377
ADAMTS4	-2.212	0.201	372
ADAMTS5	-0.684	0.203	357
ADAMTS6	0.991	0.278	383
ADAMTS7	4.421	0.450	357
ADAMTS8	-5.314	0.363	389
ADAMTS9	-6.164	0.481	380
ADAMTSL1	-6.406	0.510	346
ADAMTSL2	-3.403	0.346	349
ADAMTSL3	2.131	0.223	361
ADAMTSL4	-6.563	0.503	384
ADAMTSL5	-5.222	0.613	372
ADAP1	1.464	0.293	359
ADAP2	-0.663	0.197	385
ADAR	4.815	0.335	352
ADARB1	-5.749	0.421	376
ADARB2	-2.865	0.377	365
ADAT1	1.123	0.187	364
ADAT2	-2.948	0.227	390
ADAT3	0.609	0.237	354
ADCK1	-4.959	0.346	381
ADCK2	-2.363	0.219	353
ADCK3	-0.976	0.190	341
ADCK4	3.991	0.240	396
ADCK5	-1.254	0.174	391
ADCY1	0.727	0.221	361
ADCY10	-4.843	0.384	370
ADCY2	-1.897	0.267	358
ADCY3	-0.014	0.344	401
ADCY4	-4.061	0.289	369
ADCY5	-0.052	0.160	370
ADCY6	-2.459	0.240	356
ADCY7	-3.087	0.256	377
ADCY8	-4.092	0.410	366
ADCY9	-3.585	0.246	389
ADCYAP1	3.645	0.221	373
ADCYAP1R1	-4.771	0.344	357
ADD1	-3.892	0.260	376
ADD2	-6.381	0.509	354
ADD3	0.550	0.164	354
ADGB	0.529	0.207	389
ADGRA1	-2.560	0.225	375
ADGRA2	-1.360	0.230	374
ADGRA3	1.951	0.181	380
ADGRB1	-1.752	0.236	333
ADGRB2	-2.968	0.245	400
ADGRB3	-4.588	0.341	384
ADGRD1	-4.480	0.368	367
ADGRE1	-0.797	0.226	361
ADGRE2	-1.281	0.199	368
ADGRE3	-0.685	0.220	369
ADGRE5	-3.005	0.217	382
ADGRF1	-1.078	0.295	392
ADGRF2	-4.024	0.289	338
ADGRF3	-3.172	0.312	333
ADGRF4	-2.357	0.215	364
ADGRF5	-1.822	0.197	363
ADGRG1	-1.651	0.236	375
ADGRG2	-4.661	0.335	385
ADGRG3	-4.010	0.261	369
ADGRG4	-0.275	0.166	367
ADGRG5	-3.988	0.297	339
ADGRG6	-3.299	0.316	369
ADGRG7	-4.275	0.312	381
ADGRL1	-1.980	0.213	375
ADGRL2	0.259	0.188	375
ADGRL3	-1.069	0.222	384
ADGRL4	-1.727	0.247	382
ADGRV1	2.460	0.209	361
ADH1A	-5.326	0.353	366
ADH1B	-1.846	0.222	359
ADH1C	0.958	0.188	356
ADH4	1.812	0.194	338
ADH5	-2.275	0.198	359
ADH6	-4.937	0.376	382
ADH7	1.594	0.210	374
ADHFE1	0.066	0.256	369
ADI1	-1.024	0.289	366
ADIG	-5.594	0.365	364
ADIPOQ	-4.756	0.337	407
ADIPOR1	-2.909	0.217	350
ADIPOR2	-3.535	0.266	372
ADIRF	-4.240	0.311	374
ADK	-3.855	0.312	350
ADM	-1.841	0.209	386
ADM2	-3.845	0.314	379
ADM5	0.169	0.439	352
ADNP	-3.484	0.256	363
ADNP2	-0.558	0.206	380
ADO	1.024	0.186	381
ADORA1	-3.329	0.367	351
ADORA2A	-1.936	0.161	366
ADORA2B	0.454	0.352	358
ADORA3	-7.115	0.713	356
ADPGK	-2.767	0.223	349
ADPRH	-2.347	0.302	367
ADPRHL1	-0.497	0.216	368
ADPRHL2	-3.819	0.291	360
ADPRM	-2.663	0.455	396
ADRA1A	-4.845	0.347	376
ADRA1B	-0.255	0.206	397
ADRA1D	-1.149	0.230	375
ADRA2A	-2.372	0.277	351
ADRA2B	-3.634	0.327	350
ADRA2C	0.834	0.253	363
ADRB1	-2.230	0.246	367
ADRB2	-1.033	0.185	361
ADRB3	-2.910	0.257	392
ADRBK1	-2.631	0.208	376
ADRBK2	-3.772	0.259	358
ADRM1	-0.909	0.239	380
ADSL	1.656	0.310	356
ADSS	0.830	0.169	348
ADSSL1	-6.539	0.545	375
ADTRP	-2.256	0.248	349
AEBP1	-3.541	0.281	367
AEBP2	-2.695	0.252	362
AEN	-1.409	0.216	372
AES	-4.433	0.282	358
AFAP1	1.772	0.653	388
AFAP1L1	-3.915	0.277	358
AFAP1L2	-3.892	0.379	367
AFF1	-2.366	0.229	369
AFF2	-3.328	0.284	386
AFF3	-1.202	0.187	358
AFF4	-4.292	0.382	353
AFG3L2	2.041	0.199	396
AFM	-0.364	0.183	379
AFMID	2.394	0.286	382
AFP	-4.842	0.373	385
AFTPH	3.491	0.274	378
AGA	-4.040	0.345	348
AGAP1	-3.704	0.332	347
AGAP11	0.603	0.169	354
AGAP2	-6.140	0.480	359
AGAP3	-6.704	0.661	367
AGAP4	6.831	0.363	356
AGAP5	-0.697	0.200	386
AGAP6	-3.219	0.298	350
AGAP9	1.458	0.243	384
AGBL1	-3.078	0.231	392
AGBL2	-4.144	0.291	371
AGBL3	-6.082	0.507	338
AGBL4	-3.127	0.264	379
AGBL5	-4.012	0.422	356
AGER	-4.660	0.351	357
AGFG1	-0.914	0.234	351
AGFG2	-5.653	0.403	351
AGGF1	1.114	0.311	382
AGK	1.438	0.183	388
AGL	-1.028	0.206	377
AGMAT	-1.327	0.222	379
AGMO	-0.777	0.196	368
AGO1	-1.859	0.220	377
AGO2	-1.402	0.246	360
AGO3	-2.834	0.262	366
AGO4	-1.838	0.242	386
AGPAT1	-3.834	0.300	400
AGPAT2	-1.970	0.233	351
AGPAT3	-4.705	0.299	350
AGPAT4	0.102	0.170	368
AGPAT5	-3.034	0.256	373
AGPAT6	-5.308	0.462	340
AGPAT9	0.422	0.170	351
AGPS	-2.810	0.230	342
AGR2	3.682	0.403	386
AGR3	0.489	0.191	358
AGRN	-5.357	0.378	362
AGRP	-4.405	0.374	384
AGT	0.203	0.167	354
AGTPBP1	-3.084	0.361	367
AGTR1	5.027	0.255	354
AGTR2	-6.884	0.603	357
AGTRAP	-2.565	0.210	372
AGXT	-1.166	0.221	378
AGXT2	2.082	0.194	372
AHCTF1	2.260	0.203	361
AHCY	-1.985	0.211	374
AHCYL1	-0.133	0.221	356
AHCYL2	-3.952	0.452	376
AHDC1	-4.241	0.314	361
AHI1	-3.705	0.302	369
AHNAK	-3.115	0.366	368
AHNAK2	0.620	0.143	332
AHR	-2.969	0.271	364
AHRR	3.472	0.233	377
AHSA1	-2.296	0.223	385
AHSA2	-0.312	0.251	379
AHSG	1.955	0.183	382
AHSP	-1.963	0.265	358
AICDA	-4.583	0.370	386
AIDA	-4.026	0.297	387
AIF1	-3.418	0.265	363
AIF1L	1.822	0.213	346
AIFM1	3.939	0.290	408
AIFM2	-1.990	0.199	371
AIFM3	-4.126	0.287	391
AIG1	-3.127	0.260	382
AIM1	1.514	0.168	365
AIM1L	-5.518	0.482	357
AIM2	-0.303	0.165	366
AIMP1	0.271	0.229	383
AIMP2	4.591	0.261	378
AIP	-4.659	0.455	365
AIPL1	1.150	0.291	374
AIRE	-1.005	0.195	364
AJAP1	-2.361	0.240	347
AJUBA	-5.129	0.360	358
AK1	-1.013	0.249	348
AK2	-1.708	0.243	361
AK3	-1.622	0.230	367
AK4	1.287	0.178	373
AK5	-2.464	0.214	357
AK6	3.922	0.292	373
AK7	3.588	0.245	387
AK8	-6.179	0.539	363
AK9	0.110	0.165	358
AKAP1	2.670	0.181	353
AKAP10	-5.816	0.533	405
AKAP11	5.034	0.295	366
AKAP12	-0.596	0.186	365
AKAP13	1.298	0.165	374
AKAP14	-2.192	0.233	383
AKAP17A	-6.151	0.509	354
AKAP2	-5.056	0.330	390
AKAP3	-6.991	0.599	370
AKAP4	-0.867	0.228	385
AKAP5	3.733	0.219	366
AKAP6	-3.762	0.295	376
AKAP7	-1.314	0.183	337
AKAP8	-6.959	0.624	390
AKAP8L	6.653	0.313	352
AKAP9	-1.531	0.184	338
AKIP1	-3.704	0.342	384
AKIRIN1	-4.419	0.320	393
AKIRIN2	1.045	0.201	363
AKNA	0.624	0.280	360
AKNAD1	-5.690	0.520	362
AKR1A1	-4.497	0.284	332
AKR1B1	-2.355	0.283	352
AKR1B10	2.160	0.174	349
AKR1B15	-4.957	0.356	369
AKR1C1	-3.674	0.288	365
AKR1C2	-3.098	0.266	369
AKR1C3	1.199	0.223	353
AKR1C4	-0.413	0.168	372
AKR1D1	-3.624	0.256	364
AKR1E2	-0.057	0.172	372
AKR7A2	0.149	0.176	330
AKR7A3	-1.836	0.238	350
AKT1	-5.817	0.393	379
AKT1S1	2.481	0.181	368
AKT2	-2.240	0.346	387
AKT3	0.828	0.321	362
AKTIP	-2.797	0.360	368
ALAD	-2.754	0.277	385
ALAS1	-3.027	0.230	345
ALAS2	-4.312	0.304	351
ALB	-2.278	0.269	364
ALCAM	-2.858	0.340	355
ALDH16A1	-2.117	0.242	384
ALDH18A1	-2.723	0.255	345
ALDH1A1	-4.505	0.336	392
ALDH1A2	0.214	0.181	378
ALDH1A3	-4.350	0.297	347
ALDH1B1	-4.401	0.299	348
ALDH1L1	-4.049	0.343	364
ALDH1L2	0.215	0.213	349
ALDH2	-4.389	0.321	353
ALDH3A1	-4.257	0.328	388
ALDH3A2	-0.662	0.243	358
ALDH3B1	-5.180	0.363	373
ALDH3B2	-2.401	0.234	355
ALDH4A1	-1.538	0.214	354
ALDH5A1	-5.076	0.352	375
ALDH6A1	0.259	0.190	356
ALDH7A1	-4.050	0.277	346
ALDH8A1	-2.806	0.253	354
ALDH9A1	-4.264	0.310	379
ALDOA	6.016	0.365	361
ALDOB	-2.450	0.214	378
ALDOC	-0.455	0.180	379
ALG1	3.398	0.286	356
ALG10	-0.492	0.216	370
ALG10B	-1.752	0.184	396
ALG11	2.819	0.273	361
ALG12	2.319	0.291	350
ALG13	4.748	0.257	355
ALG14	-0.778	0.181	390
ALG1L	2.088	0.238	357
ALG1L2	2.090	0.305	369
ALG2	2.042	0.161	364
ALG3	1.415	0.210	368
ALG5	-0.902	0.301	389
ALG6	6.156	0.387	362
ALG8	1.619	0.181	361
ALG9	-1.099	0.213	395
ALK	-5.754	0.419	385
ALKBH1	0.965	0.197	373
ALKBH2	-6.940	0.617	376
ALKBH3	4.742	0.287	381
ALKBH4	-7.651	0.873	360
ALKBH5	3.624	0.219	367
ALKBH6	-6.062	0.612	395
ALKBH7	-0.444	0.190	362
ALKBH8	-3.208	0.266	383
ALLC	-0.747	0.180	401
ALMS1	-4.764	0.323	375
ALOX12	-3.681	0.279	349
ALOX12B	-2.248	0.226	356
ALOX15	-0.910	0.183	370
ALOX15B	-5.126	0.322	381
ALOX5	0.845	0.171	385
ALOX5AP	-6.359	0.521	354
ALOXE3	-3.710	0.293	356
ALPI	-1.887	0.241	393
ALPK1	-5.509	0.392	372
ALPK2	-4.574	0.321	372
ALPK3	-5.572	0.406	336
ALPL	-3.774	0.273	344
ALPP	-2.074	0.214	363
ALPPL2	-3.873	0.330	377
ALS2	-2.943	0.500	345
ALS2CL	0.525	0.163	386
ALS2CR11	-0.712	0.158	378
ALS2CR12	-6.758	0.585	378
ALX1	-0.385	0.250	369
ALX3	-3.201	0.272	351
ALX4	-1.813	0.187	355
ALYREF	3.289	0.234	358
AMACR	-3.806	0.269	386
AMBN	-0.241	0.164	337
AMBP	-4.929	0.332	339
AMBRA1	0.086	0.189	333
AMD1	-0.955	0.191	389
AMDHD1	0.064	0.201	389
AMDHD2	-0.310	0.214	357
AMELX	-4.546	0.304	362
AMELY	-4.548	0.299	366
AMER1	-1.972	0.294	352
AMER2	-5.652	0.387	358
AMER3	-5.112	0.348	385
AMFR	-0.967	0.192	371
AMH	-5.068	0.324	383
AMHR2	-4.140	0.289	367
AMICA1	-1.387	0.192	366
AMIGO1	-5.541	0.441	365
AMIGO2	-3.148	0.264	381
AMIGO3	-1.376	0.221	391
AMMECR1	2.778	0.357	338
AMMECR1L	-7.128	0.662	376
AMN	-4.108	0.274	351
AMN1	-2.368	0.213	359
AMOT	-5.818	0.427	368
AMOTL1	-3.746	0.264	353
AMOTL2	-1.865	0.274	362
AMPD1	-1.590	0.387	364
AMPD2	-2.927	0.248	350
AMPD3	-3.489	0.275	358
AMPH	-1.774	0.210	347
AMT	-3.077	0.260	358
AMTN	-3.573	0.295	348
AMY1A	0.901	0.251	387
AMY1B	2.526	0.194	364
AMY1C	7.595	0.492	370
AMY2A	-2.296	0.329	346
AMY2B	0.195	0.195	378
AMZ1	1.919	0.172	378
AMZ2	-1.872	0.203	350
ANAPC1	-1.537	0.214	368
ANAPC10	2.088	0.189	351
ANAPC11	-3.392	0.240	381
ANAPC13	5.430	0.325	383
ANAPC15	1.244	0.196	365
ANAPC16	-0.506	0.226	345
ANAPC2	0.536	0.267	360
ANAPC4	0.494	0.155	354
ANAPC5	-0.653	0.300	373
ANAPC7	-2.567	0.255	364
ANG	-5.889	0.446	373
ANGEL1	-1.624	0.294	370
ANGEL2	-0.650	0.163	378
ANGPT1	-2.170	0.389	356
ANGPT2	-1.150	0.434	354
ANGPT4	-3.194	0.376	378
ANGPTL1	0.701	0.240	388
ANGPTL2	2.155	0.253	365
ANGPTL3	-3.267	0.327	365
ANGPTL4	1.567	0.200	351
ANGPTL5	2.631	0.172	382
ANGPTL6	-0.385	0.321	370
ANGPTL7	0.834	0.277	362
ANHX	-0.748	0.170	369
ANK1	-2.858	0.243	362
ANK2	-1.999	0.204	325
ANK3	-3.029	0.292	351
ANKAR	-2.734	0.239	374
ANKDD1A	-5.567	0.415	371
ANKDD1B	-0.978	0.180	376
ANKEF1	-0.285	0.195	389
ANKFN1	1.431	0.205	393
ANKFY1	0.255	0.260	351
ANKH	-4.305	0.366	369
ANKHD1	-3.422	0.244	375
ANKHD1-EIF4EBP3	-3.668	0.288	369
ANKIB1	2.614	0.195	364
ANKK1	-0.425	0.211	368
ANKLE1	-1.533	0.184	398
ANKLE2	2.964	0.210	377
ANKMY1	-3.654	0.316	357
ANKMY2	1.288	0.232	375
ANKRA2	-0.250	0.270	385
ANKRD1	-2.064	0.316	352
ANKRD10	1.848	0.175	382
ANKRD11	-1.174	0.220	379
ANKRD12	-5.486	0.384	350
ANKRD13A	1.393	0.169	406
ANKRD13B	5.268	0.618	391
ANKRD13C	-6.087	0.419	367
ANKRD13D	5.490	0.374	367
ANKRD16	-1.896	0.221	368
ANKRD17	2.268	0.225	370
ANKRD18A	-1.871	0.250	371
ANKRD18B	-1.640	0.357	406
ANKRD2	1.581	0.200	366
ANKRD20A1	2.131	0.163	366
ANKRD20A2	2.007	0.231	342
ANKRD20A3	3.686	0.284	360
ANKRD20A4	-1.891	0.250	363
ANKRD22	0.994	0.153	363
ANKRD23	-6.422	0.529	355
ANKRD24	0.648	0.224	371
ANKRD26	-6.438	0.497	368
ANKRD27	-4.619	0.396	357
ANKRD28	-4.197	0.258	362
ANKRD30A	5.563	0.361	375
ANKRD30B	-2.419	0.217	349
ANKRD31	-1.324	0.244	342
ANKRD32	-1.805	0.192	382
ANKRD33	-4.578	0.446	384
ANKRD33B	-0.754	0.423	400
ANKRD34A	-4.741	0.360	369
ANKRD34B	1.371	0.240	342
ANKRD34C	-1.835	0.251	395
ANKRD35	1.656	0.170	384
ANKRD36	3.256	0.245	385
ANKRD36B	-4.822	0.348	386
ANKRD37	-1.259	0.231	391
ANKRD39	-4.837	0.335	366
ANKRD40	-3.413	0.252	361
ANKRD42	-2.710	0.189	382
ANKRD44	-3.314	0.259	383
ANKRD45	-1.467	0.193	355
ANKRD46	1.520	0.161	348
ANKRD49	5.163	0.356	383
ANKRD50	-4.467	0.324	381
ANKRD52	0.457	0.181	368
ANKRD53	-3.168	0.230	389
ANKRD54	-1.866	0.184	371
ANKRD55	-3.203	0.233	348
ANKRD6	-3.850	0.320	377
ANKRD60	-0.206	0.244	355
ANKRD61	-4.795	0.337	352
ANKRD62	-3.864	0.279	353
ANKRD63	-6.554	0.709	377
ANKRD65	3.273	0.192	360
ANKRD66	-3.602	0.420	375
ANKRD7	-1.026	0.177	360
ANKRD9	-3.752	0.288	369
ANKS1A	-0.653	0.197	355
ANKS1B	-6.200	0.491	385
ANKS3	-4.368	0.327	349
ANKS4B	-3.961	0.328	368
ANKS6	-3.977	0.289	378
ANKUB1	-2.383	0.246	368
ANKZF1	-4.886	0.320	350
ANLN	3.057	0.255	379
ANO1	-4.533	0.354	353
ANO10	-5.310	0.344	356
ANO2	-2.878	0.265	363
ANO3	-2.398	0.253	363
ANO4	0.106	0.185	368
ANO5	-1.672	0.214	377
ANO6	0.064	0.326	402
ANO7	-3.209	0.239	363
ANO8	-3.804	0.272	362
ANO9	-5.303	0.383	377
ANOS1	-3.482	0.289	378
ANP32A	0.620	0.159	375
ANP32B	-0.997	0.189	380
ANP32C	-1.941	0.232	378
ANP32D	0.789	0.215	367
ANP32E	2.186	0.203	369
ANPEP	-4.300	0.423	372
ANTXR1	-0.632	0.156	362
ANTXR2	-4.256	0.317	389
ANTXRL	-2.456	0.236	360
ANXA1	-2.117	0.402	379
ANXA10	-2.463	0.244	374
ANXA11	-2.010	0.216	383
ANXA13	-6.929	0.633	351
ANXA2	-6.026	0.497	365
ANXA2R	1.716	0.628	384
ANXA3	1.246	0.181	385
ANXA4	-0.872	0.160	371
ANXA5	-1.368	0.212	330
ANXA6	-5.321	0.396	372
ANXA7	-1.658	0.220	385
ANXA8	-3.922	0.409	342
ANXA8L1	1.221	0.588	368
ANXA9	-3.740	0.265	377
AOAH	0.487	0.178	351
AOC1	-2.830	0.215	352
AOC2	-0.830	0.202	369
AOC3	-2.357	0.190	374
AOX1	-1.709	0.223	353
AP1AR	-3.233	0.249	362
AP1B1	-0.659	0.258	360
AP1G1	-4.947	0.371	381
AP1G2	-2.956	0.244	357
AP1M1	-1.112	0.208	342
AP1M2	-2.980	0.211	396
AP1S1	-5.227	0.324	360
AP1S2	3.094	0.169	386
AP1S3	-0.058	0.242	346
AP2A1	-2.577	0.251	376
AP2A2	-2.332	0.239	352
AP2B1	1.539	0.232	352
AP2M1	1.133	0.171	377
AP2S1	4.072	0.259	354
AP3B1	-0.701	0.170	371
AP3B2	-5.406	0.373	364
AP3D1	-0.536	0.207	381
AP3M1	-3.111	0.294	377
AP3M2	1.389	0.259	369
AP3S1	2.540	0.295	343
AP3S2	3.110	0.217	405
AP4B1	-4.825	0.362	336
AP4E1	-4.343	0.299	378
AP4M1	1.460	0.177	371
AP4S1	2.047	0.160	360
AP5B1	-2.338	0.188	391
AP5M1	0.820	0.222	390
AP5S1	-2.326	0.258	345
AP5Z1	1.222	0.166	344
APAF1	-0.580	0.215	391
APBA1	-1.582	0.174	353
APBA2	-1.095	0.186	392
APBA3	-4.508	0.283	387
APBB1	-2.417	0.256	393
APBB1IP	-3.152	0.278	386
APBB2	-2.222	0.263	385
APBB3	-3.916	0.272	362
APC	0.022	0.287	363
APC2	-4.418	0.696	362
APCDD1	-3.202	0.281	373
APCDD1L	5.380	0.285	364
APCS	-3.060	0.354	391
APEH	-3.652	0.366	382
APELA	-3.224	0.527	364
APEX1	0.617	0.200	343
APEX2	2.076	0.243	358
APH1A	0.426	0.178	402
APH1B	-3.956	0.312	399
API5	-1.891	0.201	365
APIP	-0.702	0.207	374
APITD1	-4.505	0.319	367
APITD1-CORT	-1.900	0.267	356
APLF	-2.795	0.232	401
APLN	-0.341	0.277	330
APLNR	-1.257	0.183	349
APLP1	-2.815	0.403	363
APLP2	-2.025	0.198	370
APMAP	-0.265	0.208	374
APOA1	-1.537	0.232	388
APOA1BP	-2.993	0.473	347
APOA2	-2.522	0.235	348
APOA4	-3.335	0.266	344
APOA5	-1.054	0.249	361
APOB	-2.439	0.282	376
APOBEC1	-5.421	0.402	363
APOBEC2	-1.853	0.263	341
APOBEC3A	2.544	0.322	367
APOBEC3B	-5.015	0.483	359
APOBEC3C	-5.826	0.662	349
APOBEC3D	3.458	0.306	370
APOBEC3F	-3.390	0.354	345
APOBEC3G	-2.348	0.262	400
APOBEC3H	-6.322	0.503	362
APOBEC4	-0.333	0.355	378
APOBR	-4.843	0.356	364
APOC1	-3.883	0.285	354
APOC2	-3.857	0.287	359
APOC3	-3.264	0.290	388
APOC4	-3.420	0.232	361
APOD	-1.115	0.239	363
APOE	-3.499	0.258	374
APOF	-1.664	0.185	397
APOH	-1.880	0.291	391
APOL1	-4.803	0.330	380
APOL2	-3.122	0.236	350
APOL3	-4.219	0.297	403
APOL4	-2.733	0.304	377
APOL5	-5.020	0.359	342
APOL6	0.782	0.218	393
APOLD1	-4.354	0.316	359
APOM	-3.069	0.338	390
APOO	0.370	0.223	376
APOOL	-5.396	0.403	355
APOPT1	2.590	0.176	370
APP	-1.127	0.206	355
APPBP2	-2.161	0.226	373
APPL1	-4.455	0.331	357
APPL2	-1.908	0.360	364
APRT	-2.248	0.289	355
APTX	-1.878	0.220	340
AQP1	-5.328	0.476	394
AQP10	0.306	0.462	365
AQP11	0.125	0.483	385
AQP12A	-3.154	0.257	346
AQP12B	-6.126	0.432	389
AQP2	-2.753	0.227	366
AQP3	0.816	0.201	398
AQP4	-3.796	0.345	373
AQP5	-3.295	0.299	349
AQP6	0.681	0.209	392
AQP7	2.763	0.219	341
AQP8	-3.497	0.293	378
AQP9	-3.894	0.360	387
AQR	3.194	0.195	343
AR	-6.325	0.501	388
ARAF	-4.540	0.311	377
ARAP1	-2.695	0.332	363
ARAP2	-0.725	0.508	358
ARAP3	3.636	0.223	361
ARC	-6.165	0.480	368
ARCN1	-0.666	0.177	348
AREG	-2.044	0.211	378
AREL1	-5.635	0.422	364
ARF1	6.501	0.411	384
ARF3	-5.785	0.518	379
ARF4	-0.768	0.173	388
ARF5	-1.875	0.274	356
ARF6	-0.685	0.175	368
ARFGAP1	1.713	0.191	393
ARFGAP2	-6.823	0.583	354
ARFGAP3	-2.580	0.216	350
ARFGEF1	0.910	0.283	364
ARFGEF2	-2.201	0.425	359
ARFGEF3	-7.046	0.654	362
ARFIP1	-3.943	0.311	318
ARFIP2	-4.895	0.350	345
ARFRP1	-3.235	0.286	387
ARG1	1.949	0.231	355
ARG2	-1.907	0.187	349
ARGFX	-6.026	0.501	327
ARGLU1	5.333	0.479	359
ARHGAP1	-2.864	0.433	362
ARHGAP10	-3.929	0.403	343
ARHGAP11A	-1.485	0.214	367
ARHGAP11B	5.684	0.415	370
ARHGAP12	-5.190	0.340	339
ARHGAP15	2.173	0.202	362
ARHGAP17	-5.033	0.355	358
ARHGAP18	-5.558	0.446	394
ARHGAP19	4.154	0.361	330
ARHGAP20	-1.425	0.287	367
ARHGAP21	1.341	0.298	361
ARHGAP22	-6.457	0.607	369
ARHGAP23	7.577	0.397	358
ARHGAP24	-1.423	0.277	379
ARHGAP25	-5.567	0.406	364
ARHGAP26	-4.195	0.348	366
ARHGAP27	4.768	0.229	370
ARHGAP28	-3.533	0.417	374
ARHGAP29	4.665	0.600	382
ARHGAP30	-2.369	0.253	371
ARHGAP31	-4.031	0.577	342
ARHGAP32	-0.957	0.179	355
ARHGAP33	-2.649	0.261	369
ARHGAP35	-2.141	0.271	365
ARHGAP36	-1.020	0.219	395
ARHGAP4	-2.176	0.221	369
ARHGAP40	-1.943	0.228	362
ARHGAP42	1.031	0.160	361
ARHGAP44	0.688	0.171	360
ARHGAP5	2.101	0.360	391
ARHGAP6	-7.859	0.869	354
ARHGAP8	-3.075	0.483	392
ARHGAP9	2.240	0.204	354
ARHGDIA	2.669	0.190	354
ARHGDIB	-6.031	0.490	360
ARHGDIG	-0.665	0.157	385
ARHGEF1	-0.529	0.234	373
ARHGEF10	-6.433	0.522	375
ARHGEF10L	-7.691	0.864	365
ARHGEF11	-1.021	0.207	379
ARHGEF12	-3.744	0.246	355
ARHGEF15	-5.777	0.500	361
ARHGEF16	4.631	0.366	368
ARHGEF17	1.559	0.349	360
ARHGEF18	-0.029	0.231	387
ARHGEF19	0.197	0.207	364
ARHGEF2	0.582	0.330	384
ARHGEF25	-4.395	0.319	388
ARHGEF26	-7.115	0.603	384
ARHGEF28	-5.634	0.501	376
ARHGEF3	0.659	0.249	354
ARHGEF33	-0.670	0.231	391
ARHGEF35	-7.116	0.694	348
ARHGEF37	3.775	0.199	342
ARHGEF38	0.446	0.306	357
ARHGEF39	1.171	0.195	359
ARHGEF4	-1.111	0.162	367
ARHGEF40	-3.463	0.321	370
ARHGEF5	-3.505	0.302	382
ARHGEF6	-0.051	0.155	361
ARHGEF7	-4.420	0.323	387
ARHGEF9	-1.474	0.209	372
ARID1A	1.982	0.239	374
ARID1B	-2.894	0.267	373
ARID2	-7.190	0.628	364
ARID3A	6.299	0.374	349
ARID3B	-6.619	0.638	368
ARID3C	2.648	0.260	390
ARID4A	-1.055	0.173	389
ARID4B	-2.708	0.215	360
ARID5A	-1.724	0.212	392
ARID5B	0.384	0.180	356
ARIH1	4.682	0.341	369
ARIH2	0.473	0.192	361
ARIH2OS	-1.963	0.247	365
ARL1	-4.796	0.344	372
ARL10	-1.940	0.202	377
ARL11	2.598	0.299	350
ARL13A	1.337	0.376	361
ARL13B	-5.312	0.370	366
ARL14	0.851	0.188	338
ARL14EP	-2.648	0.299	365
ARL14EPL	-1.818	0.238	374
ARL15	-1.184	0.219	367
ARL16	1.452	0.196	358
ARL17A	1.685	0.155	363
ARL17B	-2.559	0.288	351
ARL2	7.198	0.458	374
ARL2BP	-1.818	0.192	378
ARL3	-2.025	0.227	368
ARL4A	1.931	0.182	373
ARL4C	0.306	0.325	383
ARL4D	-0.401	0.216	373
ARL5A	-0.309	0.234	386
ARL5B	5.352	0.289	371
ARL5C	-7.561	0.757	343
ARL6	-2.485	0.254	342
ARL6IP1	4.504	0.358	378
ARL6IP4	-4.584	0.349	351
ARL6IP5	-4.181	0.366	346
ARL6IP6	-0.969	0.179	361
ARL8A	-1.794	0.287	366
ARL8B	-0.937	0.252	358
ARL9	-0.155	0.157	365
ARMC1	-3.962	0.317	369
ARMC10	-0.649	0.186	374
ARMC12	-2.659	0.272	387
ARMC2	-0.410	0.236	380
ARMC3	-0.801	0.180	349
ARMC4	0.631	0.174	369
ARMC5	2.490	0.231	372
ARMC6	2.053	0.243	339
ARMC7	3.494	0.323	378
ARMC8	-5.294	0.366	373
ARMC9	-4.630	0.375	368
ARMCX1	2.735	0.334	378
ARMCX2	-0.408	0.188	372
ARMCX3	-5.123	0.343	348
ARMCX4	-1.862	0.198	372
ARMCX5	-4.103	0.347	362
ARMCX5-GPRASP2	-2.555	0.205	376
ARMCX6	-0.611	0.163	356
ARMS2	-4.284	0.332	374
ARMT1	0.104	0.175	351
ARNT	-3.242	0.486	415
ARNT2	3.934	0.202	341
ARNTL	-2.987	0.500	360
ARNTL2	-0.701	0.178	362
ARPC1A	-4.313	0.296	345
ARPC1B	4.855	0.280	358
ARPC2	-2.274	0.198	365
ARPC3	1.797	0.195	381
ARPC4	1.731	0.186	366
ARPC4-TTLL3	1.294	0.195	372
ARPC5	-3.412	0.272	382
ARPC5L	2.841	0.218	353
ARPIN	-5.596	0.637	376
ARPP19	0.835	0.365	356
ARPP21	-2.112	0.203	383
ARR3	-3.916	0.293	362
ARRB1	-5.948	0.574	354
ARRB2	-2.897	0.362	357
ARRDC1	1.773	0.385	369
ARRDC2	-1.991	0.267	355
ARRDC3	-6.500	0.516	343
ARRDC4	-4.509	0.318	374
ARRDC5	4.390	0.281	367
ARSA	-3.705	0.299	397
ARSB	-1.932	0.196	365
ARSD	-5.263	0.402	342
ARSE	3.593	0.222	351
ARSF	-2.634	0.242	370
ARSG	-3.630	0.291	352
ARSH	-7.683	0.833	368
ARSI	-2.776	0.377	370
ARSJ	6.077	0.406	393
ARSK	-5.072	0.398	387
ART1	-2.993	0.531	401
ART3	1.396	0.208	375
ART4	0.162	0.211	356
ART5	-4.051	0.273	351
ARTN	-1.184	0.370	387
ARV1	0.526	0.169	379
ARVCF	-6.361	0.513	390
ARX	-3.440	0.284	362
AS3MT	-0.227	0.257	383
ASAH1	-1.973	0.247	361
ASAH2	1.041	0.182	367
ASAH2B	4.769	0.624	365
ASAP1	-1.246	0.186	364
ASAP2	2.892	0.196	382
ASAP3	-2.794	0.266	364
ASB1	-5.428	0.416	372
ASB10	-2.283	0.257	350
ASB11	-0.626	0.187	356
ASB12	-6.047	0.475	380
ASB13	1.081	0.265	356
ASB14	-1.228	0.234	371
ASB15	-7.814	0.856	363
ASB16	1.815	0.255	379
ASB17	-6.273	0.537	380
ASB18	3.605	0.221	357
ASB2	-4.873	0.373	375
ASB3	-1.924	0.206	384
ASB4	-2.435	0.295	365
ASB5	-4.359	0.335	347
ASB6	-2.644	0.295	367
ASB7	-4.304	0.297	389
ASB8	-0.936	0.189	380
ASB9	-3.313	0.271	377
ASCC1	2.274	0.179	374
ASCC2	-1.419	0.220	381
ASCC3	-1.749	0.198	354
ASCL1	-2.876	0.302	372
ASCL2	-5.139	0.342	348
ASCL3	-0.290	0.311	372
ASCL4	-4.420	0.291	397
ASCL5	-4.425	0.299	356
ASF1A	1.105	0.192	376
ASF1B	-1.725	0.217	380
ASGR1	-5.955	0.445	391
ASGR2	-2.973	0.267	365
ASH1L	-0.435	0.162	384
ASH2L	3.869	0.242	376
ASIC1	-1.709	0.235	379
ASIC2	-4.280	0.309	376
ASIC3	-2.926	0.248	347
ASIC4	-2.175	0.204	383
ASIC5	1.287	0.191	346
ASIP	-1.466	0.245	397
ASL	-2.676	0.238	388
ASMT	-5.485	0.519	381
ASMTL	-3.593	0.289	372
ASNA1	2.476	0.178	376
ASNS	-2.901	0.254	336
ASNSD1	-0.578	0.201	357
ASPA	-3.917	0.301	386
ASPDH	-2.294	0.205	378
ASPG	-3.751	0.278	377
ASPH	-1.692	0.272	379
ASPHD1	-3.585	0.366	371
ASPHD2	1.697	0.251	380
ASPM	-0.418	0.360	343
ASPN	1.710	0.209	384
ASPRV1	-2.708	0.219	377
ASPSCR1	0.946	0.173	358
ASRGL1	-5.282	0.443	376
ASS1	2.179	0.208	370
ASTE1	1.603	0.227	358
ASTL	-3.208	0.253	344
ASTN1	-2.471	0.200	362
ASTN2	-0.264	0.194	377
ASUN	1.487	0.210	382
ASXL1	1.937	0.157	350
ASXL2	0.820	0.197	339
ASXL3	-2.554	0.210	410
ASZ1	-1.942	0.212	369
ATAD1	1.769	0.389	356
ATAD2	4.279	0.321	375
ATAD2B	-4.427	0.348	360
ATAD3A	1.258	0.160	363
ATAD3B	0.325	0.174	386
ATAD3C	0.364	0.180	356
ATAD5	3.672	0.301	382
ATAT1	-3.577	0.274	375
ATCAY	-6.757	0.549	359
ATE1	-3.868	0.328	383
ATF1	-3.073	0.244	342
ATF2	-3.493	0.284	384
ATF3	-1.243	0.185	370
ATF4	-2.056	0.243	371
ATF5	-2.879	0.272	365
ATF6	-2.629	0.224	356
ATF6B	-4.076	0.349	372
ATF7	-4.385	0.301	379
ATF7IP	-0.215	0.250	363
ATF7IP2	2.066	0.297	393
ATG10	-0.634	0.191	371
ATG101	-4.882	0.429	387
ATG12	-1.241	0.236	371
ATG13	-0.431	0.249	374
ATG14	-2.993	0.255	351
ATG16L1	-3.387	0.269	358
ATG16L2	0.622	0.176	362
ATG2A	-3.621	0.333	353
ATG2B	-1.376	0.188	358
ATG3	-3.982	0.342	379
ATG4A	-1.651	0.255	333
ATG4B	-4.096	0.265	373
ATG4C	-2.427	0.233	340
ATG4D	-1.737	0.236	362
ATG5	-5.484	0.385	369
ATG7	-1.171	0.202	374
ATG9A	-1.833	0.190	367
ATG9B	-2.443	0.228	355
ATHL1	-3.350	0.278	394
ATIC	-2.994	0.249	350
ATL1	-2.266	0.222	312
ATL2	1.142	0.224	356
ATL3	-0.796	0.173	377
ATM	-4.348	0.679	391
ATMIN	-0.959	0.230	364
ATN1	-4.426	0.292	355
ATOH1	-0.963	0.249	398
ATOH7	-4.620	0.324	332
ATOH8	-4.506	0.292	397
ATOX1	-1.548	0.188	398
ATP10A	-3.487	0.294	361
ATP10B	-2.200	0.275	357
ATP10D	0.611	0.215	348
ATP11A	-2.651	0.251	363
ATP11AUN	-4.086	0.298	369
ATP11B	-3.640	0.296	370
ATP11C	-2.268	0.241	363
ATP12A	-4.478	0.303	379
ATP13A1	5.249	0.346	370
ATP13A2	-4.279	0.298	360
ATP13A3	-0.980	0.240	365
ATP13A4	-4.485	0.324	381
ATP13A5	-1.439	0.177	383
ATP1A1	5.895	0.307	334
ATP1A2	-3.273	0.280	373
ATP1A3	-4.016	0.359	354
ATP1A4	-4.063	0.275	359
ATP1B1	-5.057	0.354	359
ATP1B2	-3.016	0.241	350
ATP1B3	1.243	0.161	375
ATP1B4	-3.590	0.306	371
ATP2A1	-3.349	0.238	359
ATP2A2	4.245	0.248	359
ATP2A3	-5.009	0.378	362
ATP2B1	-1.471	0.224	341
ATP2B2	-1.188	0.199	397
ATP2B3	-3.136	0.373	371
ATP2B4	-2.222	0.222	348
ATP2C1	0.390	0.240	358
ATP2C2	-4.792	0.343	371
ATP4A	-4.413	0.312	365
ATP4B	-6.168	0.486	375
ATP5A1	3.283	0.195	381
ATP5B	4.174	0.240	366
ATP5C1	2.926	0.229	340
ATP5D	1.270	0.180	377
ATP5E	3.322	0.213	360
ATP5F1	4.253	0.230	363
ATP5G1	-5.170	0.333	400
ATP5G2	1.231	0.210	349
ATP5G3	-1.451	0.228	376
ATP5H	7.262	0.473	377
ATP5I	1.333	0.199	347
ATP5J	4.781	0.247	360
ATP5J2	1.516	0.216	361
ATP5J2-PTCD1	4.127	0.340	350
ATP5L	-3.208	0.453	390
ATP5L2	1.318	0.559	341
ATP5O	1.252	0.148	384
ATP5S	-2.303	0.233	374
ATP5SL	0.699	0.198	357
ATP6AP1	3.679	0.386	374
ATP6AP1L	-6.778	0.578	346
ATP6AP2	0.263	0.151	380
ATP6V0A1	-0.825	0.348	371
ATP6V0A2	-0.659	0.189	368
ATP6V0A4	-2.908	0.249	386
ATP6V0B	4.441	0.244	367
ATP6V0C	4.005	0.282	386
ATP6V0D1	2.295	0.209	358
ATP6V0D2	-2.334	0.217	337
ATP6V0E1	1.326	0.222	376
ATP6V0E2	-2.765	0.309	388
ATP6V1A	4.718	0.273	396
ATP6V1B1	-2.688	0.201	362
ATP6V1B2	3.505	0.251	373
ATP6V1C1	4.286	0.289	369
ATP6V1C2	-0.997	0.218	376
ATP6V1D	5.553	0.289	369
ATP6V1E1	5.946	0.336	362
ATP6V1E2	-4.002	0.309	390
ATP6V1F	-0.216	0.161	361
ATP6V1G1	4.433	0.289	374
ATP6V1G2	-3.283	0.306	407
ATP6V1G3	0.745	0.218	375
ATP6V1H	1.357	0.189	347
ATP7A	1.190	0.171	358
ATP7B	-4.700	0.353	372
ATP8A1	-1.435	0.215	381
ATP8A2	-1.327	0.224	371
ATP8B1	-4.275	0.354	403
ATP8B2	-1.193	0.228	368
ATP8B3	-2.756	0.236	377
ATP8B4	1.398	0.336	375
ATP9A	-1.663	0.193	384
ATP9B	-3.163	0.250	375
ATPAF1	2.391	0.213	372
ATPAF2	2.516	0.251	355
ATPIF1	-3.455	0.409	350
ATR	2.644	0.170	365
ATRAID	-0.180	0.175	356
ATRIP	3.665	0.307	349
ATRN	-3.143	0.250	365
ATRNL1	-5.930	0.481	402
ATRX	1.777	0.179	365
ATXN1	-2.279	0.286	371
ATXN10	6.863	0.432	362
ATXN1L	-4.315	0.482	403
ATXN2	-4.641	0.329	351
ATXN2L	0.871	0.275	376
ATXN3	6.557	0.322	361
ATXN3L	-2.711	0.412	360
ATXN7	-0.541	0.322	408
ATXN7L1	-6.625	0.753	365
ATXN7L2	2.590	0.383	365
ATXN7L3	-0.344	0.209	334
ATXN7L3B	-2.723	0.311	389
AUH	-3.172	0.299	352
AUNIP	4.013	0.422	372
AUP1	-1.435	0.198	401
AURKA	4.091	0.696	372
AURKAIP1	-2.198	0.288	387
AURKB	2.940	0.182	371
AURKC	-0.426	0.221	380
AUTS2	-1.849	0.222	360
AVEN	-2.240	0.202	369
AVIL	0.515	0.188	360
AVL9	1.031	0.190	365
AVP	0.064	0.248	385
AVPI1	0.022	0.220	381
AVPR1A	-6.293	0.527	370
AVPR1B	-0.885	0.193	382
AVPR2	-7.523	0.708	360
AWAT1	-4.241	0.462	365
AWAT2	-3.269	0.343	375
AXDND1	-0.695	0.252	376
AXIN1	-1.809	0.193	368
AXIN2	-2.219	0.187	380
AXL	-3.050	0.232	355
AZGP1	-0.870	0.203	340
AZI2	-3.247	0.267	368
AZIN1	-4.192	0.312	366
AZIN2	-2.304	0.243	390
AZU1	-4.345	0.316	372
B2M	-4.216	0.322	359
B3GALNT1	-2.817	0.277	348
B3GALNT2	-5.291	0.362	383
B3GALT1	3.094	0.235	374
B3GALT2	-2.855	0.278	386
B3GALT4	-2.780	0.262	357
B3GALT5	-5.500	0.445	376
B3GALT6	-2.234	0.201	363
B3GALTL	1.227	0.163	344
B3GAT1	-3.911	0.314	386
B3GAT2	-2.985	0.314	348
B3GAT3	1.798	0.161	359
B3GNT2	-2.096	0.335	340
B3GNT3	-1.155	0.305	384
B3GNT4	-4.161	0.303	338
B3GNT5	-2.061	0.230	379
B3GNT6	-5.760	0.435	350
B3GNT7	-6.001	0.470	362
B3GNT8	-0.709	0.194	343
B3GNT9	-5.123	0.381	362
B3GNTL1	-1.798	0.228	351
B4GALNT1	-6.482	0.496	367
B4GALNT2	2.681	0.228	362
B4GALNT3	-4.892	0.318	349
B4GALNT4	-1.617	0.199	373
B4GALT1	1.073	0.217	367
B4GALT2	-1.835	0.212	351
B4GALT3	-1.991	0.319	376
B4GALT4	-4.928	0.326	364
B4GALT5	-1.983	0.290	390
B4GALT6	-2.809	0.251	381
B4GALT7	0.386	0.374	393
B4GAT1	-2.319	0.193	372
B9D1	-2.997	0.271	376
B9D2	-2.523	0.221	359
BAALC	-1.716	0.202	347
BAAT	0.198	0.202	403
BABAM1	-3.304	0.271	331
BACE1	-2.184	0.242	366
BACE2	-5.419	0.391	385
BACH1	-3.037	0.276	367
BACH2	-2.964	0.322	366
BAD	-2.954	0.239	385
BAG1	-2.952	0.254	367
BAG2	0.180	0.178	369
BAG3	-4.569	0.305	348
BAG4	-4.929	0.316	363
BAG5	-5.935	0.439	369
BAG6	-2.124	0.256	390
BAGE2	1.751	0.286	385
BAHCC1	1.007	0.206	369
BAHD1	-3.786	0.301	345
BAIAP2	-5.691	0.422	338
BAIAP2L1	4.142	0.240	387
BAIAP2L2	-2.909	0.292	364
BAIAP3	0.163	0.145	347
BAK1	-4.295	0.283	357
BAMBI	-1.051	0.189	354
BANF1	1.363	0.196	364
BANF2	-1.268	0.177	366
BANK1	-3.781	0.275	365
BANP	1.959	0.189	379
BAP1	2.142	0.221	349
BARD1	3.873	0.227	370
BARHL1	1.612	0.225	382
BARHL2	-1.383	0.241	396
BARX1	-1.588	0.262	354
BARX2	-0.298	0.185	394
BASP1	-0.596	0.177	369
BATF	-3.249	0.361	382
BATF2	-6.951	0.601	367
BATF3	-1.320	0.231	377
BAX	-2.131	0.222	348
BAZ1A	-1.164	0.211	355
BAZ1B	1.982	0.233	356
BAZ2A	-4.960	0.333	361
BAZ2B	-4.432	0.321	371
BBC3	-2.242	0.237	372
BBIP1	-4.239	0.308	374
BBOX1	-0.266	0.190	367
BBS1	2.489	0.267	363
BBS10	-5.270	0.356	379
BBS12	-6.024	0.502	392
BBS2	-2.324	0.232	379
BBS4	-2.892	0.363	380
BBS5	2.445	0.206	377
BBS7	-1.541	0.196	347
BBS9	0.550	0.190	375
BBX	-0.380	0.238	380
BCAM	-0.518	0.224	371
BCAN	-2.918	0.287	366
BCAP29	3.356	0.214	377
BCAP31	0.890	0.173	365
BCAR1	0.731	0.351	353
BCAR3	-4.596	0.331	369
BCAS1	-4.613	0.321	356
BCAS2	5.828	0.324	366
BCAS3	-0.828	0.177	391
BCAS4	-1.955	0.264	364
BCAT1	-3.411	0.277	370
BCAT2	-2.546	0.254	332
BCCIP	1.077	0.352	377
BCDIN3D	-2.163	0.166	351
BCHE	-1.050	0.165	347
BCKDHA	-1.299	0.209	398
BCKDHB	-1.785	0.221	366
BCKDK	-4.388	0.315	343
BCL10	0.983	0.186	357
BCL11A	-2.593	0.258	363
BCL11B	-5.074	0.327	358
BCL2	2.630	0.241	370
BCL2A1	-3.995	0.292	355
BCL2L1	0.854	0.185	376
BCL2L10	-3.492	0.465	358
BCL2L11	-2.384	0.241	379
BCL2L12	-2.174	0.262	367
BCL2L13	-0.913	0.172	369
BCL2L14	-5.948	0.437	368
BCL2L15	-1.820	0.260	379
BCL2L2	0.298	0.214	369
BCL2L2-PABPN1	0.483	0.281	386
BCL3	-5.043	0.353	351
BCL6	-6.880	0.602	392
BCL6B	2.796	0.226	369
BCL7A	-4.766	0.327	364
BCL7B	-2.157	0.233	356
BCL7C	0.781	0.343	368
BCL9	-2.747	0.503	348
BCL9L	-0.741	0.322	368
BCLAF1	2.606	0.270	376
BCO1	-4.789	0.324	326
BCO2	-2.378	0.320	355
BCOR	-1.593	0.236	388
BCORL1	-6.932	0.751	385
BCR	2.163	0.257	364
BCS1L	5.766	0.346	371
BDH1	0.857	0.167	358
BDH2	-1.099	0.229	363
BDKRB1	-4.653	0.316	350
BDKRB2	-3.421	0.280	357
BDP1	0.244	0.175	356
BEAN1	-3.922	0.285	409
BECN1	-0.454	0.205	366
BECN2	-4.947	0.433	372
BEGAIN	-5.611	0.385	381
BEND2	-2.891	0.256	383
BEND3	-4.069	0.287	397
BEND4	-5.611	0.411	373
BEND5	-5.135	0.384	348
BEND6	-0.580	0.184	374
BEND7	-0.556	0.180	366
BEST1	-2.285	0.253	351
BEST2	-2.755	0.257	361
BEST3	-3.297	0.254	384
BEST4	-3.931	0.420	374
BET1	0.282	0.254	358
BET1L	-1.193	0.199	359
BEX1	-3.460	0.279	372
BEX2	-0.252	0.227	351
BEX4	-1.927	0.226	364
BEX5	0.334	0.210	358
BFAR	-0.810	0.333	362
BFSP1	-2.514	0.224	373
BFSP2	-3.548	0.254	365
BGLAP	-3.499	0.262	361
BGN	-2.305	0.221	388
BHLHA15	-3.927	0.278	372
BHLHA9	-4.716	0.367	354
BHLHB9	-4.423	0.309	365
BHLHE22	-5.495	0.407	385
BHLHE23	-5.211	0.345	392
BHLHE40	-5.252	0.401	358
BHLHE41	-4.478	0.342	375
BHMT	-3.262	0.259	357
BHMT2	-3.566	0.246	405
BICC1	-4.459	0.330	385
BICD1	-6.097	0.524	356
BICD2	-0.800	0.182	377
BID	-6.242	0.494	372
BIK	-2.312	0.233	365
BIN1	0.009	0.226	386
BIN2	-3.705	0.250	370
BIN3	-0.612	0.198	391
BIRC2	1.432	0.202	390
BIRC3	-1.943	0.188	353
BIRC5	3.861	0.283	375
BIRC6	-1.897	0.211	370
BIRC7	-4.067	0.287	351
BIRC8	-0.669	0.192	361
BIVM	0.459	0.191	385
BIVM-ERCC5	-2.082	0.272	360
BLCAP	-3.910	0.283	368
BLID	-0.190	0.203	376
BLK	-5.588	0.413	347
BLM	4.653	0.291	369
BLMH	-2.688	0.229	359
BLNK	-2.326	0.236	366
BLOC1S1	-0.566	0.156	375
BLOC1S2	-0.342	0.200	382
BLOC1S3	-2.403	0.252	359
BLOC1S4	-2.893	0.238	379
BLOC1S5	-2.877	0.322	371
BLOC1S6	-3.334	0.265	353
BLVRA	-3.992	0.291	392
BLVRB	0.846	0.188	373
BLZF1	4.235	0.208	339
BMF	-3.420	0.382	364
BMI1	1.611	0.222	359
BMP1	2.529	0.344	368
BMP10	-5.019	0.375	347
BMP15	-4.585	0.502	379
BMP2	-0.457	0.219	370
BMP2K	-4.863	0.327	354
BMP3	-3.754	0.390	377
BMP4	-1.179	0.176	376
BMP5	-3.047	0.295	361
BMP6	-3.643	0.252	369
BMP7	-5.044	0.372	347
BMP8A	-2.815	0.253	379
BMP8B	-5.864	0.430	372
BMPER	-3.172	0.320	382
BMPR1A	0.770	0.194	367
BMPR1B	-1.118	0.183	380
BMPR2	-0.866	0.195	326
BMS1	1.054	0.204	327
BMX	-4.676	0.336	340
BNC1	-3.664	0.261	374
BNC2	-6.697	0.558	375
BNIP1	4.754	0.281	375
BNIP2	0.156	0.223	376
BNIP3	-0.943	0.184	355
BNIP3L	-3.763	0.301	359
BNIPL	-4.048	0.293	377
BOC	-4.824	0.329	385
BOD1	1.958	0.245	380
BOD1L1	-3.962	0.284	354
BOD1L2	-6.284	0.481	354
BOK	-3.711	0.272	340
BOLA1	-3.766	0.292	375
BOLA2	-2.071	0.232	382
BOLA2B	-0.207	0.289	358
BOLA3	-0.499	0.230	360
BOLL	-0.238	0.206	381
BOP1	0.456	0.198	344
BORA	0.557	0.152	376
BPGM	-3.322	0.276	380
BPHL	-3.736	0.248	380
BPI	-4.587	0.310	366
BPIFA1	-0.494	0.167	373
BPIFA2	0.127	0.237	387
BPIFA3	-1.588	0.225	385
BPIFB1	-1.888	0.399	350
BPIFB2	-4.368	0.296	334
BPIFB3	-7.270	0.685	369
BPIFB4	-5.527	0.523	379
BPIFB6	-2.311	0.193	367
BPIFC	-2.549	0.358	354
BPNT1	1.370	0.172	371
BPTF	3.366	0.274	370
BPY2	-2.511	0.263	382
BPY2B	-2.404	0.261	383
BPY2C	2.095	0.293	363
BRAF	-1.342	0.188	371
BRAP	3.150	0.219	365
BRAT1	-0.616	0.175	393
BRCA1	0.528	0.182	370
BRCA2	-1.010	0.230	364
BRCC3	-0.378	0.185	393
BRD1	0.741	0.188	359
BRD2	7.903	0.451	398
BRD3	-3.989	0.277	355
BRD4	1.485	0.205	349
BRD7	-3.960	0.363	346
BRD8	-2.341	0.256	353
BRD9	-1.773	0.238	376
BRDT	2.141	0.228	348
BRE	-0.086	0.180	362
BRF1	2.548	0.248	360
BRF2	0.010	0.303	379
BRI3	-4.680	0.433	383
BRI3BP	-5.207	0.389	367
BRICD5	-1.473	0.184	382
BRINP1	-2.933	0.265	361
BRINP2	-2.650	0.247	326
BRINP3	5.013	0.263	372
BRIP1	0.713	0.317	357
BRIX1	3.487	0.365	408
BRK1	-1.156	0.253	386
BRMS1	2.914	0.554	384
BRMS1L	-0.858	0.156	375
BROX	-2.248	0.229	377
BRPF1	-5.183	0.397	405
BRPF3	-2.140	0.358	363
BRS3	-1.263	0.166	361
BRSK1	-1.132	0.349	385
BRSK2	-3.180	0.267	355
BRWD1	1.673	0.291	368
BRWD3	0.078	0.236	376
BSCL2	-3.824	0.424	372
BSDC1	-4.266	0.293	373
BSG	-2.647	0.255	350
BSN	-5.445	0.416	378
BSND	-0.369	0.175	399
BSPH1	-0.957	0.353	375
BSPRY	-2.525	0.225	357
BST1	-2.017	0.223	348
BST2	4.132	0.214	351
BSX	-5.009	0.336	370
BTAF1	-6.031	0.437	368
BTBD1	-1.462	0.196	360
BTBD10	3.745	0.303	337
BTBD11	-5.234	0.379	382
BTBD16	-2.310	0.255	345
BTBD17	1.369	0.350	368
BTBD18	-3.879	0.269	393
BTBD19	-2.143	0.231	377
BTBD2	-5.478	0.381	357
BTBD3	-4.752	0.352	374
BTBD6	-4.035	0.279	361
BTBD7	-3.822	0.270	353
BTBD8	2.467	0.323	395
BTBD9	-1.563	0.242	384
BTC	-0.453	0.170	379
BTD	-0.435	0.164	365
BTF3	-1.327	0.211	354
BTF3L4	5.695	0.375	354
BTG1	-1.035	0.212	360
BTG2	-3.760	0.301	397
BTG3	0.874	0.173	357
BTG4	-3.335	0.311	360
BTK	-0.247	0.202	375
BTLA	-1.198	0.228	378
BTN1A1	-5.912	0.441	368
BTN2A1	-2.283	0.239	357
BTN2A2	-4.599	0.362	350
BTN3A1	-2.301	0.257	360
BTN3A2	-5.124	0.374	346
BTN3A3	-4.162	0.259	344
BTNL10	-3.670	0.302	354
BTNL2	-4.462	0.293	358
BTNL3	-3.734	0.265	376
BTNL8	-1.641	0.207	362
BTNL9	-0.886	0.252	385
BTRC	-3.086	0.232	354
BUB1	1.129	0.242	361
BUB1B	1.396	0.263	362
BUB3	4.120	0.247	371
BUD13	-4.268	0.364	341
BUD31	5.731	0.285	390
BVES	-5.672	0.443	348
BYSL	0.777	0.232	352
BZRAP1	-3.679	0.284	371
BZW1	-1.250	0.239	375
BZW2	3.815	0.267	369
C10orf10	-1.030	0.214	363
C10orf105	-1.559	0.212	378
C10orf107	-3.695	0.473	376
C10orf111	-4.794	0.344	372
C10orf113	-5.273	0.460	351
C10orf12	-1.545	0.204	374
C10orf120	-5.344	0.427	369
C10orf126	-1.080	0.362	359
C10orf128	-4.492	0.337	373
C10orf131	-4.858	0.344	374
C10orf142	-2.564	0.228	376
C10orf2	3.206	0.200	365
C10orf25	-2.764	0.221	366
C10orf32	-2.760	0.220	335
C10orf35	-5.036	0.380	353
C10orf53	-5.084	0.351	376
C10orf54	-3.704	0.390	359
C10orf55	-4.220	0.376	354
C10orf62	-5.413	0.376	402
C10orf67	-4.418	0.299	361
C10orf71	-3.380	0.284	392
C10orf76	-1.044	0.264	370
C10orf82	-4.858	0.317	370
C10orf88	0.013	0.215	381
C10orf90	-2.196	0.255	374
C10orf91	-3.313	0.258	340
C10orf95	-2.445	0.233	374
C10orf99	-5.417	0.418	395
C11orf1	0.559	0.154	360
C11orf16	-3.112	0.250	366
C11orf21	0.448	0.192	376
C11orf24	-2.241	0.270	350
C11orf30	-1.052	0.218	361
C11orf31	-3.780	0.356	394
C11orf40	-3.968	0.336	371
C11orf42	0.252	0.221	396
C11orf44	-2.546	0.266	349
C11orf45	-1.893	0.217	351
C11orf49	-4.086	0.327	363
C11orf52	-3.570	0.273	341
C11orf53	-4.588	0.346	377
C11orf54	-1.322	0.170	350
C11orf57	4.106	0.322	363
C11orf58	2.338	0.336	344
C11orf63	0.113	0.156	351
C11orf65	-0.026	0.189	354
C11orf68	-4.833	0.347	354
C11orf70	-5.845	0.442	354
C11orf71	-4.884	0.327	358
C11orf73	0.118	0.226	398
C11orf74	-2.951	0.234	373
C11orf80	-0.361	0.221	373
C11orf84	-3.452	0.290	373
C11orf85	0.455	0.211	375
C11orf86	-5.678	0.453	344
C11orf87	-3.037	0.278	356
C11orf88	-3.128	0.247	350
C11orf91	-4.369	0.313	383
C11orf94	-5.528	0.435	376
C11orf95	-3.163	0.320	376
C11orf96	-5.585	0.388	359
C11orf97	-6.026	0.455	361
C11orf98	1.054	0.189	370
C12orf10	-1.309	0.189	375
C12orf29	-2.024	0.218	383
C12orf4	1.519	0.249	384
C12orf40	-2.000	0.270	354
C12orf42	2.318	0.171	389
C12orf43	0.189	0.171	375
C12orf45	4.191	0.266	369
C12orf49	-2.518	0.299	375
C12orf50	-3.358	0.427	351
C12orf54	-0.908	0.317	361
C12orf56	0.489	0.172	391
C12orf57	-4.874	0.336	330
C12orf60	-2.251	0.207	372
C12orf65	-2.945	0.228	367
C12orf66	-4.943	0.333	377
C12orf71	-1.426	0.195	380
C12orf73	-5.011	0.333	368
C12orf74	-5.491	0.378	390
C12orf75	-2.675	0.305	373
C12orf76	-1.866	0.225	374
C12orf77	-4.708	0.353	397
C12orf79	-2.854	0.269	365
C12orf80	-1.687	0.297	364
C14orf1	3.466	0.326	376
C14orf105	1.205	0.377	406
C14orf119	-6.895	0.657	365
C14orf132	1.854	0.269	357
C14orf142	-2.019	0.246	353
C14orf159	-2.406	0.491	375
C14orf166	-3.484	0.479	361
C14orf169	0.109	0.222	392
C14orf177	-6.240	0.471	380
C14orf178	-3.879	0.264	367
C14orf180	3.428	0.207	363
C14orf2	0.404	0.169	374
C14orf28	2.031	0.213	382
C14orf37	-2.896	0.274	356
C14orf39	0.384	0.224	359
C14orf79	-3.214	0.263	372
C14orf80	3.827	0.230	368
C14orf93	-0.479	0.192	372
C15orf26	-2.127	0.241	395
C15orf27	-1.947	0.193	367
C15orf32	-0.809	0.223	339
C15orf38-AP3S2	-2.112	0.251	356
C15orf39	-2.981	0.259	347
C15orf40	-5.102	0.343	332
C15orf41	0.454	0.152	357
C15orf43	-3.172	0.240	380
C15orf48	-2.706	0.236	389
C15orf52	-2.686	0.232	393
C15orf53	-2.505	0.242	363
C15orf54	-4.248	0.424	374
C15orf56	-5.142	0.407	358
C15orf57	-0.851	0.170	347
C15orf59	-1.676	0.293	353
C15orf61	-2.549	0.227	352
C15orf62	-4.809	0.346	387
C15orf65	-0.001	0.184	337
C16orf13	-5.510	0.381	373
C16orf45	-2.617	0.227	372
C16orf46	-3.758	0.266	362
C16orf47	-0.875	0.171	358
C16orf52	1.596	0.231	352
C16orf54	-3.620	0.244	359
C16orf58	2.772	0.310	358
C16orf59	2.592	0.168	353
C16orf62	-1.411	0.211	373
C16orf70	-4.982	0.332	388
C16orf71	-4.228	0.313	381
C16orf72	3.298	0.229	371
C16orf74	-3.625	0.306	363
C16orf78	-1.575	0.200	352
C16orf82	-1.134	0.201	389
C16orf86	-5.098	0.376	363
C16orf87	-0.003	0.179	382
C16orf89	-0.149	0.230	380
C16orf90	-2.069	0.247	357
C16orf91	-6.007	0.468	364
C16orf92	-0.913	0.194	374
C16orf93	-4.992	0.337	357
C16orf95	-2.838	0.245	358
C16orf96	-2.139	0.193	362
C16orf97	-3.312	0.313	369
C17orf100	-5.069	0.340	340
C17orf102	-4.722	0.322	355
C17orf104	3.496	0.251	382
C17orf105	-0.917	0.226	383
C17orf107	-1.116	0.171	343
C17orf112	-4.554	0.306	355
C17orf47	-3.980	0.279	406
C17orf49	0.472	0.208	376
C17orf50	-5.700	0.400	393
C17orf51	-2.414	0.201	358
C17orf53	0.534	0.311	370
C17orf58	1.031	0.147	381
C17orf59	-3.733	0.260	384
C17orf62	-2.871	0.311	378
C17orf64	-3.309	0.242	390
C17orf67	-1.583	0.207	371
C17orf70	2.424	0.288	360
C17orf74	-0.788	0.176	345
C17orf75	-1.438	0.203	362
C17orf77	-5.169	0.394	359
C17orf78	-4.188	0.296	337
C17orf80	0.086	0.174	398
C17orf82	-0.742	0.180	360
C17orf85	-2.345	0.242	374
C17orf89	4.744	0.252	362
C17orf96	-3.471	0.424	362
C17orf97	-5.707	0.395	357
C17orf98	-2.285	0.210	336
C17orf99	-1.457	0.245	356
C18orf21	3.343	0.256	394
C18orf25	-4.735	0.330	361
C18orf32	-0.704	0.197	374
C18orf42	-2.727	0.240	375
C18orf54	-1.900	0.234	347
C18orf63	-4.347	0.330	357
C18orf65	-6.275	0.508	372
C18orf8	-3.183	0.237	366
C19orf12	-1.770	0.226	351
C19orf18	-2.499	0.223	400
C19orf24	-5.111	0.472	359
C19orf25	-2.761	0.209	368
C19orf26	-5.328	0.437	373
C19orf33	-2.299	0.213	373
C19orf35	-2.880	0.306	366
C19orf38	-2.279	0.203	378
C19orf40	0.250	0.187	378
C19orf43	-3.515	0.258	369
C19orf44	-3.946	0.290	358
C19orf45	-1.222	0.212	361
C19orf47	0.436	0.159	379
C19orf48	-5.524	0.413	361
C19orf52	1.545	0.211	379
C19orf53	3.791	0.381	354
C19orf54	-5.215	0.332	350
C19orf57	-1.924	0.199	402
C19orf60	-2.462	0.320	367
C19orf66	-1.135	0.194	345
C19orf67	1.189	0.195	383
C19orf68	-3.231	0.221	377
C19orf70	-2.598	0.396	351
C19orf71	-3.095	0.312	360
C19orf73	-5.010	0.336	347
C19orf80	-2.828	0.229	390
C19orf81	-4.652	0.320	362
C19orf84	0.221	0.183	346
C1D	-4.677	0.298	369
C1GALT1	5.073	0.399	363
C1GALT1C1	0.081	0.180	339
C1GALT1C1L	-4.450	0.295	356
C1QA	-5.987	0.546	396
C1QB	1.347	0.166	373
C1QBP	3.118	0.212	409
C1QC	-6.325	0.493	360
C1QL1	-0.356	0.244	385
C1QL2	2.631	0.170	380
C1QL3	-7.571	0.812	383
C1QL4	-4.743	0.575	387
C1QTNF1	-2.865	0.252	356
C1QTNF2	-3.526	0.386	390
C1QTNF3	-2.828	0.293	388
C1QTNF4	-0.933	0.272	373
C1QTNF5	1.706	0.193	364
C1QTNF6	-1.670	0.393	378
C1QTNF7	6.910	0.394	351
C1QTNF8	2.619	0.482	358
C1QTNF9	-1.760	0.214	386
C1QTNF9B	-0.346	0.349	367
C1QTNF9B-AS1	-2.787	0.199	355
C1RL	-1.292	0.199	375
C1S	-1.037	0.142	378
C1orf100	-3.005	0.248	354
C1orf101	-2.110	0.426	347
C1orf105	-1.495	0.219	336
C1orf106	-0.926	0.221	371
C1orf109	1.429	0.215	348
C1orf110	-6.962	0.603	402
C1orf111	-4.739	0.308	379
C1orf112	-2.665	0.321	348
C1orf115	0.854	0.189	343
C1orf116	4.517	0.230	364
C1orf122	4.174	0.345	351
C1orf123	-0.797	0.251	369
C1orf127	-7.247	0.654	348
C1orf131	-1.191	0.234	367
C1orf137	-2.619	0.280	355
C1orf141	-1.340	0.241	371
C1orf146	2.242	0.295	373
C1orf158	-5.353	0.346	383
C1orf159	5.640	0.380	372
C1orf162	-0.772	0.280	370
C1orf167	-4.144	0.496	383
C1orf168	-0.816	0.237	348
C1orf174	4.649	0.245	358
C1orf177	-2.654	0.378	357
C1orf185	0.015	0.336	379
C1orf186	-3.821	0.303	381
C1orf189	-4.952	0.409	358
C1orf194	-0.597	0.238	358
C1orf195	0.540	0.237	390
C1orf198	-5.491	0.443	381
C1orf204	-0.660	0.206	392
C1orf21	-7.215	0.769	363
C1orf210	-0.676	0.367	391
C1orf216	4.974	0.271	353
C1orf226	-2.416	0.261	356
C1orf228	2.324	0.153	368
C1orf229	-0.882	0.201	345
C1orf233	-3.337	0.271	368
C1orf234	3.004	0.286	374
C1orf27	3.178	0.188	376
C1orf43	2.711	0.229	366
C1orf50	4.530	0.374	393
C1orf52	1.974	0.170	375
C1orf53	3.961	0.321	363
C1orf54	-2.538	0.317	348
C1orf56	-0.203	0.312	399
C1orf61	-6.180	0.437	409
C1orf64	-3.831	0.259	369
C1orf68	-2.747	0.259	337
C1orf86	0.125	0.196	357
C1orf87	-1.824	0.237	362
C1orf94	-7.004	0.634	381
C1orf95	-0.422	0.346	372
C2	-6.438	0.522	371
C20orf141	-0.878	0.212	355
[truncated: 17,088 more rows]
