# Supplementary material for: VISPR-online: a web-based interactive tool to visualize CRISPR screening experiments
Source: BMC Bioinformatics. 2021 Jun 24;22:344. doi: 10.1186/s12859-021-04275-5 (PMC8223366; doi:10.1186/s12859-021-04275-5)
Supplement: Supplementary file 1 — Additional file 1. VISPR-online source code and sample data. Code and sample data used for test. [file 12859_2021_4275_MOESM1_ESM.gz › AddFile1_code-and-sample-data/testdata/BAGEL/test43_Eto.bf.txt]

GENE	BF	STD	NumObs
A1BG	-1.043	1.462	377
A1CF	-1.120	2.327	389
A2M	-1.868	1.876	367
A2ML1	-0.526	2.604	355
A3GALT2	-1.458	2.000	353
A4GALT	-1.539	2.044	353
A4GNT	-1.312	1.721	354
AAAS	-0.594	2.464	352
AACS	-1.713	2.043	368
AADAC	-2.551	1.571	384
AADACL2	-0.670	2.542	372
AADACL3	-1.878	1.947	372
AADACL4	-0.667	2.391	376
AADAT	-1.431	2.037	374
AAED1	-1.874	2.100	358
AAGAB	-1.404	2.165	376
AAK1	-1.754	2.050	388
AAMDC	-1.323	2.170	383
AAMP	-1.476	1.903	352
AANAT	-1.685	2.066	376
AAR2	-1.348	2.050	391
AARD	-1.529	2.129	339
AARS	-2.778	1.797	367
AARS2	-1.184	2.378	372
AARSD1	-0.538	2.590	375
AASDH	-1.823	2.129	367
AASDHPPT	-1.359	2.212	374
AASS	-1.123	2.044	340
AATF	-1.077	2.398	386
AATK	-1.434	1.918	398
ABAT	-1.758	2.082	392
ABCA1	-1.293	2.093	390
ABCA10	-1.243	2.024	364
ABCA12	-1.052	2.445	366
ABCA13	-1.977	1.914	374
ABCA2	-1.758	2.011	376
ABCA3	-1.437	2.101	385
ABCA4	-1.313	2.354	382
ABCA5	-1.258	2.187	376
ABCA6	-1.640	2.244	359
ABCA7	-1.223	2.144	357
ABCA8	-1.241	2.364	348
ABCA9	-0.596	2.250	362
ABCB1	-0.402	2.300	375
ABCB10	-1.631	1.757	383
ABCB11	-1.867	1.979	375
ABCB4	-1.046	2.330	373
ABCB5	-1.509	2.084	347
ABCB6	-1.317	2.273	350
ABCB7	-1.146	2.178	390
ABCB8	-1.740	1.835	371
ABCB9	-1.472	1.841	367
ABCC1	-2.290	1.536	387
ABCC10	-0.626	2.809	357
ABCC11	-1.229	2.221	381
ABCC12	-1.676	1.690	352
ABCC2	-1.837	1.969	365
ABCC3	-1.496	1.944	387
ABCC4	-1.806	1.954	357
ABCC5	-1.148	2.187	358
ABCC6	-1.636	1.767	364
ABCC8	-1.748	1.778	371
ABCC9	-1.335	2.191	393
ABCD1	-1.422	2.119	384
ABCD2	-1.404	1.966	376
ABCD3	-1.180	2.079	386
ABCD4	-1.910	2.091	390
ABCE1	-1.314	2.168	359
ABCF1	-1.765	1.920	326
ABCF2	-1.664	2.069	368
ABCF3	-1.767	2.098	344
ABCG1	-1.392	1.939	350
ABCG2	-1.183	1.997	370
ABCG4	-1.409	2.213	374
ABCG5	-1.422	2.125	385
ABCG8	-1.648	1.953	394
ABHD1	-0.818	2.642	389
ABHD10	-1.631	1.905	349
ABHD11	-2.277	1.655	362
ABHD12	-1.859	1.791	370
ABHD12B	-0.279	2.255	366
ABHD13	-1.768	2.118	365
ABHD14A	-1.589	2.210	369
ABHD14B	-2.594	1.570	326
ABHD15	-1.004	2.332	374
ABHD16A	-2.355	1.734	348
ABHD16B	-0.674	2.495	358
ABHD17A	-0.613	2.411	362
ABHD17B	-1.973	1.967	371
ABHD17C	-2.716	1.780	362
ABHD2	-1.677	1.830	378
ABHD3	-1.567	1.840	371
ABHD4	-0.926	2.136	371
ABHD5	-1.809	2.035	344
ABHD6	-1.710	1.983	401
ABHD8	-1.598	1.841	388
ABI1	-1.738	1.702	344
ABI2	-1.456	1.980	370
ABI3	-2.305	1.438	368
ABI3BP	-0.262	2.521	360
ABL1	-1.619	2.068	337
ABL2	-1.937	1.929	360
ABLIM1	-1.420	1.897	364
ABLIM2	-2.070	1.908	363
ABLIM3	-1.125	2.211	345
ABO	-1.663	2.157	357
ABR	-1.864	1.829	361
ABRA	-1.863	1.915	355
ABRACL	-1.476	2.118	358
ABT1	-1.663	2.000	352
ABTB1	-1.994	1.758	349
ABTB2	-1.624	2.171	369
ACAA1	-1.931	1.917	355
ACAA2	-1.581	2.110	325
ACACA	-1.756	1.651	344
ACACB	-1.315	2.128	371
ACAD10	-2.137	1.815	379
ACAD11	-1.621	1.728	370
ACAD8	-1.569	1.859	378
ACAD9	-1.176	2.432	343
ACADL	-0.994	2.611	391
ACADM	-1.488	2.145	357
ACADS	-2.078	1.680	364
ACADSB	-0.756	2.466	365
ACADVL	-1.810	2.129	357
ACAN	-1.782	2.007	398
ACAP1	-1.659	1.874	376
ACAP2	-0.717	2.016	382
ACAP3	-1.832	1.894	393
ACAT1	-1.913	1.845	359
ACAT2	-1.576	2.074	358
ACBD3	-1.462	2.111	393
ACBD4	-1.985	1.639	360
ACBD5	-1.479	2.257	366
ACBD6	-1.118	2.201	376
ACBD7	-1.635	2.145	352
ACCS	-1.578	1.731	345
ACCSL	-1.327	2.402	345
ACD	-1.883	1.975	351
ACE	-0.950	2.387	366
ACE2	-1.212	1.264	349
ACER1	-1.028	1.855	384
ACER2	-1.070	2.266	357
ACER3	-0.768	2.244	372
ACHE	-1.810	1.997	357
ACIN1	-1.656	1.989	367
ACKR1	-1.145	2.202	358
ACKR2	-1.341	2.224	354
ACKR3	-1.928	2.137	376
ACKR4	-1.590	2.065	364
ACLY	-1.271	2.160	375
ACMSD	-1.607	1.865	351
ACO1	-2.031	1.608	381
ACO2	-1.655	2.046	384
ACOT1	-0.194	2.725	388
ACOT11	-2.371	1.598	373
ACOT12	-1.841	1.929	392
ACOT13	-1.424	1.872	369
ACOT2	-1.779	1.885	361
ACOT4	-1.167	2.037	363
ACOT6	-1.331	2.124	380
ACOT7	-1.499	1.927	366
ACOT8	-1.079	2.098	372
ACOT9	-1.233	2.220	368
ACOX1	-1.329	1.927	355
ACOX2	-1.145	2.337	372
ACOX3	-1.314	2.219	394
ACOXL	-1.956	1.728	367
ACP1	-1.195	2.204	355
ACP2	-1.485	2.065	382
ACP5	-1.913	1.909	337
ACP6	-2.033	2.178	379
ACPP	-1.363	1.848	388
ACPT	-1.596	2.297	363
ACR	-0.485	2.415	353
ACRBP	-1.828	1.827	378
ACRC	-1.393	1.929	337
ACRV1	-2.091	1.537	367
ACSBG1	-1.670	2.004	366
ACSBG2	-1.194	2.071	356
ACSF2	-1.615	1.810	366
ACSF3	-2.199	1.844	367
ACSL1	-1.233	1.820	343
ACSL3	-1.188	2.122	378
ACSL4	-1.600	1.769	378
ACSL5	-1.690	2.234	357
ACSL6	-1.418	1.837	372
ACSM1	-1.436	2.164	328
ACSM2A	-1.546	1.836	375
ACSM2B	-0.953	2.408	380
ACSM3	-1.608	1.592	397
ACSM4	-1.362	2.006	351
ACSM5	-1.080	2.297	342
ACSM6	-1.526	2.091	384
ACSS1	-1.530	1.943	382
ACSS2	-1.413	2.036	385
ACSS3	-1.586	2.104	358
ACTA1	-1.307	2.263	349
ACTA2	-1.789	1.849	373
ACTB	-1.938	1.631	382
ACTBL2	-0.992	2.450	355
ACTC1	-1.523	1.936	401
ACTG1	-1.639	2.126	350
ACTG2	-1.495	2.061	347
ACTL10	-1.855	2.137	362
ACTL6A	-1.292	2.048	363
ACTL6B	-1.707	1.961	371
ACTL7A	-1.209	1.946	342
ACTL7B	-1.392	2.010	373
ACTL8	-1.761	1.919	382
ACTL9	-1.159	2.145	385
ACTN1	-1.534	1.824	379
ACTN2	-1.469	2.228	394
ACTN3	-1.566	2.160	347
ACTN4	-1.561	2.246	355
ACTR10	-1.082	2.024	381
ACTR1A	-1.442	1.821	360
ACTR1B	-1.867	1.888	412
ACTR2	-1.464	2.064	358
ACTR3	-1.626	1.853	371
ACTR3B	-1.522	2.209	371
ACTR3C	-0.807	2.383	367
ACTR5	-1.729	1.917	394
ACTR6	-1.816	1.980	372
ACTR8	-1.274	2.180	383
ACTRT1	-1.742	1.869	362
ACTRT2	-1.653	1.486	358
ACTRT3	-1.729	2.020	368
ACVR1	-1.985	1.362	352
ACVR1B	-0.223	2.619	385
ACVR1C	-1.108	2.267	375
ACVR2A	-0.974	2.061	354
ACVR2B	-1.622	1.941	389
ACVRL1	-1.783	1.830	346
ACY1	-1.590	1.742	359
ACY3	-1.947	1.952	374
ACYP1	-1.879	1.767	356
ACYP2	-1.426	1.968	368
ADA	-1.265	2.437	360
ADAD1	-1.743	1.838	378
ADAD2	-0.035	2.764	360
ADAL	-2.143	1.531	358
ADAM10	-0.777	2.302	362
ADAM11	-2.146	1.716	346
ADAM12	-1.012	2.187	385
ADAM15	-2.270	1.702	380
ADAM17	-1.228	2.205	388
ADAM18	-1.290	2.306	379
ADAM19	-0.948	2.790	364
ADAM2	-0.640	2.659	379
ADAM20	-2.068	1.773	350
ADAM21	-1.982	1.534	361
ADAM22	-1.478	1.989	386
ADAM23	-0.940	2.188	358
ADAM28	-1.713	2.219	360
ADAM29	-2.018	1.738	363
ADAM30	-1.378	1.838	357
ADAM32	-1.534	1.857	367
ADAM33	-0.765	2.548	350
ADAM7	-1.934	1.978	352
ADAM8	-2.131	1.775	370
ADAM9	-1.237	1.944	390
ADAMDEC1	-1.613	1.966	394
ADAMTS1	-2.076	1.392	343
ADAMTS10	-1.304	2.350	369
ADAMTS12	-1.574	2.155	365
ADAMTS13	-1.318	2.020	366
ADAMTS14	-2.042	1.762	348
ADAMTS15	-1.765	1.869	367
ADAMTS16	-0.736	2.529	366
ADAMTS17	-1.714	1.950	381
ADAMTS18	-1.664	1.896	353
ADAMTS19	-1.905	1.847	361
ADAMTS2	-1.726	1.938	383
ADAMTS20	-1.271	2.068	395
ADAMTS3	-0.623	2.508	359
ADAMTS4	-1.597	2.131	360
ADAMTS5	-1.664	1.709	355
ADAMTS6	-1.631	1.841	362
ADAMTS7	-0.821	2.727	351
ADAMTS8	-1.953	1.519	384
ADAMTS9	-2.028	1.776	338
ADAMTSL1	-1.636	1.643	383
ADAMTSL2	-1.646	1.848	390
ADAMTSL3	-0.419	2.869	375
ADAMTSL4	-2.296	1.915	381
ADAMTSL5	-1.891	1.672	340
ADAP1	-1.021	2.361	378
ADAP2	-0.939	2.591	367
ADAR	-0.834	2.499	353
ADARB1	-2.043	1.945	362
ADARB2	-1.968	1.583	361
ADAT1	-0.962	2.010	368
ADAT2	-1.860	1.759	383
ADAT3	-1.335	2.031	381
ADCK1	-1.219	2.247	360
ADCK2	-1.555	2.046	393
ADCK3	-2.069	1.879	363
ADCK4	-1.547	1.926	363
ADCK5	-1.518	2.010	370
ADCY1	-0.970	2.505	373
ADCY10	-1.998	1.874	374
ADCY2	-1.463	1.985	378
ADCY3	-0.316	1.945	380
ADCY4	-1.740	2.086	366
ADCY5	-1.461	2.003	383
ADCY6	-1.633	2.016	352
ADCY7	-1.115	2.032	360
ADCY8	-1.257	2.007	379
ADCY9	-1.554	2.164	357
ADCYAP1	-1.069	2.338	378
ADCYAP1R1	-2.553	1.450	378
ADD1	-1.532	1.748	383
ADD2	-1.676	1.873	362
ADD3	-1.422	1.998	361
ADGB	-1.100	2.227	370
ADGRA1	-1.580	2.007	359
ADGRA2	-1.672	1.908	370
ADGRA3	-1.485	1.794	370
ADGRB1	-1.406	2.045	351
ADGRB2	-1.640	1.859	356
ADGRB3	-1.521	2.092	367
ADGRD1	-1.336	1.339	352
ADGRE1	-1.415	1.866	352
ADGRE2	-1.600	1.727	369
ADGRE3	-1.470	1.999	374
ADGRE5	-1.715	1.854	351
ADGRF1	-0.769	2.247	366
ADGRF2	-1.580	1.639	374
ADGRF3	-1.084	2.410	379
ADGRF4	-1.561	1.939	368
ADGRF5	-1.383	2.238	374
ADGRG1	-1.502	2.077	356
ADGRG2	-1.793	1.962	387
ADGRG3	-1.186	2.132	352
ADGRG4	-1.580	2.036	360
ADGRG5	-1.598	1.973	349
ADGRG6	-1.405	2.291	387
ADGRG7	-1.534	2.038	369
ADGRL1	-1.775	1.750	383
ADGRL2	-1.077	2.472	368
ADGRL3	-1.751	1.792	388
ADGRL4	-1.351	2.005	355
ADGRV1	-1.020	2.288	359
ADH1A	-1.027	2.051	374
ADH1B	-1.293	1.984	367
ADH1C	-1.404	2.194	339
ADH4	-0.971	2.143	357
ADH5	-1.425	2.232	367
ADH6	-1.493	1.789	366
ADH7	-1.685	1.789	384
ADHFE1	-1.097	2.472	339
ADI1	-1.477	2.024	385
ADIG	-1.799	1.842	386
ADIPOQ	-1.621	1.929	362
ADIPOR1	-1.216	2.146	369
ADIPOR2	-1.477	2.115	360
ADIRF	-1.746	1.656	350
ADK	-1.189	2.102	381
ADM	-1.659	1.882	335
ADM2	-1.836	1.779	367
ADM5	-0.928	2.235	356
ADNP	-1.850	1.755	350
ADNP2	-1.112	2.030	382
ADO	-0.588	2.168	355
ADORA1	-1.744	2.036	409
ADORA2A	-0.782	1.560	366
ADORA2B	-0.458	2.209	364
ADORA3	-2.140	1.624	351
ADPGK	-1.548	2.011	377
ADPRH	-1.690	2.058	357
ADPRHL1	-1.623	1.991	381
ADPRHL2	-1.583	1.859	401
ADPRM	-1.503	2.018	361
ADRA1A	-1.513	2.103	370
ADRA1B	-1.080	2.201	376
ADRA1D	-1.590	1.975	373
ADRA2A	-1.732	1.947	380
ADRA2B	-2.185	1.855	367
ADRA2C	-1.504	2.098	372
ADRB1	-1.038	2.109	367
ADRB2	-1.504	1.799	346
ADRB3	-1.560	1.997	395
ADRBK1	-1.516	1.866	355
ADRBK2	-0.952	2.217	377
ADRM1	-1.806	1.773	368
ADSL	-1.105	2.372	359
ADSS	-0.556	2.231	375
ADSSL1	-2.346	1.806	357
ADTRP	-1.309	1.968	351
AEBP1	-1.389	2.198	377
AEBP2	-1.290	2.085	393
AEN	-1.835	1.894	375
AES	-1.786	1.802	368
AFAP1	-0.610	2.425	367
AFAP1L1	-0.826	2.466	384
AFAP1L2	-1.946	1.797	364
AFF1	-1.473	1.989	360
AFF2	-0.898	2.302	369
AFF3	-1.260	2.316	387
AFF4	-1.519	2.225	391
AFG3L2	-0.977	2.385	381
AFM	-1.328	2.207	362
AFMID	-1.492	2.269	365
AFP	-1.476	2.115	359
AFTPH	-1.360	2.224	358
AGA	-1.684	1.534	360
AGAP1	-1.475	2.156	372
AGAP11	-0.671	2.072	364
AGAP2	-2.091	1.912	373
AGAP3	-2.325	1.607	348
AGAP4	-0.223	2.861	349
AGAP5	-0.981	2.081	388
AGAP6	-2.234	1.700	353
AGAP9	-1.338	2.177	381
AGBL1	-1.374	1.948	359
AGBL2	-0.795	2.360	384
AGBL3	-1.631	1.890	402
AGBL4	-1.235	2.049	360
AGBL5	-1.135	2.259	362
AGER	-1.735	1.950	402
AGFG1	-1.614	1.969	379
AGFG2	-1.702	1.648	363
AGGF1	-1.304	2.268	357
AGK	-1.311	2.049	354
AGL	-1.239	1.928	365
AGMAT	-1.412	2.114	354
AGMO	-1.503	1.877	370
AGO1	-1.453	1.950	346
AGO2	-1.672	1.884	384
AGO3	-1.601	2.209	348
AGO4	-1.298	2.306	377
AGPAT1	-1.305	2.110	374
AGPAT2	-1.825	2.153	393
AGPAT3	-1.670	2.035	372
AGPAT4	-1.371	1.893	383
AGPAT5	-1.482	1.813	386
AGPAT6	-1.900	1.764	369
AGPAT9	-1.290	2.341	365
AGPS	-1.348	1.980	354
AGR2	-1.214	2.409	391
AGR3	-1.179	2.168	389
AGRN	-1.675	1.679	368
AGRP	-1.734	1.978	377
AGT	-1.342	2.172	367
AGTPBP1	-2.221	1.921	357
AGTR1	-0.884	2.606	353
AGTR2	-2.761	1.657	377
AGTRAP	-0.852	2.093	369
AGXT	-1.506	2.271	371
AGXT2	-1.579	1.857	351
AHCTF1	-1.430	2.090	383
AHCY	-1.720	1.771	369
AHCYL1	-0.829	2.195	357
AHCYL2	-2.061	1.692	379
AHDC1	-1.669	1.974	375
AHI1	-1.795	1.820	348
AHNAK	-1.736	1.883	374
AHNAK2	-1.092	2.185	341
AHR	-2.298	1.607	369
AHRR	-0.424	2.657	372
AHSA1	-1.816	2.125	376
AHSA2	-1.401	2.121	382
AHSG	-1.120	2.425	350
AHSP	-0.971	2.213	354
AICDA	-1.068	1.480	368
AIDA	-1.450	2.315	356
AIF1	-2.068	1.812	357
AIF1L	-1.045	2.194	355
AIFM1	-1.539	2.085	376
AIFM2	-1.417	2.097	360
AIFM3	-1.776	1.596	357
AIG1	-1.552	2.094	367
AIM1	-0.819	2.329	360
AIM1L	-2.587	1.552	375
AIM2	-1.208	2.073	364
AIMP1	-1.257	2.122	353
AIMP2	-1.670	1.970	395
AIP	-1.780	1.863	374
AIPL1	-1.294	2.015	377
AIRE	-0.849	1.643	357
AJAP1	-1.846	1.698	409
AJUBA	-1.533	1.822	365
AK1	-1.353	2.084	362
AK2	-1.815	1.880	371
AK3	-1.531	2.332	376
AK4	-1.167	2.132	356
AK5	-0.859	2.388	386
AK6	-1.244	2.289	386
AK7	-1.475	2.079	346
AK8	-1.497	2.170	368
AK9	-1.024	2.166	386
AKAP1	-0.950	2.359	381
AKAP10	-2.007	1.544	342
AKAP11	-0.742	2.472	393
AKAP12	-1.288	2.349	344
AKAP13	-1.120	2.244	360
AKAP14	-1.233	2.261	380
AKAP17A	-2.273	1.663	389
AKAP2	-1.271	2.044	353
AKAP3	-1.942	1.878	360
AKAP4	-0.944	2.470	332
AKAP5	-1.409	2.066	385
AKAP6	-1.748	1.565	386
AKAP7	-1.069	2.138	357
AKAP8	-2.575	1.482	369
AKAP8L	-0.662	2.635	375
AKAP9	-1.136	2.416	392
AKIP1	-1.294	1.817	355
AKIRIN1	-1.845	1.792	367
AKIRIN2	-1.656	1.811	358
AKNA	-0.632	2.597	363
AKNAD1	-2.039	1.782	357
AKR1A1	-1.707	2.263	339
AKR1B1	-1.167	2.161	405
AKR1B10	-0.917	2.560	359
AKR1B15	-1.611	2.017	369
AKR1C1	-0.903	2.003	336
AKR1C2	-1.225	2.164	381
AKR1C3	-0.940	2.097	362
AKR1C4	-0.946	2.367	362
AKR1D1	-1.526	2.036	381
AKR1E2	-1.385	2.109	387
AKR7A2	-1.689	2.225	373
AKR7A3	-1.085	2.190	365
AKT1	-2.623	1.489	369
AKT1S1	-0.289	2.742	395
AKT2	-1.810	2.020	372
AKT3	-0.603	2.442	360
AKTIP	-1.794	1.703	379
ALAD	-1.577	2.135	351
ALAS1	-1.823	2.281	401
ALAS2	-1.231	2.179	360
ALB	-1.508	2.012	351
ALCAM	-1.625	2.123	357
ALDH16A1	-1.159	2.007	374
ALDH18A1	-1.528	2.176	383
ALDH1A1	-1.612	1.743	393
ALDH1A2	-1.297	2.106	371
ALDH1A3	-1.729	1.870	331
ALDH1B1	-1.715	1.937	349
ALDH1L1	-1.371	2.008	397
ALDH1L2	-1.234	2.131	364
ALDH2	-1.671	1.826	372
ALDH3A1	-1.460	2.131	368
ALDH3A2	-0.689	2.209	342
ALDH3B1	-1.569	1.850	375
ALDH3B2	-1.505	1.784	377
ALDH4A1	-1.334	2.108	364
ALDH5A1	-1.639	1.887	369
ALDH6A1	-1.319	2.162	331
ALDH7A1	-1.608	1.996	344
ALDH8A1	-1.598	1.794	365
ALDH9A1	-1.419	1.985	387
ALDOA	-1.418	2.329	356
ALDOB	-1.687	1.962	365
ALDOC	-1.673	1.982	382
ALG1	-1.563	1.897	353
ALG10	-0.918	2.338	384
ALG10B	-2.314	1.862	393
ALG11	-0.699	2.371	344
ALG12	-1.673	1.672	368
ALG13	-1.249	2.315	371
ALG14	-1.766	1.923	398
ALG1L	-1.777	2.026	381
ALG1L2	-1.003	1.875	382
ALG2	-1.122	1.638	382
ALG3	-1.626	1.692	361
ALG5	-1.321	1.919	388
ALG6	-1.116	2.092	382
ALG8	-1.215	2.342	393
ALG9	-1.443	1.803	347
ALK	-1.239	1.876	347
ALKBH1	-0.686	2.362	371
ALKBH2	-2.623	1.308	386
ALKBH3	0.538	3.096	358
ALKBH4	-2.711	1.489	372
ALKBH5	-0.751	2.567	349
ALKBH6	-2.526	1.368	383
ALKBH7	-0.819	2.625	376
ALKBH8	-1.112	2.462	363
ALLC	-1.371	1.892	391
ALMS1	-1.817	1.936	378
ALOX12	-1.639	1.627	386
ALOX12B	-1.345	1.793	380
ALOX15	-0.961	2.620	372
ALOX15B	-1.845	1.915	382
ALOX5	-0.639	2.565	386
ALOX5AP	-2.366	1.661	368
ALOXE3	-1.476	1.935	349
ALPI	-1.953	1.788	400
ALPK1	-1.571	1.700	354
ALPK2	-1.368	2.017	356
ALPK3	-1.552	1.892	358
ALPL	-1.723	2.149	368
ALPP	-1.557	1.992	359
ALPPL2	-1.537	1.904	378
ALS2	-1.174	1.779	371
ALS2CL	-1.234	2.188	360
ALS2CR11	-2.023	1.899	390
ALS2CR12	-1.917	1.767	347
ALX1	-1.339	2.268	379
ALX3	-1.168	2.237	341
ALX4	-1.194	1.871	367
ALYREF	-0.990	2.076	365
AMACR	-1.825	1.782	369
AMBN	-1.553	1.910	367
AMBP	-1.023	2.183	389
AMBRA1	-1.220	2.529	351
AMD1	-1.168	2.261	377
AMDHD1	-1.367	2.027	381
AMDHD2	-1.443	1.969	348
AMELX	-1.643	1.692	385
AMELY	-1.625	2.247	365
AMER1	-1.691	2.018	364
AMER2	-1.326	2.049	408
AMER3	-1.454	2.308	369
AMFR	-1.757	1.726	394
AMH	-1.694	1.870	372
AMHR2	-1.400	2.387	359
AMICA1	-1.503	2.215	372
AMIGO1	-1.628	2.213	323
AMIGO2	-1.363	1.961	371
AMIGO3	-1.466	2.253	351
AMMECR1	-0.197	2.532	354
AMMECR1L	-2.713	1.682	374
AMN	-1.269	1.991	373
AMN1	-0.979	2.308	376
AMOT	-1.670	1.653	358
AMOTL1	-1.533	1.763	391
AMOTL2	-1.062	2.081	358
AMPD1	-1.028	2.099	347
AMPD2	-1.377	1.991	366
AMPD3	-1.460	2.196	352
AMPH	-1.871	2.015	380
AMT	-1.072	2.147	351
AMTN	-2.081	1.822	383
AMY1A	-1.515	1.858	380
AMY1B	-1.512	2.148	399
AMY1C	-1.414	2.188	391
AMY2A	-1.861	1.807	390
AMY2B	-1.359	1.696	332
AMZ1	-1.823	1.864	364
AMZ2	-1.761	2.026	356
ANAPC1	-1.519	1.829	376
ANAPC10	-1.003	2.260	374
ANAPC11	-2.309	1.547	366
ANAPC13	-1.258	2.195	386
ANAPC15	-1.340	2.130	351
ANAPC16	-1.211	2.168	363
ANAPC2	-1.615	1.908	376
ANAPC4	-1.087	2.134	354
ANAPC5	-1.445	2.076	388
ANAPC7	-1.797	1.986	358
ANG	-2.350	1.405	367
ANGEL1	-0.925	2.436	381
ANGEL2	-1.087	2.079	378
ANGPT1	-1.464	1.849	373
ANGPT2	-0.957	2.498	384
ANGPT4	-1.863	1.542	375
ANGPTL1	-1.340	2.015	384
ANGPTL2	-0.383	2.522	373
ANGPTL3	-2.452	1.762	323
ANGPTL4	-0.319	2.696	350
ANGPTL5	-1.979	1.839	397
ANGPTL6	-1.598	1.918	384
ANGPTL7	-0.901	2.792	329
ANHX	-1.327	2.115	360
ANK1	-1.169	2.224	367
ANK2	-1.150	2.336	388
ANK3	-1.343	1.936	357
ANKAR	-1.756	2.267	374
ANKDD1A	-1.922	2.015	364
ANKDD1B	-1.556	2.076	333
ANKEF1	-1.613	2.094	355
ANKFN1	-1.951	1.742	371
ANKFY1	-1.316	2.142	365
ANKH	-1.995	1.757	372
ANKHD1	-1.330	2.015	376
ANKHD1-EIF4EBP3	-1.443	1.932	343
ANKIB1	-1.844	1.968	377
ANKK1	-1.192	2.035	355
ANKLE1	-1.740	1.995	378
ANKLE2	-1.619	2.081	350
ANKMY1	-1.652	2.208	383
ANKMY2	-1.596	2.057	381
ANKRA2	-0.716	2.328	348
ANKRD1	-1.657	1.849	401
ANKRD10	-0.399	2.545	382
ANKRD11	-1.649	1.834	376
ANKRD12	-2.413	1.478	360
ANKRD13A	-1.341	2.090	380
ANKRD13B	-0.453	2.320	382
ANKRD13C	-2.514	1.642	391
ANKRD13D	-0.736	2.432	380
ANKRD16	-1.636	2.021	398
ANKRD17	-1.521	1.977	358
ANKRD18A	-1.414	2.038	370
ANKRD18B	-1.625	1.717	379
ANKRD2	-1.032	2.455	376
ANKRD20A1	-0.921	2.283	394
ANKRD20A2	-1.109	2.345	358
ANKRD20A3	-1.495	1.972	414
ANKRD20A4	-2.187	1.761	401
ANKRD22	-0.534	2.446	372
ANKRD23	-2.084	1.685	366
ANKRD24	-1.217	2.019	351
ANKRD26	-1.877	1.791	385
ANKRD27	-2.228	1.471	377
ANKRD28	-1.140	2.220	367
ANKRD30A	-1.139	2.320	378
ANKRD30B	-1.190	2.070	349
ANKRD31	-1.117	2.331	366
ANKRD32	-0.968	2.487	356
ANKRD33	-1.833	1.809	375
ANKRD33B	-1.262	2.195	361
ANKRD34A	-1.915	1.490	392
ANKRD34B	-1.403	2.006	395
ANKRD34C	-1.415	1.972	382
ANKRD35	-1.479	2.098	385
ANKRD36	-0.826	2.515	374
ANKRD36B	-2.006	2.068	357
ANKRD37	-1.425	2.150	364
ANKRD39	-1.706	1.777	375
ANKRD40	-1.933	1.697	368
ANKRD42	-1.167	1.372	369
ANKRD44	-1.430	2.201	333
ANKRD45	-1.404	2.236	370
ANKRD46	-1.009	2.412	370
ANKRD49	-1.381	2.057	370
ANKRD50	-1.249	2.046	357
ANKRD52	-1.727	1.967	368
ANKRD53	-1.654	1.906	355
ANKRD54	-1.223	2.277	360
ANKRD55	-1.586	2.135	362
ANKRD6	-1.558	2.148	335
ANKRD60	-0.883	2.096	367
ANKRD61	-1.577	1.978	371
ANKRD62	-1.824	2.046	361
ANKRD63	-2.381	1.665	362
ANKRD65	-0.125	3.029	348
ANKRD66	-2.078	1.614	394
ANKRD7	-1.270	2.160	399
ANKRD9	-2.044	1.794	365
ANKS1A	-1.381	1.834	354
ANKS1B	-1.206	2.402	400
ANKS3	-1.426	1.780	357
ANKS4B	-0.901	2.228	352
ANKS6	-1.349	2.327	384
ANKUB1	-1.586	2.040	360
ANKZF1	-1.420	2.109	365
ANLN	-1.175	2.117	344
ANO1	-0.941	2.212	351
ANO10	-2.148	1.823	343
ANO2	-1.596	1.773	369
ANO3	-1.573	1.807	354
ANO4	-1.378	2.293	372
ANO5	-1.256	2.089	369
ANO6	-1.145	2.443	350
ANO7	-1.918	1.666	373
ANO8	-2.043	1.878	363
ANO9	-1.632	1.783	366
ANOS1	-1.682	1.768	364
ANP32A	-0.795	2.187	376
ANP32B	-1.075	2.279	382
ANP32C	-1.206	2.199	357
ANP32D	-0.755	2.158	378
ANP32E	-1.244	2.337	386
ANPEP	-1.711	1.688	361
ANTXR1	-1.117	1.962	384
ANTXR2	-1.537	2.003	372
ANTXRL	-1.393	1.848	351
ANXA1	-1.157	2.419	361
ANXA10	-1.122	2.073	366
ANXA11	-1.035	2.130	367
ANXA13	-2.070	1.317	369
ANXA2	-2.446	1.505	376
ANXA2R	0.100	2.730	343
ANXA3	-1.436	2.298	366
ANXA4	-1.259	2.221	378
ANXA5	-1.335	2.427	391
ANXA6	-1.762	2.076	365
ANXA7	-1.607	2.274	372
ANXA8	-2.437	1.496	361
ANXA8L1	-1.131	2.386	361
ANXA9	-1.585	2.188	359
AOAH	-0.935	2.353	368
AOC1	-1.237	2.015	353
AOC2	-1.331	1.840	348
AOC3	-1.377	2.058	349
AOX1	-0.898	2.522	349
AP1AR	-1.266	2.130	349
AP1B1	-1.171	2.055	385
AP1G1	-2.255	1.724	384
AP1G2	-1.589	2.044	362
AP1M1	-1.914	1.957	363
AP1M2	-1.521	2.002	364
AP1S1	-1.926	1.939	365
AP1S2	-1.376	1.850	385
AP1S3	-1.606	2.174	363
AP2A1	-1.877	1.823	373
AP2A2	-1.684	1.909	372
AP2B1	-1.335	2.069	331
AP2M1	-1.556	1.824	378
AP2S1	-1.429	1.821	376
AP3B1	-1.270	1.992	374
AP3B2	-1.476	2.238	383
AP3D1	-1.226	2.090	381
AP3M1	-1.172	1.911	371
AP3M2	-0.965	2.096	362
AP3S1	-1.405	2.186	377
AP3S2	-1.193	2.153	378
AP4B1	-1.309	2.277	387
AP4E1	-1.194	2.293	352
AP4M1	-1.534	2.035	381
AP4S1	-0.597	2.257	349
AP5B1	-1.146	2.103	369
AP5M1	-1.173	2.288	370
AP5S1	-1.620	2.163	345
AP5Z1	-0.982	2.215	382
APAF1	-0.850	2.082	386
APBA1	-1.884	1.964	361
APBA2	-0.706	2.574	357
APBA3	-1.646	1.893	394
APBB1	-1.441	2.060	385
APBB1IP	-1.020	2.147	355
APBB2	-1.733	1.914	380
APBB3	-1.440	1.763	367
APC	-1.373	2.119	372
APC2	-1.914	2.071	398
APCDD1	-1.746	1.836	358
APCDD1L	0.121	2.730	382
APCS	-1.786	1.871	387
APEH	-1.987	2.006	364
APELA	-1.115	1.984	371
APEX1	-1.437	2.333	366
APEX2	-1.477	1.952	373
APH1A	-1.531	2.146	353
APH1B	-1.598	2.019	362
API5	-1.539	1.823	391
APIP	-0.652	2.388	387
APITD1	-2.235	1.784	364
APITD1-CORT	-1.266	2.249	375
APLF	-1.088	2.276	365
APLN	-0.816	1.924	362
APLNR	-1.038	1.521	379
APLP1	-1.941	2.079	378
APLP2	-1.173	1.802	348
APMAP	-1.714	1.814	373
APOA1	-0.518	2.182	369
APOA1BP	-1.819	1.766	405
APOA2	-1.459	1.855	372
APOA4	-1.569	1.932	376
APOA5	-1.591	1.946	376
APOB	-1.315	2.087	360
APOBEC1	-2.284	1.533	348
APOBEC2	-1.030	2.068	361
APOBEC3A	-0.888	2.539	355
APOBEC3B	-1.728	2.062	374
APOBEC3C	-2.251	1.864	383
APOBEC3D	-0.631	2.738	365
APOBEC3F	-2.148	1.553	351
APOBEC3G	-1.802	1.856	381
APOBEC3H	-2.005	1.917	362
APOBEC4	-1.138	2.417	368
APOBR	-1.393	2.145	355
APOC1	-1.362	2.245	370
APOC2	-1.429	1.953	369
APOC3	-1.572	2.197	350
APOC4	-1.565	2.074	360
APOD	-1.730	2.018	383
APOE	-1.526	2.117	393
APOF	-0.956	2.340	358
APOH	-1.463	2.092	381
APOL1	-1.147	2.322	377
APOL2	-1.629	2.289	380
APOL3	-1.229	2.113	380
APOL4	-1.420	2.045	353
APOL5	-1.946	1.772	379
APOL6	-1.477	2.167	347
APOLD1	-1.025	1.995	362
APOM	-1.564	1.977	383
APOO	-0.821	2.152	381
APOOL	-1.975	1.752	375
APOPT1	-1.090	1.945	329
APP	-0.710	2.105	357
APPBP2	-1.208	2.538	373
APPL1	-2.417	1.774	351
APPL2	-0.841	2.246	353
APRT	-2.038	1.921	362
APTX	-1.199	2.284	339
AQP1	-1.638	2.062	363
AQP10	-1.822	2.134	360
AQP11	-1.770	1.954	379
AQP12A	-1.444	1.824	404
AQP12B	-1.755	1.744	361
AQP2	-1.596	2.080	371
AQP3	-1.617	2.279	358
AQP4	-1.631	1.929	390
AQP5	-1.566	2.095	390
AQP6	-1.157	1.960	351
AQP7	-1.669	2.113	373
AQP8	-1.373	2.412	389
AQP9	-1.157	2.240	361
AQR	-1.153	1.968	386
AR	-2.377	1.603	359
ARAF	-0.864	2.246	396
ARAP1	-1.669	1.806	378
ARAP2	-1.828	2.050	373
ARAP3	-1.012	2.332	371
ARC	-1.849	2.043	367
ARCN1	-1.631	1.810	355
AREG	-0.922	2.763	372
AREL1	-1.445	1.901	346
ARF1	-0.609	2.370	346
ARF3	-1.877	1.779	360
ARF4	-1.154	1.989	358
ARF5	-1.292	2.005	377
ARF6	-1.612	1.933	357
ARFGAP1	-1.345	2.207	366
ARFGAP2	-2.029	2.049	353
ARFGAP3	-1.576	2.038	364
ARFGEF1	-1.247	2.115	375
ARFGEF2	-1.213	1.861	359
ARFGEF3	-2.441	1.382	361
ARFIP1	-0.598	2.546	389
ARFIP2	-1.402	2.308	380
ARFRP1	-1.755	1.940	408
ARG1	-0.611	2.276	354
ARG2	-1.653	1.864	395
ARGFX	-1.982	1.832	375
ARGLU1	-1.033	2.340	362
ARHGAP1	-1.885	1.974	363
ARHGAP10	-1.652	1.985	363
ARHGAP11A	-0.871	2.221	383
ARHGAP11B	-0.561	2.556	358
ARHGAP12	-1.634	1.658	350
ARHGAP15	-0.559	2.588	368
ARHGAP17	-1.744	1.962	413
ARHGAP18	-2.057	1.645	390
ARHGAP19	0.565	2.613	368
ARHGAP20	-2.120	1.790	367
ARHGAP21	-1.164	2.338	356
ARHGAP22	-1.452	1.806	363
ARHGAP23	-0.742	2.722	388
ARHGAP24	-1.491	1.957	361
ARHGAP25	-1.771	1.559	383
ARHGAP26	-1.956	1.665	360
ARHGAP27	-0.443	2.872	363
ARHGAP28	-1.799	1.680	353
ARHGAP29	-0.891	2.204	371
ARHGAP30	-1.189	2.395	372
ARHGAP31	-2.334	1.428	407
ARHGAP32	-0.675	2.500	361
ARHGAP33	-0.894	2.262	360
ARHGAP35	-1.675	1.925	351
ARHGAP36	-1.010	2.157	384
ARHGAP4	-1.394	1.940	376
ARHGAP40	-1.402	2.185	348
ARHGAP42	-1.365	2.167	386
ARHGAP44	-2.229	1.832	348
ARHGAP5	-0.762	2.382	382
ARHGAP6	-2.534	1.345	366
ARHGAP8	-1.953	1.918	381
ARHGAP9	-1.437	1.816	388
ARHGDIA	-0.750	2.374	357
ARHGDIB	-2.046	1.796	364
ARHGDIG	-0.577	2.243	375
ARHGEF1	-0.648	2.455	352
ARHGEF10	-2.007	1.633	351
ARHGEF10L	-2.754	1.621	385
ARHGEF11	-1.824	1.809	348
ARHGEF12	-1.016	1.606	372
ARHGEF15	-2.333	1.731	364
ARHGEF16	0.095	2.606	370
ARHGEF17	-0.459	2.557	364
ARHGEF18	-0.950	2.459	382
ARHGEF19	-0.027	2.596	368
ARHGEF2	-1.577	1.848	370
ARHGEF25	-1.995	1.701	379
ARHGEF26	-1.557	1.796	386
ARHGEF28	-2.349	1.775	392
ARHGEF3	-0.426	2.594	374
ARHGEF33	-1.233	2.305	376
ARHGEF35	-2.445	1.684	369
ARHGEF37	-1.245	2.368	354
ARHGEF38	-0.790	2.267	389
ARHGEF39	-1.104	2.337	378
ARHGEF4	-2.056	1.649	382
ARHGEF40	-1.549	1.945	369
ARHGEF5	-2.234	1.987	360
ARHGEF6	-1.247	2.158	352
ARHGEF7	-1.629	1.969	358
ARHGEF9	-1.262	2.287	377
ARID1A	-1.626	2.190	355
ARID1B	-1.519	2.124	380
ARID2	-2.297	1.764	357
ARID3A	-0.938	2.595	352
ARID3B	-2.672	1.519	349
ARID3C	-1.257	2.270	360
ARID4A	-0.996	2.134	374
ARID4B	-2.168	1.573	385
ARID5A	-1.575	2.302	392
ARID5B	-1.834	2.088	373
ARIH1	-1.735	1.926	367
ARIH2	-1.137	2.209	390
ARIH2OS	-0.899	2.387	358
ARL1	-2.140	1.776	390
ARL10	-1.461	1.815	391
ARL11	0.050	2.976	370
ARL13A	-0.979	2.383	377
ARL13B	-2.139	1.749	375
ARL14	-1.077	2.341	347
ARL14EP	-1.575	2.017	386
ARL14EPL	-1.570	2.139	369
ARL15	-1.068	2.639	361
ARL16	-1.048	2.010	373
ARL17A	-0.906	2.055	356
ARL17B	-1.288	1.969	368
ARL2	-0.886	2.531	383
ARL2BP	-1.568	2.115	368
ARL3	-1.657	1.985	358
ARL4A	-0.996	2.286	388
ARL4C	-1.567	2.051	354
ARL4D	-0.761	2.071	379
ARL5A	-1.522	1.974	359
ARL5B	-0.669	2.433	373
ARL5C	-2.378	1.661	352
ARL6	-1.694	1.809	365
ARL6IP1	-0.078	2.800	359
ARL6IP4	-2.251	1.586	381
ARL6IP5	-1.941	1.548	374
ARL6IP6	-1.315	2.288	358
ARL8A	-2.021	1.575	350
ARL8B	-1.384	2.135	346
ARL9	-1.215	2.013	385
ARMC1	-1.736	1.816	364
ARMC10	-0.640	2.514	370
ARMC12	-1.770	1.725	364
ARMC2	-1.075	2.064	360
ARMC3	-1.480	2.200	355
ARMC4	-1.735	1.942	366
ARMC5	-1.422	2.032	369
ARMC6	-1.290	2.098	376
ARMC7	-1.185	2.181	377
ARMC8	-2.175	1.621	340
ARMC9	-1.829	1.303	381
ARMCX1	-0.156	2.253	375
ARMCX2	-0.612	2.336	361
ARMCX3	-2.392	1.547	369
ARMCX4	-0.716	2.578	346
ARMCX5	-1.033	2.217	379
ARMCX5-GPRASP2	-1.525	2.016	358
ARMCX6	-1.567	1.991	376
ARMS2	-1.286	2.077	398
ARMT1	-1.216	2.044	354
ARNT	-1.114	2.356	384
ARNT2	-0.620	2.595	328
ARNTL	-2.357	1.651	391
ARNTL2	-1.049	2.398	365
ARPC1A	-2.005	1.729	386
ARPC1B	-0.567	2.724	354
ARPC2	-2.370	1.700	363
ARPC3	-1.456	2.124	367
ARPC4	-1.625	1.692	381
ARPC4-TTLL3	-1.434	1.964	339
ARPC5	-1.382	1.926	353
ARPC5L	-0.587	2.802	375
ARPIN	-2.257	1.576	378
ARPP19	-1.411	2.145	363
ARPP21	-0.876	2.166	395
ARR3	-2.256	1.776	372
ARRB1	-1.896	1.842	371
ARRB2	-0.852	2.132	386
ARRDC1	-1.291	2.108	382
ARRDC2	-1.242	1.779	386
ARRDC3	-2.057	1.853	362
ARRDC4	-2.209	1.730	367
ARRDC5	-1.273	2.353	382
ARSA	-1.805	1.741	414
ARSB	-0.867	2.031	384
ARSD	-1.771	1.862	377
ARSE	-0.639	2.339	356
ARSF	-1.865	1.896	357
ARSG	-1.754	2.004	339
ARSH	-2.600	1.642	390
ARSI	-2.125	1.831	366
ARSJ	-0.086	2.663	363
ARSK	-1.928	1.165	356
ART1	-0.402	2.578	349
ART3	-1.193	2.317	336
ART4	-1.092	2.458	356
ART5	-1.498	1.472	359
ARTN	-1.105	1.906	363
ARV1	-1.100	2.034	361
ARVCF	-1.341	2.102	384
ARX	-1.195	2.323	340
AS3MT	-0.882	2.605	368
ASAH1	-1.426	2.164	378
ASAH2	-1.496	1.786	372
ASAH2B	-0.474	2.722	369
ASAP1	-1.297	2.271	334
ASAP2	-0.780	2.502	343
ASAP3	-1.224	1.989	351
ASB1	-2.409	1.643	360
ASB10	-2.163	1.777	386
ASB11	-1.657	2.116	366
ASB12	-2.199	1.447	364
ASB13	-0.168	2.386	365
ASB14	-0.599	2.689	385
ASB15	-2.722	1.713	377
ASB16	-0.377	2.394	340
ASB17	-1.879	1.970	342
ASB18	-0.362	2.551	367
ASB2	-1.751	2.002	387
ASB3	-1.383	2.080	346
ASB4	-1.728	2.019	365
ASB5	-1.427	2.163	393
ASB6	-1.826	1.858	381
ASB7	-1.429	2.220	384
ASB8	-1.788	2.126	354
ASB9	-0.926	2.408	349
ASCC1	-1.176	2.146	363
ASCC2	-1.513	1.936	354
ASCC3	-1.161	2.330	385
ASCL1	-1.510	1.806	365
ASCL2	-1.550	2.013	356
ASCL3	-1.765	2.025	362
ASCL4	-1.239	2.174	355
ASCL5	-1.673	1.928	389
ASF1A	-1.288	2.161	355
ASF1B	-1.181	2.128	371
ASGR1	-1.670	1.852	336
ASGR2	-1.202	1.991	368
ASH1L	-1.478	2.003	347
ASH2L	-1.336	2.113	364
ASIC1	-1.694	2.090	356
ASIC2	-1.868	1.709	340
ASIC3	-1.719	2.042	367
ASIC4	-1.877	2.122	366
ASIC5	-1.305	2.342	365
ASIP	-1.501	2.158	378
ASL	-1.884	1.488	380
ASMT	-2.397	1.473	390
ASMTL	-0.399	2.458	348
ASNA1	-1.815	1.911	369
ASNS	-1.425	2.052	357
ASNSD1	-1.997	2.090	373
ASPA	-1.221	1.997	363
ASPDH	-1.636	2.035	355
ASPG	-1.878	1.834	373
ASPH	-1.966	2.109	358
ASPHD1	-2.025	1.961	402
ASPHD2	-0.980	2.485	363
ASPM	-0.992	2.119	365
ASPN	-1.405	2.314	362
ASPRV1	-1.050	2.397	338
ASPSCR1	-1.261	2.230	401
ASRGL1	-1.542	1.796	350
ASS1	-1.453	2.233	405
ASTE1	-0.909	2.388	348
ASTL	-1.815	2.277	347
ASTN1	-1.502	2.125	332
ASTN2	-1.217	2.166	389
ASUN	-1.209	2.278	431
ASXL1	-1.546	1.742	360
ASXL2	-1.159	2.393	380
ASXL3	-1.656	1.652	358
ASZ1	-1.247	2.447	364
ATAD1	-0.795	2.289	372
ATAD2	-0.862	2.521	391
ATAD2B	-2.377	1.740	374
ATAD3A	-1.274	1.931	385
ATAD3B	-1.279	2.105	356
ATAD3C	-1.734	1.841	388
ATAD5	-0.659	2.350	379
ATAT1	-1.478	2.429	362
ATCAY	-1.619	1.984	351
ATE1	-1.354	2.107	351
ATF1	-1.565	2.121	379
ATF2	-1.791	2.106	355
ATF3	-1.678	2.189	367
ATF4	-0.721	2.465	363
ATF5	-1.229	1.915	388
ATF6	-1.293	2.003	337
ATF6B	-1.801	1.806	378
ATF7	-2.133	1.875	377
ATF7IP	-1.073	2.311	374
ATF7IP2	-0.545	2.368	374
ATG10	-0.975	2.321	360
ATG101	-2.161	1.685	381
ATG12	-1.296	2.211	379
ATG13	-0.981	2.317	360
ATG14	-1.326	1.893	382
ATG16L1	-1.446	2.100	348
ATG16L2	-1.215	2.560	409
ATG2A	-2.083	1.854	360
ATG2B	-1.126	2.102	375
ATG3	-1.858	1.620	392
ATG4A	-1.385	1.919	395
ATG4B	-1.702	1.928	371
ATG4C	-1.089	2.100	385
ATG4D	-1.757	1.901	367
ATG5	-1.411	2.064	394
ATG7	-1.186	2.189	356
ATG9A	-1.669	2.093	374
ATG9B	-1.707	1.796	399
ATHL1	-2.274	1.729	322
ATIC	-0.793	2.338	377
ATL1	-1.361	2.211	378
ATL2	-1.070	1.969	387
ATL3	-1.512	2.101	378
ATM	-1.575	1.916	358
ATMIN	-1.050	2.213	375
ATN1	-1.181	2.244	384
ATOH1	-1.612	1.957	366
ATOH7	-1.863	1.824	353
ATOH8	-1.677	2.091	398
ATOX1	-1.316	1.442	342
ATP10A	-1.378	1.823	398
ATP10B	-1.958	1.926	361
ATP10D	-1.693	2.118	362
ATP11A	-1.222	2.048	391
ATP11AUN	-1.570	1.989	383
ATP11B	-1.699	2.158	378
ATP11C	-1.488	2.287	339
ATP12A	-1.909	1.883	369
ATP13A1	-1.289	2.160	386
ATP13A2	-2.018	1.955	365
ATP13A3	-1.227	2.270	367
ATP13A4	-1.419	2.019	365
ATP13A5	-1.492	1.992	371
ATP1A1	-0.733	2.482	355
ATP1A2	-1.738	1.784	384
ATP1A3	-1.585	1.854	369
ATP1A4	-1.829	1.790	373
ATP1B1	-1.544	2.019	383
ATP1B2	-1.548	1.917	361
ATP1B3	-0.985	2.329	366
ATP1B4	-1.258	2.168	373
ATP2A1	-1.436	2.025	357
ATP2A2	-1.641	2.118	405
ATP2A3	-1.359	2.409	380
ATP2B1	-1.388	2.116	369
ATP2B2	-1.600	1.979	377
ATP2B3	-1.233	2.168	360
ATP2B4	-1.459	1.871	402
ATP2C1	-1.311	2.378	351
ATP2C2	-1.466	1.927	379
ATP4A	-1.571	1.973	342
ATP4B	-1.546	1.961	350
ATP5A1	-1.507	2.245	369
ATP5B	-1.003	2.540	376
ATP5C1	-1.828	1.911	371
ATP5D	-1.429	1.943	389
ATP5E	-1.139	2.221	362
ATP5F1	-0.965	2.477	353
ATP5G1	-1.111	2.009	356
ATP5G2	-1.907	1.988	330
ATP5G3	-1.674	2.439	363
ATP5H	-1.515	2.141	371
ATP5I	-1.464	2.081	379
ATP5J	-1.478	2.141	356
ATP5J2	-1.628	2.108	362
ATP5J2-PTCD1	-0.869	2.558	385
ATP5L	-2.279	1.692	382
ATP5L2	-0.619	2.336	367
ATP5O	-1.358	2.473	329
ATP5S	-0.910	2.641	382
ATP5SL	-1.776	1.952	340
ATP6AP1	-0.526	2.345	351
ATP6AP1L	-2.335	1.782	374
ATP6AP2	-1.610	2.217	353
ATP6V0A1	-1.214	2.137	357
ATP6V0A2	-1.654	1.948	378
ATP6V0A4	-1.891	1.832	380
ATP6V0B	-1.396	2.127	403
ATP6V0C	-1.551	2.004	373
ATP6V0D1	-1.594	1.174	396
ATP6V0D2	-1.154	2.222	349
ATP6V0E1	-2.106	1.715	352
ATP6V0E2	-1.472	1.911	365
ATP6V1A	-1.309	2.046	326
ATP6V1B1	-1.694	1.955	353
ATP6V1B2	-1.776	1.851	362
ATP6V1C1	-1.404	2.048	385
ATP6V1C2	-1.822	1.902	359
ATP6V1D	-0.716	2.246	398
ATP6V1E1	-1.373	1.977	398
ATP6V1E2	-1.429	2.130	385
ATP6V1F	-1.856	2.170	390
ATP6V1G1	-1.103	2.304	383
ATP6V1G2	-1.804	1.735	384
ATP6V1G3	-1.318	2.169	389
ATP6V1H	-1.494	1.971	341
ATP7A	-1.536	2.144	380
ATP7B	-1.525	2.225	353
ATP8A1	-1.435	2.119	378
ATP8A2	-1.307	2.151	400
ATP8B1	-1.555	2.100	402
ATP8B2	-1.746	2.153	375
ATP8B3	-1.455	2.162	357
ATP8B4	-0.835	2.569	377
ATP9A	-1.790	1.824	377
ATP9B	-1.774	1.727	391
ATPAF1	-1.094	2.205	370
ATPAF2	-1.258	2.041	345
ATPIF1	-1.579	2.092	363
ATR	-1.388	1.941	390
ATRAID	-0.665	2.453	374
ATRIP	-0.841	2.431	367
ATRN	-1.476	1.820	361
ATRNL1	-2.438	1.568	361
ATRX	-1.259	2.259	370
ATXN1	-0.827	2.288	362
ATXN10	-0.961	2.439	357
ATXN1L	-2.141	1.797	378
ATXN2	-1.414	2.167	380
ATXN2L	-1.259	1.865	370
ATXN3	-0.810	2.568	372
ATXN3L	-1.987	1.958	378
ATXN7	-1.079	2.363	354
ATXN7L1	-2.372	1.629	354
ATXN7L2	-0.241	2.574	379
ATXN7L3	-1.877	1.653	364
ATXN7L3B	-1.732	1.751	380
AUH	-1.378	2.095	341
AUNIP	-1.341	2.302	381
AUP1	-1.284	1.919	359
AURKA	-0.643	2.262	399
AURKAIP1	-1.870	1.653	365
AURKB	-1.580	1.712	373
AURKC	-0.758	2.394	367
AUTS2	-0.731	2.350	357
AVEN	-1.046	2.115	356
AVIL	-1.139	2.429	368
AVL9	-0.501	1.973	365
AVP	-1.658	1.792	372
AVPI1	-0.422	2.754	374
AVPR1A	-2.117	1.784	362
AVPR1B	-1.422	2.142	374
AVPR2	-2.241	1.364	344
AWAT1	-1.940	1.878	374
AWAT2	-1.127	2.476	335
AXDND1	-1.172	2.082	353
AXIN1	-1.222	2.372	369
AXIN2	-1.583	2.041	370
AXL	-1.519	1.867	384
AZGP1	-1.304	1.974	367
AZI2	-1.123	2.101	365
AZIN1	-1.928	1.754	366
AZIN2	-1.603	2.122	403
AZU1	-1.664	1.795	362
B2M	-1.418	2.201	355
B3GALNT1	-1.630	2.010	386
B3GALNT2	-1.408	2.404	352
B3GALT1	-1.301	2.239	367
B3GALT2	-1.277	2.212	363
B3GALT4	-1.999	1.831	373
B3GALT5	-1.316	2.258	343
B3GALT6	-1.349	2.109	362
B3GALTL	-1.789	1.976	347
B3GAT1	-2.127	2.039	366
B3GAT2	-0.987	2.153	365
B3GAT3	-1.459	1.856	359
B3GNT2	-1.831	1.829	362
B3GNT3	-1.496	1.970	351
B3GNT4	-1.681	1.608	350
B3GNT5	-1.515	2.181	385
B3GNT6	-1.821	1.544	401
B3GNT7	-1.850	1.984	376
B3GNT8	-1.448	2.239	350
B3GNT9	-1.809	1.526	359
B3GNTL1	-1.283	2.292	346
B4GALNT1	-2.009	1.804	379
B4GALNT2	-1.484	2.242	369
B4GALNT3	-1.168	2.031	372
B4GALNT4	-1.712	2.095	356
B4GALT1	-1.927	1.878	371
B4GALT2	-1.679	2.011	393
B4GALT3	-1.399	2.219	384
B4GALT4	-1.305	2.027	336
B4GALT5	-1.615	1.967	374
B4GALT6	-1.696	2.043	370
B4GALT7	-1.589	2.174	370
B4GAT1	-1.499	2.233	345
B9D1	-1.466	2.198	365
B9D2	-1.447	2.148	355
BAALC	-1.451	1.953	388
BAAT	-1.252	2.292	381
BABAM1	-1.869	2.126	359
BACE1	-1.642	1.905	361
BACE2	-1.671	2.106	386
BACH1	-1.097	2.257	390
BACH2	-1.531	1.996	368
BAD	-1.477	1.841	351
BAG1	-1.559	1.708	385
BAG2	-1.418	1.864	368
BAG3	-1.709	1.659	378
BAG4	-1.321	2.474	369
BAG5	-1.022	2.352	362
BAG6	-1.349	1.996	358
BAGE2	-1.542	1.965	341
BAHCC1	-1.615	1.851	366
BAHD1	-1.607	2.208	372
BAIAP2	-1.652	1.597	355
BAIAP2L1	-0.241	2.612	342
BAIAP2L2	-2.336	1.595	356
BAIAP3	-1.630	2.029	368
BAK1	-1.664	1.583	366
BAMBI	-1.264	1.955	340
BANF1	-1.689	1.997	377
BANF2	-1.168	2.409	358
BANK1	-1.446	1.970	388
BANP	-1.022	1.547	350
BAP1	-1.043	2.124	363
BARD1	-1.258	2.267	376
BARHL1	-1.309	2.234	377
BARHL2	-1.331	2.185	347
BARX1	-1.441	2.173	379
BARX2	-1.756	1.808	372
BASP1	-1.312	1.942	399
BATF	-1.249	2.430	374
BATF2	-2.153	1.661	361
BATF3	-1.293	2.066	372
BAX	-1.126	1.962	369
BAZ1A	-1.086	1.999	377
BAZ1B	-0.933	2.329	356
BAZ2A	-1.608	1.909	368
BAZ2B	-1.794	1.861	341
BBC3	-1.486	1.920	359
BBIP1	-1.033	2.160	363
BBOX1	-1.779	1.972	387
BBS1	-0.551	2.526	361
BBS10	-1.974	1.819	388
BBS12	-1.345	2.113	363
BBS2	-1.891	1.877	357
BBS4	-1.161	2.176	363
BBS5	-1.065	2.042	353
BBS7	-1.930	1.977	354
BBS9	-1.087	2.447	375
BBX	-1.246	2.214	361
BCAM	-1.390	2.025	398
BCAN	-1.418	2.340	356
BCAP29	-0.974	2.347	354
BCAP31	-1.437	2.079	358
BCAR1	-1.403	1.980	356
BCAR3	-1.714	1.839	356
BCAS1	-1.645	2.044	363
BCAS2	-0.678	2.510	390
BCAS3	-1.233	2.020	376
BCAS4	-1.334	2.164	365
BCAT1	-1.022	2.329	361
BCAT2	-1.561	1.927	372
BCCIP	-1.213	2.077	359
BCDIN3D	-0.734	0.942	347
BCHE	-1.696	1.933	347
BCKDHA	-1.261	2.392	350
BCKDHB	-1.032	2.422	358
BCKDK	-2.101	1.871	358
BCL10	-1.116	2.189	367
BCL11A	-1.132	2.039	338
BCL11B	-1.481	1.826	391
BCL2	-0.197	2.910	377
BCL2A1	-1.874	2.027	378
BCL2L1	-1.226	2.177	362
BCL2L10	-1.934	1.575	356
BCL2L11	-1.441	2.089	370
BCL2L12	-1.134	2.158	347
BCL2L13	-1.425	2.032	355
BCL2L14	-1.474	2.026	358
BCL2L15	-2.230	1.564	351
BCL2L2	-1.668	2.250	345
BCL2L2-PABPN1	-1.462	1.740	343
BCL3	-1.729	2.007	399
BCL6	-2.689	1.700	375
BCL6B	-0.613	2.307	382
BCL7A	-1.677	1.940	374
BCL7B	-1.234	2.127	379
BCL7C	-1.328	2.231	377
BCL9	-1.968	1.938	370
BCL9L	-0.896	2.122	374
BCLAF1	-1.268	2.437	376
BCO1	-1.582	2.235	391
BCO2	-2.024	1.753	373
BCOR	-0.977	2.576	368
BCORL1	-2.372	2.013	341
BCR	-0.738	2.213	364
BCS1L	-1.509	2.032	390
BDH1	-0.995	2.059	360
BDH2	-1.595	1.963	372
BDKRB1	-1.302	1.976	371
BDKRB2	-1.589	1.911	363
BDP1	-1.385	2.181	353
BEAN1	-1.610	1.727	384
BECN1	-1.438	1.955	378
BECN2	-1.788	1.910	369
BEGAIN	-1.201	2.000	348
BEND2	-1.733	1.787	329
BEND3	-0.646	2.321	353
BEND4	-1.134	2.018	385
BEND5	-1.211	2.025	372
BEND6	-1.154	2.302	367
BEND7	-1.109	2.138	347
BEST1	-1.031	2.092	373
BEST2	-1.674	1.954	354
BEST3	-1.282	1.910	377
BEST4	-1.836	1.631	377
BET1	-0.373	2.426	381
BET1L	-1.413	2.105	386
BEX1	-1.913	1.939	385
BEX2	-1.338	2.420	356
BEX4	-1.304	2.386	382
BEX5	-1.133	2.365	369
BFAR	-1.218	2.261	383
BFSP1	-1.078	1.450	361
BFSP2	-1.196	2.216	355
BGLAP	-1.481	2.117	370
BGN	-1.818	1.870	368
BHLHA15	-1.856	1.807	380
BHLHA9	-1.796	1.556	387
BHLHB9	-1.312	2.318	369
BHLHE22	-2.058	1.800	388
BHLHE23	-2.064	1.877	378
BHLHE40	-1.869	1.627	371
BHLHE41	-1.241	2.035	349
BHMT	-1.394	2.113	339
BHMT2	-1.414	1.885	361
BICC1	-0.997	1.856	378
BICD1	-1.861	1.861	377
BICD2	-1.739	1.680	388
BID	-1.668	1.673	368
BIK	-1.726	1.812	371
BIN1	-1.690	1.806	378
BIN2	-1.621	1.864	371
BIN3	-1.625	2.120	337
BIRC2	-1.288	2.102	359
BIRC3	-1.366	2.155	376
BIRC5	-1.381	2.090	335
BIRC6	-1.378	2.004	366
BIRC7	-1.765	1.853	386
BIRC8	-1.420	2.282	338
BIVM	-1.540	1.995	362
BIVM-ERCC5	-1.489	2.205	376
BLCAP	-1.447	2.030	372
BLID	-1.052	2.285	386
BLK	-1.164	2.289	374
BLM	-0.869	2.483	371
BLMH	-1.848	2.090	356
BLNK	-1.426	2.288	378
BLOC1S1	-1.701	2.059	365
BLOC1S2	-0.747	2.134	396
BLOC1S3	-1.444	2.137	374
BLOC1S4	-1.495	1.778	380
BLOC1S5	-1.415	2.098	355
BLOC1S6	-1.702	2.087	363
BLVRA	-1.148	2.283	381
BLVRB	-1.388	1.988	357
BLZF1	-1.381	2.123	364
BMF	-1.816	1.697	392
BMI1	-0.770	2.343	340
BMP1	-0.320	2.545	374
BMP10	-2.251	1.626	371
BMP15	-2.177	1.494	351
BMP2	-0.669	2.293	367
BMP2K	-2.230	1.709	381
BMP3	-1.393	2.108	355
BMP4	-1.410	2.342	363
BMP5	-1.132	2.517	370
BMP6	-1.803	1.834	359
BMP7	-1.476	1.969	364
BMP8A	-1.640	1.651	355
BMP8B	-1.780	1.741	405
BMPER	-1.588	2.123	358
BMPR1A	-0.784	2.405	368
BMPR1B	-1.311	2.045	368
BMPR2	-1.364	2.068	389
BMS1	-1.227	2.459	359
BMX	-1.395	2.041	346
BNC1	-1.188	2.025	377
BNC2	-1.695	1.919	360
BNIP1	-1.439	2.094	354
BNIP2	-1.448	2.040	376
BNIP3	-1.297	2.312	388
BNIP3L	-1.689	2.024	358
BNIPL	-1.223	2.136	364
BOC	-1.961	1.895	359
BOD1	-0.314	2.775	353
BOD1L1	-1.686	1.947	360
BOD1L2	-2.133	1.638	350
BOK	-1.566	2.084	381
BOLA1	-1.727	1.869	355
BOLA2	-1.636	2.015	384
BOLA2B	-2.236	1.663	377
BOLA3	-1.265	1.406	390
BOLL	-1.848	1.974	391
BOP1	-1.224	2.107	374
BORA	-0.832	2.370	366
BPGM	-1.186	2.172	345
BPHL	-0.938	2.053	385
BPI	-1.399	2.243	367
BPIFA1	-0.447	2.451	371
BPIFA2	-1.622	1.777	346
BPIFA3	-1.140	1.579	374
BPIFB1	-1.105	1.583	350
BPIFB2	-1.070	2.306	365
BPIFB3	-1.861	2.093	380
BPIFB4	-2.094	1.616	397
BPIFB6	-2.162	2.002	352
BPIFC	-1.634	2.125	358
BPNT1	-1.523	2.035	353
BPTF	-1.433	2.065	364
BPY2	-1.673	1.892	366
BPY2B	-1.672	2.068	406
BPY2C	-0.570	2.358	374
BRAF	-1.229	2.044	371
BRAP	-1.327	2.032	368
BRAT1	-1.355	2.393	366
BRCA1	-1.618	2.166	372
BRCA2	-1.674	2.250	341
BRCC3	-1.488	2.163	385
BRD1	-1.228	2.127	333
BRD2	-1.279	2.536	363
BRD3	-1.238	1.885	365
BRD4	-1.252	2.111	351
BRD7	-1.846	1.666	353
BRD8	-1.252	1.891	358
BRD9	-1.200	2.219	348
BRDT	-0.891	2.309	333
BRE	-1.449	2.151	353
BRF1	-1.626	1.836	395
BRF2	-1.062	2.475	362
BRI3	-2.247	1.728	375
BRI3BP	-1.067	2.515	375
BRICD5	-1.272	2.251	364
BRINP1	-1.610	1.888	379
BRINP2	-0.962	2.021	380
BRINP3	-1.119	2.372	396
BRIP1	-1.424	2.239	375
BRIX1	-1.198	2.118	352
BRK1	-1.654	2.210	378
BRMS1	-0.698	1.819	359
BRMS1L	-1.081	1.828	355
BROX	-1.309	2.047	359
BRPF1	-1.475	2.053	376
BRPF3	-1.781	2.181	355
BRS3	-1.534	2.187	371
BRSK1	-0.823	2.714	366
BRSK2	-1.495	1.836	364
BRWD1	-1.177	2.540	345
BRWD3	-1.252	2.237	361
BSCL2	-1.040	2.372	391
BSDC1	-1.574	1.894	343
BSG	-1.183	2.118	377
BSN	-1.884	1.540	375
BSND	-1.126	2.284	376
BSPH1	-0.854	2.155	379
BSPRY	-1.764	1.821	377
BST1	-0.894	2.097	363
BST2	-1.313	2.130	376
BSX	-1.593	1.803	367
BTAF1	-1.846	1.742	372
BTBD1	-1.702	2.065	350
BTBD10	-0.302	2.823	353
BTBD11	-1.874	1.845	381
BTBD16	-1.546	1.681	382
BTBD17	-1.069	2.162	381
BTBD18	-1.504	2.078	371
BTBD19	-1.722	1.684	336
BTBD2	-1.937	1.839	367
BTBD3	-1.649	2.250	367
BTBD6	-1.827	1.691	366
BTBD7	-2.067	1.734	344
BTBD8	-1.515	2.044	352
BTBD9	-1.601	2.018	394
BTC	-0.958	2.422	369
BTD	-1.277	2.210	344
BTF3	-1.874	1.837	357
BTF3L4	-0.432	2.708	382
BTG1	-1.719	1.826	372
BTG2	-1.477	1.967	366
BTG3	-1.165	2.249	348
BTG4	-1.234	2.323	366
BTK	-1.355	2.108	367
BTLA	-1.091	2.178	368
BTN1A1	-1.996	1.917	381
BTN2A1	-1.397	1.933	373
BTN2A2	-1.718	1.813	377
BTN3A1	-1.551	1.825	389
BTN3A2	-1.500	2.229	383
BTN3A3	-1.509	2.146	393
BTNL10	-0.888	2.446	350
BTNL2	-1.757	1.614	365
BTNL3	-1.661	1.892	337
BTNL8	-1.559	2.055	365
BTNL9	-1.588	1.709	385
BTRC	-1.308	2.108	364
BUB1	-0.695	2.335	371
BUB1B	-1.693	1.983	350
BUB3	-1.212	2.276	375
BUD13	-1.409	2.104	374
BUD31	-1.439	2.157	365
BVES	-1.428	2.196	372
BYSL	-1.648	1.946	345
BZRAP1	-1.733	2.093	367
BZW1	-1.308	1.861	369
BZW2	-1.644	1.923	372
C10orf10	-1.010	2.284	378
C10orf105	-1.190	2.182	391
C10orf107	-1.826	1.760	359
C10orf111	-1.528	1.833	344
C10orf113	-1.854	1.802	364
C10orf12	-0.705	2.284	381
C10orf120	-2.232	1.568	383
C10orf126	-1.207	2.385	374
C10orf128	-1.362	2.219	376
C10orf131	-1.113	2.165	385
C10orf142	-1.119	2.354	382
C10orf2	-1.770	1.793	368
C10orf25	-1.292	2.114	382
C10orf32	-1.381	1.919	379
C10orf35	-1.316	2.021	362
C10orf53	-1.753	2.090	373
C10orf54	-1.537	2.291	367
C10orf55	-1.594	1.859	342
C10orf62	-1.572	2.096	355
C10orf67	-1.620	2.284	318
C10orf71	-1.307	1.934	396
C10orf76	-1.113	2.249	372
C10orf82	-1.482	2.138	404
C10orf88	-0.976	2.266	376
C10orf90	-1.377	1.899	365
C10orf91	-1.470	1.961	346
C10orf95	-1.818	1.968	355
C10orf99	-1.927	1.819	382
C11orf1	-1.325	2.377	368
C11orf16	-1.779	1.854	383
C11orf21	-1.236	2.192	370
C11orf24	-1.518	2.016	388
C11orf30	-1.313	2.162	367
C11orf31	-1.481	1.345	363
C11orf40	-1.601	1.982	352
C11orf42	-1.126	1.863	384
C11orf44	-1.403	2.009	382
C11orf45	-1.495	2.212	379
C11orf49	-1.705	1.536	357
C11orf52	-1.306	2.241	369
C11orf53	-1.566	1.970	370
C11orf54	-0.975	2.211	382
C11orf57	-1.518	2.017	366
C11orf58	-1.138	2.192	360
C11orf63	-1.309	2.238	349
C11orf65	-0.945	2.209	352
C11orf68	-1.343	2.119	377
C11orf70	-1.525	1.926	357
C11orf71	-1.848	1.914	380
C11orf73	-1.872	1.696	376
C11orf74	-0.575	2.193	351
C11orf80	-1.381	2.197	390
C11orf84	-1.542	2.090	345
C11orf85	-1.259	2.418	368
C11orf86	-1.400	2.088	373
C11orf87	-1.444	1.986	353
C11orf88	-1.277	2.121	357
C11orf91	-1.429	1.929	340
C11orf94	-1.766	2.057	390
C11orf95	-1.717	2.076	396
C11orf96	-1.394	2.021	368
C11orf97	-1.798	1.880	371
C11orf98	-1.657	2.094	406
C12orf10	-1.733	2.309	387
C12orf29	-1.228	2.201	347
C12orf4	-1.352	2.175	354
C12orf40	-1.475	2.239	360
C12orf42	-1.118	2.122	365
C12orf43	-0.628	2.548	379
C12orf45	-0.942	2.605	351
C12orf49	-1.713	1.847	381
C12orf50	-1.749	1.631	371
C12orf54	-1.687	1.482	345
C12orf56	-1.604	1.891	413
C12orf57	-1.597	1.791	356
C12orf60	-1.731	1.925	333
C12orf65	-1.266	1.984	390
C12orf66	-1.269	2.092	378
C12orf71	-1.513	2.200	381
C12orf73	-1.572	1.827	351
C12orf74	-1.321	2.152	347
C12orf75	-1.480	1.808	346
C12orf76	-1.525	2.092	365
C12orf77	-1.175	1.371	379
C12orf79	-1.544	1.827	385
C12orf80	-1.561	1.766	374
C14orf1	-0.217	2.752	366
C14orf105	-1.854	2.004	394
C14orf119	-2.434	1.816	364
C14orf132	-0.793	2.327	404
C14orf142	-1.547	2.265	378
C14orf159	-1.647	1.810	367
C14orf166	-2.149	1.878	371
C14orf169	-1.023	2.395	386
C14orf177	-1.754	1.943	380
C14orf178	-1.821	1.857	375
C14orf180	-0.644	2.454	376
C14orf2	-1.912	1.720	347
C14orf28	-0.727	2.703	356
C14orf37	-1.633	2.230	343
C14orf39	-0.913	2.142	350
C14orf79	-1.118	2.663	389
C14orf80	-1.740	1.841	361
C14orf93	-1.797	1.836	384
C15orf26	-1.567	2.180	361
C15orf27	-1.931	1.723	374
C15orf32	-1.735	1.990	343
C15orf38-AP3S2	-1.895	1.891	370
C15orf39	-1.498	2.411	385
C15orf40	-1.275	2.065	400
C15orf41	-1.489	2.232	374
C15orf43	-1.497	2.133	378
C15orf48	-1.524	1.969	357
C15orf52	-1.387	2.006	376
C15orf53	-1.766	1.968	375
C15orf54	-1.479	1.871	372
C15orf56	-1.433	2.245	367
C15orf57	-1.270	2.161	371
C15orf59	-1.797	1.856	378
C15orf61	-1.711	1.862	365
C15orf62	-1.507	2.238	356
C15orf65	-1.432	2.413	359
C16orf13	-1.864	1.685	359
C16orf45	-1.447	2.133	356
C16orf46	-1.822	1.993	360
C16orf47	-0.931	2.303	349
C16orf52	-0.870	2.086	382
C16orf54	-1.598	2.019	354
C16orf58	-1.420	2.316	371
C16orf59	-1.371	2.184	359
C16orf62	-1.611	1.899	365
C16orf70	-1.576	2.217	372
C16orf71	-1.541	1.634	352
C16orf72	-1.646	1.925	395
C16orf74	-1.781	1.954	376
C16orf78	-1.898	2.017	349
C16orf82	-1.151	1.450	374
C16orf86	-1.888	1.980	399
C16orf87	-1.256	2.098	372
C16orf89	-1.745	1.851	371
C16orf90	-1.334	1.937	423
C16orf91	-2.042	2.024	369
C16orf92	-1.229	1.950	361
C16orf93	-1.327	2.234	371
C16orf95	-1.805	1.830	346
C16orf96	-1.540	2.134	382
C16orf97	-1.378	2.090	377
C17orf100	-1.516	2.208	376
C17orf102	-1.911	1.926	389
C17orf104	-1.251	2.198	363
C17orf105	-1.472	1.855	376
C17orf107	-1.737	1.989	368
C17orf112	-1.353	2.043	378
C17orf47	-1.569	1.971	367
C17orf49	-1.407	1.283	375
C17orf50	-2.041	2.170	351
C17orf51	-1.428	2.023	376
C17orf53	-1.734	2.181	380
C17orf58	-1.367	2.038	394
C17orf59	-1.720	1.745	380
C17orf62	-1.632	2.087	372
C17orf64	-0.915	1.964	352
C17orf67	-1.823	2.024	352
C17orf70	-1.505	2.200	366
C17orf74	-1.761	2.146	348
C17orf75	-1.136	1.951	352
C17orf77	-1.972	1.906	375
C17orf78	-1.358	2.011	340
C17orf80	-1.318	2.091	379
C17orf82	-1.321	1.854	354
C17orf85	-1.555	1.890	355
C17orf89	-1.710	1.735	356
C17orf96	-1.472	2.122	364
C17orf97	-1.957	2.034	356
C17orf98	-1.863	1.866	344
C17orf99	-1.768	1.855	360
C18orf21	-1.221	2.119	355
C18orf25	-1.212	2.161	356
C18orf32	-1.162	1.832	365
C18orf42	-1.452	2.020	356
C18orf54	-1.489	2.142	376
C18orf63	-1.021	2.307	373
C18orf65	-1.598	1.986	375
C18orf8	-1.520	1.938	337
C19orf12	-1.588	1.883	380
C19orf18	-1.245	2.357	395
C19orf24	-1.698	2.033	364
C19orf25	-1.576	2.188	374
C19orf26	-1.410	1.923	370
C19orf33	-1.699	1.964	339
C19orf35	-1.876	1.777	360
C19orf38	-1.261	2.272	363
C19orf40	-1.364	2.185	360
C19orf43	-1.587	1.757	350
C19orf44	-1.382	2.180	352
C19orf45	-1.748	1.906	400
C19orf47	-1.844	1.829	389
C19orf48	-1.580	2.112	385
C19orf52	-1.379	2.070	358
C19orf53	-1.563	2.186	352
C19orf54	-1.728	1.860	370
C19orf57	-1.261	2.154	352
C19orf60	-1.490	1.973	368
C19orf66	-1.361	2.191	379
C19orf67	-1.103	2.016	345
C19orf68	-1.811	1.867	390
C19orf70	-1.892	1.816	383
C19orf71	-1.252	2.126	369
C19orf73	-1.757	1.978	382
C19orf80	-1.701	2.268	356
C19orf81	-1.531	1.871	383
C19orf84	-1.641	2.124	371
C1D	-1.032	2.188	371
C1GALT1	-0.142	2.600	337
C1GALT1C1	-1.305	2.142	401
C1GALT1C1L	-1.803	1.869	363
C1QA	-2.592	1.531	372
C1QB	-0.843	2.432	383
C1QBP	-1.437	2.091	366
C1QC	-2.488	1.447	368
C1QL1	-1.419	2.056	372
C1QL2	-0.216	1.870	391
C1QL3	-2.312	1.563	362
C1QL4	-2.548	1.772	397
C1QTNF1	-2.023	1.536	357
C1QTNF2	-1.746	1.788	339
C1QTNF3	-1.783	1.661	354
C1QTNF4	-1.614	2.059	386
C1QTNF5	-0.889	2.253	368
C1QTNF6	-1.560	1.739	345
C1QTNF7	0.973	3.182	369
C1QTNF8	-0.333	2.420	357
C1QTNF9	-0.785	2.231	362
C1QTNF9B	-1.583	2.231	373
C1QTNF9B-AS1	-2.098	1.586	372
C1RL	-0.838	2.472	389
C1S	-0.874	1.652	378
C1orf100	-1.099	2.295	370
C1orf101	-2.035	1.498	371
C1orf105	-1.885	1.799	337
C1orf106	-1.442	2.184	359
C1orf109	-1.334	2.018	384
C1orf110	-2.263	1.610	359
C1orf111	-1.553	2.015	389
C1orf112	-1.633	1.604	372
C1orf115	-0.294	2.742	331
C1orf116	-0.983	2.168	391
C1orf122	-0.100	2.663	357
C1orf123	-2.241	1.802	384
C1orf127	-2.621	1.499	373
C1orf131	-1.400	2.076	357
C1orf137	-1.554	1.764	326
C1orf141	-1.479	2.032	401
C1orf146	-0.451	2.616	363
C1orf158	-1.760	1.790	370
C1orf159	-0.411	2.733	335
C1orf162	-1.466	1.801	370
C1orf167	-2.356	1.606	375
C1orf168	-2.012	1.873	365
C1orf174	-0.308	2.472	350
C1orf177	-1.731	1.724	363
C1orf185	-1.390	2.177	391
C1orf186	-2.190	1.694	371
C1orf189	-1.467	1.718	391
C1orf194	-1.368	2.089	372
C1orf195	-0.668	2.425	386
C1orf198	-2.432	1.654	359
C1orf204	-1.554	2.117	372
C1orf21	-2.585	1.681	358
C1orf210	-1.228	2.109	372
C1orf216	-0.615	2.703	370
C1orf226	-1.841	1.697	375
C1orf228	-1.029	2.347	380
C1orf229	-1.237	2.125	373
C1orf233	-1.659	1.794	392
C1orf234	-1.079	2.300	361
C1orf27	-1.562	1.922	350
C1orf43	-0.537	2.614	369
C1orf50	-0.137	2.431	347
C1orf52	-0.595	2.629	374
C1orf53	-1.975	1.968	369
C1orf54	-1.857	2.067	367
C1orf56	-0.894	2.350	371
C1orf61	-1.953	1.519	368
C1orf64	-1.725	1.936	387
C1orf68	-1.700	1.619	347
C1orf86	-1.390	2.023	379
C1orf87	-0.859	2.286	369
C1orf94	-2.386	1.398	374
C1orf95	-0.469	2.413	376
C2	-2.352	1.443	332
C20orf141	-1.050	1.945	343
[truncated: 17,088 more rows]
