# Supplementary material for: VISPR-online: a web-based interactive tool to visualize CRISPR screening experiments
Source: BMC Bioinformatics. 2021 Jun 24;22:344. doi: 10.1186/s12859-021-04275-5 (PMC8223366; doi:10.1186/s12859-021-04275-5)
Supplement: Supplementary file 1 — Additional file 1. VISPR-online source code and sample data. Code and sample data used for test. [file 12859_2021_4275_MOESM1_ESM.gz › AddFile1_code-and-sample-data/testdata/BAGEL/README.txt]

This is a test dataset for VISPR-online.
The data is from HOMO SAPIENS.
You can upload these files to VISPR-online to explore the application.

############## Functions of each file ##############

   test43.foldchange.txt  :  foldchange file
      test43_DMSO.bf.txt  :  BF of sample DMSO
       test43_Eto.bf.txt  :  BF of sample Eto
