# Supplementary material for: VISPR-online: a web-based interactive tool to visualize CRISPR screening experiments
Source: BMC Bioinformatics. 2021 Jun 24;22:344. doi: 10.1186/s12859-021-04275-5 (PMC8223366; doi:10.1186/s12859-021-04275-5)
Supplement: Supplementary file 1 — Additional file 1. VISPR-online source code and sample data. Code and sample data used for test. [file 12859_2021_4275_MOESM1_ESM.gz › AddFile1_code-and-sample-data/testdata/BAGEL/test43.foldchange.txt]

REAGENT_ID	GENE	DMSO	Eto_1	Eto_2
A1BG_CATCTTCTTTCACCTGAACG	A1BG	-0.746	0.287	-0.951
A1BG_CTCCGGGGAGAACTCCGGCG	A1BG	0.669	-0.297	0.379
A1BG_TGGAAGTCCACTCCACTCAG	A1BG	-0.909	0.133	-0.087
A1CF_ACAGGAAGAATTCAGTTATG	A1CF	0.306	0.050	-0.695
A1CF_AGTTATGTTAGGTATACCCG	A1CF	0.207	-0.106	0.119
A1CF_CTTCATTTCCCAGCCACCAA	A1CF	-1.142	-0.472	-0.459
A1CF_GAATTCAACAATATCAAACC	A1CF	-2.292	0.085	-0.742
A2ML1_AAATACTTACTGGTATCGAG	A2M	0.741	0.333	-0.123
A2ML1_ACCCTGGTTACTGATAACAA	A2M	1.277	2.318	1.823
A2ML1_GGTGGATTATTACATCGACC	A2M	-0.527	-0.462	-0.127
A2ML1_TGGTCACTACCCCTATCAAG	A2M	-0.459	2.651	-0.252
A2M_ACTGCATCTGTGCAAACGGG	A2ML1	-1.935	-2.020	-1.536
A2M_ATGTCTCATGAACTACCCTG	A2ML1	-2.871	-1.677	-2.791
A2M_TGAAATGAAACTTCACACTG	A2ML1	-0.372	0.251	-0.604
A2M_TTACTCATATAGGATCCCAA	A2ML1	-1.719	-2.769	-1.732
A3GALT2_AAATAATGGGAGCCCCCCAG	A3GALT2	0.357	-1.156	-0.860
A3GALT2_ACACGTAGTACATCACGCTC	A3GALT2	0.935	0.908	0.244
A3GALT2_AGAACATGAAGTGCGCCTCG	A3GALT2	-0.008	-0.493	0.994
A3GALT2_GCGCTGGCAAGACGTGTCGA	A3GALT2	1.036	-0.346	0.401
A4GALT_AACGTGCCAGTAGATCATGA	A4GALT	-2.147	0.710	0.046
A4GALT_AGGCCAGGAACGCGCCGTTG	A4GALT	-0.772	-0.072	-0.028
A4GALT_CCACATGAGTGCGATCCTGG	A4GALT	-0.237	-0.309	-0.375
A4GALT_GCCGCGTACCAGTCGGCCAG	A4GALT	1.765	-0.858	1.872
A4GNT_ACGGAACAGGAGACCAAATG	A4GNT	-1.578	0.517	-0.125
A4GNT_CAGCCAAAAAGTTCTCCTCA	A4GNT	-1.657	-0.003	-0.988
A4GNT_CAGCTCGGATGCATCCCGCC	A4GNT	-0.097	-0.167	-0.332
A4GNT_TGCATTCCCACAAAAAGGGG	A4GNT	0.282	0.369	-0.066
AAAS_CCCAGGGTGAGACAGCACTT	AAAS	-1.386	-0.728	-0.409
AAAS_GCCAAGACAGAGGCACTAAG	AAAS	0.290	-0.756	0.648
AAAS_GGCCCATCGACAGAGTGCCA	AAAS	-1.698	-1.065	-0.401
AAAS_TGACAGCGCCCTGATAGAGT	AAAS	-0.357	-4.296	-0.458
AACS_AGAGCTACGAGTATGTCTAC	AACS	0.072	0.224	1.293
AACS_CACATTCACACCGAAGTCCG	AACS	0.715	0.818	0.381
AACS_CATCCTCCTGTGCTACACCA	AACS	-0.755	-1.290	-0.178
AACS_CTTCTCACGTGTGTATGATG	AACS	-0.162	-1.215	-0.160
AADACL2_AAAGAAAGTCAGAAACCCGA	AADAC	1.430	1.633	1.313
AADACL2_GAAAAAATTTGACTGCAGCA	AADAC	2.656	4.441	2.897
AADACL2_GTGATGTATTCATCTGAAAG	AADAC	-0.371	1.023	0.073
AADACL2_TGGGGGCAATTTAGCAACAG	AADAC	1.522	1.378	1.441
AADACL3_ACTTATGCTTAGGTAACTTG	AADACL2	-1.131	0.336	-1.119
AADACL3_CTGCGGTGACAGTTTCGGAG	AADACL2	1.873	-0.957	-0.134
AADACL3_GGCATCGTGTACTACCACGG	AADACL2	-2.347	-1.677	-1.981
AADACL3_TCGGGGTCATACTTTAGCGG	AADACL2	-2.345	-1.006	-2.262
AADACL4_CAAGGTAGCAGGGATATCCG	AADACL3	-0.319	0.015	-1.153
AADACL4_GTAAACTCACCAAAGTGACC	AADACL3	0.113	-1.128	-0.253
AADACL4_TAGAAGATGATGCCTCGCCG	AADACL3	1.793	2.483	2.597
AADACL4_TATCGTCCCAAAACGCAGGT	AADACL3	0.253	0.458	0.843
AADAC_AAGTCTGAAGCACTAAGAAG	AADACL4	-0.307	0.163	-0.459
AADAC_ATGTATATAATGCCTTAAGG	AADACL4	-1.010	-2.271	-0.478
AADAC_ATTTCTATCCAAATCACTCA	AADACL4	-0.372	-1.462	-1.827
AADAC_GGTATTTCTGGAGATAGTGC	AADACL4	-1.606	-1.463	0.051
AADAT_AGATCCATTTGTCCTTGACT	AADAT	0.122	0.679	-1.190
AADAT_ATTGATACTTACCCAGCACT	AADAT	0.312	-0.961	-0.094
AADAT_GTAGCTGACATATTGAGCAG	AADAT	0.557	0.233	0.248
AADAT_TAATAATGTTGCAGCCCAGT	AADAT	-0.155	-0.455	0.035
AAED1_CATCTGCAAGGAATACGTAG	AAED1	-2.225	0.150	0.367
AAED1_GACATGTTATGTCTTACCTG	AAED1	-0.907	-0.118	-0.040
AAED1_GTCATCCTACCATCATATTG	AAED1	-1.044	0.353	-1.007
AAED1_TCCCGGAACAGCGCGCCGAA	AAED1	0.323	-0.075	1.531
AAGAB_AGCAGACATCAATCTATGTG	AAGAB	-0.475	0.695	-0.539
AAGAB_CAAGAATGGTGCATCAAACA	AAGAB	1.931	-0.731	0.326
AAGAB_CACTACATTGGACCACACAT	AAGAB	-2.192	0.247	-0.352
AAGAB_GCCATGAGGAGACACTATCA	AAGAB	0.526	-0.394	-0.039
AAK1_CAAAACTCCTATTATCCACC	AAK1	-1.498	-1.614	-0.193
AAK1_CAAAAGGCCGGATATTTACC	AAK1	1.835	-1.167	0.319
AAK1_GGGTGCAATTGAAGTCTCTG	AAK1	1.736	0.436	0.154
AAK1_TGGCAAAATCATCACTACGA	AAK1	1.005	-0.066	0.882
AAMDC_AAATTGCTTCCTTATCATGG	AAMDC	-2.879	0.788	-0.661
AAMDC_AAGTATGGCCAGGGGGTAGT	AAMDC	0.134	0.746	-0.342
AAMDC_AGGTACTCCACAGTTGATGA	AAMDC	1.070	-1.164	-0.110
AAMDC_GATTGGCCGAGGGATGAGTG	AAMDC	-0.732	-0.270	-0.349
AAMP_AAGATGACAAAGCCTTCGTA	AAMP	-2.138	0.175	0.226
AAMP_AGGTGACCTCGCTATCGTCG	AAMP	-0.359	0.078	0.940
AAMP_TGAGTGGCCTCTTGAAAGTG	AAMP	-2.390	-0.427	0.149
AAMP_TGGATGTGGAAAGTCCCGAA	AAMP	-1.121	-0.183	-0.275
AANAT_ACCTTCACGCTCGATCTCAA	AANAT	-2.211	-0.248	0.247
AANAT_GCCCTCCTCGAACCAGCCCA	AANAT	0.027	0.012	-0.020
AANAT_GGTGAGGCAGCGAAACTCAC	AANAT	-0.295	0.370	0.008
AANAT_GTGGCGCCGCTGACAGCTCG	AANAT	-0.108	-0.326	0.396
AAR2_CATGTTCAGGATGACCACAG	AAR2	-0.054	-0.147	-0.036
AAR2_CTTGGTTATCTCAGCTGGCG	AAR2	0.532	-0.180	-0.244
AAR2_GGGGTAGATTCTGCCCCACG	AAR2	-0.051	-0.470	0.141
AAR2_TAAGGAAGAAACCCATACGA	AAR2	-1.804	0.287	-0.332
AARD_GCAGAGCTGGACGGGCGTTG	AARD	0.309	-1.377	0.687
AARD_GGGAAATTCTCTCTCTGCAG	AARD	-0.921	0.385	-0.229
AARD_GTCCCCGAAGAAGTCGCACG	AARD	0.991	-0.589	-0.198
AARD_TGCTGGAGGACCTCAGACGA	AARD	-0.724	-0.285	0.886
AARS2_AGCAAACTGGGGTCGCCGCG	AARS	0.356	2.983	2.478
AARS2_CCAACTTCTACGCAGAACAG	AARS	-1.346	1.939	1.592
AARS2_GCTGAGCCAGTTCAGAAGCA	AARS	-0.469	2.133	2.068
AARS2_TCGTAGTGGATCTCAGTACA	AARS	1.681	0.898	1.165
AARSD1_ACCTCCGCTCCCAATCTACC	AARS2	-3.566	-0.958	-0.344
AARSD1_CATTCGGGTTGTTAACATCG	AARS2	-2.190	0.522	-0.258
AARSD1_CCCAGACAGAAATATCAGGT	AARS2	-0.608	0.015	-0.448
AARSD1_GTGCTGAGAGTGACTCGCCG	AARS2	-1.952	-0.952	-0.827
AARS_CCAAGAAAAGCATTGACACA	AARSD1	-1.772	0.148	-0.504
AARS_GGAGGCCAGATCTATGACGA	AARSD1	-1.144	-1.782	-1.883
AARS_TCAGAATGTGCGTAGCTGTG	AARSD1	-1.254	-2.609	-2.019
AARS_TTGGTGCTGAGGATGCCGAT	AARSD1	-2.293	-0.867	-0.411
AASDHPPT_AGGAAAACCAGTTCTTGCAA	AASDH	0.647	0.929	0.263
AASDHPPT_CCCGAGGAGAAGGAGCGCAT	AASDH	-1.258	0.787	0.963
AASDHPPT_CTGCCAGCAGCCATTCGGCT	AASDH	0.014	0.269	-0.472
AASDHPPT_GCTGAACCTGAGCTGCAAGT	AASDH	-0.469	0.166	-0.602
AASDH_AAATGAGTTGATAATGACGG	AASDHPPT	-2.525	-0.086	-0.636
AASDH_GACAGTCAGATCAAACGTCA	AASDHPPT	-0.769	-1.778	0.046
AASDH_TGTGAATTGCCTGTACAACT	AASDHPPT	0.443	-0.095	0.490
AASDH_TTGTTGGTACATCAGTACCT	AASDHPPT	-2.297	0.240	-0.692
AASS_AAGACCTCAGAAAAGTGTAT	AASS	0.805	-0.166	-0.253
AASS_CATCACAAACAAAGTTAACA	AASS	-1.211	0.043	-1.056
AASS_CGTGCTCAGTCACTTTCAAT	AASS	0.862	-0.028	-0.280
AASS_GGGTAGTGGCATTTGGACAG	AASS	0.621	-0.200	-0.116
AATF_AAACCACCTCTAGAAAAGCA	AATF	-2.048	-1.137	-0.193
AATF_AGAAACTTTGACACTAGAGA	AATF	-2.355	-1.742	-0.818
AATF_AGGCACTTAAAGCATTGTTG	AATF	-0.070	0.136	-0.484
AATF_GAATATGATGAGGACGACCT	AATF	-1.104	-0.078	-0.421
AATK_AGCACCGGAACCACGCCCGG	AATK	-0.125	-0.053	0.551
AATK_CTCCTCAAGTCCACAGACGT	AATK	-0.179	0.280	-0.512
AATK_GCATAGCAACCTGCTCGTCG	AATK	0.079	-0.245	-0.314
AATK_GTGTCAGCCAACAACAACAG	AATK	0.468	0.384	-0.031
ABAT_CCTTAAAGACCATCTTCATG	ABAT	-1.945	0.691	-1.557
ABAT_GAAAGAAGTCATCGGATGCG	ABAT	-2.407	-0.380	-0.304
ABAT_GTGAATGGCTTTAGAGTGCG	ABAT	0.273	0.216	0.514
ABAT_TGCAATTACGAAGAGAGCCG	ABAT	-1.232	0.443	0.310
ABCA10_ACTCTCTGAAATAACTGACA	ABCA1	-1.184	-1.392	-1.808
ABCA10_GACACTTCAGTGAATGCACG	ABCA1	-3.049	-1.186	-1.038
ABCA10_GGGTACTGAAGAGGATAAGT	ABCA1	-0.495	-1.162	1.054
ABCA10_TCCTTATTAAAACACTCATG	ABCA1	-0.896	0.269	0.356
ABCA12_ACGGTCATATAATACACAAG	ABCA10	0.710	1.233	-0.829
ABCA12_ATGGTGCTAAATGATCCTTG	ABCA10	1.161	0.760	1.087
ABCA12_GAGGTGATACCCATCGCCAA	ABCA10	-2.154	-1.351	-1.713
ABCA12_GGCAGCTATAAATACAACCC	ABCA10	-1.919	-0.047	-2.053
ABCA13_ACAATTTAGCTGATTCGGCG	ABCA12	-0.962	-1.193	-1.552
ABCA13_CAATGACTTCCATAATTGGG	ABCA12	-0.274	0.068	-0.615
ABCA13_GGCTTCATTTAATAACACTG	ABCA12	-0.736	-1.068	0.550
ABCA13_TATCAGGAAGACTTGCGAAG	ABCA12	-0.747	-1.480	-0.767
ABCA1_AATGCAGAGAAAGCTATCTG	ABCA13	0.319	-0.563	0.611
ABCA1_GGACACGCCCAGCTTCAAGT	ABCA13	1.348	0.563	0.984
ABCA1_GTGGCATGGCAGGACTACGT	ABCA13	1.535	0.425	-0.339
ABCA1_TTGGACAGCCCAAGACATCG	ABCA13	-0.012	0.631	0.501
ABCA2_CATGTACGTGGCGATCCGAG	ABCA2	0.078	0.011	0.315
ABCA2_CTTGTGTGGCAACAACCGGT	ABCA2	2.813	-1.039	0.998
ABCA2_GATGTCGTGCCCGTAGATGG	ABCA2	1.010	0.041	0.698
ABCA2_TAGGGGATGAAATTGCCACG	ABCA2	0.311	-0.887	0.518
ABCA3_AATGCGCATTTACTGACCGA	ABCA3	0.619	-0.219	0.205
ABCA3_ACCTACGGTTCAGTTACACA	ABCA3	-0.377	-0.957	0.010
ABCA3_AGTGGACGGGCATACATCAG	ABCA3	1.570	-0.601	0.679
ABCA3_CCTCCTGAGTCCCGTCAACG	ABCA3	0.597	-1.112	0.526
ABCA4_AAAGACCGAGCCCCTAACAG	ABCA4	0.699	-0.388	-0.298
ABCA4_AGCACCATACCCGCAAACAG	ABCA4	-0.310	-0.518	-0.296
ABCA4_AGGGTGTTGAGTTGCCACAG	ABCA4	1.580	-0.292	0.349
ABCA4_GATCCGAATGGACATAGACG	ABCA4	-2.248	0.052	-0.049
ABCA5_AAAATGAATGATACCTCAGG	ABCA5	-4.057	0.285	-0.713
ABCA5_AAATTATGAGGAGTTATCAG	ABCA5	-0.166	-0.321	-1.098
ABCA5_GAAATAGATACCTTTCCCCG	ABCA5	-2.981	0.200	-1.449
ABCA5_TGACAGTGACTATGTATCCG	ABCA5	-0.972	0.800	-0.755
ABCA6_AACCAATCACCCTGTGATGG	ABCA6	0.776	-0.239	0.418
ABCA6_CAGACAGCTGTGAGTGACAT	ABCA6	1.012	0.240	0.518
ABCA6_GGCACCAAATAAAACACACA	ABCA6	1.261	0.630	-0.651
ABCA6_TTGTATATGAGTCTCCTGAA	ABCA6	0.687	-0.314	-0.503
ABCA7_AGTACGGGATCCCTGAACCA	ABCA7	0.441	0.077	-0.256
ABCA7_CTGGCCTAGACGTAACCCTA	ABCA7	-1.770	-1.150	-0.775
ABCA7_TCAAACAGCACGTTGTACTG	ABCA7	0.121	0.137	-0.528
ABCA7_TGGACATTGACGTGGTCACG	ABCA7	1.055	-0.164	0.411
ABCA8_AAATTATCAGCCAAAAGCGA	ABCA8	-0.247	0.206	-0.762
ABCA8_CTGTTAATGTCACAAGAGAG	ABCA8	0.909	-1.100	-0.650
ABCA8_GACACCCCCAAAAGACAGTG	ABCA8	0.834	-0.034	-0.630
ABCA8_GCAAATCTGCGCAATTGCAA	ABCA8	-0.270	-0.295	0.820
ABCA9_ATATCAGAAAAGTTACCCGT	ABCA9	-3.088	-0.366	-0.820
ABCA9_CTTGATAGATGTTCTAACCA	ABCA9	0.440	-0.281	-0.796
ABCA9_TGGCAGGAAGAACAATCATG	ABCA9	0.971	-0.382	0.504
ABCA9_TTATTTCTAACTAGACAGGA	ABCA9	-2.576	-0.428	-2.149
ABCB10_ACAGCAATGATTGACACTGG	ABCB1	-0.022	-0.234	-1.191
ABCB10_CTCAGTGCCGTGTTTCTGTG	ABCB1	-0.916	0.197	-1.517
ABCB10_GAGTTCACCCACGGTCATGT	ABCB1	0.150	0.373	-1.995
ABCB10_TATCGCCGTTCACTGGCCTG	ABCB1	-1.888	-2.480	-3.901
ABCB11_GAGCTCCCCAGATTTAGCAA	ABCB10	2.167	1.784	1.275
ABCB11_GATTCTTTACTGGATTCGTG	ABCB10	0.128	-0.874	-0.438
ABCB11_TCAACATGGTCATTAAACCA	ABCB10	0.232	-0.373	0.126
ABCB11_TTTCAGAATCCTCCTAACTG	ABCB10	0.567	0.719	0.551
ABCB1_ATTGACAGCTATTCGAAGAG	ABCB11	-2.551	-0.988	-1.322
ABCB1_CTGGAGAGATCCTCACCAAG	ABCB11	2.140	1.965	1.463
ABCB1_TAGGTGATATCAATGATACA	ABCB11	0.106	-0.150	-0.126
ABCB1_TTTATAGTAGGATTTACACG	ABCB11	0.552	0.975	0.280
ABCB4_ACACCACTGAACTCAATACG	ABCB4	0.173	-0.553	-0.561
ABCB4_CATTTCGGACCGTAGACAGT	ABCB4	-1.001	-0.145	-0.850
ABCB4_CCCTTCTCGAGCTAACGTCA	ABCB4	0.909	-0.159	0.853
ABCB4_TGGCCGTGGAAATGTAACCA	ABCB4	-1.741	-1.407	-0.254
ABCB5_AGACGTGGATAGAGTCACTA	ABCB5	-3.965	2.137	-3.965
ABCB5_CAAAGGTCGGACTACAATCG	ABCB5	0.327	0.092	0.297
ABCB5_GAAACCTTCGCAATAGCCCG	ABCB5	-0.557	-0.110	-0.029
ABCB5_TTTGGATTGGCAGATCATGG	ABCB5	-0.746	0.802	0.208
ABCB6_CGAAGTGGAACGCTATCGAG	ABCB6	0.523	-1.636	-0.248
ABCB6_GCACGTAGGGAGAGATGCGA	ABCB6	-0.542	-0.220	0.339
ABCB6_GGAACGGGCACTCAATGTGT	ABCB6	0.267	-0.564	-0.942
ABCB6_TAGGTGCCAAACCAATTGAG	ABCB6	0.538	0.341	-0.412
ABCB7_AGTCATTAAAAAGTATCACA	ABCB7	-5.145	-0.055	-2.564
ABCB7_CACACCACAGACAGCTACCG	ABCB7	-1.825	-0.112	-0.323
ABCB7_GATTAAATACCAAAGCACTC	ABCB7	-1.222	0.029	-0.462
ABCB7_TCACAGTTGCAGTCACACGG	ABCB7	-1.944	0.185	-0.450
ABCB8_AAGTACACAAGGGACCACGT	ABCB8	-0.075	-0.323	-0.331
ABCB8_CCTGCCCAAACAGGACAGAG	ABCB8	-0.735	-0.402	0.425
ABCB8_CTTGGAACAAGGCGATGCCG	ABCB8	0.325	0.975	1.548
ABCB8_TCTTTGACGCCAATAAGACA	ABCB8	-1.589	1.030	-0.409
ABCB9_GCCCCAGACGTAGTACATGT	ABCB9	-1.451	0.070	0.607
ABCB9_TGGACACCATCATGATGATG	ABCB9	-1.640	0.505	-0.573
ABCB9_TGTCCTGGGAGATTGTATGG	ABCB9	-1.524	0.374	-0.528
ABCB9_TTTGCCGCAGGTATTCGGGG	ABCB9	-0.466	-0.650	0.494
ABCC10_AAGGGTGTCACCCTTAGCGG	ABCC1	0.673	-1.307	0.518
ABCC10_CAAGATGAGACCACCCACGA	ABCC1	3.323	2.873	2.828
ABCC10_CGTGTACCAAGCTTACTGGA	ABCC1	-0.020	0.570	0.603
ABCC10_GGGCCCTGAGAATCCCAACA	ABCC1	2.844	3.032	2.843
ABCC11_AATACACATCACCTCAGGAG	ABCC10	-1.695	-2.183	-0.916
ABCC11_CAAAGACCAGAGCTTTGCTG	ABCC10	-1.554	-0.262	-0.659
ABCC11_GACGGTCGGAATAGACGGCG	ABCC10	0.058	-1.801	-1.486
ABCC11_TAAGCTTTGGATCATGAGCG	ABCC10	-2.357	-1.831	-1.114
ABCC12_AAAGACCATTAGGATCGGGA	ABCC11	-1.288	0.418	-1.158
ABCC12_ACGTACATTAAGGCTTCTGG	ABCC11	-0.634	-0.438	-0.392
ABCC12_GAGTCATATGTCGACAATGG	ABCC11	-0.228	-0.092	0.418
ABCC12_GCCAACCCAGACTTTCCCAG	ABCC11	-0.835	-0.613	-1.616
ABCC1_AAAATGTGATTGGCCCCAAG	ABCC12	0.740	0.991	-0.034
ABCC1_AACCTGACAGCATCGAGCGA	ABCC12	-0.613	0.151	-0.412
ABCC1_AGTACACGGAAAGCTTGACC	ABCC12	2.642	1.389	2.235
ABCC1_TCTGCTTCGTCAGTGGCATG	ABCC12	-1.168	-0.339	-0.272
ABCC2_CAGAATTCATCACAAACGCA	ABCC2	-0.623	0.346	-0.005
ABCC2_CAGGGTATAAATCTTAGTGG	ABCC2	0.672	1.334	0.069
ABCC2_CATTATGGCAGGCCAACTTG	ABCC2	1.104	0.052	-0.011
ABCC2_GATTGGTATATCGAACAGCA	ABCC2	-2.248	1.071	-0.504
ABCC3_CCACGTACACGTACACCCAG	ABCC3	-0.948	-0.484	0.186
ABCC3_GCAGGGCGTACAGTCTTCGG	ABCC3	-0.119	-0.488	-0.056
ABCC3_GGCCACATGAGAGTCCACCG	ABCC3	0.070	-0.039	-0.167
ABCC3_TGAACCACCAGAAAAACAGG	ABCC3	-4.460	0.588	0.587
ABCC4_AAGCACGGGTAAACCTTGCA	ABCC4	0.187	0.307	0.556
ABCC4_CAGATTGACTATCTGGCCTG	ABCC4	1.878	-0.156	0.501
ABCC4_GAAGGTACGATTCCTTAGTG	ABCC4	-0.206	0.417	-0.169
ABCC4_GCGTCACTGCCACGAACACG	ABCC4	0.408	-1.329	0.760
ABCC5_TACGGAAAGAGGCACCCATG	ABCC5	-1.857	0.054	-0.099
ABCC5_TGAAAAGGGCCATAATAACC	ABCC5	1.811	-0.582	0.624
ABCC5_TGTTAAGACTAGAGAGACTG	ABCC5	-2.224	-0.787	-1.162
ABCC5_TTTATTCATAGAAATCCGCG	ABCC5	-0.888	-0.312	-1.560
ABCC6_ACTATGATCCAATCAGCCTG	ABCC6	0.752	0.504	0.523
ABCC6_CAGACCACGATCCAGACGAG	ABCC6	-1.311	-0.215	0.277
ABCC6_GAGAACTGTGAGAGTCACAA	ABCC6	-0.971	0.048	0.074
ABCC6_GGACAGCATCCAATACGGCA	ABCC6	-1.713	-0.202	-0.231
ABCC8_CAGACCAACGAGATGCTCCG	ABCC8	1.315	0.017	1.579
ABCC8_CTACCGTCAAAGCTCTAGTG	ABCC8	-0.100	-0.235	0.079
ABCC8_GATGTTGTGATAGTAGACCA	ABCC8	-0.137	0.635	0.104
ABCC8_TCAACGCCAGCGAATCAGTG	ABCC8	0.682	-0.254	0.606
ABCC9_AGAGAGGAAAACTCTCCGAC	ABCC9	-0.798	-1.072	-0.404
ABCC9_ATACACTATCGATGTTGTAG	ABCC9	0.943	-1.174	0.204
ABCC9_GACTGCAAATCTGACCACCG	ABCC9	-0.174	-0.535	0.461
ABCC9_TAAAGTACTGAATTGGCGCA	ABCC9	-0.103	-0.756	0.383
ABCD1_AGTTCCTCATGAAGTATGTG	ABCD1	0.567	0.763	-0.815
ABCD1_CTACATGCACTCGCGTGTGG	ABCD1	-1.141	-0.011	-0.056
ABCD1_GATCATGTCGTCGTACAAGG	ABCD1	-0.494	-0.241	0.147
ABCD1_GGCCACATACACCGACAGGA	ABCD1	-0.198	-0.315	-0.026
ABCD2_ATTACCTCTCAGTGACACAT	ABCD2	-0.887	-0.069	-0.259
ABCD2_CCCTGACCAATCTCTTACGG	ABCD2	-1.199	0.222	-0.852
ABCD2_CCTTATTGCACTGTTGACGA	ABCD2	-1.146	-0.218	-0.229
ABCD2_CTGGAGCTGATGCTATTGAA	ABCD2	0.416	0.235	0.321
ABCD3_AATTAAACTTACAAGAGGCA	ABCD3	-3.901	0.738	-1.106
ABCD3_ACTCGACTTCGAAGACCCAT	ABCD3	-1.636	-0.326	-0.875
ABCD3_TGGCAAATATGAGCGCACAA	ABCD3	-2.427	-1.237	-1.058
ABCD3_TGTGTACTCTTGAGATGTCG	ABCD3	-1.841	0.149	-0.042
ABCD4_AGCCACATCTGAGAGCGTCG	ABCD4	-2.777	0.109	-0.275
ABCD4_GATCCCCAGTCAGTACTATG	ABCD4	0.514	0.762	-0.294
ABCD4_GTAGTAGACGAGGGTGAACG	ABCD4	0.544	-0.288	0.409
ABCD4_TTGCGATGACAACGTAACTC	ABCD4	0.657	0.747	0.810
ABCE1_AGTTGTCCTGTAGTTCGAAT	ABCE1	-2.062	0.228	0.857
ABCE1_CAATTGATAAGGCGCCAAAG	ABCE1	-2.641	0.217	-0.291
ABCE1_CCAAAACTTCACCTGGACGA	ABCE1	-2.008	0.329	-0.366
ABCE1_TTTCAGATATATCATTGTGG	ABCE1	-4.847	-0.559	-2.471
ABCF1_CTGCAGAGGCCAAAGCACGG	ABCF1	-2.755	0.351	0.983
ABCF1_GATGGAGTATGAGCGCCAAG	ABCF1	-1.052	0.155	0.582
ABCF1_GCAACACATCAATGTTGGGA	ABCF1	0.125	0.444	-0.423
ABCF1_TGTAATTGCCCCTATAGTAG	ABCF1	-1.330	-0.601	-1.010
ABCF2_AACCAATGAGGCCATAACGA	ABCF2	1.158	-0.996	0.078
ABCF2_ATGATCAGTACGTGAAGACG	ABCF2	-0.788	0.239	0.741
ABCF2_CAGTCCATGCAAGATCCGCG	ABCF2	0.079	-0.472	0.391
ABCF2_GGGTCGTGAGCGATAAGGTG	ABCF2	1.025	0.070	0.222
ABCF3_ACTTCCAGGACTGCTAAAGA	ABCF3	-1.598	0.268	-0.508
ABCF3_CAGCGGCTAGATGGTTACCG	ABCF3	0.579	0.307	-0.370
ABCF3_GCAGAGTGTTGTACATGCGC	ABCF3	0.674	-0.333	0.907
ABCF3_TGCGAGAGGATTTGCTACGG	ABCF3	-0.779	0.721	0.290
ABCG1_ATGAAAGGGCTCGCTCAAGG	ABCG1	2.025	-0.525	1.098
ABCG1_CTTCAGGAACCGAATAGGAA	ABCG1	-0.451	-1.211	-1.017
ABCG1_GACCACAAGAGAGACCTCGG	ABCG1	-0.188	0.174	0.382
ABCG1_GAGGCCGATCCCAATGTGCG	ABCG1	0.678	-1.797	0.596
ABCG2_AAAAAACGAACGGATTAACA	ABCG2	-0.216	0.289	-1.095
ABCG2_GAATTACATCAACTTTCCGG	ABCG2	-1.109	-0.073	-0.269
ABCG2_GGAAGGCTCTATGATCTCTG	ABCG2	1.074	-0.349	0.091
ABCG2_TAACTTAGGATGTCTAAGCA	ABCG2	-0.413	-0.093	-1.226
ABCG4_CTCTGTGTCCCCAGTCATCG	ABCG4	-0.341	0.051	-0.297
ABCG4_GGTGGAGAGAACTACCTGGT	ABCG4	2.110	-1.882	0.460
ABCG4_GTGGGACATGAACCGTAGGT	ABCG4	0.667	-0.107	0.297
ABCG4_TGGAGCTGTCCTATTCCGTG	ABCG4	0.370	-0.059	-0.233
ABCG5_ACACCTGAAAACGTTACCAA	ABCG5	-2.000	-0.151	-0.862
ABCG5_GGCTCGCAGGAACCGAATTG	ABCG5	-0.275	-0.562	0.523
ABCG5_GGTGCTATCCAGGACCGCGT	ABCG5	0.931	-0.233	1.409
ABCG5_TGATTGGCAACTACAGCTTG	ABCG5	1.168	-0.608	0.017
ABCG8_CACCCCCATCTACTTAGGGG	ABCG8	0.753	0.984	-0.186
ABCG8_CAGTGCGCTGACACCCGCGT	ABCG8	1.033	-0.365	0.632
ABCG8_CTCAAACCAAGGGACCTGAG	ABCG8	0.389	-0.029	0.081
ABCG8_GAGTCCTACGAAGATGCCTG	ABCG8	0.307	-0.128	-0.133
ABHD10_TAATTGATGACTTAGCTGAT	ABHD1	-2.314	-2.072	-1.623
ABHD10_TACCTCAGCGGGCGCCACGG	ABHD1	-1.215	-0.473	0.039
ABHD10_TCATATAAGAAAGATAGCCA	ABHD1	-1.831	-0.823	-1.284
ABHD10_TGCACGACCAGAGAAGGTCG	ABHD1	-0.712	-0.127	-0.312
ABHD11_ACGGTGGATGCTCGTAACCA	ABHD10	-1.978	-0.463	-1.599
ABHD11_CTGCCACATAGGTTGCAAAG	ABHD10	1.640	-0.010	0.836
ABHD11_GAGCCCGTGCAAAAAGACGA	ABHD10	-1.760	0.170	-1.334
ABHD11_GCTGTGGCCAACGACGACGC	ABHD10	0.703	0.659	0.937
ABHD12B_CCAAGACAATAGCATCAACT	ABHD11	0.257	1.752	1.662
ABHD12B_GTCTTGTCTGTTGACTACAG	ABHD11	1.221	-0.074	1.101
ABHD12B_TAATTGGGTTCCCATCACGA	ABHD11	-0.883	0.207	1.214
ABHD12B_TTGTGTCTATGAGTGGACCA	ABHD11	-0.626	0.049	0.904
ABHD12_AGGTGACCACATGGTAACCA	ABHD12	-1.901	0.852	0.384
ABHD12_CCTACGCCTGACGGGCCCGG	ABHD12	1.072	-1.535	0.840
ABHD12_GAGTGGCCCCAGATGTACAC	ABHD12	0.684	-0.117	0.402
ABHD12_GCAGGTACAGAATGATAGGG	ABHD12	1.421	0.063	0.216
ABHD13_AATAGCCACTGCTCCACCCA	ABHD12B	-3.452	-1.516	-2.079
ABHD13_CATGGGAATGCAGGCAACAT	ABHD12B	-3.441	-1.651	-0.881
ABHD13_GGGAACATAAAGACGTGAAG	ABHD12B	-1.815	-1.548	-0.779
ABHD13_TAGGATTTCAGCCATTATGG	ABHD12B	-2.720	-1.282	-1.307
ABHD14A_AGGCCTTTAACTCTCACACG	ABHD13	0.119	0.634	0.845
ABHD14A_CTGGCAGCCCCACATACAGT	ABHD13	0.448	0.635	0.108
ABHD14A_GGAGGTACAGAATGCCGTGT	ABHD13	-1.492	-0.370	-0.347
ABHD14A_TCCCACTCAACCAGGCACAC	ABHD13	-0.872	-0.207	-1.310
ABHD14B_AGAACCTGGGTACACTGCAC	ABHD14A	-1.680	-0.416	-0.137
ABHD14B_GAGAGGCCCTGCCCGGCAGT	ABHD14A	-0.017	-0.494	0.391
ABHD14B_TGATGGACTGATCACAACCG	ABHD14A	-0.882	-0.057	0.010
ABHD14B_TGCAGGTCTGGGGCACTCCA	ABHD14A	1.027	0.422	0.079
ABHD15_CAAACAAGGCTGCACCCTCC	ABHD14B	1.986	0.979	1.864
ABHD15_CTGGTGATCCCCAATGCGTG	ABHD14B	2.397	2.264	2.258
ABHD15_GGCCGGCCTCGAACCACTCT	ABHD14B	2.229	2.630	1.882
ABHD15_TGTATGTGACCGCCTCCTTG	ABHD14B	1.082	0.856	0.825
ABHD16A_ACCATGTTTGTGGACCGGCG	ABHD15	-1.022	-1.491	-0.907
ABHD16A_ATCTACGCCTGGTCCATCGG	ABHD15	-0.705	-0.935	-1.013
ABHD16A_CCATCTTGGAAGCAACACAT	ABHD15	-1.256	-1.813	-2.266
ABHD16A_CTCAGGAAGGAGTCTCGAGG	ABHD15	2.738	1.082	1.398
ABHD16B_CAGACCAGCCGTAGACCACC	ABHD16A	1.290	0.873	1.754
ABHD16B_CATCTGCTGCGAAGGCAACG	ABHD16A	1.779	0.691	1.351
ABHD16B_GCGCACGTCATCCCAGCGGA	ABHD16A	-1.742	0.315	-0.217
ABHD16B_GGCCGCTGGCTCGTGTACCC	ABHD16A	1.006	1.542	0.918
ABHD17A_ACCGTAGCCGGAGTAGTCGT	ABHD16B	-0.565	-0.834	0.280
ABHD17A_AGGCTCTCAGGGTCCCCAAG	ABHD16B	-1.870	-2.084	-1.906
ABHD17A_GCGCGAGCTGGACACCATCG	ABHD16B	0.001	0.689	0.963
ABHD17A_TACACGGTCCTCTTCTCGCA	ABHD16B	-0.334	-2.271	-1.277
ABHD17B_CTTGGCTTGCTCTTAGGACA	ABHD17A	-3.579	-1.215	-2.476
ABHD17B_GAGTAAAGTGTATTTCGCAT	ABHD17A	-1.351	0.114	-0.315
ABHD17B_TATAGGGACAGTACCGTCTG	ABHD17A	-2.490	-2.233	-0.421
ABHD17B_TTCATGACTAGAACCAGTAA	ABHD17A	-3.138	0.343	-0.736
ABHD17C_ACGCCGACATCGACGCCGCG	ABHD17B	0.609	0.903	1.358
ABHD17C_GCCGTATCCCGAGTAGTCGT	ABHD17B	-0.211	0.240	-0.017
ABHD17C_GCGCGAGAAGAAGACCTCGA	ABHD17B	0.859	1.275	1.263
ABHD17C_TCCCAATGCTCTGACCATAG	ABHD17B	-0.771	-0.176	-0.550
ABHD1_AGCCCCTAGTCCTTTATCAG	ABHD17C	1.243	0.510	2.071
ABHD1_GACCCTACCGTTCCACAAGT	ABHD17C	0.940	1.155	1.447
ABHD1_GCTGTCGTGTTTAACAACCG	ABHD17C	1.809	1.481	2.035
ABHD1_GGTGCAAGACGTATGTCTCC	ABHD17C	0.601	1.729	1.385
ABHD2_AGGTGACCTACCTGTGCGAG	ABHD2	-1.251	-0.247	0.306
ABHD2_GCTCAGCCAAGGGCTCGAAG	ABHD2	-1.280	-0.535	0.655
ABHD2_GGGCGTAGTCAACGAAAGTG	ABHD2	-0.970	-0.380	-0.178
ABHD2_TTTGCCCACAGGCTGCACGT	ABHD2	1.233	1.501	1.458
ABHD3_ACTCCTTGCTTGTTCCCGTG	ABHD3	-0.181	-0.372	-1.292
ABHD3_GGGGGCTTCGAAGTGATGAA	ABHD3	1.642	0.850	0.697
ABHD3_GTCACTACTTCCAGACGCCA	ABHD3	-1.413	-1.253	-0.221
ABHD3_TAGTACGTTTCTGTAACCAC	ABHD3	0.029	0.882	0.282
ABHD4_GACATCGATAGAGACATGGC	ABHD4	0.513	0.514	-0.202
ABHD4_GCTACTCGAAGAACAGCCAA	ABHD4	-0.012	-0.028	-0.958
ABHD4_GGAGGGATACATATCTGGCC	ABHD4	-0.810	-2.133	-1.219
ABHD4_GGGGTGCACGGATCTCACTG	ABHD4	0.780	-0.423	0.248
ABHD5_GGTCGTTCAGGGAAACCCCA	ABHD5	0.664	0.613	0.497
ABHD5_GTGGAGATGTGCCCTAGGAT	ABHD5	-4.073	0.274	-1.155
ABHD5_TAAGGTGTGATATAGACGTA	ABHD5	-0.779	-0.604	-1.236
ABHD5_TTGGACGAAGTAGTAGACCC	ABHD5	0.684	1.887	0.809
ABHD6_AGTCTTCATGGTGAACATAG	ABHD6	-0.082	-2.596	0.063
ABHD6_CAAGGATATGTGGCTCAGTG	ABHD6	1.119	-0.100	0.266
ABHD6_CTGACAATCAATTTGTACAA	ABHD6	-0.268	0.039	-1.199
ABHD6_GCAAGTTAAGAGGATACACC	ABHD6	2.849	1.804	1.428
ABHD8_GATGAAAAAGAGCACCACGT	ABHD8	-1.469	-0.698	0.837
ABHD8_GCCGGGCTTGACCTCTACAA	ABHD8	0.274	-1.085	-0.283
ABHD8_GTACCCAGACCTAGTGCACA	ABHD8	0.192	0.403	0.065
ABHD8_TCACCGTGTACCGCAATGGG	ABHD8	0.035	0.937	0.597
ABI1_GAGTTACCAGAACCTGACTC	ABI1	0.914	0.822	0.446
ABI1_GTTGTGTCGAGATATCTGCC	ABI1	0.977	-0.106	0.435
ABI1_GTTTCCGAATATACCTTACA	ABI1	-1.237	-0.378	-0.239
ABI1_TCGCCACCCACTATTGGACC	ABI1	0.558	0.531	0.605
ABI2_ACGAACTGGTCGTTCAAGGT	ABI2	2.330	-1.117	1.022
ABI2_CATACTCCCCCAACAATAGG	ABI2	-1.418	-0.014	-0.244
ABI2_TGCCTATCTGATAAACACCT	ABI2	-1.440	-1.594	-1.195
ABI2_TTACCTGGAAAGACACTGGG	ABI2	-2.610	0.278	0.239
ABI3BP_GAGATATCAGATTCCTACAC	ABI3	0.631	0.952	0.603
ABI3BP_GGGATAGATGTAGTTTGCTG	ABI3	3.881	2.435	3.543
ABI3BP_TCCTCATAAACCATACCCTG	ABI3	0.891	-0.276	0.894
ABI3BP_TCTAATGCACTAGACGTAGT	ABI3	1.502	1.341	1.687
ABI3_CCTGTCTCGAAAGAGCATCA	ABI3BP	-1.058	-0.712	-0.574
ABI3_CGGGCACACTCTGCGCATGT	ABI3BP	-2.320	-2.967	-2.811
ABI3_GCGATGACCTTCTGGCCGGG	ABI3BP	-2.826	-1.101	-0.658
ABI3_TCAGGCCACAGACAAGCGGA	ABI3BP	-0.749	-1.106	-1.260
ABL1_CTTAGGCTATAATCACAATG	ABL1	0.188	0.529	-0.602
ABL1_GGTTCATCATCATTCAACGG	ABL1	-0.621	0.109	-0.025
ABL1_TCAGTGATGATATAGAACGG	ABL1	0.351	0.082	0.092
ABL1_TTGCTCCCTCGAAAAGAGCG	ABL1	0.598	-0.133	0.378
ABL2_AACCTCTGTAATGACGACGG	ABL2	0.029	0.303	0.535
ABL2_GGTTCAACATCACAACCATA	ABL2	-0.594	0.437	-1.376
ABL2_TATCGAATGGAACAGCCTGA	ABL2	-0.478	0.662	0.113
ABL2_TGTACACCATCACTCCACAG	ABL2	-1.484	0.281	0.047
ABLIM1_TAAGCAATCTACGAAGACCG	ABLIM1	1.348	-0.018	0.244
ABLIM1_TCTAACTCCAACTTACGCTC	ABLIM1	-1.945	-0.064	-0.141
ABLIM1_TCTTTCGGACTGGACGACAT	ABLIM1	-0.514	-0.563	-0.476
ABLIM1_TGTTACATACACGCCCACGT	ABLIM1	-1.985	0.309	0.532
ABLIM2_AGGTCGGAGTGTAGCGCCCG	ABLIM2	-0.179	0.878	0.708
ABLIM2_CTTACATAAATCACACGGCT	ABLIM2	0.079	-0.103	0.534
ABLIM2_GCTGTGAGAAATACATCACG	ABLIM2	-0.420	1.047	0.789
ABLIM2_GTGAGTAGGAGATCATGTCG	ABLIM2	-2.291	-0.119	-0.088
ABLIM3_AGGTCACCTTGTCTCCAATG	ABLIM3	-0.219	-0.591	-0.306
ABLIM3_CAAGGTTAAGTCTATCTACG	ABLIM3	1.225	0.222	-0.207
ABLIM3_GGAAGTGGTTGTTGTGCACG	ABLIM3	1.011	0.049	-0.324
ABLIM3_TGGGGGAGTCTATGTACCCC	ABLIM3	0.683	-0.256	-0.314
ABO_AGCCAAAGGTGCTGACACCG	ABO	0.404	-0.318	0.132
ABO_ATGGAGTTCCGCGACCACGT	ABO	-0.042	0.569	0.109
ABO_CCGGTCCCCAGCGTCACGCG	ABO	0.355	-0.481	1.615
ABO_TGATCAGTGACTTCTGCGAG	ABO	0.578	0.116	0.089
ABRACL_AAAGTTAAGCGTGAAATTTG	ABR	1.252	0.785	0.984
ABRACL_AGCAATGAATGTGGATCACG	ABR	-0.152	-0.444	0.936
ABRACL_CGAGGTTAACCTCTTAGTGG	ABR	0.801	-0.134	0.491
ABRACL_GGTTGGCACATTTATCATCA	ABR	-2.677	0.613	-0.056
ABRA_CCTCAGCCACAGGTACGAGA	ABRA	-1.585	-0.242	-0.117
ABRA_CCTGGTGTCTGAGCTAACCA	ABRA	0.077	0.986	0.519
ABRA_GAAAGAGGTGTCCAAAACGG	ABRA	1.241	-1.028	0.585
ABRA_GAATGCATTCACTTACTGGG	ABRA	0.596	0.797	0.577
ABR_CAAGAGTGAAATCCAGAAGG	ABRACL	-0.997	-0.541	-0.820
ABR_CTGCAGTGACAACGCCCAAG	ABRACL	1.158	0.984	0.951
ABR_GAGGCTTGACACTCACGTGT	ABRACL	0.647	0.119	0.588
ABR_TACTGTCCTCGGACTACGAG	ABRACL	-1.132	-1.349	-0.936
ABT1_AAAAAAGCGGTCCTACACCA	ABT1	-1.864	0.248	0.473
ABT1_AGAACAGACACTAGATGCGG	ABT1	-0.390	0.275	0.090
ABT1_GACGCGTCCGACCTCGCCAT	ABT1	-0.902	-0.182	1.026
ABT1_GTTCCAAAGATCATAACGGA	ABT1	-0.815	-1.074	-0.275
ABTB1_CGCACTTACTCGGAGCTCGG	ABTB1	0.846	0.026	0.318
ABTB1_CTACAAAGACCACGTCACTG	ABTB1	-0.183	0.547	-0.107
ABTB1_GGGCTCGGAAGTAGTCACTG	ABTB1	0.636	1.269	0.238
ABTB1_TGTAATCGCGTAGAGCCCGG	ABTB1	-1.843	0.477	0.078
ABTB2_AGGGGCTGAAGTATGCGGGG	ABTB2	-0.360	-0.045	0.154
ABTB2_CCTCATCAACCAAGCCATCG	ABTB2	-1.186	-0.102	-0.380
ABTB2_GAGGGCTCGGCAGTGAACGG	ABTB2	1.086	-0.696	0.775
ABTB2_TGTTCAAGGTCATTCTCGGG	ABTB2	-0.448	-0.208	0.364
ACAA1_AGCGCGAAGTAATATTTCCA	ACAA1	-1.020	1.240	1.704
ACAA1_CTGCCGAGAGAAGCTCGTCG	ACAA1	0.152	0.543	0.032
ACAA1_GCCCTTGTCATCATGGACCG	ACAA1	0.201	-0.942	0.041
ACAA1_TCAATAGACAGTGTTCGTCG	ACAA1	0.549	-0.121	0.171
ACAA2_TACCTGACATCCATTCACAA	ACAA2	-0.207	0.629	-1.076
ACAA2_TAGCAGTGAAGTCTTTCAGA	ACAA2	-0.366	-0.240	-0.801
ACAA2_TGTTACTGCAGGGAATGCAT	ACAA2	-1.393	-0.141	-0.974
ACAA2_TTTCTGTAACTGTTCCAGGG	ACAA2	-0.312	0.964	0.906
ACACA_AATGCATGCGGTCTATCCGT	ACACA	0.185	0.338	0.274
ACACA_CCAGAGTCCCACATTCCCTG	ACACA	-1.286	0.611	0.256
ACACA_TATTTGCCTAGGTACCGAAG	ACACA	-1.039	0.503	-0.042
ACACA_TGATGGGTCCATGATAACCG	ACACA	-0.234	0.099	-0.158
ACACB_AAAGCGTGTGACAAACTCAG	ACACB	0.392	0.595	-0.305
ACACB_ACAACGACATCGACACCGGG	ACACB	0.397	0.096	0.183
ACACB_GAACTCGAATATGGCCAGCG	ACACB	-0.534	-1.056	-0.347
ACACB_GTCGGAGTCCATAATCCACA	ACACB	-0.232	0.141	-0.526
ACAD10_AGCTCGATACTGCTTAACCC	ACAD10	-0.686	0.633	-0.297
ACAD10_ATCGCTTGTAGACTCCCTGT	ACAD10	0.032	0.498	-0.076
ACAD10_CCAGCTCATACCTCAAGGGG	ACAD10	1.254	1.800	1.727
ACAD10_TCCAACTTACTACATCAGGC	ACAD10	-1.589	0.204	0.118
ACAD11_CCACTCCGATAGCTGTTGCA	ACAD11	-0.089	0.644	-0.247
ACAD11_CCTTGGCCAAAAGTAGAACA	ACAD11	-0.844	0.426	-0.148
ACAD11_CTGAGCCAATGTTTCTACCG	ACAD11	-0.653	1.089	0.362
ACAD11_TTGTTTGTACAGACTCGGAA	ACAD11	-0.052	0.054	-1.271
ACAD8_CAAGGCTTCAAAAATGACAG	ACAD8	0.723	0.280	0.103
ACAD8_GCTTCGGAAATGAGGAACAG	ACAD8	0.163	-1.335	0.117
ACAD8_TCAGTCCTCTCACGGCAATG	ACAD8	0.451	-0.295	-0.080
ACAD8_TCGAAGATCACAGCTCGTGT	ACAD8	-1.113	0.474	0.216
ACAD9_CACCATGTACTCAAGACTAG	ACAD9	-0.618	-0.087	-0.539
ACAD9_CTTGCCTAAACTGGCGTCCG	ACAD9	-0.976	0.383	-0.221
ACAD9_GAAGATAAATTAGGCATTCG	ACAD9	-0.619	-0.701	-0.799
ACAD9_GGACTCCCGAAAAATTGACC	ACAD9	-2.038	-0.527	0.129
ACADL_CAGAAAAAGGCTAATACCAT	ACADL	-1.840	-0.399	-0.810
ACADL_CTCCTCCCAGACAATAGCTG	ACADL	-0.805	0.586	-0.625
ACADL_GCCACTTACTCTGAGTGATG	ACADL	-0.165	-0.750	-0.724
ACADL_TAAAATGGGATTAAAAGCCC	ACADL	0.008	-1.195	-0.435
ACADM_AAGATGTGGATAACCAACGG	ACADM	1.141	-1.670	0.477
ACADM_AATTGGCTTATGGATGTACA	ACADM	-0.013	-0.576	-0.071
ACADM_ATTGTGGAAGCAGATACCCC	ACADM	-2.035	0.170	0.402
ACADM_GTATTTGGGGAGAATGACTG	ACADM	1.250	-0.439	0.062
ACADSB_AGCCAAAGTTGATGCATCTG	ACADS	2.596	2.139	1.491
ACADSB_ATGGAGAAATCAGTAATACA	ACADS	0.657	0.301	0.366
ACADSB_ATTGAGTAGAGCTTCTGACT	ACADS	1.373	1.358	1.498
ACADSB_TTCGAATGTTAACGGGCAGG	ACADS	-1.300	-0.570	-1.577
ACADS_ACACACCATCTACCAGTCTG	ACADSB	-2.519	-2.258	-1.644
ACADS_GACACTCATGATGACTCCGG	ACADSB	-1.741	-0.154	-2.504
ACADS_GGCAGGTACCTGGTTCGCTG	ACADSB	-0.432	-0.475	-1.499
ACADS_TAAGGAACATCTCTTCCCAG	ACADSB	-0.721	0.497	-0.396
ACADVL_CACTAATCGTACCCAGTTTG	ACADVL	1.778	-0.219	0.287
ACADVL_GTCTAACCGAGCCCTCAAGC	ACADVL	-1.934	0.768	0.846
ACADVL_GTGGAGGAGACCACTTGGCA	ACADVL	0.006	0.378	-0.321
ACADVL_TCCTGGTCAGAGCGTCAGAG	ACADVL	-1.463	-0.533	0.285
ACAN_CAGCGGTCACCTGCACGACG	ACAN	1.713	0.037	0.847
ACAN_CCTGCGCTCCAATGACTCTG	ACAN	0.819	-0.413	0.607
ACAN_GAACCAGCCTATACCCCAGT	ACAN	1.334	0.535	0.280
ACAN_GAGGGCAGTTCACCAACCGT	ACAN	-0.259	-0.220	-0.682
ACAP1_AGGTCTGCGGGGTTTCCGAG	ACAP1	1.382	0.360	0.279
ACAP1_CAGAACCAAGCTTAAGAGAG	ACAP1	1.297	0.125	0.003
ACAP1_GTCACAAATGCCGACAACGA	ACAP1	-1.614	-0.005	-0.005
ACAP1_TGCCGGAACACTGAATGCAG	ACAP1	0.290	-0.186	0.088
ACAP2_ACTATAGGATAATCCGACTG	ACAP2	-0.124	0.051	-0.614
ACAP2_ATATATCAGAGCAAAATATG	ACAP2	-3.985	0.319	-3.311
ACAP2_TCCGGAGCACTCGATACACA	ACAP2	-1.369	-0.016	0.350
ACAP2_TGAACTTGGACCCTACATGA	ACAP2	-1.659	-0.455	-0.340
ACAP3_CCTCGCTATAGCAACTGTCA	ACAP3	-1.763	0.792	0.064
ACAP3_CTCCACTTTGGACTCATCGT	ACAP3	-0.058	-0.225	-0.428
ACAP3_CTGGATCAAGGACAAATACG	ACAP3	-0.323	1.015	0.001
ACAP3_GTTCGCTGACAGCCTACAGG	ACAP3	0.039	0.112	0.712
ACAT1_CTGCCTAAAAAAGATCCAAT	ACAT1	-1.480	1.226	-0.188
ACAT1_GAAGTGAAAGAAGCATACAT	ACAT1	-0.053	0.511	-0.144
ACAT1_GAGGATCAACACCATATGGT	ACAT1	1.099	1.059	0.775
ACAT1_TTCTGCGCAGGATGTGATGG	ACAT1	0.428	-0.463	0.584
ACAT2_CCTGTTAGACAAGCCAGTGT	ACAT2	1.258	-0.222	1.376
ACAT2_GCAGTCCAGTCAATAGGGAT	ACAT2	-0.414	0.834	-0.745
ACAT2_GTTCTCAAGTAAGCCAAGTG	ACAT2	-0.481	-0.032	-0.425
ACAT2_TCTATGTTGCTCCCATGGCG	ACAT2	-0.982	-0.151	0.109
ACBD3_AAGAGAACGTCTGCAAAAGG	ACBD3	0.875	-0.022	0.342
ACBD3_ACATCAAAGAATCCAACCTC	ACBD3	-2.031	0.887	-0.342
ACBD3_GGGCCGCGACCGGATCCAGG	ACBD3	-0.033	0.406	0.849
ACBD3_TGCGTCCCACAAAATAGAGA	ACBD3	-1.746	-2.331	-0.350
ACBD4_ACCACTTATATCGTCCAATG	ACBD4	0.593	1.124	0.192
ACBD4_AGGTGATCCCTGACATGCCG	ACBD4	-0.889	0.125	0.337
ACBD4_CAGGGAATCACAGAAAACCT	ACBD4	-1.035	0.376	0.237
ACBD4_GTGATCGACACAGTGCCCCT	ACBD4	-1.226	0.476	0.363
ACBD5_ACTGGGTGATATGACCAAAG	ACBD5	-0.110	-1.080	0.421
ACBD5_AGCCCATTGATGAAAACTTG	ACBD5	0.532	0.269	-0.197
ACBD5_AGGTAAAATAGTCCAACCTG	ACBD5	0.150	-1.082	-0.818
ACBD5_TGGTCATTCCAGTCAACCCA	ACBD5	-1.173	-0.389	0.335
ACBD6_AAATATATTTGATTACTGCA	ACBD6	-2.219	-0.278	-3.396
ACBD6_AGCCATCAAATCGAAAAATG	ACBD6	1.481	-0.025	0.496
ACBD6_CCTCGATCTCAGGGCTATGG	ACBD6	-0.524	-0.065	-0.184
ACBD6_TTAAAAAACTAGATCCAGGT	ACBD6	-1.045	-0.077	-1.378
ACBD7_ACAGGGCTGCAGAAGATGTG	ACBD7	0.682	0.073	-0.095
ACBD7_CTGAAAGCAAGACCAGATGA	ACBD7	1.549	0.168	1.330
ACBD7_GAGAACTGAAAGAACTCTAT	ACBD7	-0.557	0.169	-1.101
ACBD7_GCAAAGCCAAATGGGAAGCA	ACBD7	1.206	-0.251	-0.186
ACCSL_AAGTGACATGAACTGCATTG	ACCS	-0.755	-0.393	-0.342
ACCSL_GATCAACCTCCTACAGTCTG	ACCS	-0.485	-0.124	0.077
ACCSL_TCCCACGGATGGATAGGTCG	ACCS	0.253	-0.170	0.499
ACCSL_TCTTAGGGGAAAAAGGTCCG	ACCS	1.444	1.278	1.103
ACCS_CCCAACAGACTTCTCAAACA	ACCSL	-0.107	-0.809	0.091
ACCS_GGGGAGTATACATCACCCAG	ACCSL	-0.104	0.348	0.009
ACCS_TAGGTGGTTGTCCTGAATGG	ACCSL	-0.024	0.427	-0.207
ACCS_TGTGATAGCGCCATAGTAAG	ACCSL	-0.892	-1.932	-1.356
ACD_AAGCAGCGTGGCCCCGACGT	ACD	-0.758	-0.552	0.323
ACD_AGATGCACAGCATTGAGCTG	ACD	-1.379	0.023	0.143
ACD_ATCCGCTGGGTGTAGCCGTG	ACD	-0.820	0.485	0.540
ACD_GCTTCTGGATGAAATGCGGG	ACD	-2.251	0.412	-0.045
ACE2_AACATCTTCATGCCTATGTG	ACE	-1.478	0.207	-0.049
ACE2_CAGGATCCTTATGTGCACAA	ACE	-2.722	-0.817	-1.111
ACE2_CCAAAGGCGAGAGATAGTTG	ACE	-0.415	-0.611	-0.360
ACE2_TGCACAGAGAATATTCAAGG	ACE	-1.680	-1.328	-0.518
ACER1_CCCAGACAACGTAAATGTAG	ACE2	-1.121	-0.668	-0.751
ACER1_GAAGACCAGGCGGATGAACT	ACE2	1.475	2.608	2.511
ACER1_TGGACGAGATCGCCATCCTG	ACE2	0.489	1.046	0.187
ACER2_ATACCTTCTGGGGAACCACA	ACER1	1.812	1.279	1.402
ACER2_ATTCAGGGGTAGGTTCAAGG	ACER1	-1.083	0.518	1.209
ACER2_CATCTGACCCAAGAAACTAA	ACER1	-5.995	-3.387	-1.921
ACER2_TATCGCCGAGTTCTACAACA	ACER1	-1.498	-0.491	-0.363
ACER3_AAAAGAGCCGATATTCCATC	ACER2	0.684	-0.869	-0.592
ACER3_CTCGGCGATGTACCAGGTCA	ACER2	-2.740	-1.270	-0.090
ACER3_TAAGCCATGGATAAACCCTG	ACER2	-0.230	0.402	-0.007
ACER3_TATTAAACTGAATAGAACTA	ACER2	-1.464	-0.329	-0.650
ACE_GGAAAACATCTACGACATGG	ACER3	-0.161	-2.309	-1.264
ACE_GGTGTGGAACGAGTATGCCG	ACER3	1.956	0.208	0.317
ACE_GTTGTAGAAGTCCCAAGCCG	ACER3	-1.840	-0.476	-0.073
ACE_GTTTCGTTTCGGGTAACAGG	ACER3	-3.120	1.644	-4.011
ACHE_GGTGTCCATGAACTACCGGG	ACHE	1.903	-1.240	1.456
ACHE_TATGTGGACACCCTATACCC	ACHE	-0.109	1.446	0.014
ACHE_TGGTGGGAATGACACAGAGC	ACHE	-0.516	-0.352	0.311
ACHE_TGTCCTCGTCTGGATCTATG	ACHE	0.014	0.666	-0.451
ACIN1_CCTGGTCAAGCGGCTCAAAG	ACIN1	0.738	-0.058	0.205
ACIN1_CGTACTCATGCCAACCCTCG	ACIN1	0.014	1.326	0.481
ACIN1_GAGGAATTAGCACTGGCCAA	ACIN1	-0.283	0.024	-0.366
ACIN1_TGAGGGACAAAAATCTAGGG	ACIN1	-0.610	-0.629	0.322
ACKR1_AGCTAGGATACCCAGGACAC	ACKR1	0.309	-0.777	-0.612
ACKR1_CAATGGCAACAAGACAAAGA	ACKR1	-1.596	0.669	0.421
ACKR1_CTGCACCCTGATATACAGCA	ACKR1	-0.088	-0.480	-1.697
ACKR1_GAAGGAATCATTCACACCAT	ACKR1	-1.891	0.297	-0.490
ACKR2_ATCTCAACCATCCGCCTGCG	ACKR2	-0.677	-0.145	0.116
ACKR2_CAGCCCATACTATGGTAGCA	ACKR2	0.613	-0.607	-0.180
ACKR2_CATGCCCGCCGAAATCTGCG	ACKR2	0.671	-0.423	0.763
ACKR2_GGAGTGGAAGGAGAAACCCT	ACKR2	-0.787	0.106	-0.363
ACKR3_AAGACAGCGATAATGGAGAA	ACKR3	1.730	-0.995	0.536
ACKR3_CCAACAATGAGACCTACTGC	ACKR3	-2.322	0.572	0.633
ACKR3_GCACTGCTACATCTTGAACC	ACKR3	1.426	0.094	0.352
ACKR3_GGTCCACGCTCATGCACGTG	ACKR3	-0.263	0.157	0.019
ACKR4_AGTCCCCAGCCAATCAGGAG	ACKR4	-0.349	0.079	-0.249
ACKR4_ATTGATGTTCCTAGGTAGCG	ACKR4	0.846	-0.481	0.096
ACKR4_CAATGACGAAAACTATTGTG	ACKR4	-0.006	0.172	0.024
ACKR4_TGTGCTACTTTATCACAGCA	ACKR4	0.401	0.458	0.195
ACLY_AGAGCAATTCGAGATTACCA	ACLY	-2.325	0.609	-0.533
ACLY_CGGTCACCTGTACACGACAG	ACLY	-1.976	-0.947	-0.643
ACLY_GACCAGCTGATCAAACGTCG	ACLY	-0.297	-0.193	0.090
ACLY_GCCAGCGGGAGCACATCGGT	ACLY	1.794	-0.902	0.841
ACMSD_AGTGGTGCGAGAGAATTGCT	ACMSD	-0.033	0.427	-0.395
ACMSD_CCTCCTGGGGTAGCTCACAA	ACMSD	0.852	0.095	-0.445
ACMSD_CGAGTGGGACCTGAACGCGC	ACMSD	-1.221	-0.091	1.093
ACMSD_CTGCAGAGGTTTGGCTACGG	ACMSD	0.159	0.067	0.448
ACO1_CCTGCCCCTAACATCACAGA	ACO1	-1.152	0.532	0.807
ACO1_CTTGGTGTCTAGGTTTGACG	ACO1	-0.157	0.838	1.311
ACO1_TTATTACCCAGACAGCCTCG	ACO1	-1.174	0.092	0.171
ACO1_TTGCATATGCTATTACTAAG	ACO1	-0.704	0.531	0.058
ACO2_ATCTTCTCCGAGAGTGTCAG	ACO2	0.200	0.295	-0.178
ACO2_GTCTCAATAGGACATCAACC	ACO2	-0.635	-0.569	-0.171
ACO2_GTGCAGCTACCAATTAGACC	ACO2	-1.387	0.169	-0.301
ACO2_TCTCGGGGTTTGCGTCGTTG	ACO2	-1.941	0.701	0.783
ACOT11_AGCTGAAGCAGATCACGCCG	ACOT1	-1.245	-1.339	-0.801
ACOT11_ATCTGCGTCCAGGACCACAA	ACOT1	-2.985	-2.536	-3.131
ACOT11_GCCAACTGCGCCATTCAGGG	ACOT1	-1.181	-1.205	-2.257
ACOT11_GGGATACCGGAACCCCACGG	ACOT1	-3.972	-1.477	-0.734
ACOT12_AGCATTCAGCACAAGCATGG	ACOT11	0.098	0.624	1.163
ACOT12_CCACCCCATGCAAACCATCA	ACOT11	1.064	1.412	1.610
ACOT12_GATGATTTCAGACGCTATCG	ACOT11	1.615	1.727	1.129
ACOT12_GTAGATATGTTTAAGTTCCG	ACOT11	-0.081	-0.260	0.967
ACOT13_ACGTGGCTGTCAAACCGCCG	ACOT12	0.035	1.480	0.806
ACOT13_AGTAGATAACATATCAACAA	ACOT12	0.602	-1.591	-0.881
ACOT13_GGTGATAAAGGCCATGACCA	ACOT12	1.332	1.569	0.752
ACOT13_GTTCATATCGACACTGACTC	ACOT12	0.496	0.069	-0.975
ACOT1_ACAATGCCAGGAAAGGGCCC	ACOT13	1.328	-0.936	-0.070
ACOT1_AGCCCGAGAAACCCTTGGTG	ACOT13	-2.009	1.413	-0.007
ACOT1_CTACTTGCTCAGTCATCCTG	ACOT13	-1.795	-2.383	-1.050
ACOT1_GGGGGAACCTTACGCTACAA	ACOT13	0.254	0.642	1.317
ACOT2_AGATCATTAGGGTTCCTGCT	ACOT2	0.164	-0.552	-0.124
ACOT2_CTACTTGCTCAGTCATCCCG	ACOT2	-0.190	0.263	0.391
ACOT2_GCTCGCCAAGAGTGTCGGCG	ACOT2	1.226	0.296	0.751
ACOT2_GGTACAGCCGGGACGCTCGA	ACOT2	0.586	0.045	0.382
ACOT4_ATAATAAGCTAGAGCCAACG	ACOT4	-3.665	-1.020	-0.690
ACOT4_ATGTCAATGATCCCTGGGAA	ACOT4	0.021	0.468	-0.488
ACOT4_CAGTTTCCATCAATGGATCT	ACOT4	-0.290	0.366	-0.326
ACOT4_TCGCGGGACTCGAGCCCATG	ACOT4	1.710	-0.712	0.742
ACOT6_ACAGGCATTGATAAGTACAG	ACOT6	-0.311	-0.814	0.241
ACOT6_ATCATATCCTTGTAATGTAG	ACOT6	-3.872	0.229	-2.299
ACOT6_CTGAAAGGCTACAAGCTCAT	ACOT6	1.012	0.847	0.412
ACOT6_TTGGCATGGATGATCAAAGC	ACOT6	-0.126	-0.756	0.070
ACOT7_AGCGCATGGAGACCAAGTGG	ACOT7	0.710	-0.581	0.897
ACOT7_CAGGGGCACATACCACAGGG	ACOT7	-0.134	-1.794	0.271
ACOT7_GCGGCCAGATGATGCCAACG	ACOT7	-1.802	-2.577	-0.131
ACOT7_GTCTCCCATGTGCATCGGTG	ACOT7	1.622	1.042	0.547
ACOT8_ATTACTGGGTACCGGCCAAG	ACOT8	0.199	0.091	-0.348
ACOT8_CCTTAAATACTGGTCAATGA	ACOT8	-0.585	-0.774	-1.632
ACOT8_TCGTGACCAAGACGCTACGG	ACOT8	0.657	-0.894	1.031
ACOT8_TTACTGGCTTGATCTCAATG	ACOT8	1.458	-0.090	-0.471
ACOT9_AAGAGGAGCTCTTTAGACAA	ACOT9	0.507	0.491	-0.825
ACOT9_CTTACCAATCTTATCCACCA	ACOT9	-1.096	-0.060	-1.484
ACOT9_GAGAAACATCTCATGTATGG	ACOT9	0.587	-0.378	-0.600
ACOT9_TCTTCCCGACCCAGCTAACA	ACOT9	-1.392	0.580	-0.311
ACOX1_ACCTATCACCGGATTAACGA	ACOX1	-1.624	0.119	-0.123
ACOX1_CTGTGGTTTCCAAGCCTCGA	ACOX1	-1.411	-0.903	0.023
ACOX1_GCGCCGCCGAGAGATCGGTG	ACOX1	0.031	-1.127	0.697
ACOX1_TGGCATTGAAGCATGTCGGA	ACOX1	0.451	-0.219	-0.081
ACOX2_GACCATCTTCTAACCAACCC	ACOX2	-0.858	-0.471	-0.550
ACOX2_GCATAACTGATGGCCAGCTG	ACOX2	0.809	-0.367	0.124
ACOX2_GTGTATCACAAACTCCTGGG	ACOX2	-0.870	-0.477	-0.746
ACOX2_TGCTGTACCGAGTTTGACGT	ACOX2	-0.494	0.097	-0.220
ACOX3_AAGCCACGGCAGTAATACCA	ACOX3	-0.548	-0.384	0.266
ACOX3_CCGCACGCCTCACCTTAAAG	ACOX3	-0.355	0.275	0.038
ACOX3_GATCCCAACTGCACATACGA	ACOX3	-1.722	0.002	-0.216
ACOX3_GCGTCAGTTTGGACCCACAG	ACOX3	0.650	-0.579	-0.558
ACOXL_AAGCCACAGCTAATCTCGAA	ACOXL	0.877	0.048	0.604
ACOXL_ACAGGAACGATGAAACAGTG	ACOXL	-0.563	0.338	0.118
ACOXL_ATGTTTGCAATGACCGAGAG	ACOXL	-1.297	0.251	0.444
ACOXL_TGACAAGGTTCGGATACCCA	ACOXL	0.223	0.516	0.305
ACP1_ACATAGTATATAATCAAATG	ACP1	-6.755	-0.926	-5.448
ACP1_ACCCAGACACACAAACAGCA	ACP1	-0.610	0.153	-0.837
ACP1_GGAACCCCCCTGACTACCGA	ACP1	0.199	-0.043	-0.021
ACP1_GGGGTTCCCTATCTCATACC	ACP1	2.116	0.956	0.766
ACP2_ACATGGTGGCCAACGAGACA	ACP2	-1.721	-1.087	1.389
ACP2_ACCAGTGAAGACATATCCCA	ACP2	-2.742	0.180	-0.539
ACP2_CACCTCTTATCACCGGCAAG	ACP2	0.518	-0.587	-0.850
ACP2_TTCTGCAGCTGCTCATAACG	ACP2	0.650	0.193	1.923
ACP5_ACCCACGGCTACAAAGCGCA	ACP5	-0.865	0.136	0.555
ACP5_CTGGACACAGTGACACTATG	ACP5	-0.603	0.824	0.778
ACP5_GCTCGGCTATGGACCACACG	ACP5	0.569	-0.335	-0.083
ACP5_GTACCAGGGCACTTTGCGAA	ACP5	0.123	-0.231	1.285
ACP6_AAAAAGGTGAAGGACAGGAT	ACP6	-1.653	0.068	-0.913
ACP6_ACAGTCACCAATCTAGCTGG	ACP6	0.581	0.541	-0.073
ACP6_ACCAACCTTCAACCCACAGG	ACP6	-2.677	0.306	0.536
ACP6_GCAGGTCGTGTTTCGACACG	ACP6	1.794	-0.242	2.207
ACPP_AAAGGCAGGTATAGCAACTG	ACPP	-0.842	-0.831	0.202
ACPP_ACTCCTTGGCTAGTACACTT	ACPP	-0.261	0.182	-0.160
ACPP_CTACGACCCTTTATATTGTG	ACPP	1.366	-0.321	0.032
ACPP_GCCATGAGGATTCCTTTATG	ACPP	0.147	1.187	0.020
ACPT_AGGCTGGTAGTGGAAGACCG	ACPT	-0.241	0.614	0.348
ACPT_TATCCTTGCAAACTTCTCCC	ACPT	-2.399	-0.235	-1.179
ACPT_TCGCCATGGCGGAATACCTG	ACPT	0.336	-0.327	0.249
ACPT_TTGGATATTGGAGCCCACGT	ACPT	0.743	-0.492	0.226
ACRBP_AAGAAGCGTTCGTATTCGGT	ACR	-0.897	-1.259	0.607
ACRBP_CAAACCAGGAGGCATAAGGG	ACR	-1.042	-1.405	-0.683
ACRBP_GACTCTACTTCTCGTACCCG	ACR	-1.028	-1.001	-1.116
ACRBP_GGTGCTGTGCTATTCGATCG	ACR	-8.087	-2.493	-4.944
ACRC_AAACTATTGTGGAGCCACCG	ACRBP	1.147	-0.055	1.093
ACRC_CAAACCACCAAGTGATCCTG	ACRBP	1.767	0.904	0.789
ACRC_GCATCCTTAATGTCCAGTCA	ACRBP	-0.958	-0.604	-0.017
ACRC_TTATTGGAAATAAACAGCGA	ACRBP	0.954	0.954	0.795
ACRV1_CCTGACTCAAGCTCACTCAA	ACRC	1.546	-0.138	1.092
ACRV1_GCTGAAGGTGAGCATACTGT	ACRC	-0.044	0.603	0.316
ACRV1_TGGTTCAAGCAAGCACACTG	ACRC	-0.918	-0.950	-0.394
ACRV1_TTCAGGTGAGCACGCTTCAG	ACRC	-1.803	0.029	-1.256
ACR_AAGCGCCCACACGAAATGGG	ACRV1	-2.496	-1.780	-1.688
ACR_CCCCGACACTTACTCACACG	ACRV1	-0.079	1.368	0.341
ACR_GAAAGCGCCTATGTGGTCGT	ACRV1	-0.042	1.094	1.103
ACR_TAATGTGCATGACTGGAGAC	ACRV1	3.647	2.127	2.148
ACSBG1_GAAGGTGAATAATGCCCAGT	ACSBG1	-0.059	0.024	0.309
ACSBG1_GGAGCCCACATCACACATGG	ACSBG1	0.190	-0.153	-0.096
ACSBG1_TCAAAAGAACTTCTATGGAG	ACSBG1	-3.540	0.081	-1.763
ACSBG1_TGTGCATCGGATGTTCTACG	ACSBG1	0.360	0.822	0.403
ACSBG2_AAATTCAGGGATGGTCATCG	ACSBG2	0.802	-0.437	-0.020
ACSBG2_ACACGAGAGTCTTAGCCATG	ACSBG2	1.008	0.135	0.524
ACSBG2_GGGACCACAGGCATACCCAA	ACSBG2	-0.752	-0.390	-0.523
ACSBG2_TCCATGAAATCATCCCACTG	ACSBG2	-1.279	-0.231	-0.919
ACSF2_ACGTAGCTGAGGCCTCCGAT	ACSF2	1.023	0.063	0.573
ACSF2_ATGGCTCGGATCAACTCTGG	ACSF2	-1.125	1.187	-0.187
ACSF2_CGTGGGGGTACCATACAGGA	ACSF2	-1.972	0.074	0.863
ACSF2_GTCTTCATGGAGGACGACCA	ACSF2	0.772	-0.610	-0.105
ACSF3_CCATGATCATCTACACCAGT	ACSF3	-0.571	0.608	0.701
ACSF3_GCAGCGCGTTGACCACACCA	ACSF3	0.025	0.201	0.694
ACSF3_TAACGATGCCTCCTACGTCG	ACSF3	-0.182	0.637	0.628
ACSF3_TCTTAAGTTCTGAAACGCCG	ACSF3	-1.759	0.013	0.475
ACSL1_ATCACGTACATAGTCAACAA	ACSL1	-3.138	-0.038	-1.126
ACSL1_CAAGAGCCATCGCTTCAGCG	ACSL1	0.476	-0.940	0.826
ACSL1_GATGCCAATGAACTGATCTG	ACSL1	-0.215	-0.959	-0.288
ACSL1_GTTTCCGAGAGCCTAAACAA	ACSL1	-1.033	0.286	0.276
ACSL3_ATGATTACTGCAATATCTGA	ACSL3	-2.034	-0.087	-1.648
ACSL3_GAAAGTTCGAAGCTTGCTAG	ACSL3	-1.616	0.834	0.182
ACSL3_GTGGTGAAGAGTAACCAATG	ACSL3	-1.043	-0.953	-0.280
ACSL3_TATCTAAAGTATCACATCCA	ACSL3	-1.968	0.498	-2.137
ACSL4_AAGCCCACTTCAGACAAACC	ACSL4	-0.525	0.360	-0.532
ACSL4_ACCTGGTCAGAGAGTGTAAG	ACSL4	-0.048	0.068	0.058
ACSL4_GCATCATCACTCCCTTAGGT	ACSL4	0.906	0.017	1.096
ACSL4_GTGTGTCTGAGGAGATAGCG	ACSL4	-0.446	0.162	0.180
ACSL5_CAGAGTTGGATTCTTCCAAG	ACSL5	-0.613	0.142	-0.680
ACSL5_CTTATCCCTATATGATGCTG	ACSL5	0.623	0.404	-0.908
ACSL5_CTTGTTGACAATATGTACGA	ACSL5	-1.080	0.401	0.122
ACSL5_TCTGATAGAGCAGAGTACCT	ACSL5	0.673	0.715	0.015
ACSL6_CTGAGATGCTAAGCCCACGG	ACSL6	0.646	0.174	0.411
ACSL6_GATGCTCACCCATGGGAACG	ACSL6	0.001	-0.051	0.563
ACSL6_GTCTCCACAGTGGATCATTG	ACSL6	-0.209	-0.617	-0.307
ACSL6_TCTGTCGTCTATTGCCACGG	ACSL6	0.414	0.049	-0.363
ACSM1_CAAGGTCTTTGACTTAACAC	ACSM1	-0.495	0.254	-0.546
ACSM1_CCCCCCAAAAGTGGTTAATG	ACSM1	0.550	-0.107	-0.307
ACSM1_CGCTGTCCATGGTTCTACCA	ACSM1	2.522	-0.086	1.058
ACSM1_GCACTGCTATACTGGCGGGG	ACSM1	-0.663	-0.638	0.159
ACSM2A_ACAGGCTCCCGAGAGGACGT	ACSM2A	-0.378	-1.445	0.235
ACSM2A_GTGCATGCTCCTAATGCCCA	ACSM2A	-0.949	0.755	-0.004
ACSM2A_TGACGCAGTTCTGTAGATGG	ACSM2A	0.978	0.022	0.254
ACSM2A_TGTCTGAGAAAAGCTGTGAT	ACSM2A	-0.606	-0.500	0.447
ACSM2B_ATGTGGACCATATCAGACAC	ACSM2B	0.026	-0.295	-0.360
ACSM2B_GAAGGGACTCCCCTCCAGCG	ACSM2B	0.648	-1.852	-0.393
ACSM2B_TGTCTGAGAAAAGCTGCGAT	ACSM2B	-0.296	0.083	-0.402
ACSM2B_TTACCTTTAGAATAACCAGT	ACSM2B	-3.276	0.085	-2.705
ACSM3_ATTTCTGTTGATCCACCAGA	ACSM3	0.728	0.062	-0.352
ACSM3_GAAGCCTGTTCCCTACAAAG	ACSM3	0.043	0.034	0.257
ACSM3_TGAAACAGGACTTCAAACTG	ACSM3	0.500	0.417	0.230
ACSM3_TGCAACAGCGTCTACTGCTG	ACSM3	-0.346	0.752	0.445
ACSM4_AGAGGGTGAACCCAATGCCG	ACSM4	1.235	-0.740	1.046
ACSM4_CACGAGCATCCGGTACACAG	ACSM4	0.042	0.619	-0.549
ACSM4_CATTCGATGCACAAAAACAC	ACSM4	-2.678	0.061	-0.299
ACSM4_TACAATGGACTCCACCGCTG	ACSM4	-0.001	0.650	-0.345
ACSM5_ATAACTTTGGCATCAACTCG	ACSM5	-0.745	-1.845	-1.064
ACSM5_CTTTACCAGCGGAACCACCG	ACSM5	0.894	-0.531	0.193
ACSM5_GTGGAAACACCAGACTGGTG	ACSM5	-0.105	-1.761	-0.208
ACSM5_TGGTCAGTGTGGCTTGCATG	ACSM5	-0.668	-0.320	0.567
ACSM6_CAGGGATAAAGATCCACCAA	ACSM6	-2.919	-1.382	0.256
ACSM6_CCTGCCTAGGACGGACTCAG	ACSM6	-0.220	-0.244	-0.056
ACSM6_TGTCAGATAAGAGCTATGAT	ACSM6	-1.115	0.541	-1.306
ACSM6_TTTGCAGATAGAGTGGTGAT	ACSM6	0.762	0.563	-0.223
ACSS1_ACCAGCATTGGGATAAACTG	ACSS1	0.497	-3.458	-1.043
ACSS1_CAGACAACAAGGTCCACATG	ACSS1	0.347	0.400	0.251
ACSS1_GATCAAAGCAACGCTCTCGG	ACSS1	-0.113	0.237	0.241
ACSS1_GCTGAAATACGGTGATGCCT	ACSS1	0.350	0.912	1.047
ACSS2_CAGGAAGGGGAGTCAACATG	ACSS2	-2.252	0.385	-0.439
ACSS2_CAGTGGCCCATAGGTGACGT	ACSS2	1.116	-0.136	0.514
ACSS2_GCATTGTGGTCAAGCACCTG	ACSS2	-0.151	0.225	-0.571
ACSS2_GGAACCAAGGGATTGACTTG	ACSS2	-0.581	0.147	-0.344
ACSS3_ACATGGTATACATCGCCTGT	ACSS3	0.033	0.282	0.945
ACSS3_CCGGGACCACTAAAGCCCTG	ACSS3	0.784	0.985	1.179
ACSS3_CTTGTACCAGCTGATCTGCT	ACSS3	-1.325	-0.954	-0.282
ACSS3_GGTGTGATTAGGCCCACTGG	ACSS3	-0.035	-2.462	-0.025
ACTA1_CTTCTACAACGAGCTTCGCG	ACTA1	-1.236	0.236	-0.282
ACTA1_GGGTCAGAAAGATTCCTACG	ACTA1	2.179	-3.224	1.062
ACTA1_GGTGAAAGCCGGCTTCGCCG	ACTA1	-4.948	0.989	-1.593
ACTA1_TCAGGTAGTCGGTGAGATCG	ACTA1	0.360	-0.143	-0.441
ACTA2_CATGTATGTGGCTATCCAGG	ACTA2	-1.881	0.377	0.637
ACTA2_GAAGCTCATTGTAGAAAGAG	ACTA2	0.325	0.072	-0.766
ACTA2_GACGTCCCAGACATCAGGTG	ACTA2	0.318	0.575	0.435
ACTA2_GGCCTCACCAGTAGTAACGA	ACTA2	0.611	-0.194	0.293
ACTBL2_GAGGACGCCCTATCATGGAG	ACTB	0.126	1.011	1.227
ACTBL2_GGAGCTATGAACTTCCTGAT	ACTB	-1.003	-0.555	0.561
ACTBL2_GGAGCTCATTGTAGAATGTG	ACTB	-1.401	0.212	-0.261
ACTBL2_TGTCCCTCTATGCCTCAGGA	ACTB	-0.208	1.744	1.192
ACTB_AAGAGCTACGAGCTGCCTGA	ACTBL2	-0.935	-0.882	-0.429
ACTB_CGTACAGGGATAGCACAGCC	ACTBL2	-2.266	0.192	-0.851
ACTB_GGATTCCTATGTGGGCGACG	ACTBL2	-3.088	-1.380	-1.244
ACTB_TCACCTGGGTCATCTTCTCG	ACTBL2	-2.747	-1.033	-0.030
ACTC1_CGATGGACGGGAAGACAGCG	ACTC1	0.556	-0.427	0.406
ACTC1_CTGGGCTTCATCACCTACGT	ACTC1	-0.630	-0.437	0.230
ACTC1_GGTACGGCCAGAAGCATACA	ACTC1	0.177	0.165	-0.362
ACTC1_TCTTCATGAGGTAGTCAGTG	ACTC1	-0.417	0.288	0.223
ACTG1_AGCTGTAGCCTCGCTCAGTG	ACTG1	-0.438	-0.339	0.524
ACTG1_ATGGAAGGAAACACGGCTCG	ACTG1	0.451	-1.294	0.065
ACTG1_CAACAGAGAGAAGATGACTC	ACTG1	-2.012	-1.417	-1.148
ACTG1_CTTCTACAACGAGCTGCGCG	ACTG1	-0.234	0.465	0.346
ACTG2_AGAGCTATGAGCTGCCAGAT	ACTG2	0.287	-0.082	0.047
ACTG2_CTGGATACCTGTGGTCACAA	ACTG2	-0.981	0.113	-0.922
ACTG2_TGAATCCAGGACGATGCCTG	ACTG2	0.414	-0.037	0.265
ACTG2_TGATGATGCCGTGTTCAATG	ACTG2	0.488	0.228	0.128
ACTL10_AGAAGATGCCCAAAACGCTG	ACTL10	2.093	0.866	0.827
ACTL10_AGATGTGTGATGGCCTTGCG	ACTL10	-0.154	0.332	-0.147
ACTL10_CACGCCACGCCCATCTACGC	ACTL10	-1.330	-0.726	0.374
ACTL10_GGCCACCTTCCGACTGAACG	ACTL10	-0.774	-0.042	0.640
ACTL6A_ACCACCATACCAATAGCTGT	ACTL6A	-0.626	0.060	-0.161
ACTL6A_ACTGCAATTCCAGTCCACGA	ACTL6A	-1.690	0.268	-0.113
ACTL6A_AGAAGTTGCCTCAGGTTACG	ACTL6A	0.249	0.078	-0.486
ACTL6A_TGTTCCGAGGGAGAATATGG	ACTL6A	-1.470	-0.066	-0.691
ACTL6B_AGTGGAACACACGGGCCAAG	ACTL6B	1.070	0.073	0.185
ACTL6B_ATGCCAGCTTTGCAAACGGG	ACTL6B	-0.690	0.312	-0.372
ACTL6B_CACTCACTGTTCATCGTAGG	ACTL6B	1.046	0.385	0.691
ACTL6B_TTGGCTGCGATCATGTAAGG	ACTL6B	0.086	-0.429	0.254
ACTL7A_ATCGCAAGGAGACATTCGTG	ACTL7A	0.372	-0.017	-0.122
ACTL7A_GGGCCATGGCGTGTCCTACG	ACTL7A	0.664	-0.461	0.108
ACTL7A_GTGGCTCTGAACTCGTATGG	ACTL7A	-0.448	-0.296	-0.150
ACTL7A_GTTGTTGAGATCTTGTGGGT	ACTL7A	0.177	1.036	-0.476
ACTL7B_ACTCCTACGGCAAGACCTCG	ACTL7B	1.176	-0.607	0.206
ACTL7B_AGCCGCGCCGACTACGCTGG	ACTL7B	-0.650	-1.265	0.623
ACTL7B_CAAGAAGAAGTGCTGCTATG	ACTL7B	0.390	0.531	0.199
ACTL7B_CGTGGGCAAACGCTGCCCCG	ACTL7B	0.712	-0.811	0.208
ACTL8_CTGGTGGAAAGGCTGCACGC	ACTL8	0.738	0.154	0.440
ACTL8_GAGACTCTTGAGGAGATAGG	ACTL8	0.746	-0.655	0.012
ACTL8_TGTCTCCGTGATGATCACAG	ACTL8	0.229	0.242	0.248
ACTL8_TTTAGCTACCCCATCGAGCG	ACTL8	-0.088	0.303	0.586
ACTL9_CAGCCCGCTGACACGACCGT	ACTL9	-0.442	-0.707	0.379
ACTL9_CCCAAACCCCAGTCCCAACG	ACTL9	-0.138	-0.005	0.092
ACTL9_GCTGCCACCAAAGACCGGCG	ACTL9	-0.498	-0.190	-0.403
ACTL9_TAAGCACCACTATTGCTACG	ACTL9	0.264	-0.157	-0.571
ACTN1_CAGGACATCAACAATGCCTG	ACTN1	1.691	1.559	0.658
ACTN1_GCAGGGCCTTGATCTCCGAG	ACTN1	0.877	-0.475	-0.041
ACTN1_GGATCCGCCGCACAATCCCG	ACTN1	0.238	-0.632	1.094
ACTN1_GGCCCTAACTCAGAAGCGAA	ACTN1	-1.151	-0.598	0.921
ACTN2_AGGACTTCCGGGATTACCGC	ACTN2	-0.019	0.428	-0.335
ACTN2_CCAGGTTAATATTTCCTATG	ACTN2	-0.304	-1.539	-2.489
ACTN2_CGAGTCGGCGTCGCTGACAG	ACTN2	-0.457	-0.752	0.299
ACTN2_TGATGGTCCAGATCATACCC	ACTN2	-1.140	0.432	0.501
ACTN3_CAGTGAGCTGGACTACCACG	ACTN3	1.215	-0.472	0.313
ACTN3_CCATGGCTGGAGAACCGTGT	ACTN3	-1.806	-0.179	-0.195
ACTN3_GTCCAGGGCCTTGTTAACGT	ACTN3	2.228	0.381	0.255
ACTN3_TGCAACTGGAGTTTGCCCGG	ACTN3	-0.155	-1.259	0.297
ACTN4_ACAGATCGAGAACATTGATG	ACTN4	-0.392	-0.589	0.105
ACTN4_ACTCCCACAATGTCAACACC	ACTN4	-1.640	-0.048	0.027
ACTN4_GTTCATCGTCCATACCATCG	ACTN4	-1.607	-0.077	-0.742
ACTN4_TGGGCGGCTTGTGCACACGC	ACTN4	0.973	0.192	0.964
ACTR10_AAAAAGATATGGGTAACACC	ACTR10	-3.268	0.136	-0.371
ACTR10_AATGAATTTACCCATCACTG	ACTR10	-0.787	-1.247	-1.191
ACTR10_AATGGATAGTCAACATTTGG	ACTR10	-1.172	0.132	-1.176
ACTR10_ATTCGATAATCACAACTCGG	ACTR10	-1.849	0.150	-1.181
ACTR1A_AGTCGTAGCCCTCCTTACGC	ACTR1A	-2.027	0.178	0.336
ACTR1A_CGCTACAGGCAGGACCACAG	ACTR1A	-1.802	-0.432	0.021
ACTR1A_GAAGGTCTCGAAGAAAACTT	ACTR1A	-1.132	-1.270	0.926
ACTR1A_TGACACGAACGTGCTTGGGT	ACTR1A	0.323	-0.199	0.640
ACTR1B_CTTCATCGGACCAAAAGCAG	ACTR1B	1.233	-0.333	0.415
ACTR1B_GCATCCTGTGCTCCTCACGG	ACTR1B	-0.679	-0.824	0.439
ACTR1B_GGTTGTCCGGACAATCAAAG	ACTR1B	-0.274	-1.422	0.419
ACTR1B_TCCGTCCTAACAGTGTCGGG	ACTR1B	1.991	0.483	1.088
ACTR2_ACTGGTGTAGTGGTAGACTC	ACTR2	-1.840	-0.393	0.366
ACTR2_ATCCTCGCAACAGAAGTAGC	ACTR2	-0.412	0.602	-0.073
ACTR2_GGACGTATCATCAAAGTTGG	ACTR2	-0.931	0.207	0.181
ACTR2_GGATGACATGAAACACCTGT	ACTR2	-2.490	-0.178	-0.586
ACTR3B_AGGTAGTTGACCAAGCTCAA	ACTR3	-1.070	0.805	0.641
ACTR3B_TACTGTTTGATCCACTTCCG	ACTR3	-1.975	-0.181	-0.823
ACTR3B_TGGGTGAACGTACGTTAACG	ACTR3	-2.311	0.248	-0.682
ACTR3B_TTTGAATCATTTAACGTACC	ACTR3	-0.758	3.279	-0.035
ACTR3C_CATTTGCCCCGATATAGTCA	ACTR3B	-0.262	-0.759	0.030
ACTR3C_GCTTACCACTGGGATAACAT	ACTR3B	-0.484	2.015	1.447
ACTR3C_TACTGTTTGATCCACTTCTG	ACTR3B	0.996	1.096	0.331
ACTR3C_TGGGTGAACGTACATTAACG	ACTR3B	-0.639	-1.822	-3.332
ACTR3_ACCGGTACGGTAATAGACAG	ACTR3C	-4.111	0.007	-1.791
ACTR3_ATTAAGGAGTCAGCAAAAGT	ACTR3C	-2.573	-1.282	-3.309
ACTR3_CCCAATCTTCAACTATACCA	ACTR3C	1.006	-0.272	0.082
ACTR3_TTAACAAGTATGATACAGAT	ACTR3C	-0.742	-1.533	-0.932
ACTR5_CGGGACACGCCCAGCCAGCG	ACTR5	-0.589	0.563	1.355
ACTR5_TCATTTGCCGTGAATACAGT	ACTR5	-1.875	-0.948	-0.269
ACTR5_TGAGCACAGCTACATCGCTG	ACTR5	-0.185	-0.115	-0.008
ACTR5_TGGGTAAAACATGCGTACAC	ACTR5	-1.488	0.558	0.189
ACTR6_AGATGTATGCTATGTGTCTC	ACTR6	0.760	0.265	0.283
ACTR6_ATAATTCGGAAGGATTATCT	ACTR6	-0.651	-1.525	-2.794
ACTR6_CTCCCCTTGCAGGATAAATG	ACTR6	-0.946	1.508	0.550
ACTR6_GGATGTAAAAGAGTCCAGAA	ACTR6	-1.956	-0.777	0.909
ACTR8_AGCCAACTGTCCTTGTATAG	ACTR8	-0.467	-0.212	-0.710
ACTR8_CAACGATTCCAAAAGTTGCG	ACTR8	1.447	0.260	0.186
ACTR8_CACGTGTATTGTAGACGTTG	ACTR8	-1.258	-0.197	-0.027
ACTR8_CTTCTCCTACTAAATACTCA	ACTR8	-0.846	-0.400	-1.508
ACTRT1_ACGGAGCTGATGACATGGCG	ACTRT1	-0.505	0.179	0.889
ACTRT1_GGTAACAGGATGGGATGACA	ACTRT1	1.461	0.135	-0.241
ACTRT1_TGATTAGACAGGTAGAAACC	ACTRT1	0.802	1.403	0.144
ACTRT1_TTAATCAGAAGTACTTCGTG	ACTRT1	-0.226	0.993	-0.643
ACTRT2_CGCAGTCACCAAGCTCCACG	ACTRT2	0.062	0.571	0.283
ACTRT2_CGTGCCCGCTTTCTACCTGT	ACTRT2	1.278	-0.150	1.023
ACTRT2_GAATTTCAGGTGCCCCACGA	ACTRT2	-1.390	-1.369	0.528
ACTRT2_GATCAGGCCACGCTCGAAAG	ACTRT2	-0.573	0.201	0.215
ACTRT3_AATGTTCGGGTAGATAAACT	ACTRT3	0.311	-1.733	0.089
ACTRT3_CACTGAGCAACATGATACCA	ACTRT3	-1.519	0.988	0.282
ACTRT3_GGCGGGCTAGAACTCTGCGT	ACTRT3	0.854	-0.705	1.691
ACTRT3_TGTGGCAATGAACTACGAAG	ACTRT3	-1.637	0.289	0.004
ACVR1B_AAGAGATTATTGGCAAGGGT	ACVR1	2.304	2.121	1.606
ACVR1B_ACTTGACTCAGGTCACCTCA	ACVR1	1.059	0.327	1.074
ACVR1B_CCGGTTCAGATAATCAAACA	ACVR1	-2.598	-0.279	0.083
ACVR1B_CTACACGTGTGAGACAGATG	ACVR1	0.706	0.846	0.471
ACVR1C_ATTGTCCTTTGAACCAACAG	ACVR1B	1.027	-0.943	-0.616
ACVR1C_CCAAGATCTTTCATCTCTGG	ACVR1B	-0.480	-2.005	-0.384
ACVR1C_CTGGCGCTCTCAATTGCTAG	ACVR1B	0.669	0.405	-0.445
ACVR1C_TGTAGGAGCACTGTCGACCC	ACVR1B	-1.950	-3.182	-2.249
ACVR1_ATTACACTGTTGGAGTGTGT	ACVR1C	-1.745	-1.859	-1.791
ACVR1_CCATGACTTCTCATCACGGG	ACVR1C	-0.764	-0.815	-0.086
ACVR1_CTGGTGTAACAGGAACATCA	ACVR1C	1.085	-0.834	0.092
ACVR1_GCCATCGTTGATGCTCAGTG	ACVR1C	0.319	1.041	0.020
ACVR2A_AGTGGTTTCAAACCTAGTAA	ACVR2A	-0.362	-0.237	-0.519
ACVR2A_ATTGCAGAAACCATGGCTAG	ACVR2A	-0.097	-0.532	0.961
ACVR2A_CCAAAGATCCACATCAACAC	ACVR2A	-1.415	-0.494	0.311
ACVR2A_CCAGTTGCTTAACGAATATG	ACVR2A	0.041	-0.705	-0.689
ACVR2B_ACAAGCCGTCTATTGCCCAC	ACVR2B	-0.167	0.476	0.761
ACVR2B_ATGACTTCAACTGCTACGAT	ACVR2B	1.298	0.157	1.049
ACVR2B_ATGTCCACATGACCGTAGGG	ACVR2B	-0.475	0.748	0.293
ACVR2B_CTGGAGCGCACCAACCAGAG	ACVR2B	0.345	-3.279	0.215
ACVRL1_AGGCACCCCCAGGAACATCG	ACVRL1	-0.668	0.928	1.167
ACVRL1_CCAGGACTGTTCATCCCTCG	ACVRL1	0.368	0.162	-0.026
ACVRL1_CTGCGTGCTCGAGTTGCGGG	ACVRL1	2.329	-0.043	1.000
ACVRL1_TGGACAGTGACTGCACCACA	ACVRL1	-1.094	-0.021	-0.485
ACY1_AGGCACAAAGGTCATGTGGA	ACY1	-0.389	0.370	-0.588
ACY1_CCATGCCTCACGCTTCATGG	ACY1	0.741	-0.019	0.465
ACY1_GCTGGACAGTGCGGATACGC	ACY1	1.206	0.768	0.637
ACY1_TAGCTTAGTCAGGTTCACGG	ACY1	-1.140	-0.519	0.009
ACY3_CACCTCATATGGGTCGTCCG	ACY3	-0.026	0.271	0.428
ACY3_CTTCCTGTACCAGCGGTCTG	ACY3	0.596	0.221	0.994
ACY3_GTGCATGGCAAAGACTTCGT	ACY3	-0.811	0.919	1.179
ACY3_TGAGGTCATGGTCCACGTAG	ACY3	-1.162	-1.239	-0.347
ACYP1_ACAGTGCAAGGACAATTGCA	ACYP1	-0.114	0.320	0.589
ACYP1_TAGGCTGAGGGTAAAAAGCT	ACYP1	0.843	1.009	1.002
ACYP1_TGGGTCCAGAACACTGACCG	ACYP1	2.119	-0.127	0.607
ACYP1_TTCCTGCATATGACGCACCT	ACYP1	1.837	-0.577	1.003
ACYP2_ACCAGCAAAGGCACCGTGAC	ACYP2	0.232	0.260	0.504
ACYP2_CGCCCAGTCACTCAAATCCG	ACYP2	0.323	-0.584	-0.596
ACYP2_GAGGTGTTCGGAAGAGTGCA	ACYP2	0.431	0.601	0.932
ACYP2_TGAAGCTAGGAAAATAGGAG	ACYP2	0.496	-0.021	-0.301
ADAD1_AACTGGTGCAAGGCTGACAC	ADA	-3.806	-1.943	-1.741
ADAD1_AGGTGAATACAATTACAGCC	ADA	0.689	1.263	1.791
ADAD1_CGATAACTACACCCACAGGA	ADA	-1.710	-0.534	-1.299
ADAD1_TCAAATGCAGATATAGAATG	ADA	-0.227	-0.247	-0.379
ADAD2_ACAGAGATCCCGCGTGCCAG	ADAD1	3.748	2.358	2.966
ADAD2_CACTGCGAATAGCAAGACGG	ADAD1	0.304	0.777	0.821
ADAD2_TCACCTACCTACGCTCAGGG	ADAD1	-1.699	-0.487	-0.350
ADAD2_TTCAAATATAGAGCCCCTGG	ADAD1	-1.529	0.084	-1.160
ADAL_ACTAATGGATCCATTCAAGT	ADAD2	-2.416	-2.188	-0.591
ADAL_CAATCACAGTCATCTGATCG	ADAD2	-4.185	-3.005	-2.652
ADAL_GGAGACTGTAAAACTTGCCG	ADAD2	-3.546	0.464	-0.391
ADAL_TATGTGGAATCTATACTTGA	ADAD2	-1.918	-2.211	-2.899
ADAM10_CCCATAAATACGGTCCTCAG	ADAL	1.305	1.157	0.521
ADAM10_GGAAATGGAATGGTAGAACA	ADAL	1.309	2.169	1.613
ADAM10_TTCCATCAATAACAGACCCA	ADAL	-0.167	-0.167	-0.216
ADAM10_TTTCAACCTACGAATGAAGA	ADAL	1.267	2.826	0.709
ADAM11_GCTCATGGTCTACCGACGGG	ADAM10	-0.366	-1.252	-2.482
ADAM11_GCTCCACGTATTGCGAGGAG	ADAM10	-1.192	-2.173	-1.349
ADAM11_GTTCGAGCAGATGCGACAGT	ADAM10	-1.195	0.394	0.037
ADAM11_TGGGAACTTGACTTACATCG	ADAM10	-1.190	0.930	-1.417
ADAM12_AAGCAATGGTACTTGCCCGG	ADAM11	0.972	2.000	2.114
ADAM12_ACTGAACATTCGGATCGTGT	ADAM11	0.178	0.607	0.437
ADAM12_GGTGATCCTTATGGCAACTG	ADAM11	1.145	0.670	0.992
ADAM12_TGCTGAATATTCGACTACAA	ADAM11	-0.478	-1.288	-0.033
ADAM15_AGTGCCACTCGTACATTCAG	ADAM12	-1.685	-0.238	-0.500
ADAM15_CTCCAGACAGCTAATACTCG	ADAM12	-1.287	-0.228	0.454
ADAM15_CTGTTGTCAAAATTGCCAGG	ADAM12	-1.056	-1.451	-0.670
ADAM15_TGGATTCGCGAAATAATGGG	ADAM12	-2.596	-0.045	-0.875
ADAM17_AATCAGAATCAACACAGATG	ADAM15	-0.757	1.597	1.079
ADAM17_ACAAAATTTCAAGGTCGTGG	ADAM15	0.690	1.303	1.124
ADAM17_CATCGCTTCTACAGATACAT	ADAM15	1.366	1.018	0.876
ADAM17_TGGTGAAAAGCACTACAACA	ADAM15	0.973	-1.103	0.835
ADAM18_AAAATCCCATTACCACACAC	ADAM17	-0.998	-2.732	-1.689
ADAM18_AGTAAGTATGCTATGTCATG	ADAM17	1.030	-0.702	0.264
ADAM18_AGTGCCTGCTATTGACAACT	ADAM17	0.754	0.734	-0.075
ADAM18_TATAACAGTCAATTTGAACT	ADAM17	-2.636	-1.739	-1.732
ADAM19_ATGCCTCTAATTGTACCCTG	ADAM18	-3.764	-0.483	-1.452
ADAM19_CCTCTAAATAATCAGCCACG	ADAM18	1.443	-1.473	-0.426
ADAM19_GTCACGCTCAGCACTTGCCG	ADAM18	2.053	0.964	0.269
ADAM19_TGCCCAGAGATGCGAAGTGT	ADAM18	0.152	0.406	-0.841
ADAM20_AATGTGACTGTGGAACCATA	ADAM19	-0.090	-0.785	-0.839
ADAM20_AGAGATACATTGTCCACATG	ADAM19	-1.606	-1.706	-1.515
ADAM20_GGTGTGTGTGCGAGCTACAG	ADAM19	-2.106	-1.088	-1.283
ADAM20_TAAGGGCAACCAAGGACTCA	ADAM19	0.037	-1.422	-0.405
ADAM21_ATATTCCTGCAACATAGGCT	ADAM2	-1.126	-1.069	-1.336
ADAM21_GAAACACGTTGTTCATATGA	ADAM2	-0.241	-0.337	-2.092
ADAM21_GCATAATCCTCCAAGATTGG	ADAM2	-0.540	-0.875	-0.606
ADAM21_TGGGTTCAATTTCATAAGTG	ADAM2	0.351	-1.062	-0.084
ADAM22_ATAGGTATTGGTATGTACAA	ADAM20	0.597	-0.158	-0.214
ADAM22_CTTAGGTGAATGTAAATGCG	ADAM20	1.062	2.282	1.225
ADAM22_TACTACCAGGGCCATATCCG	ADAM20	1.026	0.375	0.603
ADAM22_TGTATTTCATAAACTCACGT	ADAM20	1.974	1.068	0.635
ADAM23_ACATATAATCCAGAAAACCT	ADAM21	1.787	0.969	0.210
ADAM23_AGGCGTCAAAGACTCCAAGG	ADAM21	3.489	1.517	1.961
ADAM23_ATATTACATCAACCAAGACT	ADAM21	0.339	-0.023	0.321
ADAM23_GGATACTTACAGAATCCACA	ADAM21	0.956	0.974	-0.215
ADAM28_CATACTACTAGTTTGGTGGC	ADAM22	-1.825	1.646	-0.348
ADAM28_TAAAAAGCTCAATACTCATG	ADAM22	1.355	-0.616	0.039
ADAM28_TAGGCAATGGAGCATTAAAG	ADAM22	-0.362	-0.605	-0.071
ADAM28_TTAAGCCCCATACATCGGGA	ADAM22	-3.156	0.432	0.321
ADAM29_ACTGCAAGTTCCTACCATCA	ADAM23	-1.989	0.166	-2.088
ADAM29_AGTCGGAGAACATTACGCCC	ADAM23	-3.059	-1.658	-0.766
ADAM29_GTATACCAGATGTTCAAACG	ADAM23	-0.477	1.800	0.441
ADAM29_TTTGGGCATGAACCATGATG	ADAM23	-3.110	-2.499	-1.019
ADAM2_ATGTGTGATGCAAACTATGC	ADAM28	-0.035	0.563	0.648
ADAM2_CTTTAAATTACAAAGCGTAG	ADAM28	0.179	1.023	-0.402
ADAM2_GACCTCCCTGAATATTGCAA	ADAM28	-1.121	-0.616	-1.334
ADAM2_TTGAAAAAAGGATCTAAGCG	ADAM28	-0.920	-0.037	0.365
ADAM30_AATACTGCCAATGTAGGGGT	ADAM29	0.622	0.413	-0.172
ADAM30_ATGTGGAAACAAAATTGTGG	ADAM29	1.373	0.900	0.557
ADAM30_CCAAAGGACTGCAACTACAT	ADAM29	0.699	0.254	-1.501
ADAM30_CCCCTTATGAGAATAAGGCG	ADAM29	2.679	1.334	2.694
ADAM32_AAATCTCCGAAACCAGTCTG	ADAM30	2.702	1.890	0.968
ADAM32_AACACTGCTCCCAAATAACG	ADAM30	-2.245	-0.890	-0.906
ADAM32_AAGCCTGAAAGAACAACCAA	ADAM30	-1.053	-0.461	-0.056
ADAM32_TACAATCAGGCGTTGAATGT	ADAM30	-1.653	1.130	-0.924
ADAM33_CACAGGGTGAGCCGTCCAGT	ADAM32	-0.191	-0.389	0.244
ADAM33_CCCCCCACCCGCGTACCCGG	ADAM32	-2.206	-0.270	0.730
ADAM33_CTCCATCCGAAAGATCTCGT	ADAM32	-1.583	-0.871	0.002
ADAM33_GTGGGTTTCTATGTATCCTG	ADAM32	1.308	1.238	0.732
ADAM7_AAAGATCCTTAAAACACGGA	ADAM33	-2.771	-1.221	-0.957
ADAM7_ACAGAATGGCACATCAACTG	ADAM33	-1.706	-0.972	-1.819
ADAM7_CATTTGCAAATACCTGAGCA	ADAM33	-0.568	-0.554	-0.506
ADAM7_CCATAAGATACCATGATCTG	ADAM33	-2.338	-1.572	-1.481
ADAM8_AGTCCGGGTACCCCTCTACG	ADAM7	0.240	-0.324	-0.968
ADAM8_CAAACAGGTTCCCACACACG	ADAM7	1.901	1.470	1.155
ADAM8_CCACATACAGCTCCACGTAG	ADAM7	1.525	0.580	0.394
ADAM8_CCAGCTTAGACTCACCAAGT	ADAM7	0.427	0.680	-0.351
ADAM9_AAAAGTTTCTTATCACACGT	ADAM8	1.470	0.136	1.209
ADAM9_GAATTGGACCCTTGCTGCGA	ADAM8	-1.063	-0.188	0.326
ADAM9_GCTGTTCATTGTCGTAGACA	ADAM8	-1.772	0.973	0.449
ADAM9_TGTGGTTTATACTTACAACA	ADAM8	-1.537	0.645	0.502
ADAMDEC1_AATGTCTTACCACATTGAGT	ADAM9	-2.349	1.341	0.334
ADAMDEC1_CGTCTTTACATCTAACCAGG	ADAM9	-0.713	-1.463	0.902
ADAMDEC1_GATGGCACAGTTCTAACCTG	ADAM9	-0.576	-1.307	-1.710
ADAMDEC1_TGATGTGTGAAGTATCCTCT	ADAM9	-2.477	0.222	-2.249
ADAMTS10_ATCGCGTCAGTGTAAATACG	ADAMDEC1	-1.337	-1.266	-1.442
ADAMTS10_GGCATGAACCATGACGGCGT	ADAMDEC1	-2.015	-0.922	-1.072
ADAMTS10_TACAAGTGGAAAACGTACCG	ADAMDEC1	1.973	0.849	0.763
ADAMTS10_TGCCATTCCAGAGAACGGTG	ADAMDEC1	1.746	1.408	0.524
ADAMTS12_AACATCATAGATCACTCCGG	ADAMTS1	-0.660	0.103	0.539
ADAMTS12_AATGCCACCGAGGATCGCTG	ADAMTS1	0.748	0.123	0.266
ADAMTS12_GTACTACAGAATTTCTCACG	ADAMTS1	1.262	0.462	0.842
ADAMTS12_TTGGTGCCTCTGAGCGACAG	ADAMTS1	1.969	2.720	2.292
ADAMTS13_AGCACCACACTCACTAGGGA	ADAMTS10	0.105	-1.150	-0.057
ADAMTS13_CATGGGCGCTGGTCTAGCTG	ADAMTS10	1.254	0.308	1.642
ADAMTS13_GGCAACTCCAGGTCAAACCT	ADAMTS10	-1.135	0.739	0.032
ADAMTS13_TGGTCGTGTCGAGTACAGAG	ADAMTS10	-2.364	-1.961	-2.064
ADAMTS14_CAGACCTGGTACTCGAACAT	ADAMTS12	0.277	-0.377	1.612
ADAMTS14_CAGGAGTGTGTGTACACTGG	ADAMTS12	-2.703	-2.770	-1.248
ADAMTS14_GGTCTCATGAGCTATCACGA	ADAMTS12	0.010	1.251	0.325
ADAMTS14_TGACCTTTGAAGCACCACTG	ADAMTS12	1.197	-0.325	-0.003
ADAMTS15_AGCGTTTCGTGTCTATCCCG	ADAMTS13	0.038	0.657	1.126
ADAMTS15_CAACCCCATCAACATCGTTG	ADAMTS13	-0.577	-3.518	-1.440
ADAMTS15_CATGGGGCATGTTGAACACG	ADAMTS13	-1.414	-1.668	-0.925
ADAMTS15_GCGACGCTGCTTCTATTCTG	ADAMTS13	-0.114	0.832	0.849
ADAMTS16_AAGAAGACCAGTCCGACCAG	ADAMTS14	0.042	-0.816	-1.516
ADAMTS16_AGATGGGACTCCATGCTCGG	ADAMTS14	-1.508	0.539	0.492
ADAMTS16_GGGACACGTAATCGCCCCTG	ADAMTS14	0.191	1.079	0.305
ADAMTS16_GTTGAGTATCGTGAGCACGT	ADAMTS14	1.265	1.460	1.175
ADAMTS17_AGAAAAGAAGAAGCCGACGT	ADAMTS15	0.492	-1.361	0.904
ADAMTS17_AGTAGAAGCACAGCTCGGCG	ADAMTS15	0.773	0.338	0.554
ADAMTS17_GAGACTGATCTCTGCGTGCA	ADAMTS15	0.612	-0.131	0.356
ADAMTS17_GCATGTGCAGCCGAACATGT	ADAMTS15	0.970	-0.296	0.461
ADAMTS18_AGGCCAGTGCGTAAAGTTTG	ADAMTS16	0.123	-0.594	0.331
ADAMTS18_CCGAAGTTGTACCATCAATG	ADAMTS16	-2.240	-0.720	-0.719
ADAMTS18_GTGACTGCTCAAAATCGCCG	ADAMTS16	-1.435	-0.556	-0.870
ADAMTS18_TATTGGAAGTGACATAAACG	ADAMTS16	-0.804	-1.423	-0.845
ADAMTS19_ATGCAGCTATACTTATAACA	ADAMTS17	-0.559	0.641	-0.243
ADAMTS19_CCACTGAAGTATATGCTTTG	ADAMTS17	0.645	1.855	1.672
ADAMTS19_GACCATCAGCACACGATGGG	ADAMTS17	-0.554	-0.991	-0.902
ADAMTS19_TCTGCCTATATACACGGTGT	ADAMTS17	0.183	-0.145	0.077
ADAMTS1_CTATGTGGAAACCATGCTTG	ADAMTS18	1.641	-0.033	1.275
ADAMTS1_GAAAGCGGAGACCGAAGACG	ADAMTS18	1.780	1.115	1.417
ADAMTS1_GAGGAGTCCAGTACACGATG	ADAMTS18	-1.442	-0.115	-0.297
ADAMTS1_GTAATCATGTAGGCACTGCA	ADAMTS18	-0.325	-0.329	-1.289
ADAMTS20_AGTGAATGTTCATCCCAATG	ADAMTS19	-0.328	-0.734	-1.229
ADAMTS20_GCCTCCGCATAAGCTGACGA	ADAMTS19	-1.532	0.587	-0.293
ADAMTS20_GGCTGCTAGTGAATGGAGCG	ADAMTS19	3.441	2.679	2.786
ADAMTS20_GTGGCATTCCCTCTAATGTG	ADAMTS19	3.728	3.294	3.390
ADAMTS2_AGCACGCCAACAGCTCGAGG	ADAMTS2	-0.245	0.265	0.750
ADAMTS2_CCTGACATCCTCAAACGGGA	ADAMTS2	-0.222	-0.914	-0.162
ADAMTS2_CGTGATCGTGGTATTCATCG	ADAMTS2	0.263	-0.312	0.118
ADAMTS2_GAGCTTCCCCGGAGGCAACG	ADAMTS2	0.728	0.269	0.998
ADAMTS3_CCACATTTATATGCACTCCG	ADAMTS20	-1.490	-0.640	-1.126
ADAMTS3_TGGCTATAAAATGTGCACCG	ADAMTS20	0.700	1.134	-0.367
ADAMTS3_TGTGGTGATGAGACTGCTAT	ADAMTS20	0.201	-0.419	-0.109
ADAMTS3_TGTGTTAATCCAAGAAGACG	ADAMTS20	-1.008	-1.342	0.446
ADAMTS4_AGCGCTTTAGCCCCGCACCG	ADAMTS3	-2.699	-1.160	-1.411
ADAMTS4_AGGGGCCATGACATGGCGAG	ADAMTS3	-0.433	-0.676	-1.891
ADAMTS4_CATACCCAGCGTGTCGCAAG	ADAMTS3	0.443	-0.303	0.754
ADAMTS4_CCAGACCAAACACTCGCCCT	ADAMTS3	-0.403	-2.363	-1.200
ADAMTS5_AACATCGACCAACTCTACTC	ADAMTS4	0.807	0.014	0.479
ADAMTS5_CTGCACGTCTACACCCGCGA	ADAMTS4	-0.293	-1.505	-1.126
ADAMTS5_CTGCTTCTATCGGGGCACAG	ADAMTS4	0.018	1.388	1.383
ADAMTS5_TGTGCTGTGATTGAAGACGA	ADAMTS4	-1.372	-0.177	-0.812
ADAMTS6_AGCATCATACACCTGACCTG	ADAMTS5	-1.140	1.109	0.779
ADAMTS6_TAATAAGAACTGCATTATCG	ADAMTS5	-0.313	0.530	0.435
ADAMTS6_TGGCCCCAGAGCATAGATGG	ADAMTS5	-1.062	-1.170	-1.502
ADAMTS6_TTAGACAACTGTCATTACAC	ADAMTS5	-0.048	0.053	-0.238
ADAMTS7_GAAAAGCATCAACATGAAGG	ADAMTS6	-1.796	-0.245	-0.407
ADAMTS7_GCCCGTAGGACAGATCCTCG	ADAMTS6	-1.414	1.169	-1.108
ADAMTS7_GGACGCCAGGTGGCACCGAG	ADAMTS6	4.366	2.226	4.168
ADAMTS7_TTCTACGAGCTACAATACCG	ADAMTS6	-1.373	0.227	-0.769
ADAMTS8_AAACCGCTTGGTCCTACTCG	ADAMTS7	0.399	-0.385	0.258
ADAMTS8_AAGGACCCCGAGCCTCAGAA	ADAMTS7	-3.655	-2.264	-1.008
ADAMTS8_CCACCCAGAGCACTACGACA	ADAMTS7	-3.849	-2.824	-2.784
ADAMTS8_TTCAAGATCGAGCGCCTCGG	ADAMTS7	-2.056	0.179	-0.509
ADAMTS9_ACTGAAAGGTAACTCACACA	ADAMTS8	0.269	-0.026	0.367
ADAMTS9_AGCCCGGAGAGATAAATGTG	ADAMTS8	0.192	1.076	0.227
ADAMTS9_CTGCGCCTATAAATGATGTG	ADAMTS8	1.169	2.295	1.710
ADAMTS9_TGAAAGAATAGCGTACATCG	ADAMTS8	0.685	-0.631	1.018
ADAMTSL1_AGGTGCTAGTTCAACAACCA	ADAMTS9	0.802	1.216	0.550
ADAMTSL1_CAGCTCGACGCACGTCACGG	ADAMTS9	1.190	0.296	0.299
ADAMTSL1_TGGAATTGACAACCGTTGAG	ADAMTS9	1.529	-1.283	-0.053
ADAMTSL1_TGTATGACTGGGAGTATGAG	ADAMTS9	0.227	1.460	0.919
ADAMTSL2_CGTACGCAGACATGACCCCT	ADAMTSL1	0.541	-0.795	-0.810
ADAMTSL2_CGTCCGCCCGTTGTACACGT	ADAMTSL1	1.254	0.367	1.144
ADAMTSL2_GACCGGAATCGAGTACATCG	ADAMTSL1	1.552	0.216	0.308
ADAMTSL2_TGACGGGCAACTATCGCAAG	ADAMTSL1	0.804	0.375	0.747
ADAMTSL3_ATTTCTGGAATCGTCGCACG	ADAMTSL2	1.407	0.990	1.153
ADAMTSL3_CCAAACTATTGGCTTCGCTG	ADAMTSL2	-1.697	-0.143	-0.294
ADAMTSL3_CCTTGCACAGCAACATGCGT	ADAMTSL2	-0.035	-1.176	-0.750
ADAMTSL3_GCAGCAGGATCATTATATCG	ADAMTSL2	1.902	1.215	0.616
ADAMTSL4_AGGACGGTTATATCGAAAGA	ADAMTSL3	-0.782	-0.989	-0.983
ADAMTSL4_CCTTCTCCTAAGGAGTGCGT	ADAMTSL3	-0.906	-2.713	-2.024
ADAMTSL4_GCTGCGTACTGGAAACGAGT	ADAMTSL3	-1.167	-0.723	-0.932
ADAMTSL4_GGGGGCCCCCTCGGTCAGTG	ADAMTSL3	-2.168	-2.406	-1.265
ADAMTSL5_AGAACTCAAACTCGATGCCA	ADAMTSL4	1.008	0.473	-0.212
ADAMTSL5_GCACACTGTAGGTCTCGGAA	ADAMTSL4	0.382	-0.203	0.211
ADAMTSL5_GGATGTGTCTGGCGCCCTCG	ADAMTSL4	1.255	2.136	1.880
ADAMTSL5_TGGTCTACACCCGAGACACA	ADAMTSL4	2.303	0.632	1.779
ADAP1_CAGGTGCTCGATCTTCATCA	ADAMTSL5	1.572	0.308	0.427
ADAP1_GCTTCCAGAGAAAACCCTCA	ADAMTSL5	2.163	1.698	2.253
ADAP1_GTGGGCCGGTAGTAGAAGGA	ADAMTSL5	-1.137	-0.956	-1.281
ADAP1_GTTTGTGCTGACAGAACGAG	ADAMTSL5	1.523	0.408	0.524
ADAP2_CCTCCTGAAGTACTTCACAA	ADAP1	-0.288	-1.568	-0.587
ADAP2_CTGGGACGACAGTATTGTGG	ADAP1	-2.887	-0.839	-2.028
ADAP2_TGATGTCAGGGAAGTTACGG	ADAP1	1.278	0.686	1.796
ADAP2_TGTTTGTGTATCATGAAAGT	ADAP1	-2.808	-2.455	0.195
ADARB1_GGTGAATACATGAGTGATCG	ADAP2	-2.354	0.327	0.690
ADARB1_TCAGGTCACCAAACTTACCC	ADAP2	0.292	-0.626	-0.656
ADARB1_TTCAGAAATCAGAGCGAGGG	ADAP2	-0.191	-1.887	-0.250
ADARB1_TTGGAGCCCACGTAAAAGGG	ADAP2	-0.434	-1.014	-2.101
ADARB2_CAGAGCGATCGATATTCGTG	ADAR	0.190	-0.444	0.165
ADARB2_GGCGTTGGGGAACTGCACGA	ADAR	-3.584	-0.784	-1.219
ADARB2_GTGGACGGCAGGACGTTCGA	ADAR	-2.525	-1.180	-0.396
ADARB2_TCCTGGCATCACAAACACGG	ADAR	-2.806	-0.585	-0.586
ADAR_AGGCAATCAACACCTCTCTG	ADARB1	0.627	0.214	-0.545
ADAR_CGTTCTCCCCAATCAAGACA	ADARB1	0.659	0.436	0.807
ADAR_GTGCATACACTCAAGCAGTG	ADARB1	1.204	0.591	0.977
ADAR_TTCTTGTAGGGTGAACACCG	ADARB1	0.489	-0.036	1.054
ADAT1_ATGCTGAGGTCATAGCCAGA	ADARB2	-2.522	-0.573	-1.402
ADAT1_CTATCACTTTGGCACTACCA	ADARB2	1.254	0.109	1.386
ADAT1_GCATCCGAGGACGTTCCATC	ADARB2	2.073	1.949	1.929
ADAT1_GTGGACATTATTGGCAGCGG	ADARB2	0.013	1.409	1.315
ADAT2_CACTTTGACGACACCAATCG	ADAT1	0.633	0.955	0.327
ADAT2_GCAGCTGCACACATAATGCA	ADAT1	-0.506	-1.431	-1.067
ADAT2_GGAGACCGAAAAGTGGATGG	ADAT1	-2.079	-1.693	-0.507
ADAT2_TGACAGCCATATACAACCAG	ADAT1	-1.834	-1.442	-1.140
ADAT3_CCCACACCGCCCGCTCCATG	ADAT2	1.313	0.714	0.728
ADAT3_CGAGGCCGGGTCCACTACCA	ADAT2	0.067	-0.391	1.048
ADAT3_GCTTCTCGGACAGGACAGGG	ADAT2	-0.018	0.085	0.651
ADAT3_TTGTCCTCGTGGAAGGACGT	ADAT2	-1.266	-0.077	-0.186
ADA_CACAGACTGGTCCCCCAAGG	ADAT3	0.484	0.117	0.931
ADA_TCACCGTACTGTCCACGCCG	ADAT3	-2.709	-1.913	-1.366
ADA_TCCCAGCTAACACAGCAGAG	ADAT3	-2.061	-1.100	-0.633
ADA_TGGACATACTCAAGACAGAG	ADAT3	0.903	1.279	1.669
ADCK1_GAGTGTCCCTTATGGCTCAG	ADCK1	-0.263	-0.082	-0.661
ADCK1_GCTTCGATGACACCCCTCTG	ADCK1	0.161	-1.506	-1.374
ADCK1_GGTGCGGAAGCACCCCGGCA	ADCK1	2.630	-1.765	0.925
ADCK1_TTTCAGATCTCACGCCACCT	ADCK1	0.577	-1.096	-0.001
ADCK2_CCTCCGAAAACAGATCGCGC	ADCK2	-0.507	-0.893	0.194
ADCK2_CCTGGTTGGATCAAATGCAG	ADCK2	-0.216	-0.053	0.030
ADCK2_GGCGTATGCTTTGTACACCT	ADCK2	0.411	-0.336	0.420
ADCK2_TTCGCCGACTCAGAACGTCA	ADCK2	-0.815	-0.206	0.359
ADCK3_CCGAATGAAGGGCGGCCGCG	ADCK3	-0.423	-1.438	0.288
ADCK3_CCTGGCTAAGATCTTCGAGC	ADCK3	-1.337	0.493	0.171
ADCK3_CCTGGGTCATGCCCACAGCG	ADCK3	1.019	0.830	2.045
ADCK3_TGTCCGAGGCCAATGCAGAG	ADCK3	-1.129	0.481	0.335
ADCK4_GCACCTTGCGTTCTCGAGAG	ADCK4	-1.308	-0.777	-0.405
ADCK4_GGAGTGTGACTACCGTCGTG	ADCK4	-2.002	0.466	0.299
ADCK4_TAAGGTCTGCACAATCCGCT	ADCK4	-3.591	0.848	0.162
ADCK4_TTAAGGAGCTGTGCACGACA	ADCK4	-0.545	-0.111	0.146
ADCK5_CACCCCTCGAAGGACAACAT	ADCK5	-0.592	0.152	0.060
ADCK5_CGCGGGGCACCACGACGTAG	ADCK5	0.606	-0.939	0.251
ADCK5_GTGCCTCTGCCATGACATAG	ADCK5	0.010	-1.062	0.261
ADCK5_TGCCAGGATGTGGGTCCGAG	ADCK5	-1.765	0.128	0.007
ADCY10_AATGCTTACCTATCTTGACT	ADCY1	-0.382	-0.903	-1.347
ADCY10_AGAAAACAGCCTACGAGCTG	ADCY1	-2.318	-0.813	-0.859
ADCY10_GCACAGGGAATGTTAACGAA	ADCY1	-0.618	-0.206	-0.159
ADCY10_TCACAAACACAATCGTCACT	ADCY1	-0.768	-0.753	-0.682
ADCY1_AACCGGGTTACGGACATGAG	ADCY10	0.137	0.796	0.276
ADCY1_CATGTTCAGATCCACCTCGG	ADCY10	1.360	0.937	1.095
ADCY1_CCCAGACGAAAGGACCACCA	ADCY10	-0.699	-1.513	-0.584
ADCY1_CGGGGTGGTGTAGACAACGT	ADCY10	1.427	1.236	0.544
ADCY2_ACTCCAAGTACCGGGTCATG	ADCY2	-0.314	-0.197	-0.276
ADCY2_CAGGCAGACGCTAAGCACGA	ADCY2	-0.873	0.131	0.536
ADCY2_CCTGTAATTGCATCAAGTCG	ADCY2	-0.512	-1.398	-0.019
ADCY2_TGAAGCGGCATACAAACGTG	ADCY2	-0.024	0.289	-0.230
ADCY3_AGCTGTCTCCAGTACTACAC	ADCY3	-1.128	0.727	-0.516
ADCY3_CCACGGAGATGATCACGATG	ADCY3	0.130	-0.256	-0.254
ADCY3_GTCGATGAGTATCTCGACCA	ADCY3	0.582	-1.288	0.371
ADCY3_TCTCTTCTAGGTAATCACAG	ADCY3	-5.192	-5.192	-5.192
ADCY4_GGAGAGGTTGGAAATCATGG	ADCY4	-0.772	0.533	-1.571
ADCY4_GTGGCCCAAGATACAGCCCG	ADCY4	0.756	-0.161	1.814
ADCY4_TGGAGGCAGGCGGTGTACCA	ADCY4	0.252	-0.431	-0.063
ADCY4_TTCATCATCTAGTCCCCGGG	ADCY4	0.748	1.330	-0.299
ADCY5_AGCCGCTCCAGTTTGTCCGA	ADCY5	-1.019	0.205	0.099
ADCY5_AGCTACACTCACCTTTACGC	ADCY5	-2.319	-0.267	0.052
ADCY5_CACAGCGGGCGAGTACACTG	ADCY5	-0.078	-1.441	0.903
ADCY5_GACGACGATCCTCCGCTGAG	ADCY5	0.380	-0.491	0.476
ADCY6_AACACTGCAGTACCTGAACG	ADCY6	0.604	0.366	0.300
ADCY6_ATAGATCCCAAGCATCAGGG	ADCY6	-0.619	0.498	0.253
ADCY6_GATGACGCCTTCATCCGGAG	ADCY6	-1.203	-1.641	-0.121
ADCY6_TTGGCCTGGCAACTTAACCG	ADCY6	0.676	-0.939	0.175
ADCY7_AGAGGCACCAGAATGTCAGG	ADCY7	-0.759	0.176	-0.470
ADCY7_CCGTAGCCGGGTGCACATCA	ADCY7	0.562	-3.104	-0.400
ADCY7_GCGTGGGTAGGCAGCGACAC	ADCY7	-0.069	-0.935	0.585
ADCY7_TGTACGTCGAGTGTCTCCTG	ADCY7	-0.050	0.859	0.043
ADCY8_ATTTCCAGGACAACAAACCG	ADCY8	-1.392	0.363	-0.450
ADCY8_CAAAACACGATGTTGACATG	ADCY8	1.437	-0.442	0.176
ADCY8_CGATATTTAAGATGGCACCC	ADCY8	1.194	-1.009	0.078
ADCY8_GCTGCAGGTCATCCTCCAAG	ADCY8	0.611	0.783	-0.346
ADCY9_GATATCGGGTCAGAGAGCCA	ADCY9	-0.327	-0.091	-0.241
ADCY9_GCTACCACGTCACTGCATCG	ADCY9	0.237	0.157	0.649
ADCY9_GGGAGACTGTTACTACTGCG	ADCY9	0.754	-0.003	0.041
ADCY9_TGTACGCCCGGCATTACGCG	ADCY9	-0.467	-0.298	-0.004
ADCYAP1R1_CGAATCTTCAACCCAGACCA	ADCYAP1	-1.641	-1.719	-0.503
ADCYAP1R1_GGTGAGCCGGAACTGCACGG	ADCYAP1	-1.172	-0.253	0.554
ADCYAP1R1_TGAATATGAATCTGAGACTG	ADCYAP1	-0.991	-1.193	-1.206
ADCYAP1R1_TGTGGGACAACATCACGTGT	ADCYAP1	-2.563	-1.862	-1.052
ADCYAP1_AGAGGAAGAGGCGTACGGCG	ADCYAP1R1	-0.459	1.566	1.608
ADCYAP1_GAAGCACCTGCAGTCGCTCG	ADCYAP1R1	0.963	1.405	1.421
ADCYAP1_GCTGCCAGACTTCGATGGCT	ADCYAP1R1	0.114	0.566	0.334
ADCYAP1_GGCCTCGTTAAGGATCCCGT	ADCYAP1R1	1.151	1.999	1.755
ADD1_ATTATCGAGCATCCGCATGA	ADD1	-0.254	0.044	0.436
ADD1_CCTCTTGCCAATCTCCCCGG	ADD1	-0.690	0.082	0.119
ADD1_GACTAGCAGATCTCTTTGGG	ADD1	0.585	-1.489	0.391
ADD1_GTAATGCCAATAGGCCTGTG	ADD1	1.065	-0.032	0.227
ADD2_ACTCGGCCATCTATGCAGCG	ADD2	1.144	0.435	0.524
ADD2_GCTGAGTGACACCTATGTCA	ADD2	0.326	0.389	-0.726
ADD2_GGAGAAGCACCGGCCCCATG	ADD2	0.983	-0.887	0.463
ADD2_GGTGCTAAGAAACCATGGAG	ADD2	1.713	-1.224	0.568
ADD3_AAGGATCCCACATTTCATGG	ADD3	-0.347	0.099	-0.502
ADD3_ACCCAGAATACATTAGGGAG	ADD3	-1.125	0.992	-1.058
ADD3_CTAGGCTTCTCTCGAATGAG	ADD3	0.011	-0.169	-0.499
ADD3_GTCTACAAGTCTGTACAGGC	ADD3	-2.145	1.009	0.178
ADGB_AAAAGCGACAAAGTTCCAAA	ADGB	-1.895	0.802	-0.690
ADGB_CAACTTATGAATTTGAACTG	ADGB	-0.121	0.231	-0.793
ADGB_GAAGGTAAATCAGATCCTGG	ADGB	-1.725	-0.481	-0.383
ADGB_TCAGTGAAATCTATGCAGTG	ADGB	0.638	-0.140	-0.351
ADGRA1_ACCTTCACTGTGTTCGCCGG	ADGRA1	-0.922	-0.659	-0.005
ADGRA1_CCCCGCACTTGACGCCAACG	ADGRA1	1.224	0.099	0.648
ADGRA1_GGTGCCCAGGAAGTACACAC	ADGRA1	0.352	-0.261	0.564
ADGRA1_TGCACTCAGTACCTGAGCAG	ADGRA1	-1.016	0.059	0.416
ADGRA2_AGGGATGAGAATAGACTCGG	ADGRA2	-0.312	-0.651	-0.967
ADGRA2_GAGCTGACGCTGTCTCACAT	ADGRA2	-0.309	-0.016	0.475
ADGRA2_GCCACGTTCCTCGCATTCTG	ADGRA2	1.315	0.442	1.021
ADGRA2_TGAGCAATAACAAGATCACG	ADGRA2	-2.320	-0.082	0.449
ADGRA3_ATCTGAACTATACACCCAGG	ADGRA3	-2.093	0.699	-0.856
ADGRA3_CACTCCTACCCATAGTACTG	ADGRA3	-0.457	0.050	-0.059
ADGRA3_TGATGGAAAACGACGTACTG	ADGRA3	-2.994	0.012	-0.929
ADGRA3_TTCAGCGCATTGCTACCTAC	ADGRA3	0.333	0.564	0.566
ADGRB1_CAGGATGAGTACCGGCAGTG	ADGRB1	0.747	0.476	0.141
ADGRB1_CCCACGATGAGCGTCACCGA	ADGRB1	-1.074	-0.558	0.275
ADGRB1_CCTGTGGGGCGAATGCACGC	ADGRB1	-1.339	-0.455	-0.151
ADGRB1_GAAGCATCCGTGTTTGTGGT	ADGRB1	0.742	-0.202	0.052
ADGRB2_ATCATCAGCCGAGGGCACGT	ADGRB2	0.436	0.290	0.696
ADGRB2_CAGCCACTGATAGCAAGTGG	ADGRB2	-0.924	0.309	0.082
ADGRB2_CTCTCTCGTAGGCGACCCGG	ADGRB2	0.260	-0.839	0.484
ADGRB2_TGAGCAAGACCTCGACAAAG	ADGRB2	-0.145	-0.056	-0.205
ADGRB3_AGGCGAATAAGGACCTGTCA	ADGRB3	-0.071	-0.091	-0.031
ADGRB3_AGGGTCAATAGAGTTAATGC	ADGRB3	0.418	0.206	-0.322
ADGRB3_CCAAGTCTGCAATCTTACCA	ADGRB3	0.296	-0.229	0.046
ADGRB3_TACAGTACACGGAGTATGGG	ADGRB3	0.749	0.114	0.081
ADGRD1_AAAAGAAAACGTGACCCCTG	ADGRD1	1.763	1.234	0.906
ADGRD1_CCTGCTCAGACCCTATCACG	ADGRD1	-0.104	-0.762	-0.037
ADGRD1_GAAGGGGTCTGGTCGAACCA	ADGRD1	1.276	0.280	0.736
ADGRE1_CACGTGGACTAAATTCACCA	ADGRE1	-0.114	-0.163	0.455
ADGRE1_CCAGGATTTGAATCCAGCAG	ADGRE1	-0.082	-0.116	0.910
ADGRE1_CCTGCAAAAACCTGTCAGGG	ADGRE1	-0.397	-0.119	-0.638
ADGRE1_TGCCACCTGCACCAATACAG	ADGRE1	-1.821	-0.532	0.332
ADGRE2_ACCGTCACAAGTCTCCATGG	ADGRE2	-1.253	-0.028	0.287
ADGRE2_AGACAAGGCCCACCACAGAA	ADGRE2	0.591	-0.264	0.212
ADGRE2_GCACATCGTAGTGGGCCATG	ADGRE2	0.230	-0.036	0.706
ADGRE2_TCCACCAGCACTCACACGGT	ADGRE2	-1.189	-0.305	0.435
ADGRE3_ATCATCCAGGGAGACACACA	ADGRE3	-1.382	0.145	-0.887
ADGRE3_CACCTCCTCAAAGACAACCG	ADGRE3	-0.918	0.684	-0.233
ADGRE3_CAGGTGACTGCAATTACACA	ADGRE3	0.940	-0.086	-0.434
ADGRE3_GATTGATCGAACTGAACCCA	ADGRE3	-0.808	0.524	0.010
ADGRE5_ACCGTCACAAGTCTCCGTCG	ADGRE5	1.088	-1.299	0.286
ADGRE5_CCCATCGGAGGACTCAAGGT	ADGRE5	-0.971	1.301	0.307
ADGRE5_CCTTATGGCTCATTATGACG	ADGRE5	-0.009	-1.715	1.062
ADGRE5_GGCCTCACCTGTGTTCGAAG	ADGRE5	-0.284	-0.978	0.380
ADGRF1_AAAGACAATGTCATTACACT	ADGRF1	-3.762	0.445	-0.288
ADGRF1_AATACATCTATTCCCATCAG	ADGRF1	-0.177	-0.630	-2.039
ADGRF1_CAACGGGGAAGATTGTAGAG	ADGRF1	0.983	-0.643	-0.563
ADGRF1_TTCTGGGGATCAAGGCATGA	ADGRF1	-0.104	0.232	0.014
ADGRF2_AATTACACAAGACAGATCTG	ADGRF2	-0.165	-0.392	-1.342
ADGRF2_AGCAAGCTGTTTGCAAATGT	ADGRF2	0.623	0.400	0.543
ADGRF2_CAGACACTCAGGGAAATATG	ADGRF2	-0.398	0.580	0.076
ADGRF2_GGACCTCAATGGACAAGCAA	ADGRF2	0.733	0.600	0.076
ADGRF3_AGAGTGTAATGTCAACCACA	ADGRF3	0.847	-0.054	-0.547
ADGRF3_AGTTCCATTACGGACCAATG	ADGRF3	2.066	-1.020	-0.439
ADGRF3_CACAAACCTGGCCTACACCG	ADGRF3	-1.693	-0.090	0.023
ADGRF3_GCTGAGCACCATGAAATACG	ADGRF3	-0.023	-1.013	-0.018
ADGRF4_AAATGGTCTGGTGCTATCAG	ADGRF4	-0.197	0.468	-0.395
ADGRF4_GGAAAAAGACATCACCACAC	ADGRF4	-0.901	-0.431	-0.079
ADGRF4_TGACTGCAACAAATCCGAGC	ADGRF4	-0.593	0.960	-0.333
ADGRF4_TGATGCAGGCATAATCAAAG	ADGRF4	0.697	0.604	-0.325
ADGRF5_AGTCATGTTGTTGAAAAGTG	ADGRF5	1.057	-0.765	-0.377
ADGRF5_CATCAAGTGCTGCATAGAGG	ADGRF5	0.099	0.787	0.163
ADGRF5_CTTGTAGGACCTATAGAGGG	ADGRF5	-1.823	-0.336	-0.502
ADGRF5_TCCATCAAGATACCTCCTCG	ADGRF5	-0.424	0.352	0.121
ADGRG1_AGGACCCCATACCTGGAACA	ADGRG1	1.057	-0.447	0.340
ADGRG1_CCCCTGCATACTCACATGTG	ADGRG1	0.465	0.067	-0.054
ADGRG1_GAGCTCGCACATGTCCACCG	ADGRG1	-0.364	-0.067	0.262
ADGRG1_GGAGGACCGGATCAACGCCA	ADGRG1	-2.659	0.192	-0.359
ADGRG2_AACCCTGCAAACCCTAAGTG	ADGRG2	1.153	0.823	0.237
ADGRG2_AGAGGAGGCTGGTCAGACAA	ADGRG2	-0.116	0.073	-0.452
ADGRG2_GGTAGTGTTGACATTCGCAG	ADGRG2	0.910	0.399	0.436
ADGRG2_TGGGAAAGCACAGTGGCCCG	ADGRG2	-0.322	0.084	0.110
ADGRG3_CAGATACTGGCTAAACTACG	ADGRG3	-0.633	0.301	-0.489
ADGRG3_GCGTGTGAGGATATGCACCG	ADGRG3	0.495	-0.374	0.287
ADGRG3_GTCTGTGGTTGTAGGTTCCG	ADGRG3	0.839	-0.682	0.421
ADGRG3_TGAGAGAAGACGATCTCCAG	ADGRG3	0.098	-0.581	-0.143
ADGRG4_AGATACTAGACCAGTCTGAG	ADGRG4	-0.499	0.248	-0.660
ADGRG4_TGACAGACGAATCAGCACAA	ADGRG4	-1.749	0.734	-0.929
ADGRG4_TGGGGTTACTGTATCAACTG	ADGRG4	0.490	-0.417	-0.234
ADGRG4_TTTCCAAAGATGGAGTACCC	ADGRG4	-0.947	1.025	0.565
ADGRG5_CTGGGGCACCCGCTTCAGAG	ADGRG5	1.768	0.293	1.772
ADGRG5_GAGAATATGCAGGTGTCCAG	ADGRG5	0.827	-0.329	0.281
ADGRG5_TCTTACGTACATCTCCCTCG	ADGRG5	-0.877	0.002	-0.591
ADGRG5_TGGGCACGTGAACAACCTCA	ADGRG5	-0.252	-0.121	-0.164
ADGRG6_AACCCATTGGTAACCTACTG	ADGRG6	1.735	0.396	0.741
ADGRG6_CTAACAGAATCGATAAACAA	ADGRG6	-1.315	0.285	-0.389
ADGRG6_TATCTGAATGATATAACCGG	ADGRG6	-0.476	-0.568	-1.504
ADGRG6_TCCTTAAGGACACGGCAACT	ADGRG6	1.064	-0.888	-0.018
ADGRG7_AGACAGTGCACATCCAACGT	ADGRG7	0.670	0.011	0.129
ADGRG7_ATTCCAATAGACACAGGCAT	ADGRG7	0.857	0.523	-0.023
ADGRG7_CATCACTAGTGCTACGCGAG	ADGRG7	0.305	-0.433	-0.390
ADGRG7_TTTGGGTAATCAATCAGTGG	ADGRG7	-0.659	0.376	-0.278
ADGRL1_ACGGACGCGCATCAAGAGCG	ADGRL1	-1.058	0.148	0.500
ADGRL1_AGCCGGCAAGAACTACAACA	ADGRL1	-0.084	0.783	0.677
ADGRL1_CCTTCAAGATCATGTCACAG	ADGRL1	-0.611	-0.025	-0.170
ADGRL1_TGTTGAAGGCATAGTCCACG	ADGRL1	0.383	0.993	-0.350
ADGRL2_AGCTGGACGGAGTTATAACA	ADGRL2	0.352	-0.743	-0.234
ADGRL2_CTCTTCGATTTGAAGCAACG	ADGRL2	-1.087	0.105	-0.413
ADGRL2_GAGCGCTAACTATGGTCGGA	ADGRL2	0.061	0.005	-0.845
ADGRL2_TCTTTAACAAAGAAAGAACG	ADGRL2	-2.932	-0.483	-0.925
ADGRL3_ACAGGTTATTGGTCAACACA	ADGRL3	1.299	1.503	0.068
ADGRL3_AGGCAAATCTGACATAGACC	ADGRL3	-1.224	0.146	0.430
ADGRL3_AGGCATCTGGCAGATAACAT	ADGRL3	-1.322	-1.282	-0.866
ADGRL3_CAAAGTTGTGGTCCGAAGGG	ADGRL3	-0.367	0.844	0.554
ADGRL4_AATGTGTCAGGTGATTACAG	ADGRL4	1.478	-0.476	0.489
ADGRL4_ATTTACATTAAGTCATCGAA	ADGRL4	-2.436	-0.328	-1.464
ADGRL4_TGAAGCCTGCTATTGCAACA	ADGRL4	-0.095	-0.016	-0.005
ADGRL4_TGAATTTGTATCAAACTCTG	ADGRL4	-0.053	0.751	-1.473
ADGRV1_GTTTAACATTGGTAGCCCAG	ADGRV1	-0.788	0.286	-0.439
ADGRV1_TCATACCAAATAATCCATAG	ADGRV1	-3.510	-0.016	-1.653
ADGRV1_TCCACATCATCCGATCAAGG	ADGRV1	-1.584	-0.520	-0.653
ADGRV1_TCTTTACTTAAAGGGCGCTG	ADGRV1	-0.160	-0.163	-0.532
ADH1A_ACAGACTTTCTCTAGAGGCG	ADH1A	1.437	-0.971	-0.122
ADH1A_CACACTGAGGAATAGCGAGT	ADH1A	0.258	-0.623	-0.162
ADH1A_CCAGTGTAAGCAATCCTCAG	ADH1A	0.414	-3.453	1.192
ADH1A_CCATGGTACCACTAACCACG	ADH1A	0.423	0.677	-0.186
ADH1B_CACCTTCTCCCAGTACACGG	ADH1B	-1.896	-0.046	-0.676
ADH1B_CTGTCACACAGATGACCACG	ADH1B	-0.575	-0.375	-0.161
ADH1B_GTCTGCAGTTAACGTTGCCA	ADH1B	1.626	0.375	0.916
ADH1B_TGGAGCAGCCAGAATCATTG	ADH1B	0.172	-1.301	0.026
ADH1C_AGCAGCCAGAATCATTGCTG	ADH1C	0.449	0.610	0.102
ADH1C_CACCTTCTCCCAGTACACAG	ADH1C	-3.197	-1.198	-0.446
ADH1C_GGTAGAGGTTGCACCTCCTA	ADH1C	-0.250	-0.895	-0.213
ADH1C_TGAAAACATAGGTCACCCCA	ADH1C	-1.338	0.024	-0.111
ADH4_AAATTTAGAATCGATAACAG	ADH4	-2.920	-0.956	-1.924
ADH4_TACATTCTCTCAGTACACTG	ADH4	-0.202	0.858	-0.861
ADH4_TCAACCTCTTCAATGCAAAG	ADH4	-1.186	0.151	0.333
ADH4_TTCCCACACAAATTTGTGAG	ADH4	-0.851	-0.429	-0.549
ADH5_GCTGGAATTGTGGAAAGTGT	ADH5	-0.096	-0.782	-0.353
ADH5_TCAGGGTATAGGCATCGGTG	ADH5	0.867	-0.176	0.056
ADH5_TGCTTCCCGGATCATTGGTG	ADH5	-1.258	-0.029	-0.010
ADH5_TGGGTTTACTAAAATCCTGA	ADH5	-0.341	1.566	-0.449
ADH6_AAAACCCAACTGATGTCTGA	ADH6	0.299	-0.628	-0.210
ADH6_CCTTCATGGCCCAAGATGGT	ADH6	0.753	0.969	-0.109
ADH6_TAAGCACAGTGAAACCAGGT	ADH6	0.520	0.180	0.585
ADH6_TGCTGCAATCAATACTGCCA	ADH6	0.235	0.339	-0.372
ADH7_AAGACGACGCAAGTGGAACC	ADH7	0.864	0.664	0.228
ADH7_CCTACTCGCTCCTAATGCAA	ADH7	-2.012	0.305	-0.197
ADH7_CTTGGGACTGATACACTCAG	ADH7	-1.718	-0.278	0.292
ADH7_TACATTTACCGAGTACACAG	ADH7	-1.067	0.678	-1.142
ADHFE1_AACCGGGAGTGAAACTACTG	ADHFE1	0.754	0.087	-0.042
ADHFE1_AGGATCAATCAGTCCCAGTG	ADHFE1	1.091	-0.734	0.143
ADHFE1_TGTCGGTGGTGGCTCTACCA	ADHFE1	-2.995	-2.567	-0.527
ADHFE1_TTTGGGCTATCCACGCGCTG	ADHFE1	-1.672	-0.665	-0.232
ADI1_CAGTGGGTACTTCGATGTGA	ADI1	1.143	0.661	0.278
ADI1_CTAGATTAAGATGTTCTACG	ADI1	-1.210	0.328	-1.845
ADI1_CTGGTATATGGACGACGCCC	ADI1	0.949	-0.440	0.333
ADI1_TATGGTTATGATGTCCATCC	ADI1	-2.448	-0.516	0.010
ADIG_AATGTGAGGTCGTTCACCAG	ADIG	0.590	0.106	-0.145
ADIG_ATAACAACAGCAAACCCACA	ADIG	0.127	0.867	-0.361
ADIG_GGAGGCAGAACCAGAAAACC	ADIG	1.702	1.216	0.896
ADIG_TCGTATCTCCACAGATTCAG	ADIG	0.733	0.710	-0.047
ADIPOQ_GAAACCACGACTCAAGGGCC	ADIPOQ	-0.647	-1.147	-0.678
ADIPOQ_GTTGCAGTGGAATTTACCAG	ADIPOQ	0.846	0.383	0.585
ADIPOQ_TACCGCTCAGCATTCAGTGT	ADIPOQ	1.260	-0.418	0.329
ADIPOQ_TGGATTCCCGGAAAGCCTCG	ADIPOQ	0.386	0.495	1.016
ADIPOR1_CCAGGACACAGACGATGGAG	ADIPOR1	0.703	-0.902	-0.104
ADIPOR1_GACAACGACTATCTGCTACA	ADIPOR1	0.236	-0.617	-0.007
ADIPOR1_GTATATGTTCTAGGTCTGGG	ADIPOR1	-0.032	0.423	0.728
ADIPOR1_TTTCTCTGAATGACAATAGA	ADIPOR1	-1.131	-0.731	-1.840
ADIPOR2_ACAGGAAGAATACACAACCT	ADIPOR2	0.200	0.333	-0.871
ADIPOR2_AGTCTACTGCCACTCAGAGG	ADIPOR2	-0.803	-0.729	-0.129
ADIPOR2_ATGATGGGCTTGTAAGAGAG	ADIPOR2	0.458	-0.254	0.506
ADIPOR2_CTCATGATGTACTACCAGAC	ADIPOR2	0.394	0.843	0.088
ADIRF_AGCGGCAGCTCAGCAAGTGG	ADIRF	2.192	0.479	1.124
ADIRF_AGTGGTGGACCAGGCCACAG	ADIRF	0.182	0.507	1.053
ADIRF_CCAGCTGGCCAAGACCACCC	ADIRF	-0.766	-0.235	0.230
ADIRF_GCCACAGAGGCGGGGCAGAA	ADIRF	0.281	-0.294	-0.231
ADK_AAAGTCGAATATCATGCTGG	ADK	-0.285	-0.490	-0.289
ADK_ACAGCAGAGATGTCAAGCAG	ADK	0.496	0.349	-0.361
ADK_GTAGTAATGAGCATCCACAT	ADK	-0.276	-0.360	-0.147
ADK_TCTGGAGAAAAACTGGATGT	ADK	0.529	-0.011	-0.743
ADM2_ACCCGCGACCCGTCAAACCC	ADM	-1.954	-1.409	-1.726
ADM2_AGCTTCCAGACCACAGGTCG	ADM	0.231	1.130	1.415
ADM2_GAGAGGCTGACCCATAACAG	ADM	-0.542	-0.217	-0.096
ADM2_GAGGAGGCTGATGCAACCCA	ADM	1.471	0.270	0.440
ADM5_GGCGGCGCCCATAGCTGTAG	ADM2	0.857	-0.242	0.534
ADM5_GGTGGGTCCGGCATACGCCC	ADM2	-1.360	0.237	0.506
ADM5_TCCAGTATATGATCTCCGCC	ADM2	0.313	-1.446	-0.771
ADM5_TCTCCACCAAGGAGCCCTCG	ADM2	4.720	2.178	2.675
ADM_CGACGCGACATCCAACCGAG	ADM5	2.178	1.180	1.770
ADM_CTAGGAAGGCGAGCGAACCC	ADM5	-2.909	-1.478	-0.406
ADM_GCACCGTGCACGTCCCGAAG	ADM5	1.088	0.251	0.737
ADM_TCTGGCGGTAGCGCTTGACT	ADM5	-5.950	-5.034	-4.203
ADNP2_GCTTATGCGCTACCTCCATG	ADNP	0.146	0.377	0.287
ADNP2_GGCGAACAGTCTGATTTATG	ADNP	-0.701	1.224	1.108
ADNP2_TGCAGAGATAACCCTCAATG	ADNP	-0.035	0.304	-0.535
ADNP2_TGGGATTCCAACCTACACGC	ADNP	0.770	1.128	-0.927
ADNP_GTTGGTCAGTCAATGAGACT	ADNP2	-0.274	0.711	0.725
ADNP_TCAGATTGTATGTAGTTACC	ADNP2	-0.675	-1.804	-3.099
ADNP_TGGAGACTGATTAAGCCGAG	ADNP2	1.115	0.262	0.190
ADNP_TTGCACATCACTTACGAGAG	ADNP2	-3.015	-0.263	-0.368
ADORA1_AGGGGTCAGTCCCACCACGA	ADO	-1.186	-0.849	0.430
ADORA1_GAGGACCATGAGGAGAAGCG	ADO	0.523	-3.767	-0.779
ADORA1_GGAGAGGGATCTTGACCCGG	ADO	-1.040	-1.020	-0.997
ADORA1_GGCAGCCAACGGCAGCATGG	ADO	-1.981	-1.000	-0.270
ADORA2A_AAGCAGTTGATGATGTGTAG	ADORA1	-1.223	-1.514	-1.454
ADORA2A_ATGCTAGGTTGGAACAACTG	ADORA1	-0.736	-2.834	0.672
ADORA2A_GCGGCGGCCGACATCGCAGT	ADORA1	1.919	0.691	1.570
ADORA2A_TGGCTTGGTGACCGGCACGA	ADORA1	1.236	0.177	0.909
ADORA2B_CACCAGCATTATAAGCAGTG	ADORA2A	-0.299	-0.655	-0.302
ADORA2B_GGTATAAAAGTTTGGTCACG	ADORA2A	0.615	0.462	-0.147
ADORA2B_TGGAGTCAATCCGATGCCAA	ADORA2A	-0.860	-1.162	-0.624
ADORA3_ATGGCGCACATGACAACCAG	ADORA2B	-1.962	-0.357	-1.134
ADORA3_ATTGGACTCTGCGCCATAGT	ADORA2B	1.202	0.521	0.247
ADORA3_GACATTTCTGTGGTACTCTG	ADORA2B	-5.387	-4.103	-3.899
ADORA3_GATGCCCAGGCTGACAACAA	ADORA2B	0.253	-0.310	-0.388
ADO_ATGGACAAGCTAGACGCGGG	ADORA3	1.803	1.632	3.086
ADO_CCCGGGAGCGAGAAGCCGTG	ADORA3	2.847	1.394	1.132
ADO_CGATGTTCAAGTCCTCGGCG	ADORA3	0.522	-0.204	-0.702
ADO_CGTCGCGATCGGAAGCGCCG	ADORA3	2.849	0.607	1.494
ADPGK_AAGATGAATCGGTTGGCATG	ADPGK	-0.058	-0.770	0.026
ADPGK_ACTCTCTTACAGCACTATGT	ADPGK	-1.029	0.139	-0.128
ADPGK_CCATCATGTGCAATCCAGAG	ADPGK	-0.177	0.038	-0.345
ADPGK_GCTGGCCAGTATGACTAACA	ADPGK	0.828	0.294	0.566
ADPRHL1_CATGCACATCGCAACCGCCG	ADPRH	2.925	1.966	2.302
ADPRHL1_CTCCTGGCGAGAGTACGAGG	ADPRH	0.253	-0.362	-0.876
ADPRHL1_GGAGATGGTGAGATGCTATG	ADPRH	-2.273	0.140	-0.863
ADPRHL1_TGCGGCGAACGACACAAACA	ADPRH	0.055	-0.349	1.317
ADPRHL2_ATGGCAATGGAGGTGCCATG	ADPRHL1	-1.527	-1.376	0.337
ADPRHL2_CAGGACTGACGTCAGGTCGA	ADPRHL1	0.294	0.453	0.518
ADPRHL2_GATGGCGCCATTGTAACCCA	ADPRHL1	0.443	0.153	0.204
ADPRHL2_TACAAGAAAGACCCTGACAG	ADPRHL1	-1.424	-0.409	-0.843
ADPRH_AAGTGAGCATCGAGAGTGGT	ADPRHL2	0.583	-0.987	-0.462
ADPRH_AGTCTTGGTAATGCTTAGCA	ADPRHL2	0.329	0.162	0.765
ADPRH_ATAGCAGACCACCCTTGCAG	ADPRHL2	-0.205	-0.150	-0.062
ADPRH_GGAGAAGATACACCGGCAGT	ADPRHL2	-0.284	0.927	0.198
ADPRM_AACATCTGCGATGACGCCAA	ADPRM	0.849	0.296	-0.206
ADPRM_CCATTAAACTGGACAAACTG	ADPRM	0.131	1.044	0.005
ADPRM_TAAGCATAATAATCTTCTGA	ADPRM	-4.765	-0.055	-3.991
ADPRM_TTGTTATGGACATGTTCAAG	ADPRM	2.266	0.458	0.939
ADRA1A_ATCTCCATCGACCGCTACAT	ADRA1A	-0.045	0.588	-1.043
ADRA1A_CCAAGACGCACTTCTCAGTG	ADRA1A	1.099	-0.337	0.125
ADRA1A_GGGTCCAATGGATATGACCA	ADRA1A	-0.136	-1.241	0.472
ADRA1A_TGGCCTCAAGACCGACAAGT	ADRA1A	0.894	-0.005	0.364
ADRA1B_CATCCTAGTCATCTTGTCTG	ADRA1B	-0.432	-0.481	0.612
ADRA1B_CCATTCCAAGAACTTTCACG	ADRA1B	0.068	-0.537	-0.765
ADRA1B_CTCCATCGATCGCTACATCG	ADRA1B	-0.553	0.136	-0.593
ADRA1B_TCTTGGCCACTATATAGACA	ADRA1B	-2.110	-0.132	-1.619
ADRA1D_ATCTCCGTGGACCGGTACGT	ADRA1D	-2.100	-0.074	0.098
ADRA1D_CGGCGACGTGAATGGCACGG	ADRA1D	0.131	-0.181	0.376
ADRA1D_TACCGCAGAAGCGCTCGTCA	ADRA1D	0.060	0.282	0.220
ADRA1D_TGCGCGCGACCACGTACACG	ADRA1D	-0.078	-1.243	-0.182
ADRA2A_ATGATGGCCTTGATGCGGCG	ADRA2A	0.133	0.046	1.075
ADRA2A_GACGAGCACGTTGCCGAACA	ADRA2A	0.728	-0.772	0.162
ADRA2A_TCCAGCGCGTCGGTGTCGCG	ADRA2A	-2.063	0.542	0.669
ADRA2A_TGGTCGTTGATCTCGCAGCG	ADRA2A	0.862	-0.216	0.254
ADRA2B_CAGCCCCGACCCGACCATGG	ADRA2B	-0.329	-0.075	0.265
ADRA2B_CGGACACTCGAAGTCCACTG	ADRA2B	0.021	0.840	0.815
ADRA2B_TGGAGTTGTACTCCAGCGCG	ADRA2B	0.032	0.404	0.684
ADRA2B_TGGTCGCCCTTGTAGATGAG	ADRA2B	0.402	0.540	0.479
ADRA2C_ACACAGATGCACGATCGACG	ADRA2C	-1.125	0.152	-0.527
ADRA2C_ATGGTGGCCTTGACGCGGCG	ADRA2C	-1.143	-1.343	0.258
ADRA2C_CTACGCGCGCATCTACCGAG	ADRA2C	-1.201	0.382	0.066
ADRA2C_TGTACCAGGTCTCGTCGTTG	ADRA2C	-0.323	-0.182	0.035
ADRB1_CGCACGCCCGTTGGCCAGCG	ADRB1	-1.459	-0.285	0.626
ADRB1_GTAGAAGGAGACTACGGACG	ADRB1	0.289	-0.531	-0.803
ADRB1_TGGCCATCGCCAAGACGCCG	ADRB1	0.384	-0.267	0.913
ADRB1_TGGCCCACACGGTGCACACG	ADRB1	-0.041	-2.113	1.138
ADRB2_ATCCACTGCGATCACGCACA	ADRB2	-0.487	0.665	0.015
ADRB2_CAGACGCTCGAACTTGGCAA	ADRB2	-1.893	-0.469	0.348
ADRB2_CCCTTTCCTGCGTGACGTCG	ADRB2	0.906	-0.461	0.098
ADRB2_GGGAACGTAGAAGGACACGA	ADRB2	-0.505	0.239	0.054
ADRB3_ACCAGTGCGCCGTAACGCAG	ADRB3	-0.067	-0.676	0.146
ADRB3_CAGCGAAGTCACGAACACGT	ADRB3	-0.673	-0.345	-0.014
ADRB3_CCAATACCGCCAACACCAGT	ADRB3	-0.240	-0.187	0.836
ADRB3_GATGGGCGCAAACGACACCG	ADRB3	0.330	0.507	0.575
ADRBK1_CATCGCATCATTGGGCGCGG	ADRBK1	-0.498	-0.070	0.696
ADRBK1_CCAGGTCCGAGATCCGCACG	ADRBK1	0.894	-1.042	0.580
ADRBK1_CTCCTCATAGAATTCCACCA	ADRBK1	-1.009	-0.751	-0.913
ADRBK1_TCTGGAACACGTCCCCTCGG	ADRBK1	0.025	0.743	0.434
ADRBK2_ACTACTTACACACTCGCATG	ADRBK2	-0.162	-0.188	-0.682
ADRBK2_GATGAAGCAGAGTTTATCTG	ADRBK2	0.704	-0.474	-0.737
ADRBK2_TATTGGACGAGGAGGATTCG	ADRBK2	0.495	0.187	0.064
ADRBK2_TCTTCATAAAACTTCACCTG	ADRBK2	-0.535	-0.188	-1.573
ADRM1_ACGTGCTGAAGTTCAAGGCA	ADRM1	-0.265	1.067	0.899
ADRM1_CACGAACTCTCTGCGCTAGG	ADRM1	-1.088	-0.312	0.421
ADRM1_GCTTGAACTCACAGTCGTCA	ADRM1	-0.777	0.620	-0.191
ADRM1_GTGACTCCGGATAAGCGGAA	ADRM1	-0.385	0.163	0.007
ADSL_AAATGTGTGAAACCTAATGT	ADSL	-1.240	-2.291	-0.133
ADSL_CAGCAACGTTCTGAACGCAT	ADSL	-0.993	0.249	0.092
ADSL_GGTATAAATTCCGGACATGG	ADSL	-1.229	-1.263	-0.134
ADSL_TATTGAAGTACTGTCTGTGC	ADSL	-1.009	0.140	-0.464
ADSSL1_ACGTCACCTATGTTCTGCGG	ADSS	-1.940	-0.631	-2.541
ADSSL1_ACTCATCAAAATCTGACAGG	ADSS	-0.637	-1.202	-1.886
ADSSL1_CCTCAAACAAGCCTGGCAAG	ADSS	0.649	0.790	0.452
ADSSL1_TACCGAAGTCAATGTCGAGG	ADSS	-1.525	-1.393	-4.359
ADSS_AATTTGAAGAGGTTACAAAA	ADSSL1	0.985	0.691	0.561
ADSS_CAGCTTTGGACGAATAAACT	ADSSL1	1.888	1.625	1.614
ADSS_TGACAGAGCTCATATTGGTA	ADSSL1	1.200	0.325	0.420
ADSS_TTTGGATTAATTATTCCACT	ADSSL1	0.358	-0.012	0.284
ADTRP_AATTATTACATCTCACAGGA	ADTRP	-1.508	0.350	-2.072
ADTRP_GTGCTGAAAAGAACCAAAGG	ADTRP	-0.025	-1.370	-0.345
ADTRP_TCTTGGCAAATGGTGCAAGG	ADTRP	0.375	0.160	0.322
ADTRP_TTGCATGATTCAGCCACACG	ADTRP	0.358	0.489	0.530
AEBP1_CCAGACCTTTCATGGGAACG	AEBP1	0.229	-0.419	-0.360
AEBP1_GCACCAGGCTGCGCACACGT	AEBP1	-0.283	-0.581	-0.438
AEBP1_GCGCCGAATGTACTCAACTG	AEBP1	0.450	0.625	-0.026
AEBP1_GTGTGACTCCATCCCAATGG	AEBP1	-0.339	0.600	0.037
AEBP2_CTCCATCTACCAGTCAAAGT	AEBP2	-0.081	-0.909	1.533
AEBP2_GAGGAGCCCAAGGGACCGCG	AEBP2	-1.639	-2.146	-1.005
AEBP2_GCGGCGCTGCTGCTGAACGG	AEBP2	1.825	0.201	1.881
AEBP2_GTAGACAGCACAATTTCCAG	AEBP2	0.257	-0.289	0.272
AEN_ATTGCCATGGTAGCTCACAA	AEN	0.212	0.642	0.202
AEN_CGGGTACGGTAGTCAGCGAT	AEN	-1.060	0.405	0.627
AEN_TGAGCATGCCTCCAGAACCA	AEN	-0.399	-0.678	0.094
AEN_TGTGGCTATCGACTGTGAGA	AEN	-0.752	0.592	0.013
AES_CAAGCTCGAATGTGACAAGT	AES	0.270	-1.304	0.667
AES_CCTGCCCTACCTCTCCCAAG	AES	-0.563	0.647	0.318
AES_CGGATGATAGAGTTCAGCTC	AES	1.183	0.067	-0.576
AES_GTGGTGAATTTGAGTTGCTG	AES	0.410	0.752	0.444
AFAP1L1_CATCCACAATCGAGTGTGAG	AFAP1	-4.402	-0.715	-1.251
AFAP1L1_CGAGCTGCGTTTCACCCAGG	AFAP1	0.211	-0.095	0.022
AFAP1L1_GCAAGCTGTTCAGAGGACAT	AFAP1	-5.164	-1.280	-2.168
AFAP1L1_GTATTTCCACAAGGATCACA	AFAP1	-0.025	-1.405	-0.384
AFAP1L2_AATTCTTACTGGATGTCTCG	AFAP1L1	-0.475	-0.458	-0.420
AFAP1L2_GCAGGGCCTGCTACCCAATG	AFAP1L1	0.532	-4.214	0.110
AFAP1L2_GGAGGAGCTGTATGACGACG	AFAP1L1	-0.310	-0.785	-1.027
AFAP1L2_TGAAGGAAACCAGTACACCC	AFAP1L1	0.912	0.377	-0.121
AFAP1_AATTACCACATGTAATGGAA	AFAP1L2	-0.757	-0.120	-0.086
AFAP1_GAGGACACTCTGAATCCACG	AFAP1L2	1.328	0.451	1.345
AFAP1_GATGTTTAGAATCCAAACCC	AFAP1L2	2.413	0.908	1.708
AFAP1_GTAATGTTACAGCCTTGGAG	AFAP1L2	-0.826	-0.342	-0.090
AFF1_AATCTGTCACCGAAGCACAG	AFF1	-1.881	-0.459	-0.456
AFF1_ATGGGCCGGACATAAGCCGT	AFF1	1.065	0.514	0.964
AFF1_GCCTGAGAGAGCCTTAGAGG	AFF1	0.031	-1.345	-0.516
AFF1_GGAGCACAGAGCCCCCACGG	AFF1	0.369	0.653	0.596
AFF2_CCTCCAGAAATAATGCACGG	AFF2	-1.153	-0.224	-0.998
AFF2_GAGCTTCATGACCCACCAAG	AFF2	0.693	-1.246	-0.072
AFF2_GTACTCTAGAGAGTAAGTCA	AFF2	0.335	-0.505	-1.078
AFF2_TTTACTGCAAAACAAGCATG	AFF2	0.482	-0.222	-0.654
AFF3_CAGCCTCTGATCATTCCCGG	AFF3	-1.388	-1.210	0.503
AFF3_CAGCTTAGGAGACTCATCAG	AFF3	-1.163	-1.920	-0.787
AFF3_GAGCAATCAGTACTACAACC	AFF3	0.172	0.395	0.132
AFF3_TCTTTCTCCAGACTAACAAG	AFF3	0.802	-1.189	-0.247
AFF4_ACAATGCCGAGGAGTACACC	AFF4	-0.763	0.074	-0.017
AFF4_AGGCGGGTGACACTTTATGT	AFF4	2.386	-1.499	1.482
AFF4_TGGGAATGATCACCATAGCA	AFF4	1.241	-0.157	-0.127
AFF4_TGTATGAATAGCCGTTAGAG	AFF4	-0.514	-0.134	-0.612
AFG3L2_AGGAAAAACTCCTGTTGATG	AFG3L2	0.386	-1.439	-0.693
AFG3L2_GAATGAGACTCACTCTAGCA	AFG3L2	-2.410	0.378	-0.729
AFG3L2_TGTCGGAGAAACCACTGCCA	AFG3L2	-0.770	-0.078	-0.940
AFG3L2_TTCCACTCACCTGAAAACCC	AFG3L2	-2.179	-0.698	-0.020
AFMID_ACAACCTTCAGACGACTCGT	AFM	-1.119	0.467	-0.021
AFMID_CTCCCAGTCGGACAACCCAT	AFM	0.206	-0.095	0.445
AFMID_GCCGTGGTAATAGTGGCTTA	AFM	-1.767	-2.252	-0.668
AFMID_TCTGGACAAACGCAACGCTG	AFM	0.149	1.407	-1.388
AFM_AAAAAATATGTGCTATGGAG	AFMID	-1.946	0.421	0.303
AFM_AGAGAATATTCACCGTGTCA	AFMID	-1.404	-0.978	-0.580
AFM_AGTCAACTGCCTTCAAACAA	AFMID	2.186	1.424	1.390
AFM_TATAACAAGAAATCTGATGT	AFMID	-3.132	-1.310	-1.926
AFP_ACATTGACCACGTTCCAGCG	AFP	-0.094	0.927	0.690
AFP_AGTGGCTTCTTGAACAAACT	AFP	0.833	0.801	0.991
AFP_AGTTGAATGCTTCCAAACAA	AFP	0.433	-1.403	-0.676
AFP_ATTGTAGGTGCATACAGGAA	AFP	0.602	-0.712	-0.706
AFTPH_ACCAGATTATACTCGTCCCA	AFTPH	-1.836	-0.568	-1.390
AFTPH_ATAAGCATAGTGACTAACAG	AFTPH	-0.856	0.380	-0.804
AFTPH_TGAGTACCAGTAACAAAAGG	AFTPH	-1.638	0.198	0.431
AFTPH_TTTGTTAGAATCTCCAGACA	AFTPH	-1.514	0.465	-0.664
AGAP11_GCGTGGGAACTCCCACTGCG	AGA	-1.244	0.224	-0.852
AGAP11_GCTGGGAGTCAATGGAATGG	AGA	0.622	0.339	0.109
AGAP11_GGAGTGACCCAGACAAAGGG	AGA	0.663	0.859	1.009
AGAP11_GTGGCACGTTTGGCCAGTGA	AGA	1.915	-0.084	0.661
AGAP1_ATTGTGGGTAACTTGGCCAG	AGAP1	1.089	-1.216	0.578
AGAP1_CACCTGCGCGGAACAGACGG	AGAP1	1.196	0.083	0.238
AGAP1_TTACCACTACTACAGTCGAA	AGAP1	-1.334	0.234	0.008
AGAP1_TTCGCAAGCAGTCTAAGCGC	AGAP1	0.122	-0.419	-0.597
AGAP2_CCGGTGACCAACATTCGGTG	AGAP11	1.018	-0.298	0.451
AGAP2_GATTACATCCACAGTACCCA	AGAP11	-0.283	-0.871	-0.072
AGAP2_GCAGCTGAGTTCCCTTCGCG	AGAP11	-1.647	-0.634	-0.743
AGAP2_TCAACTCACTAGGGGAAGCG	AGAP11	-2.461	-4.241	0.360
AGAP3_CTGCTGTCGTCGATAACCCG	AGAP2	2.118	1.435	2.188
AGAP3_CTTTAAGCTCCGGTACGGAG	AGAP2	0.142	-0.818	1.224
AGAP3_GAGCGGAGTAACACACAGCT	AGAP2	0.597	0.947	0.693
AGAP3_GGGATCCTGCTAAAGCGGAG	AGAP2	1.418	-0.436	0.417
AGAP4_GATGGGTGTGCAGGCCGATG	AGAP3	1.532	2.034	2.426
AGAP4_GCATCTCCCGGTCACGAACG	AGAP3	2.057	0.645	0.912
AGAP4_GGTGTCAGCATGATTCTCCG	AGAP3	2.242	1.515	0.782
AGAP4_GTGGGAGGAACACTGAACTG	AGAP3	0.059	0.390	0.043
AGAP5_ATTACGAAGAACAGAAATGG	AGAP4	-1.950	-0.121	-0.298
AGAP5_GATGGGTGCACAGGCCGATG	AGAP4	-2.305	-3.203	-2.000
AGAP5_GGTGACCGTTGAAGTTGGTG	AGAP4	-2.926	-0.240	-0.767
AGAP5_TGTCTGCCACTGGCCAAACA	AGAP4	-2.401	-2.118	-0.961
AGAP6_CACCCACGCCCGTTTGCAAG	AGAP5	-2.031	-0.952	-2.275
AGAP6_CGTGACCGGGAGATGCCTGA	AGAP5	-0.490	0.476	1.067
AGAP6_GAGCATGCCATTGGAACACA	AGAP5	-0.168	-1.865	-1.154
AGAP6_TTATTAGCATGAGGAGAGGG	AGAP5	0.180	0.131	0.184
AGAP9_CATGGACCGCTTGCAAACGG	AGAP6	2.645	1.765	1.890
AGAP9_GATGGGTGCACAGGCTGATG	AGAP6	0.226	-0.110	0.802
AGAP9_GGTGACTGTTGAAGTTGGTG	AGAP6	-1.580	0.087	0.130
AGAP9_TTTCTTCATAATGTGCACGG	AGAP6	0.441	1.238	1.250
AGA_ATGGTTGTAATCCATAAGAC	AGAP9	0.692	0.637	0.361
AGA_CCAGATCCCTCAAAATACTG	AGAP9	-1.137	-0.994	-0.518
AGA_GGGCCAAGTGTTGACGACCA	AGAP9	-3.736	-1.546	-0.693
AGA_TGGAGGGCATTAGCATCTGG	AGAP9	-1.072	-0.262	0.751
AGBL1_AGAGGAACTGATGCAATATG	AGBL1	1.357	-0.382	0.243
AGBL1_GCCTACGTGCAGATCCGACG	AGBL1	-1.170	-1.263	1.052
AGBL1_GGATATTTGAGGATATTCGG	AGBL1	-0.368	1.034	-0.880
AGBL1_GTAGGTATAGGGATAGTGGT	AGBL1	0.379	-0.860	0.110
AGBL2_AGATATTATTCTTACGACTG	AGBL2	0.815	-0.228	-2.244
AGBL2_AGCCCTTCTACTGTCTCACG	AGBL2	-0.024	-0.077	-0.402
AGBL2_AGGCAAACGAGGAATTGTCA	AGBL2	-0.300	-0.858	0.199
AGBL2_CAAAAAGCCTTTCATAACCC	AGBL2	0.351	-0.436	-0.449
AGBL3_CCATGTTCCTAGCAAGCGTG	AGBL3	0.853	-0.277	0.180
AGBL3_CCTGCTAGTCTTTACAGTCG	AGBL3	0.181	-0.395	0.971
AGBL3_TGAGAGTGGTAATCTACAGA	AGBL3	1.213	0.076	-0.239
AGBL3_TTCCGGGTATACCATACAGA	AGBL3	1.242	0.666	0.493
AGBL4_AATCCTGATGGAGTCTACCT	AGBL4	-0.622	-0.213	0.049
AGBL4_ATGATGAGGGTGTTTCCCCT	AGBL4	0.116	0.024	-0.554
AGBL4_CAGGGCTGGTTATCGTCAGG	AGBL4	0.381	0.028	0.200
AGBL4_TTGAACCAGACTCGGAAGCG	AGBL4	-0.257	-0.479	-0.344
AGBL5_ACACCATCGGGGTTCAACAT	AGBL5	0.594	-1.524	0.151
AGBL5_ACATGGCGGAATGTAATCCG	AGBL5	1.894	0.090	0.160
AGBL5_GGAAATAGCTGCTCTAGACG	AGBL5	1.448	-1.058	-0.132
AGBL5_TTCTACTTCAGCGTCCGGGG	AGBL5	-1.602	-0.641	-1.080
AGER_CATCATAGGAGTATCTGTGA	AGER	0.611	0.778	-0.025
AGER_GTCAGGGTTACGGTTCCACC	AGER	0.290	0.768	0.303
AGER_GTGCTCAAAACATCACAGCC	AGER	0.627	0.044	0.369
AGER_TGGAATTCTTACGGTAGACA	AGER	0.006	-0.193	-1.134
AGFG1_ACCACAGGTAAAGCTCCTGT	AGFG1	-1.482	0.450	0.461
AGFG1_CAGTTGTAGGTCGTTCTCAA	AGFG1	0.306	-1.182	-0.224
AGFG1_GCCGACCGTCATGTTAACGT	AGFG1	1.186	0.356	1.115
AGFG1_GGTTCCAAAATCAGCACTGG	AGFG1	-1.550	-0.627	-0.181
AGFG2_ACTGACCTGCTGGCTGACAT	AGFG2	2.004	0.545	0.312
AGFG2_CCGACGGCACCACACCTCCG	AGFG2	0.957	-0.531	0.503
AGFG2_CCGAGCGTGAGACTGACTGA	AGFG2	0.349	-0.500	0.577
AGFG2_GATTGACTTGACACGATGAG	AGFG2	0.054	0.309	0.633
AGGF1_ACAATAGTAATAAATTCCAG	AGGF1	-3.701	0.201	-3.601
AGGF1_GGAGACTGATAGTGAACCAG	AGGF1	2.133	1.205	0.890
AGGF1_TAAATACCTGAGATTGACCA	AGGF1	-2.265	0.234	-0.137
AGGF1_TTTCTGTTCTATCGGTACCA	AGGF1	-0.253	-0.360	-0.491
AGK_CAAAGAAGGCCTTTGTACAG	AGK	-0.198	0.859	1.066
AGK_GCAATGACCGGCCTTCGATG	AGK	-2.563	-0.209	-0.632
AGK_GCCAGATAAATGTAAAATCG	AGK	0.166	-1.380	-0.352
AGK_TGTTCTTCGACGAACAGATG	AGK	-1.882	0.265	-0.953
AGL_AAACACGAAACCTTATAGGA	AGL	-0.026	-0.258	-0.777
AGL_ACGCTATGGGAATAAACCAG	AGL	0.581	0.555	-0.203
AGL_ATGCGTAATATCCATAAACA	AGL	-2.625	0.303	-0.959
AGL_TGAAGAGTAACACAGTCCAA	AGL	-0.233	0.038	-0.249
AGMAT_GACAGTCAATCCTAGCACGG	AGMAT	0.936	-0.329	0.216
AGMAT_GCACACGGACACGACCGACA	AGMAT	-0.203	0.502	0.837
AGMAT_TCTCCTGGACTGTAAGCGTG	AGMAT	-2.981	0.055	-1.502
AGMAT_TTGCAGACTGACATTACCCA	AGMAT	0.202	-0.398	-0.875
AGMO_AGATGAACAGCATATACTGA	AGMO	-1.444	-0.375	-0.813
AGMO_CTTATTGAAGAATCCAGGTG	AGMO	-0.717	0.561	0.017
AGMO_GCTTACCATGAGCCATACGA	AGMO	-0.574	0.447	0.689
AGMO_GTTTGGAATGAAGTTTCACT	AGMO	0.302	-0.230	-0.021
AGO1_AAGAGAACTGTACCATACAC	AGO1	-1.461	-0.741	-0.913
AGO1_CAGCATTCGCCAGCTCACAA	AGO1	0.587	0.278	0.240
AGO1_GAACGCGCTGAGAGTCCGTG	AGO1	-0.784	-0.547	0.159
AGO1_GATGCGGGGATGCCTATCCA	AGO1	0.653	0.910	0.343
AGO2_AAGGTGGAGATAACGCACTG	AGO2	-0.016	-0.990	0.237
AGO2_CCTGTCCGACTTGTAAACAT	AGO2	-0.051	0.635	-0.045
AGO2_CGGAACAAGCAGTTCCACAC	AGO2	-0.122	0.087	-0.043
AGO2_TAACGCCTGCAAGCTCACGC	AGO2	-1.586	0.323	0.461
AGO3_ATGTCGTAGCACCACATCAA	AGO3	0.713	0.260	0.949
AGO3_GGATGACGATAATAAGCTGT	AGO3	-1.387	-0.108	-0.973
AGO3_GTGTTTGTAATGTAACAAGG	AGO3	-0.497	-0.322	-0.620
AGO3_TGTGAAGGCATTACTTCTAG	AGO3	1.459	0.434	0.069
AGO4_AAAGTTGAGGTGACCCACTG	AGO4	-0.163	-0.494	0.253
AGO4_CCTTACCTGTTGACTCTACG	AGO4	0.304	0.098	-0.049
AGO4_GAAAAAGGAACGGCCCACTG	AGO4	-1.657	-0.545	-0.291
AGO4_GGATAACCACTATTAGCTGT	AGO4	0.313	0.402	-0.550
AGPAT1_CCTGTACGGGATCCGAGTGG	AGPAT1	-0.096	-0.170	-0.281
AGPAT1_GAGGGAACGAGAAACCACAA	AGPAT1	1.155	-0.880	0.152
AGPAT1_GTCCTCGCACGGCACACACA	AGPAT1	-0.254	-0.158	0.026
AGPAT1_TGGTTGGAGACAACAACATA	AGPAT1	-0.287	-0.097	-0.041
AGPAT2_ATGACAGTGATGGCCGACCT	AGPAT2	-0.953	0.788	0.230
AGPAT2_CAAAGTGTGGATCTATCCCG	AGPAT2	-0.625	1.111	0.379
AGPAT2_GCTGCGTGCAGATCGCCAAG	AGPAT2	0.077	0.349	0.114
AGPAT2_TGGCGTAGAACTCGGCCGCG	AGPAT2	0.014	-0.631	-0.532
AGPAT3_CAAGCACCGCGTTAGCATGG	AGPAT3	1.300	0.360	0.916
AGPAT3_CACTCACCCACATGTACTCG	AGPAT3	0.180	-0.080	-0.101
AGPAT3_CTTCCCAAAGCGCTCTACCG	AGPAT3	0.733	-0.146	-0.035
AGPAT3_TACCACGTCCAGCCGATGAG	AGPAT3	-0.465	-0.199	0.026
AGPAT4_ACAGCCCAAAGCGTTCGGAC	AGPAT4	0.083	-0.611	0.545
AGPAT4_CCATACTTGAGGTAGGCGCG	AGPAT4	0.806	-0.041	0.119
AGPAT4_GATGTGGTACTTCACCGAGA	AGPAT4	-1.241	0.944	0.957
AGPAT4_TACATACAAAATACTTCTCG	AGPAT4	-2.821	0.377	-2.281
AGPAT5_AAAATCACAAGATACATCTG	AGPAT5	0.164	0.320	-0.506
AGPAT5_CTTCTTCGAGAATTACACCG	AGPAT5	-0.562	0.554	-0.518
AGPAT5_GACCCCCCAGGCCAACACGT	AGPAT5	0.284	0.389	0.952
AGPAT5_GCAAAGTAACACCCATACAA	AGPAT5	-0.406	0.029	-0.326
AGPAT6_AGCGCTCAAACCAGACGTGT	AGPAT6	1.192	0.270	1.041
AGPAT6_CTTTACAAGCCCTACACCAA	AGPAT6	0.929	0.420	0.347
AGPAT6_GATGATCACATCGATCGGTG	AGPAT6	-0.719	-0.378	-0.304
AGPAT6_GTAGAGTTTGCGGATACCAA	AGPAT6	1.332	0.919	0.898
AGPAT9_GATAATGAATGGTACCAGAG	AGPAT9	-1.775	-1.537	-0.728
AGPAT9_GCTGGTTATAGGAACTACAC	AGPAT9	-0.386	0.599	0.223
AGPAT9_GTCTGCGGCTCACTATGGTG	AGPAT9	0.668	0.037	0.194
AGPAT9_TCAAGATTAAAACATCAATG	AGPAT9	-1.560	-1.007	-2.331
AGPS_CAATTTGACAGCTCATGTAG	AGPS	-0.388	-0.027	0.144
AGPS_GAATATCTATGGCAATATCG	AGPS	-1.132	-0.283	-0.489
AGPS_GTACCAATGAGTGCAAAGCG	AGPS	1.404	-0.417	0.567
AGPS_TGCCACTAAGAGGGTACCTA	AGPS	0.004	0.036	0.517
AGR2_AAGTGATGAATAATCATCAA	AGR2	-3.507	0.653	-1.660
AGR2_AGAGATACCACAGTCAAACC	AGR2	-3.794	-0.621	-0.435
AGR2_ATAAATTACCTTGACTGTGT	AGR2	0.345	0.357	-0.781
AGR2_GGAAACTTACAACCAGATTG	AGR2	-1.259	-0.954	-1.525
AGR3_AAGAAACTGTGACGAGTAAG	AGR3	-0.027	-0.190	-0.332
AGR3_AGGTGATAAATTCTTATCAG	AGR3	-1.043	0.145	-3.345
AGR3_GAGGATTGTCAATACTCTCA	AGR3	-2.767	-0.285	-1.074
AGR3_GCACCTCTTGAGAGTGTCTG	AGR3	-0.032	0.710	0.670
AGRN_ACAGCGAGGGCTCTACGTAG	AGRN	0.046	0.707	0.384
AGRN_AGCAGCGATGAGGAACTGAG	AGRN	0.542	0.022	0.008
AGRN_GTGGCCCCCGTGATAAACGC	AGRN	0.943	-0.119	0.265
AGRN_GTGGCGCGCAAAGGACCCTG	AGRN	0.936	-0.867	1.785
AGRP_ACGCAGCGACGTGAGGAGCG	AGRP	-0.964	-1.249	0.166
AGRP_AGAAGAGGATCTGTTGCAGG	AGRP	0.036	0.071	-0.838
AGRP_CCTGCAGGTACTAGACCTGC	AGRP	1.446	0.187	0.359
AGRP_GCCACGCGAGGAGCCCAGAT	AGRP	1.576	0.522	0.907
AGTPBP1_AGTAAAGGCTAGAATTAATG	AGT	-2.184	-1.515	-0.263
AGTPBP1_GACCATGGTGGATTCGTATG	AGT	-0.161	1.095	1.469
AGTPBP1_GAGTGATATCATAGATCGTG	AGT	-0.968	-0.963	-1.391
AGTPBP1_TTCATCGGTAGAACAAGCAT	AGT	-0.025	-1.267	-0.310
AGTR1_CAAGCATTGTGCGTCGAAGG	AGTPBP1	-2.187	0.436	-1.154
AGTR1_GCTGTGTAGACAGCCCATAG	AGTPBP1	2.155	0.101	0.333
AGTR1_GTAGAAACACACTAGCGTAC	AGTPBP1	0.529	1.800	0.701
AGTR1_TCAGGCCCAGCCCTATCGGG	AGTPBP1	0.776	1.741	1.195
AGTR2_ACAGGCCATACACCAAACAA	AGTR1	-2.752	-1.243	-0.702
AGTR2_ATTGGGCATATTTCTCAGGT	AGTR1	-1.327	-1.061	-0.879
AGTR2_GGAGTAAATCAGCCACAGCG	AGTR1	-1.411	-1.720	-1.115
AGTR2_GTACCTATCAACACTCATGC	AGTR1	-2.112	-1.546	-0.262
AGTRAP_CTCCATCGACGCCATAAGCA	AGTR2	0.465	1.701	1.452
AGTRAP_GCCTGCTGTGAACCTGAAGG	AGTR2	1.293	1.747	0.573
AGTRAP_GTGTCCGTGAGGCTGACCCG	AGTR2	1.703	1.595	2.036
AGTRAP_TGGCCATGCCCACGCCAAAG	AGTR2	2.387	2.750	2.592
AGT_AGAGCGTGGGAGGACCACAG	AGTRAP	0.197	0.710	0.044
AGT_CTTACCTTGGAAGTGGACGT	AGTRAP	-0.643	-0.020	-0.277
AGT_TGTCCTTCCAAGGAACACCC	AGTRAP	0.855	-1.558	0.072
AGT_TTGACACCGAAGACAAGTTG	AGTRAP	-1.034	-4.147	-1.872
AGXT2_AACACTGACAGTAACAATCC	AGXT	-1.774	-0.195	-0.566
AGXT2_ACACTTGGCTTGACAAACGT	AGXT	1.752	1.269	1.951
AGXT2_CAGGAGAAAGATGTTCCTTG	AGXT	-1.120	-1.662	-0.742
AGXT2_GCACTGGAGAATCTCGACAG	AGXT	0.103	-0.260	0.121
AGXT_CCCCTTTACATGGACCGGCA	AGXT2	-2.121	0.601	0.250
AGXT_CCGATGACCAAGGACCCTGG	AGXT2	-2.039	-1.744	-1.911
AGXT_GCTGCTGTTCTTAACCCACG	AGXT2	0.205	0.217	0.644
AGXT_GTCACTGAAGGAGATGAGCG	AGXT2	-0.857	0.102	0.251
AHCTF1_CCACCCAAAATGGATTCCTG	AHCTF1	-1.491	0.146	-0.316
AHCTF1_CCTACATGCAGACTAGCAGG	AHCTF1	-0.602	0.615	-0.167
AHCTF1_GAATTCATGATTCTGAACGC	AHCTF1	-2.013	-0.179	-0.218
AHCTF1_GTTAATCCTTCGTCCAACAC	AHCTF1	-0.921	-2.461	0.788
AHCYL1_ACTCAGGAAACGTGCTCAGG	AHCY	1.060	1.187	0.380
AHCYL1_AGATGTTACAAGCAGACCAG	AHCY	-1.732	-0.653	0.139
AHCYL1_GATGTTTGGTGGGAAACAAG	AHCY	-0.039	-0.268	0.734
AHCYL1_TGGGGGAGACTTAACCCACT	AHCY	-0.203	-0.320	1.683
AHCYL2_AGTACCTTCTTGACTGTGCG	AHCYL1	0.605	-0.475	0.743
AHCYL2_CGATAGATGTGTGAATGTGG	AHCYL1	0.666	-0.357	-0.278
AHCYL2_GGAAAGCAAGTGGTAGTCTG	AHCYL1	-2.901	-0.690	-1.150
AHCYL2_TGATGATGAGACATCGCCCA	AHCYL1	-1.236	-0.872	-1.629
AHCY_AACATGATTCTGGACGACGG	AHCYL2	-1.315	0.104	-1.179
AHCY_CTCTGAGGAGACCACGACTG	AHCYL2	-0.030	1.059	0.350
AHCY_GATGATGTCAATACAGCCTG	AHCYL2	1.852	1.236	0.145
AHCY_GCGGGCTCCGAAACCCCGCA	AHCYL2	1.811	1.817	1.068
AHDC1_CAGAGGTAAAAAAACGACGG	AHDC1	1.720	0.137	-1.692
AHDC1_GTCACCCCAAGTACGCCTTG	AHDC1	-0.333	-0.832	0.051
AHDC1_TCCGCCGCCCCAGCGATACG	AHDC1	-0.721	0.379	0.338
AHDC1_TTGGGGCACCCACGCAAACG	AHDC1	0.960	0.240	1.312
AHI1_AATTGGATATCCATCCCGGC	AHI1	-1.293	0.365	-0.258
AHI1_AGGTCTTGTGTAGTCAACTG	AHI1	0.638	-1.522	0.322
AHI1_CATGTGGTTGATGAGCATAC	AHI1	1.277	0.109	0.894
AHI1_CCTGAAGAGCCATCATAGAG	AHI1	0.497	0.865	0.211
AHNAK2_CAGAGACACCTCGACATCGG	AHNAK	-0.466	-1.047	-0.616
AHNAK2_GGCCCCAGGCGAGTCCATCG	AHNAK	-1.603	0.418	-1.792
AHNAK2_GGCCCCGAAATAGACATCAA	AHNAK	2.057	1.223	0.783
AHNAK2_GGGGCCGATACCCCGAACGA	AHNAK	1.189	0.519	1.753
AHNAK_GGACCTTTGACATCAACTTG	AHNAK2	-1.350	1.292	-0.305
AHNAK_GGTCCTAAGCTTAATATCGA	AHNAK2	0.415	-0.277	0.208
AHNAK_GTGATGCTACCCCCAATTTG	AHNAK2	-0.369	0.468	-1.273
AHNAK_TGTTAACATTGAAGGACCAG	AHNAK2	-2.224	-1.994	-0.909
AHRR_AGGAAGGCCGAGTACTCGGT	AHR	-0.248	2.745	1.766
AHRR_CATTTATGACTACATCCACG	AHR	1.215	2.085	2.106
AHRR_CTGTGCGAATCGGAACTGCA	AHR	-0.551	0.142	0.295
AHRR_GCTGTCGCTGTTCTGCATTG	AHR	-0.716	1.141	-0.277
AHR_ATCGCAAACAAAGCCAACTG	AHRR	-3.173	-2.843	-2.073
AHR_CTTACTTCGGATATGGGACT	AHRR	-2.236	-2.492	-2.485
AHR_TACCACATCCACTCTAAGCA	AHRR	-0.744	0.010	-0.364
AHR_TTATAACAGACTACTGTCTG	AHRR	-0.737	-1.568	-1.106
AHSA1_CCAGTGCCAGTTGTTGACGT	AHSA1	0.446	0.226	0.750
AHSA1_TAAGAGTGATCTTACAAGTG	AHSA1	-0.675	1.066	-0.340
AHSA1_TGAGCCTGACACAAATCTCG	AHSA1	-0.933	-0.271	-0.088
AHSA1_TTTGTCTGATGAAAACAGCG	AHSA1	0.114	-0.033	0.159
AHSA2_AACGAAAGCTATGGCAACCC	AHSA2	-0.149	0.210	0.094
AHSA2_CACAAAATTCAGTGCAACCA	AHSA2	-0.843	-0.290	-0.557
AHSA2_GGGTGTAAGGATTCCCACTG	AHSA2	-1.067	-0.944	0.245
AHSA2_TAGCATCTTCACTGTAAAGG	AHSA2	-0.921	0.534	-0.848
AHSG_AGACACTGTAAACTCCACAT	AHSG	-2.049	-0.969	-0.963
AHSG_AGATTGATGAAGTAAAGGTG	AHSG	-0.827	-0.885	-0.947
AHSG_GCAACACTCAGTGAGAAGCT	AHSG	0.067	-0.224	-0.238
AHSG_GTTGTCTATAAATCAGCCCT	AHSG	-1.866	-0.944	-0.320
AHSP_AGAGCCTTGTCTCGCTCTTG	AHSP	1.671	-1.150	0.097
AHSP_CATCAACTATTACAGGCAGC	AHSP	-1.172	-0.610	-0.710
AHSP_GCTGAACTCCTTCAATCCTG	AHSP	-0.714	-0.373	-0.385
AHSP_TGAAGAAGACATGGTGACTG	AHSP	-0.536	0.537	-0.763
AICDA_ACCGCAAGGCTGAGCCCGAG	AICDA	0.792	-0.106	-0.041
AICDA_CTCACAGAAGTAGAGGCGCG	AICDA	0.836	-0.452	0.381
AICDA_TGTCGGGCACAGTCGTAGCA	AICDA	1.025	0.060	0.057
AIDA_AGCAAGACATCTACAAAAGG	AIDA	1.056	0.548	0.122
AIDA_GAAGTGCAGCTTTACAGGTA	AIDA	1.039	-0.420	-0.586
AIDA_GGCGCCGACTTCGACTCTTG	AIDA	0.109	-0.626	0.396
AIDA_TTCCTGCTAGAGTTCCCGGT	AIDA	-1.038	0.008	-0.269
AIF1L_ATGATCTCAGAGGTGACAGG	AIF1	-0.051	-0.568	0.109
AIF1L_CAGACCTGATGTCTTTAAAG	AIF1	-1.231	0.716	-0.076
AIF1L_GAGCTCAGCAACAGGTTCCA	AIF1	1.393	1.829	0.439
AIF1L_GAGGCTGGCCGAGATCAACC	AIF1	0.638	1.289	1.176
AIF1_AAAAGCTTTCGGACTGCTGA	AIF1L	-1.724	-0.084	0.228
AIF1_CAAACTCCATGTATTTCTCT	AIF1L	-0.281	-1.228	-1.586
AIF1_TGCTATATTTGGGATCGTCT	AIF1L	-1.329	-1.561	-0.822
AIF1_TTTCAGGGACATGATATCTG	AIF1L	-1.165	-1.036	-0.449
AIFM1_AGACACTGCGATTCAAACAG	AIFM1	-3.778	0.766	-0.136
AIFM1_ATTGTGGGCTTATCAACAGT	AIFM1	-0.082	0.798	0.195
AIFM1_GGAATACTCACCAGATAACG	AIFM1	-1.777	0.133	-0.388
AIFM1_TCAATTACGATTATCGGTGG	AIFM1	-1.923	-0.075	-0.534
AIFM2_CACTCTCATTCACTCCCAAG	AIFM2	0.093	0.003	-0.478
AIFM2_CCAGCGCTCACGGTTCATCG	AIFM2	-1.380	-1.838	0.168
AIFM2_TCCGGCAGGGGCTAGTAGTG	AIFM2	1.060	0.347	-0.397
AIFM2_TGAGCGGGTGAGCAATCTGG	AIFM2	-0.721	0.473	0.025
AIFM3_AGCACTTGGAGAGATACACT	AIFM3	0.325	0.128	0.432
AIFM3_CAGCCCTCAGGATTGCGTGG	AIFM3	-0.793	-0.081	0.255
AIFM3_GCTGGCCCGAGGCCGCAACG	AIFM3	0.197	-0.066	0.897
AIFM3_TTTCCGAGCCTATGGCATCG	AIFM3	1.455	0.002	0.908
AIG1_CCTCACACCAGACCTACGGA	AIG1	-0.567	-1.288	-0.198
AIG1_CCTTTATATTAATCGAGATG	AIG1	-0.146	-0.184	-1.167
AIG1_CGATGGCCTTGTAGTTACAC	AIG1	0.560	0.240	0.649
AIG1_TTCCGTGATTCAGCCACCCT	AIG1	-0.166	0.853	0.054
AIM1L_CTGGGATTGGAACTGCAGGG	AIM1	-0.440	-0.912	-1.461
AIM1L_GCCTCGAACTACCCTTATGG	AIM1	-0.002	-0.731	-1.030
AIM1L_GCTTGTCTCTGATCCCACCG	AIM1	-1.718	-0.904	-0.491
AIM1L_GTGTCACTCGGTATTCCTCG	AIM1	-2.270	-0.670	0.276
AIM1_AAATGGTCTTCGTGAATAGG	AIM1L	-0.669	1.409	1.324
AIM1_AGAAACCAAAGTTACCGTCT	AIM1L	0.916	0.688	0.616
AIM1_GCCCAGGAACCATTTCGGCG	AIM1L	2.005	1.687	2.020
AIM1_GTGTCACAGCCCACGACTGA	AIM1L	1.279	1.479	1.609
AIM2_CCTGGATAACATCACTGATG	AIM2	0.105	-0.034	-0.300
AIM2_CCTTATCCTACCTTAACATG	AIM2	-2.293	-0.776	-0.788
AIM2_CTTGATGATTCAAAATGCTG	AIM2	-0.943	0.503	-0.128
AIM2_GCAAGATATTATCGGCACAG	AIM2	0.307	0.143	0.012
AIMP1_AACCAATTCGAAGATCCAGA	AIMP1	-2.911	-0.364	-1.469
AIMP1_ACCATAGAATTAGCGTGCAG	AIMP1	-0.526	0.303	-0.210
AIMP1_GCAGTAACAACCGTATCTTC	AIMP1	0.003	-0.255	-0.402
AIMP1_GCCCCAAGGACAGTTGTCAG	AIMP1	-0.499	-0.380	0.601
AIMP2_CCCCGCCAAGACTATCAGCT	AIMP2	-1.469	0.311	0.535
AIMP2_GTTGGGGAGCCGGTACATGC	AIMP2	-1.296	-0.531	-0.244
AIMP2_TGTAACCAACATAATCCAAG	AIMP2	-2.442	-0.096	0.040
AIMP2_TTCAGCGCCCCGTAATCCTG	AIMP2	-1.717	0.551	0.158
AIPL1_CGTGTGGTAGGCGAACATGT	AIP	2.039	1.392	1.856
AIPL1_GGACAGTCATTGACGACAGT	AIP	-1.280	-2.111	-1.005
AIPL1_TGCCCCGAGTGATTACCAGA	AIP	0.869	0.384	0.553
AIPL1_TTTATCCCCACAGCACACGG	AIP	1.469	0.928	1.477
AIP_ACGCTGCACAGTGACGACGA	AIPL1	-3.514	-1.418	-1.724
AIP_CAAAAACGTGTGATACAGGA	AIPL1	0.871	1.142	0.488
AIP_CAAGAGTCTCCGCAACATCG	AIPL1	0.553	0.251	-0.183
AIP_CGTGTGCACCATGCGAGAAG	AIPL1	-2.438	-1.547	-1.457
AIRE_AGTTCGAAGACTCCGGCAGT	AIRE	-2.094	-0.462	-0.533
AIRE_CCCCGCTCACCGTTCCCGAG	AIRE	-0.183	-0.433	0.232
AIRE_CGCGCTGGCTGACCACGACG	AIRE	1.489	-0.722	1.968
AJAP1_AGCCATGTTTCAGCTCGCCG	AJAP1	-0.778	0.072	1.042
AJAP1_CCATGACGCTGCAGACTAAG	AJAP1	1.162	0.078	1.139
AJAP1_CGGTCTCCATCCTACAAACA	AJAP1	-0.878	0.126	0.320
AJAP1_CTCCTAAAACTCCACAGCCG	AJAP1	-0.340	0.565	-0.474
AJUBA_AAATCGGGGGGCAACGACTG	AJUBA	0.742	0.699	0.510
AJUBA_ACCCGACGGCTCAATCCCCG	AJUBA	-0.510	0.891	-0.195
AJUBA_TAGGTCCCCCCAACCCACTT	AJUBA	1.744	-0.587	-0.265
AJUBA_TGGACCGATTGTACGCTCAG	AJUBA	0.706	0.367	-0.196
AK1_AAGAGTTTGAGCGACGGGTA	AK1	-0.414	0.056	-0.408
AK1_AGTATTGACTTTGGCCACCA	AK1	-0.417	0.102	-0.328
AK1_GATTGATGGCTACCCGCGGG	AK1	-1.308	-0.605	1.072
AK1_GCCCTGAGACCATGACCCAG	AK1	-0.267	-0.358	0.327
AK2_AGGCTGATTCACCCCAAGAG	AK2	-2.408	0.189	-0.202
AK2_ATGGATGCTGGGAAACTGGT	AK2	0.620	0.409	0.736
AK2_GTCCCTTTACCGGCCCCGGG	AK2	1.040	-0.548	0.868
AK2_GTGAGGCAGGCAGAAATGGT	AK2	-0.506	0.183	0.264
AK3_AGAAATTGGCGTGTTAGCCA	AK3	0.075	0.520	-0.426
AK3_ATCCAACAGCCAGCTATACT	AK3	-1.019	-0.075	0.484
AK3_GATCTGATAAGCTCTATCTA	AK3	-0.633	-0.629	-2.261
AK3_TGTAGTGATGCGCGACGACA	AK3	-0.249	0.481	0.674
AK4_ATTCTTACATGTACATGAGG	AK4	-3.127	0.233	-0.562
AK4_GAGAACATCAAGGCCAGCAC	AK4	-1.605	-2.032	0.019
AK4_GTGCCCTTGCCCGAGCCGGG	AK4	0.923	-0.441	-0.046
AK4_TCCGAGTTGGAGAACAGGCG	AK4	-0.587	0.889	0.115
AK5_ACAATGTAAAAGCTACCCAA	AK5	0.363	0.479	-0.819
AK5_ACTCAAACTTTCCATATCGG	AK5	-0.080	-0.642	-0.695
AK5_CAGGAATACCACCAAATCGG	AK5	-0.867	-0.196	-0.526
AK5_CCTTCGATGATATTGGACAC	AK5	-0.406	-0.570	-1.306
AK6_CAGGGAAGAAATCACAACCA	AK6	-2.793	0.523	-1.232
AK6_GTGGGTGATTTAGCTCGAGA	AK6	-0.922	-1.283	-0.840
AK6_TGTACGAAAGACTTGAAACA	AK6	-0.754	-1.170	0.120
AK6_TTAGATAACCAAATGAGAGA	AK6	-3.029	0.609	-1.898
AK7_AATGGAAGCGCTCTTTGTGA	AK7	-2.675	-0.312	-0.161
AK7_ACTGCATCACATCCAACTGA	AK7	-0.970	-0.766	0.291
AK7_AGCTTCCTCAACCAAAGTGA	AK7	-1.465	0.492	0.386
AK7_CGCTCTACTTACGGGGTCCA	AK7	-1.247	-0.261	0.056
AK8_CTGGATGAGCTCGCCAAACG	AK8	0.751	-0.995	0.158
AK8_GTATCATAGGAACATCGTCA	AK8	-0.053	1.029	0.326
AK8_TGAACGGGGCATTAGTACGA	AK8	2.589	-0.890	1.135
AK8_TTCGGGTGGCCAGTCAAAGG	AK8	1.935	-2.201	1.081
AK9_ACATATACAGTAGAGACCAG	AK9	-0.846	-0.256	-0.788
AK9_AGGCATCTCACGATACCCGA	AK9	-1.904	-0.623	0.415
AK9_TACTGCATGGGAGTTAACTG	AK9	0.480	0.057	-0.549
AK9_TCACGGGCTTTATCAAAACG	AK9	-0.795	0.019	-0.895
AKAP10_ACTGGCTACTGTAAGTGTAG	AKAP1	-0.940	-0.039	0.369
AKAP10_CAGATTGAAGTGCTGACCAG	AKAP1	-2.152	-0.953	-1.177
AKAP10_GGGCCAATATGATGGACAGG	AKAP1	0.010	-0.761	-0.937
AKAP10_TTGTTTATGACTCATTCAGA	AKAP1	-2.620	-1.840	-1.729
AKAP11_AAGTGTAGTGCCATCGACAC	AKAP10	2.079	1.814	0.815
AKAP11_AATATTAACAGTATTAAACA	AKAP10	-0.526	-0.661	-0.706
AKAP11_AGATGGCAGTGTCTCTAGGG	AKAP10	2.348	1.712	2.208
AKAP11_TACTGGTATAAGGTACACCT	AKAP10	0.776	1.861	1.222
AKAP12_CTGGGGGAGAAATTTCTGCG	AKAP11	-0.221	-0.055	0.696
AKAP12_GTGCTGTCCAAACCCCCCGA	AKAP11	-3.376	0.880	-3.788
AKAP12_TCATATTCAGCTGATAACCG	AKAP11	-2.844	0.622	-0.669
AKAP12_TGAAGCCGCACTGTTAACTG	AKAP11	-2.169	-1.953	-2.078
AKAP13_AGAGAGTGTACCTCAAAACA	AKAP12	-0.834	0.149	-1.060
AKAP13_ATTCGAATGAGCCTGATACG	AKAP12	-0.307	-0.065	0.791
AKAP13_CAGACACCCATTCAGTGGTG	AKAP12	-2.384	-1.874	-2.391
AKAP13_TGTGACGGTGGATGTTACAG	AKAP12	1.061	-0.178	0.277
AKAP14_ATGGCGTAGAGTTTGTAGAG	AKAP13	-0.937	0.579	-0.807
AKAP14_CAGAGATTCGTGCTACGGGT	AKAP13	-1.011	-1.299	-0.399
AKAP14_GACTCACGGTGAATTCACTG	AKAP13	0.036	0.292	0.353
AKAP14_TATGCTGTTAAGATTGTGGA	AKAP13	-2.640	-2.292	-1.688
AKAP17A_ACATGAACGAGACCCTGCCG	AKAP14	-0.229	-0.576	-0.539
AKAP17A_GCTCTTGGAAATACGCAGCG	AKAP14	0.180	-0.169	0.018
AKAP17A_GTACTCGCGGTACTGCACAT	AKAP14	-1.168	-1.014	-0.263
AKAP17A_GTGATGCCTCAATTAAGAAG	AKAP14	0.088	0.724	-0.111
AKAP1_ACAGACATGAGATTGCGACC	AKAP17A	-0.159	-0.106	1.806
AKAP1_GCTTCTCTGCGGGGACTACG	AKAP17A	1.908	1.413	1.904
AKAP1_GTCCGGCAACTCTTCACTGG	AKAP17A	1.564	1.672	1.651
AKAP1_TGCAACCTTGCCAACCGTGG	AKAP17A	0.958	0.903	-0.293
AKAP2_ACAGCGAGCCTTCTAAACGT	AKAP2	0.648	0.391	0.162
AKAP2_AGAGATCCGCTATCTAGATG	AKAP2	0.315	0.041	-1.090
AKAP2_CCTATCCAATGATTTCAGCA	AKAP2	-0.255	-0.004	-0.640
AKAP2_TGATATCTGGCTAAAAAGCG	AKAP2	1.768	-2.431	0.118
AKAP3_CATGACCTATGCTAACAGTG	AKAP3	0.932	0.245	0.228
AKAP3_GGAATCTCCACAGCGTCACA	AKAP3	2.037	-0.072	1.479
AKAP3_GTGAGCACATTATCAAAGAG	AKAP3	0.988	0.824	-0.575
AKAP3_TGGCTATGACTAGATTCGTG	AKAP3	1.562	0.259	1.173
AKAP4_AAAGCAAGGAAACTCATGCA	AKAP4	-0.009	-0.902	-0.571
[truncated: 75,119 more rows]
